# Supplementary material for: TET2 mutations are associated with hypermethylation at key regulatory enhancers in normal and malignant hematopoiesis
Source: Nat Commun. 2021 Oct 18;12:6061. doi: 10.1038/s41467-021-26093-2 (PMC8523747; doi:10.1038/s41467-021-26093-2)
Supplement: Supplementary file 4 — Supplementary Data 1 [file 41467_2021_26093_MOESM4_ESM.xlsx]

## Sheet: Supplementary Data 7
probe	estimate	pval
cg00000957	-0.06843	0.01453
cg00001349	-0.03361	0.6612
cg00001583	0.0719	0.2089
cg00002028	0.06812	0.1076
cg00002719	-0.08845	0.2569
cg00002837	0.04387	0.2832
cg00003202	-0.01944	0.7422
cg00003287	0.07741	0.1738
cg00007036	0.01558	0.6932
cg00007898	0.05127	0.5153
cg00008004	-0.08439	0.1605
cg00008647	-0.1097	0.1005
cg00009292	0.02228	0.5351
cg00009916	0.1274	0.0865
cg00011717	0.06242	0.117
cg00015930	0.06127	0.2114
cg00016238	0.0242	0.6815
cg00021123	0.01288	0.7594
cg00021576	0.1124	0.01899
cg00021933	-0.01073	0.7467
cg00023492	0.01111	0.7763
cg00026222	-0.01171	0.7297
cg00027570	-0.01515	0.5915
cg00030466	-0.06134	0.2275
cg00031063	0.04095	0.217
cg00031456	-0.07514	0.1403
cg00034101	0.08841	0.085
cg00034416	0.0002614	0.9963
cg00035237	0.0338	0.4696
cg00035249	-0.05291	0.3057
cg00036263	0.06241	0.09054
cg00037072	-0.0192	0.6814
cg00038675	0.01975	0.6536
cg00040367	0.01526	0.7669
cg00040446	0.003837	0.896
cg00042144	-0.0589	0.3672
cg00042356	0.02177	0.7263
cg00042657	-0.07137	0.156
cg00043324	0.0251	0.7042
cg00044463	-0.04198	0.5909
cg00044796	0.018	0.8498
cg00046018	0.01623	0.7319
cg00046625	-0.1049	0.1189
cg00049400	0.0721	0.113
cg00049718	-0.05402	0.3888
cg00052482	-0.05743	0.3146
cg00053086	0.02575	0.4582
cg00055434	0.07255	0.3151
cg00058299	-0.006972	0.8706
cg00060374	0.03788	0.662
cg00060606	-0.0968	0.07808
cg00061769	0.08667	0.07664
cg00062020	0.0203	0.7296
cg00063077	0.05942	0.5791
cg00064255	-0.01102	0.8827
cg00065215	-0.07577	0.1473
cg00065905	-0.03889	0.4278
cg00066499	0.05484	0.4948
cg00066671	0.03131	0.4337
cg00068377	0.03761	0.5206
cg00068412	-0.02984	0.5601
cg00069017	0.06649	0.2341
cg00069860	-0.03922	0.4721
cg00081019	0.03206	0.4404
cg00081799	-0.004665	0.9166
cg00082497	-0.04514	0.3776
cg00083652	-0.05468	0.2393
cg00085403	-0.06818	0.2431
cg00086266	0.03746	0.4085
cg00087735	0.001492	0.9833
cg00089372	-0.04969	0.4887
cg00090103	0.0004195	0.9937
cg00090197	-0.02709	0.51
cg00090648	-0.1035	0.2343
cg00091162	-0.03822	0.4715
cg00091285	0.08693	0.1226
cg00093900	-0.1219	0.06738
cg00095594	0.04054	0.5463
cg00097228	-0.01341	0.7555
cg00097573	0.04926	0.2816
cg00097626	-0.03545	0.4386
cg00099216	0.09806	0.04515
cg00099427	-0.01308	0.8278
cg00101986	-0.04987	0.2954
cg00102714	0.0009463	0.9865
cg00105470	0.1286	0.1463
cg00106073	0.001461	0.9795
cg00106446	-0.05879	0.3484
cg00107241	-0.1206	0.2289
cg00107970	0.04051	0.2162
cg00112780	0.05924	0.2973
cg00113194	0.00777	0.7938
cg00114008	0.007552	0.8463
cg00114029	-0.081	0.3868
cg00114084	-0.07363	0.2204
cg00115101	0.09271	0.1992
cg00115313	-0.01298	0.7564
cg00116430	-0.05576	0.2094
cg00116658	0.03189	0.4477
cg00118468	-0.09902	0.3973
cg00124011	0.01018	0.8574
cg00125159	-0.001715	0.9772
cg00145911	0.01946	0.5152
cg00148881	-0.09275	0.2438
cg00149537	0.03169	0.4286
cg00149684	-0.01557	0.7137
cg00150520	-0.0372	0.4173
cg00151676	0.08985	0.08773
cg00151709	-0.1291	0.03789
cg00151906	-0.07352	0.1372
cg00152008	0.02808	0.4657
cg00152515	-0.09346	0.06719
cg00152577	-0.07843	0.2766
cg00153856	-0.0135	0.8301
cg00154064	-0.06601	0.1912
cg00154982	0.01336	0.8112
cg00155063	0.003264	0.9407
cg00155429	-0.1113	0.2159
cg00157179	0.07874	0.28
cg00160667	0.004792	0.9547
cg00161970	0.06915	0.05588
cg00162673	0.08464	0.1264
cg00163784	0.04616	0.4626
cg00164462	0.09482	0.1514
cg00165011	-0.06396	0.1445
cg00166706	-0.01533	0.8655
cg00169776	0.04409	0.4209
cg00170536	-0.01572	0.7961
cg00171113	-0.003434	0.8842
cg00171783	0.003756	0.9245
cg00172330	-0.03535	0.5186
cg00172408	-0.06633	0.2288
cg00172597	-0.02394	0.6774
cg00172603	-0.01008	0.8463
cg00172812	-0.1021	0.2002
cg00173141	0.05894	0.4204
cg00173405	0.008115	0.8347
cg00173787	-0.01526	0.7051
cg00176672	0.01361	0.796
cg00177390	-0.0808	0.07291
cg00228891	0.01718	0.7633
cg00248795	-0.002507	0.9569
cg00249030	0.01731	0.6557
cg00249522	-0.02399	0.5991
cg00251250	0.05106	0.4945
cg00251536	0.06788	0.1505
cg00252701	-0.08678	0.04825
cg00252804	0.06741	0.2981
cg00254258	0.1675	0.06514
cg00254532	0.03665	0.3745
cg00255821	0.007502	0.8602
cg00255925	-0.04874	0.3724
cg00256155	0.02544	0.6161
cg00256767	0.02627	0.5251
cg00257659	0.06869	0.07591
cg00257786	0.04036	0.6636
cg00287370	-0.1038	0.05901
cg00290506	0.03896	0.562
cg00290994	0.02344	0.7341
cg00295572	-0.07976	0.2289
cg00296079	0.08534	0.1507
cg00296458	-0.0213	0.4035
cg00297432	0.003842	0.8957
cg00297950	-0.06585	0.5729
cg00298020	-0.0779	0.497
cg00298532	-0.07031	0.07377
cg00299820	2.278e-05	0.9994
cg00300039	0.109	0.02547
cg00300879	-0.07011	0.4266
cg00302521	0.01816	0.7671
cg00304520	-0.1727	0.3589
cg00305285	0.03797	0.4069
cg00305374	0.03322	0.5915
cg00305774	-0.01418	0.7512
cg00305874	0.006579	0.8339
cg00306607	0.01779	0.5995
cg00309178	-0.02335	0.5278
cg00309462	-0.02151	0.6994
cg00310968	-0.1218	0.06437
cg00311307	-0.01065	0.779
cg00311883	0.2089	0.02851
cg00318756	-0.09188	0.1581
cg00318766	-0.02218	0.8041
cg00321867	-0.01137	0.77
cg00325919	-0.04323	0.3702
cg00328972	0.1248	0.1213
cg00329300	0.05424	0.7464
cg00329697	0.09183	0.1336
cg00329748	0.06754	0.339
cg00337821	0.05296	0.5893
cg00339300	-0.0661	0.3205
cg00341060	-0.09778	0.3396
cg00342358	0.02634	0.6726
cg00344178	-0.1152	0.2618
cg00345792	0.05533	0.1526
cg00346208	-0.1224	0.03949
cg00346501	0.02297	0.604
cg00346985	0.007671	0.913
cg00347563	0.05026	0.3938
cg00347677	0.02477	0.5131
cg00349061	0.00875	0.9131
cg00349607	-0.0161	0.7116
cg00350519	0.06075	0.2192
cg00350652	0.008196	0.8439
cg00352560	0.02511	0.3979
cg00354179	-0.03096	0.5615
cg00355315	0.07736	0.09534
cg00357368	0.06848	0.3792
cg00359395	-0.0267	0.3898
cg00371107	-0.1374	0.008393
cg00371368	-0.01999	0.7833
cg00373131	-0.05777	0.2519
cg00382944	-0.07211	0.1484
cg00383290	-0.04047	0.437
cg00383735	-0.0383	0.3484
cg00385863	0.007697	0.907
cg00385906	0.05256	0.1259
cg00386984	-0.01325	0.7963
cg00388605	0.01306	0.6657
cg00396230	-0.05556	0.263
cg00396407	-0.0003303	0.9929
cg00396625	-0.01091	0.7905
cg00397635	0.05493	0.2807
cg00400948	-0.009805	0.8383
cg00401797	0.07366	0.1357
cg00402812	-0.2467	0.01621
cg00404177	0.01224	0.6512
cg00416727	-0.01025	0.8179
cg00418071	-0.01853	0.5279
cg00418146	0.06168	0.1679
cg00419040	-0.01669	0.7427
cg00423597	0.01194	0.7883
cg00425885	-0.03529	0.6792
cg00426822	0.03253	0.5464
cg00426921	-0.001483	0.9792
cg00427454	0.02079	0.6713
cg00428476	-0.02289	0.5748
cg00447632	-0.01857	0.6828
cg00448707	0.04563	0.59
cg00448752	-0.08885	0.1644
cg00449821	-0.06042	0.4402
cg00450060	-0.01948	0.6141
cg00450304	0.06605	0.06424
cg00454742	-0.0155	0.8431
cg00454932	0.07488	0.2037
cg00455333	-0.05889	0.3302
cg00455424	-0.01831	0.7343
cg00461735	0.01833	0.7412
cg00463885	-0.04906	0.3657
cg00465927	-0.02235	0.5177
cg00466108	0.03331	0.6477
cg00466121	0.06406	0.2458
cg00466488	0.02261	0.6107
cg00468144	-0.01162	0.8019
cg00476580	-0.1333	0.02068
cg00490256	-0.03423	0.7185
cg00498603	-0.04668	0.2518
cg00498612	0.07751	0.06848
cg00500789	-0.04064	0.5074
cg00500892	-0.04753	0.3295
cg00502963	-0.05823	0.2322
cg00503383	-0.07281	0.1714
cg00504690	0.01998	0.8286
cg00505606	-0.01603	0.7938
cg00507414	0.1093	0.3443
cg00526336	0.03225	0.6591
cg00530939	-0.01259	0.814
cg00532449	0.01486	0.8035
cg00532451	-0.05388	0.2562
cg00533620	0.04217	0.7156
cg00534240	-0.01715	0.7865
cg00534295	-0.01094	0.8616
cg00540353	-0.00892	0.8844
cg00541565	0.04663	0.1273
cg00542041	-0.02175	0.6182
cg00542299	0.02705	0.5586
cg00542775	-0.03283	0.4696
cg00543196	-0.01083	0.8572
cg00543329	-0.01078	0.8328
cg00543485	0.0315	0.7184
cg00544955	0.041	0.4336
cg00545681	0.007798	0.7027
cg00546808	0.02204	0.4536
cg00549123	0.00312	0.876
cg00549463	0.01931	0.7603
cg00557440	0.05422	0.3091
cg00562731	0.05794	0.2672
cg00563566	-0.0247	0.2809
cg00563699	0.09528	0.279
cg00563824	-0.05202	0.4941
cg00564737	0.03365	0.5538
cg00564831	-0.09128	0.1511
cg00565688	-0.05799	0.3218
cg00565932	0.09103	0.03176
cg00566164	0.01249	0.6965
cg00566297	0.01525	0.7123
cg00566331	0.06509	0.4202
cg00566642	-0.01756	0.7045
cg00566999	-0.07926	0.147
cg00568507	0.05469	0.1585
cg00569091	-0.05326	0.05229
cg00569276	-0.0186	0.7462
cg00569385	-0.04176	0.1892
cg00570896	0.03234	0.3156
cg00571809	-0.04614	0.4504
cg00573880	0.08806	0.09816
cg00574213	0.1067	0.002238
cg00576014	-0.002852	0.9582
cg00576259	-0.02845	0.7317
cg00576639	-0.07031	0.1445
cg00577202	-8.04e-05	0.9979
cg00577361	0.006581	0.9072
cg00578252	0.02145	0.7445
cg00578530	0.04099	0.4408
cg00579409	-0.03291	0.435
cg00579423	-0.1642	0.2849
cg00581154	-0.03597	0.4056
cg00581482	0.03576	0.4535
cg00581848	-0.09439	0.264
cg00583332	-0.000159	0.9977
cg00583535	0.02447	0.6104
cg00583861	-0.07082	0.2539
cg00584000	0.02967	0.435
cg00584416	-0.2123	0.01048
cg00585901	-0.04517	0.5896
cg00599702	-0.04989	0.4371
cg00599812	-0.02933	0.6775
cg00630164	-0.05257	0.4356
cg00631482	0.05301	0.2558
cg00634145	0.05313	0.3545
cg00644814	-0.0009487	0.9808
cg00645897	-0.06929	0.4313
cg00646200	-0.05437	0.2488
cg00647217	-0.1565	0.03471
cg00648152	-0.05847	0.1675
cg00649606	-0.0006117	0.9708
cg00650088	-0.02351	0.6419
cg00650762	-0.03522	0.7303
cg00653281	0.002436	0.95
cg00653744	0.00905	0.8679
cg00654709	0.01999	0.6128
cg00656410	-0.04022	0.2608
cg00657094	-0.04331	0.3832
cg00659878	0.151	0.05006
cg00660163	0.05106	0.3047
cg00660251	-0.02863	0.4498
cg00661620	0.04057	0.4336
cg00662489	0.06626	0.06854
cg00662647	0.004507	0.953
cg00662684	-0.0001051	0.9982
cg00664416	-0.00955	0.8053
cg00665827	-0.01303	0.7711
cg00666978	0.02178	0.7486
cg00667000	-0.05096	0.3113
cg00667789	0.07089	0.3214
cg00668227	0.05097	0.2116
cg00668525	0.01011	0.8884
cg00682386	-0.0002262	0.9966
cg00687095	0.04097	0.3784
cg00689868	0.02774	0.4519
cg00690400	0.04989	0.2116
cg00690431	-0.09616	0.1541
cg00691125	-0.01145	0.7848
cg00691240	0.08697	0.5098
cg00692559	0.07184	0.06739
cg00695362	-0.02154	0.5928
cg00696472	-0.02857	0.5985
cg00696901	-0.009503	0.812
cg00697033	-0.1249	0.02888
cg00698771	-0.1076	0.3996
cg00700041	-0.0728	0.432
cg00701051	-0.008649	0.9282
cg00702307	0.0207	0.4241
cg00702693	0.04105	0.3071
cg00703260	0.02691	0.6813
cg00712898	0.0567	0.5207
cg00715999	0.0137	0.7587
cg00716675	0.04987	0.3047
cg00717482	0.1101	0.03793
cg00718333	-0.1198	0.09723
cg00719400	-0.04814	0.3706
cg00719685	-0.04151	0.632
cg00754103	0.02324	0.4542
cg00754584	0.05512	0.5075
cg00755546	-0.04194	0.552
cg00756215	-0.08134	0.1078
cg00757789	-0.007467	0.9433
cg00758069	-0.008837	0.8748
cg00758217	0.07227	0.1773
cg00758420	0.03638	0.4064
cg00758584	0.07039	0.3875
cg00759836	-0.138	0.2032
cg00760200	0.002162	0.9605
cg00760321	0.03143	0.6579
cg00763094	-0.1085	0.1421
cg00764612	0.0007985	0.9786
cg00765710	0.05105	0.3643
cg00767642	-0.01813	0.8721
cg00767644	-0.03072	0.4408
cg00768487	-0.2495	0.009268
cg00772714	0.01005	0.7116
cg00773459	-0.04978	0.3367
cg00773965	-0.0552	0.2256
cg00775615	-0.0542	0.1892
cg00776782	0.06083	0.1375
cg00777310	-0.07874	0.4916
cg00777636	0.04686	0.2986
cg00777689	-0.04202	0.5918
cg00777895	0.0124	0.5142
cg00778544	-0.04177	0.4938
cg00778807	0.06295	0.2578
cg00778905	0.1006	0.4953
cg00779328	0.04912	0.1981
cg00780805	0.01993	0.552
cg00781186	0.02788	0.5167
cg00781875	0.03847	0.134
cg00783553	0.0224	0.6129
cg00783945	0.01864	0.6735
cg00784581	0.03523	0.2761
cg00785522	0.05765	0.3061
cg00787537	0.06189	0.1031
cg00788461	-0.04711	0.3391
cg00789731	-0.02833	0.6532
cg00790928	0.06908	0.04172
cg00791218	0.005759	0.911
cg00792938	0.02016	0.7947
cg00794227	0.01574	0.5831
cg00794400	-0.05254	0.3812
cg00794722	-0.03085	0.1201
cg00804803	-0.03614	0.447
cg00805880	-0.1471	0.4428
cg00806311	-0.02825	0.6164
cg00806481	-0.0961	0.2321
cg00807959	0.02129	0.6108
cg00810529	0.07387	0.1653
cg00810939	0.06008	0.513
cg00811891	0.006616	0.8849
cg00812299	-0.006173	0.8976
cg00812833	-0.02009	0.615
cg00813378	0.01365	0.7599
cg00817100	0.02744	0.3906
cg00821073	-0.04685	0.4106
cg00821567	0.007791	0.8412
cg00822030	0.009201	0.8689
cg00822399	0.2037	0.07351
cg00823843	-0.02467	0.7293
cg00827745	0.02821	0.5874
cg00827973	0.03691	0.2462
cg00829990	0.01871	0.8105
cg00830435	0.01224	0.7707
cg00831909	0.03025	0.6373
cg00832850	-0.06905	0.08963
cg00850612	0.02334	0.5871
cg00851154	0.03093	0.1817
cg00852622	-0.07164	0.2743
cg00853687	0.1044	0.02444
cg00855021	0.06089	0.05632
cg00856002	0.01081	0.8629
cg00857660	0.1195	0.1771
cg00859129	0.02918	0.4821
cg00860370	0.08843	0.2285
cg00860712	0.004107	0.9232
cg00866484	0.1189	0.004821
cg00866556	0.007959	0.8205
cg00866662	-0.01411	0.7869
cg00866690	-0.1832	0.001158
cg00873050	-0.05796	0.2637
cg00889627	-0.02839	0.5674
cg00890378	-0.08785	0.2134
cg00891176	-0.02903	0.5065
cg00894481	0.009886	0.6211
cg00894697	-0.04679	0.4852
cg00895834	-0.0009644	0.9876
cg00902496	0.03463	0.2712
cg00903998	-0.01159	0.8581
cg00905419	0.06668	0.2347
cg00905725	-0.004379	0.9637
cg00906976	0.03516	0.5067
cg00908766	-0.003983	0.9539
cg00909514	-0.2244	0.04541
cg00910518	0.0001709	0.9961
cg00912467	-0.09043	0.1351
cg00912746	-0.05105	0.6226
cg00913953	0.05214	0.2893
cg00914222	0.07122	0.1305
cg00914462	-0.04345	0.4977
cg00916255	-0.05174	0.1817
cg00917899	-0.01473	0.8164
cg00918422	0.0188	0.6285
cg00920668	0.01213	0.8027
cg00922376	-0.1109	0.1234
cg00922420	-0.002516	0.9593
cg00924484	-0.0329	0.3422
cg00924622	-0.02831	0.3272
cg00925616	-0.04156	0.2711
cg00926874	-0.01871	0.7295
cg00929392	-0.03825	0.4187
cg00930078	-0.003391	0.9478
cg00931619	-0.08237	0.2909
cg00937518	0.04689	0.1989
cg00939106	0.1765	0.02729
cg00939211	-0.01095	0.8536
cg00939558	-0.008029	0.8892
cg00941229	0.01148	0.842
cg00942814	0.05183	0.3444
cg00944142	0.01712	0.7906
cg00944649	-0.01065	0.6352
cg00945293	-0.2122	0.008279
cg00946032	0.05701	0.1723
cg00948275	-0.03504	0.617
cg00950431	0.02962	0.5477
cg00951395	0.1177	0.2274
cg00952054	0.04941	0.2407
cg00952134	0.04734	0.4963
cg00953309	-0.06865	0.1742
cg00953777	-0.1147	0.1113
cg00954996	-0.03359	0.4565
cg00955828	0.01091	0.8225
cg00956639	0.0213	0.2931
cg00958381	0.09001	0.08187
cg00958409	0.06043	0.2756
cg00959118	0.03398	0.2627
cg00959725	0.02224	0.4937
cg00960373	-0.04702	0.0454
cg00960509	0.01655	0.6853
cg00962755	0.1383	0.03607
cg00962913	-0.1298	0.04381
cg00963169	0.06471	0.3001
cg00964103	-0.07951	0.04897
cg00964355	-0.06162	0.09572
cg00965168	0.03552	0.628
cg00966591	0.008595	0.8382
cg00968021	0.04247	0.408
cg00968203	-0.008738	0.8341
cg00968800	-0.03779	0.4736
cg00969680	0.0005006	0.9894
cg00969787	0.03757	0.4071
cg00970752	0.02222	0.8005
cg00972603	0.1084	0.04294
cg00973653	-0.02078	0.4926
cg00973823	0.03916	0.1914
cg00975854	0.1771	0.0658
cg00977805	0.07019	0.1292
cg00978910	-0.006769	0.8426
cg00980178	-0.02574	0.7266
cg00981070	0.06242	0.3439
cg00983637	-0.07149	0.1166
cg00984214	-0.02834	0.4145
cg00986445	0.01328	0.6993
cg00987080	-0.03343	0.5391
cg00988148	0.0998	0.3095
cg00988396	0.01985	0.5974
cg00989226	-0.008183	0.9354
cg00989492	-0.0553	0.4152
cg00989853	0.04688	0.5723
cg00992913	0.005321	0.9226
cg00993191	-0.008642	0.8307
cg00993651	0.03912	0.655
cg00993824	-0.2074	0.0007495
cg00996827	-0.09387	0.1487
cg00997310	0.07711	0.0381
cg00997411	-0.04074	0.1421
cg00997699	-0.1131	0.002212
cg00998168	-0.1544	0.004118
cg01000656	-0.2322	0.05005
cg01002341	0.04056	0.4745
cg01006648	0.007649	0.7721
cg01010328	-0.03494	0.73
cg01010870	-0.06361	0.2536
cg01013031	0.0464	0.381
cg01013754	-0.06568	0.2579
cg01014287	-0.1204	0.08813
cg01014490	0.1912	0.04445
cg01014826	-0.06539	0.4707
cg01014986	-0.01222	0.7426
cg01015662	0.005684	0.9114
cg01016553	0.0889	0.1128
cg01016662	0.1054	0.1964
cg01017344	0.04488	0.4219
cg01018002	-0.03381	0.666
cg01020399	-0.06977	0.1997
cg01022117	-0.04032	0.7573
cg01022121	-0.1107	0.06949
cg01022171	0.02555	0.7166
cg01023271	0.03776	0.6473
cg01045423	0.0121	0.8473
cg01046951	-0.01799	0.6405
cg01047268	0.03398	0.4005
cg01047432	0.03288	0.5017
cg01051310	-0.068	0.4053
cg01051642	0.001682	0.9705
cg01052854	0.007902	0.8731
cg01053463	0.003755	0.9156
cg01054622	-0.003406	0.952
cg01056350	-0.0838	0.2948
cg01057742	0.0004157	0.9887
cg01058717	-0.03681	0.403
cg01059432	-0.05383	0.103
cg01062116	-0.07535	0.03599
cg01064573	-0.08218	0.2047
cg01065413	-0.03019	0.4343
cg01065471	0.003677	0.9035
cg01066472	0.03261	0.8282
cg01071265	0.03326	0.3841
cg01071314	-0.0458	0.3388
cg01074104	-0.05063	0.214
cg01074347	0.0272	0.6614
cg01074657	0.01635	0.8735
cg01074955	0.01608	0.7488
cg01075305	0.009324	0.8586
cg01076200	0.07162	0.3344
cg01077102	0.02321	0.7725
cg01077609	-0.0386	0.5407
cg01079738	0.1569	0.1672
cg01084500	0.04734	0.4529
cg01101221	0.04907	0.3983
cg01101459	0.02274	0.5428
cg01101873	-0.06892	0.0553
cg01103597	0.01284	0.66
cg01105494	-0.05925	0.2723
cg01134183	0.01381	0.861
cg01137537	-0.05881	0.3036
cg01179140	-0.2297	0.03325
cg01188685	0.06467	0.1402
cg01189072	0.05119	0.4167
cg01202526	-0.05797	0.3066
cg01281911	-0.04864	0.4209
cg01364968	-0.006462	0.8706
cg01373292	0.05022	0.2865
cg01391538	0.08853	0.04052
cg01393939	0.0429	0.3759
cg01394013	-0.01906	0.4659
cg01394349	-0.03385	0.4618
cg01394819	-0.1208	0.1064
cg01394944	-0.01389	0.8497
cg01396391	0.2026	0.06289
cg01396567	-0.04321	0.4615
cg01396580	-0.03605	0.6096
cg01398941	0.06171	0.2692
cg01399485	0.01789	0.4676
cg01411786	-0.07087	0.1245
cg01412524	0.02934	0.6731
cg01412936	0.09671	0.4226
cg01413566	0.04725	0.05039
cg01413848	-0.02376	0.6138
cg01414687	0.01043	0.7877
cg01414845	0.05531	0.2542
cg01416227	-0.06396	0.3481
cg01416578	-0.04397	0.3979
cg01417615	0.06125	0.2636
cg01417692	0.01402	0.7518
cg01418162	-0.06151	0.1681
cg01418261	-0.08187	0.3342
cg01419479	-0.07685	0.2055
cg01420426	0.02373	0.7411
cg01421021	-0.01212	0.7968
cg01423147	-0.04821	0.4419
cg01423964	-0.04294	0.451
cg01425479	0.04198	0.4828
cg01426303	-0.006961	0.8399
cg01428095	-0.05046	0.07328
cg01428437	0.02696	0.4453
cg01429859	-0.005112	0.9201
cg01430082	-0.007413	0.8577
cg01430725	-0.07131	0.1568
cg01433443	0.004122	0.9178
cg01434197	-0.07746	0.2978
cg01434618	-0.01723	0.836
cg01434649	-0.01386	0.6903
cg01436424	0.01124	0.7091
cg01437515	-0.105	0.4389
cg01439572	-0.03428	0.4307
cg01439876	0.1295	0.003485
cg01441387	-0.0323	0.4722
cg01442889	0.01741	0.7664
cg01442903	0.118	0.04124
cg01444397	0.02392	0.7961
cg01444643	-0.1071	0.1153
cg01445580	-0.06281	0.2979
cg01446477	-0.05274	0.3443
cg01446576	-0.04362	0.5473
cg01447966	0.08808	0.06436
cg01510813	-0.04685	0.2765
cg01511126	0.006698	0.8139
cg01513967	0.05227	0.07945
cg01514357	0.1148	0.01411
cg01514538	-0.06858	0.1792
cg01514859	0.02025	0.6181
cg01515508	0.1039	0.07835
cg01515515	0.05231	0.6066
cg01517656	-0.0419	0.3758
cg01520309	-0.03974	0.302
cg01520563	-0.007433	0.7865
cg01522456	0.0434	0.5787
cg01522553	-0.02526	0.348
cg01523799	0.01571	0.7832
cg01530317	0.02589	0.627
cg01535698	-0.03031	0.6734
cg01537645	0.008317	0.8715
cg01538778	-0.05624	0.4993
cg01550055	0.04224	0.1684
cg01550473	0.1421	0.01935
cg01551350	-0.02686	0.4691
cg01553584	0.0571	0.1841
cg01554235	0.09951	0.2684
cg01554316	-0.04989	0.1966
cg01554529	0.02174	0.4978
cg01555036	-0.1712	0.03856
cg01557411	-0.05853	0.2384
cg01557844	-0.05358	0.3646
cg01557883	0.06504	0.1705
cg01558040	0.05563	0.523
cg01558923	-0.07346	0.01496
cg01559617	-0.04965	0.5218
cg01564068	0.03194	0.4455
cg01565237	0.01655	0.781
cg01565291	-0.09875	0.1352
cg01566242	-0.02621	0.5304
cg01566260	0.0533	0.1397
cg01567173	0.02385	0.8375
cg01567634	-0.02225	0.5281
cg01568347	-0.02744	0.5568
cg01576340	-0.07469	0.2856
cg01602345	-0.02048	0.6116
cg01602730	-0.01989	0.6343
cg01603146	-0.002054	0.9554
cg01604592	0.05722	0.2606
cg01606324	0.0007052	0.9907
cg01606516	0.01026	0.917
cg01624937	0.06427	0.2503
cg01633841	0.04862	0.3566
cg01709189	0.003681	0.9249
cg01710865	0.0396	0.586
cg01711073	0.04523	0.4059
cg01711146	-0.01712	0.6565
cg01712692	0.02426	0.4874
cg01713438	0.06609	0.4304
cg01716667	-0.05027	0.4239
cg01716680	-0.01357	0.7024
cg01717331	-0.04882	0.3547
cg01717524	-0.03595	0.1328
cg01717636	0.0004012	0.9948
cg01717973	-0.03043	0.6742
cg01719780	0.005808	0.8957
cg01719793	0.02416	0.781
cg01719979	-0.03176	0.3515
cg01720475	-0.03445	0.489
cg01720705	-0.01356	0.7466
cg01720945	-0.04072	0.4
cg01721204	0.07418	0.2808
cg01722423	-0.01159	0.8613
cg01723710	-0.08181	0.3462
cg01724006	0.0367	0.4962
cg01727764	0.01669	0.6511
cg01728493	-0.02492	0.4449
cg01728866	0.07849	0.1866
cg01730534	0.0636	0.1727
cg01731204	-0.03933	0.3128
cg01764341	0.05865	0.24
cg01765111	0.06577	0.3973
cg01765529	0.05298	0.4255
cg01772115	-0.1052	0.05902
cg01772149	-0.07342	0.1496
cg01773689	0.01814	0.7014
cg01777643	-0.1283	0.05408
cg01780466	-0.03385	0.5527
cg01780585	-0.05725	0.1208
cg01782059	-0.02537	0.6163
cg01782097	-0.07139	0.005651
cg01782790	-0.03333	0.5043
cg01782826	0.02659	0.5015
cg01783894	0.02928	0.5699
cg01784852	0.06974	0.399
cg01785417	0.07889	0.04953
cg01786075	-0.04205	0.4272
cg01786314	0.04519	0.1874
cg01787565	-0.02798	0.6355
cg01789576	-0.02441	0.479
cg01793374	0.02785	0.4753
cg01793449	-0.04172	0.4294
cg01795776	-0.07236	0.4152
cg01796143	0.03889	0.234
cg01799338	0.02155	0.2509
cg01800926	0.03187	0.3418
cg01801182	0.02083	0.5677
cg01802117	-0.09511	0.1488
cg01802344	0.01524	0.755
cg01802898	0.006184	0.886
cg01802975	-0.07343	0.08438
cg01803717	-0.1066	0.1056
cg01803759	0.02061	0.5658
cg01804284	0.03107	0.522
cg01807377	0.003439	0.9462
cg01807886	0.007907	0.8927
cg01812047	-0.02265	0.6109
cg01815035	-0.05377	0.2846
cg01821018	0.07221	0.5686
cg01821754	0.002656	0.9591
cg01823416	-0.02658	0.3071
cg01826337	0.002416	0.938
cg01827717	0.0796	0.001441
cg01829387	0.0606	0.4448
cg01832569	0.0318	0.2556
cg01860753	0.001142	0.9792
cg01879507	0.0255	0.6331
cg01882033	-0.04714	0.125
cg01902939	0.0369	0.181
cg01904812	-0.03642	0.5287
cg01905420	0.03637	0.04333
cg01905589	0.0001267	0.9942
cg01907584	0.1383	0.006519
cg01907688	0.05934	0.2842
cg01909982	-0.08128	0.3948
cg01910231	0.0225	0.6683
cg01911468	-0.04297	0.3706
cg01912586	0.1675	0.08109
cg01913568	0.07851	0.1894
cg01913970	-0.1175	0.04151
cg01914838	-0.02825	0.5601
cg01915516	-0.1987	0.004342
cg01916743	-0.03661	0.4391
cg01920657	0.03736	0.5364
cg01921432	0.004709	0.9038
cg01922433	0.02071	0.6239
cg01922485	0.05408	0.3797
cg01923523	0.02646	0.2915
cg01924755	-0.03005	0.683
cg01925393	0.0007719	0.9746
cg01925633	-0.0384	0.4342
cg01927825	0.0159	0.8025
cg01928145	-0.04719	0.2282
cg01928910	0.01783	0.6829
cg01931502	0.001488	0.9405
cg01931994	-0.08968	0.1622
cg01932091	-0.1028	0.02388
cg01932843	-0.0003186	0.9945
cg01934638	-0.05907	0.3006
cg01935060	-0.08071	0.1225
cg01936090	0.03018	0.2076
cg01936430	-0.01907	0.628
cg01938118	0.0514	0.5329
cg01939664	0.01268	0.6519
cg01940181	0.07546	0.1393
cg01941754	-0.03042	0.4928
cg01943221	-0.0262	0.4224
cg01943447	-0.01984	0.5519
cg01947301	0.03493	0.4399
cg01949993	-0.01549	0.7139
cg01951489	0.01484	0.7492
cg01959730	-0.06137	0.3666
cg01961086	-0.06539	0.2632
cg01963221	0.1626	0.1285
cg01964683	0.06828	0.1381
cg01965874	-0.07248	0.5197
cg01966787	-0.005301	0.9437
cg01970427	-0.01668	0.7201
cg01970575	0.08881	0.01941
cg01971071	-0.03934	0.3037
cg01971224	0.004518	0.9124
cg01971813	0.1471	0.04306
cg01972394	-0.0004621	0.981
cg01973605	0.05765	0.1703
cg01975877	-0.05944	0.06936
cg01978368	0.01031	0.7734
cg01978669	0.01857	0.7484
cg01979157	-0.05957	0.2183
cg01979352	-0.02084	0.3872
cg01980454	-0.006655	0.8773
cg01990334	0.06178	0.2668
cg02008416	-0.007815	0.9329
cg02030187	-0.117	0.1005
cg02030454	-0.01908	0.7674
cg02030493	-0.0301	0.3953
cg02031245	-0.06125	0.3609
cg02031397	-0.09263	0.1235
cg02031423	-0.1243	0.08248
cg02049548	-0.02784	0.7071
cg02050917	-0.03004	0.3255
cg02050973	0.02517	0.5581
cg02054059	0.01988	0.6864
cg02054776	0.01949	0.7087
cg02057063	0.02539	0.5459
cg02057833	0.07945	0.07409
cg02058628	-0.04529	0.0738
cg02059391	0.07594	0.2122
cg02060408	0.1589	0.2332
cg02066222	-0.06362	0.1373
cg02066716	0.01776	0.7467
cg02067580	0.07397	0.4277
cg02068989	-0.03039	0.577
cg02069519	-0.02259	0.6605
cg02072376	-0.08559	0.5242
cg02072896	-0.01426	0.7644
cg02075570	0.02199	0.7214
cg02076414	0.008875	0.891
cg02079933	-0.04397	0.2868
cg02080857	-0.03968	0.2731
cg02083428	-0.06232	0.1298
cg02083836	-0.0341	0.4586
cg02084808	0.03276	0.4651
cg02086195	0.01265	0.7254
cg02087416	-0.01264	0.7435
cg02088626	0.05133	0.4082
cg02096887	0.007163	0.8751
cg02097443	-0.03987	0.4398
cg02100343	0.007736	0.8618
cg02104434	-0.1413	0.263
cg02105666	-0.004049	0.9402
cg02106828	0.02209	0.6163
cg02107269	0.08386	0.3415
cg02151754	-0.06232	0.4997
cg02152120	0.07381	0.2083
cg02152233	-0.04312	0.7379
cg02152399	0.01941	0.5738
cg02153340	-0.01549	0.8024
cg02153614	0.0677	0.2154
cg02155287	0.01772	0.7331
cg02155829	-0.05406	0.3444
cg02157078	0.03649	0.5554
cg02206861	0.1449	0.04355
cg02229993	0.04239	0.4965
cg02232875	0.02315	0.6744
cg02236668	0.001718	0.9781
cg02236896	-0.04433	0.2259
cg02237208	-0.02326	0.3575
cg02237319	-0.0487	0.5782
cg02237987	0.02048	0.7469
cg02273146	0.04477	0.3094
cg02275243	-0.01046	0.7763
cg02276763	0.002534	0.9613
cg02276822	-0.01907	0.6198
cg02277646	-0.01775	0.6966
cg02277850	0.05784	0.3843
cg02280855	0.022	0.6946
cg02281006	0.04836	0.3316
cg02281446	0.01107	0.8035
cg02283366	0.02477	0.6716
cg02283735	0.02453	0.7054
cg02284587	0.1508	0.107
cg02287630	0.01812	0.5999
cg02289343	0.04155	0.2881
cg02290803	-0.02452	0.4732
cg02291204	-0.01587	0.8146
cg02291556	-0.04788	0.05452
cg02294758	-0.002568	0.9371
cg02295023	-0.03026	0.4504
cg02295872	0.002136	0.9586
cg02296583	0.0338	0.5041
cg02296931	-0.08168	0.2529
cg02297616	0.0008128	0.9733
cg02297709	-0.01459	0.7861
cg02298059	0.02337	0.6219
cg02298360	-0.01679	0.7745
cg02300356	0.03022	0.5237
cg02303538	-0.07161	0.1528
cg02328010	0.06838	0.231
cg02328440	-0.007763	0.807
cg02328660	0.02181	0.6357
cg02328793	-0.03677	0.3267
cg02331143	-0.008051	0.8751
cg02331910	-0.06073	0.5078
cg02333588	0.06176	0.2166
cg02334370	0.06757	0.2245
cg02334770	-0.05695	0.08775
cg02337836	0.009598	0.8631
cg02338271	-0.06465	0.2375
cg02339592	0.005386	0.8586
cg02340083	0.0538	0.3092
cg02341811	0.1423	0.106
cg02342257	0.02104	0.6248
cg02342906	0.05763	0.1771
cg02356786	0.2465	0.07834
cg02361803	0.0309	0.1751
cg02362103	0.01765	0.6389
cg02362686	0.04258	0.2649
cg02365918	0.0737	0.05183
cg02366575	0.05772	0.1362
cg02367736	-0.1193	0.1405
cg02367828	0.004173	0.9148
cg02368874	0.05044	0.1405
cg02386725	0.02617	0.3763
cg02386921	0.005105	0.9059
cg02388245	0.0529	0.3132
cg02388783	0.01618	0.6605
cg02388865	0.009301	0.8402
cg02390319	-0.1473	0.03935
cg02392553	-0.006749	0.8962
cg02392774	0.05911	0.1625
cg02394578	0.02715	0.5569
cg02395396	0.07134	0.02489
cg02395863	-0.03465	0.3054
cg02396143	0.02262	0.4604
cg02396224	-0.1189	0.1273
cg02396888	0.08143	0.2561
cg02397176	0.104	0.2362
cg02397514	-0.027	0.7292
cg02414710	0.01475	0.6903
cg02447380	-0.1135	0.1009
cg02447606	0.04475	0.501
cg02448276	-0.08438	0.1708
cg02450742	-0.09701	0.1312
cg02452585	-0.0315	0.4454
cg02454364	0.1206	0.02829
cg02454885	0.02948	0.407
cg02454982	-0.01675	0.8009
cg02455064	0.02225	0.7088
cg02455803	0.02037	0.5398
cg02457623	0.02281	0.7104
cg02457680	-0.1435	0.08438
cg02459271	-0.09827	0.04526
cg02460223	-0.002918	0.9348
cg02480412	0.0223	0.6054
cg02480931	0.03626	0.469
cg02482614	0.07164	0.2415
cg02482718	-0.08553	0.1179
cg02483484	-0.08828	0.1303
cg02483735	-0.06114	0.5173
cg02486355	-0.06913	0.09639
cg02487499	0.03192	0.1144
cg02490994	-0.01926	0.5863
cg02494066	0.005709	0.8767
cg02506043	0.01849	0.7225
cg02565672	0.01516	0.6747
cg02567839	0.02249	0.8076
cg02570527	-0.03406	0.4674
cg02572448	0.07536	0.05447
cg02572729	-0.05044	0.5339
cg02573121	-0.0194	0.7531
cg02573276	0.01722	0.7346
cg02574421	-0.02096	0.6365
cg02574509	-0.1181	0.01776
cg02575697	-0.005555	0.9162
cg02576395	0.01196	0.4366
cg02576915	0.05092	0.05453
cg02577267	-0.2632	0.02418
cg02581421	-0.03236	0.5267
cg02582387	-0.05083	0.4294
cg02582848	0.02343	0.7224
cg02583234	0.03695	0.369
cg02583576	0.03522	0.496
cg02583736	0.05479	0.3074
cg02584756	-0.04886	0.09236
cg02585459	-0.04218	0.2682
cg02586249	0.06254	0.2342
cg02587648	0.2134	0.03321
cg02618553	0.1109	0.1602
cg02619167	0.01533	0.6949
cg02619867	0.0432	0.1436
cg02620307	0.01105	0.8694
cg02622205	0.0156	0.7596
cg02623028	-0.07367	0.4619
cg02623200	0.0693	0.2504
cg02623400	0.03341	0.4575
cg02624558	0.02228	0.664
cg02624704	-0.02209	0.5657
cg02625929	-0.05211	0.124
cg02628801	0.03796	0.4197
cg02630349	-0.004395	0.9371
cg02630477	0.009711	0.917
cg02630629	-0.007285	0.8059
cg02631286	-0.04376	0.4133
cg02631684	0.07496	0.05988
cg02631838	-0.041	0.4519
cg02632274	0.05355	0.4819
cg02633690	-0.0497	0.4637
cg02634762	0.06403	0.1187
cg02634861	0.09909	0.04634
cg02635644	0.08238	0.0523
cg02636497	0.0139	0.8171
cg02637320	0.02179	0.7496
cg02638057	0.01865	0.8315
cg02638691	-0.05399	0.313
cg02642404	0.04445	0.3697
cg02656741	-0.1894	0.03012
cg02656891	0.1083	0.06719
cg02659673	-0.1649	0.2095
cg02661426	0.02263	0.5874
cg02664812	-0.08625	0.2527
cg02666008	-0.05775	0.2805
cg02666627	-0.06999	0.1138
cg02668655	0.01384	0.719
cg02669807	0.08487	0.3073
cg02671019	0.01867	0.6616
cg02671421	0.0767	0.2419
cg02671646	0.001685	0.9811
cg02673436	0.04199	0.1532
cg02693249	-0.05701	0.2612
cg02696763	0.08059	0.2083
cg02697423	0.06521	0.1825
cg02698600	0.006883	0.8626
cg02700833	-0.0357	0.4443
cg02709834	-0.1283	0.3227
cg02710296	0.1488	0.2551
cg02711163	-0.05713	0.093
cg02711476	-0.0239	0.6559
cg02711976	0.09371	0.06223
cg02712922	0.08262	0.02602
cg02736602	0.04136	0.46
cg02737609	0.05486	0.3826
cg02737782	0.06422	0.6315
cg02737801	0.01306	0.7155
cg02748427	0.04092	0.3132
cg02769477	-0.06303	0.5827
cg02769687	-0.03224	0.3189
cg02769781	0.04428	0.2551
cg02769865	0.1378	0.02033
cg02770835	0.05175	0.2658
cg02771619	-0.0389	0.4609
cg02772509	-0.0525	0.217
cg02773945	0.05551	0.3254
cg02774380	0.06877	0.2122
cg02833646	0.00738	0.8319
cg02834765	-0.01475	0.6283
cg02835494	-0.0105	0.8123
cg02836531	0.04239	0.4112
cg02837536	-0.1013	0.1363
cg02838118	0.02187	0.7584
cg02838178	0.0423	0.2479
cg02838762	-0.002028	0.973
cg02847098	0.02662	0.7091
cg02847140	-0.0291	0.7062
cg02847589	0.006898	0.8658
cg02849695	-0.01002	0.8582
cg02849769	-0.05774	0.2326
cg02850329	0.02096	0.5577
cg02850933	0.04873	0.3455
cg02851517	0.04524	0.4588
cg02852257	-0.002114	0.9763
cg02853781	-0.05423	0.3799
cg02854763	-0.000944	0.9782
cg02855836	0.01076	0.8087
cg02856953	-0.1531	0.1275
cg02858053	0.05351	0.2158
cg02858843	0.1526	0.04625
cg02858985	0.1879	0.001634
cg02859098	0.02555	0.6362
cg02861071	-0.01368	0.7167
cg02861380	0.02673	0.5907
cg02861733	0.01051	0.8582
cg02862748	0.000378	0.993
cg02863087	0.07305	0.04941
cg02891048	0.01246	0.7678
cg02892189	0.03677	0.5868
cg02892286	-0.01091	0.7609
cg02892595	0.001163	0.9827
cg02892898	-0.05438	0.3425
cg02895381	-0.008467	0.8074
cg02896403	0.05407	0.1943
cg02896696	-0.06038	0.3599
cg02896835	0.02714	0.8554
cg02897008	-0.01635	0.7156
cg02898122	0.0007519	0.9854
cg02899039	-0.05594	0.1251
cg02899939	0.02914	0.4237
cg02900253	-0.04666	0.266
cg02900441	0.002541	0.96
cg02901753	0.03852	0.493
cg02901884	0.00396	0.8785
cg02901985	-0.01763	0.6067
cg02902395	-0.02507	0.6719
cg02910281	0.1135	0.03188
cg02912476	0.04577	0.3647
cg02918910	-0.06674	0.1669
cg02919116	0.07695	0.2353
cg02924110	0.004672	0.8734
cg02924487	0.1197	0.03179
cg02924562	-0.03067	0.6531
cg02925840	0.05277	0.4994
cg02926005	-0.0003583	0.9921
cg02927682	-0.01333	0.6273
cg02928797	0.008003	0.8139
cg02931001	0.02076	0.3632
cg02933679	-0.01954	0.4901
cg02934600	0.01194	0.7077
cg02935904	-0.07049	0.1821
cg02944245	-0.02322	0.7603
cg02951880	-0.00531	0.9067
cg02952008	-0.06144	0.1848
cg02953397	-0.0506	0.1895
cg02953624	0.01383	0.8324
cg02954735	0.111	0.02344
cg02955077	0.02323	0.7762
cg02956460	-0.1177	0.03559
cg02956660	0.03266	0.1301
cg02957057	-0.04118	0.594
cg02959988	0.004129	0.9708
cg02960125	-0.0289	0.7561
cg02970394	-0.0664	0.1938
cg02970551	-0.006128	0.8985
cg02971581	0.03343	0.5284
cg02971920	0.004173	0.8822
cg02973320	-0.06559	0.3031
cg02974126	-0.0541	0.3924
cg02974928	0.06479	0.3246
cg02976929	0.008041	0.8197
cg02978142	0.02563	0.7337
cg02978297	-0.01365	0.717
cg02983950	-0.1652	0.01118
cg02985724	0.05874	0.313
cg02986938	0.03723	0.3593
cg02987928	-0.006516	0.888
cg02988267	-0.03073	0.51
cg02990361	-0.007993	0.851
cg02992252	0.01608	0.7053
cg02993280	0.1031	0.1893
cg02993630	-0.1086	0.2725
cg02994162	-0.05067	0.2441
cg02994246	-0.02801	0.3046
cg02994863	0.0384	0.4321
cg02996314	0.05396	0.1456
cg02998018	-0.05435	0.2581
cg02998281	-0.0572	0.07762
cg03001333	0.02159	0.6266
cg03001415	-0.03439	0.5287
cg03001875	0.179	0.061
cg03003335	0.1149	0.3411
cg03003689	-0.01617	0.6522
cg03003746	0.07313	0.1258
cg03005062	-0.02492	0.493
cg03041030	0.01064	0.6968
cg03041742	-0.02731	0.6004
cg03043663	-0.009586	0.774
cg03043665	-0.008773	0.8956
cg03044149	0.09263	0.2472
cg03046264	-0.04232	0.3692
cg03046819	0.01207	0.752
cg03047965	-0.04391	0.6486
cg03048314	0.02228	0.6978
cg03050907	-0.04444	0.5853
cg03051946	-0.1222	0.02362
cg03054277	0.2004	0.07763
cg03055346	-0.02212	0.5837
cg03055449	0.0244	0.7576
cg03056854	0.05017	0.2966
cg03057855	-0.03438	0.3656
cg03058232	-0.02349	0.8528
cg03075534	0.1213	0.1499
cg03080561	0.008934	0.7986
cg03085637	0.06845	0.4207
cg03102494	0.01406	0.9018
cg03104428	0.06459	0.3156
cg03104869	0.05705	0.3159
cg03106090	0.0008088	0.9843
cg03106313	-0.02653	0.5485
cg03108114	0.132	0.04063
cg03110901	0.02695	0.5955
cg03111285	-0.02736	0.6448
cg03111951	0.04439	0.4558
cg03112680	0.002901	0.9649
cg03114585	-0.00557	0.9338
cg03115649	0.02584	0.5033
cg03115835	0.07738	0.2449
cg03116642	-0.1069	0.05649
cg03119028	-0.02599	0.7346
cg03119126	0.07567	0.1012
cg03119215	-0.04595	0.2793
cg03119829	-0.03101	0.6012
cg03119897	0.01025	0.8396
cg03120289	0.025	0.7523
cg03126043	-0.1199	0.03162
cg03126058	-0.0517	0.3011
cg03128332	0.06641	0.155
cg03128469	-0.009484	0.8817
cg03128534	0.06712	0.3215
cg03129172	0.08832	0.1094
cg03129643	0.05223	0.5635
cg03129717	-0.003049	0.9234
cg03129904	0.06705	0.3038
cg03130248	0.1265	0.06316
cg03130910	0.001077	0.9824
cg03131272	-0.09482	0.205
cg03132197	0.04952	0.3129
cg03133118	0.01755	0.7546
cg03133876	-0.01309	0.7497
cg03136512	0.01697	0.8504
cg03140827	0.08491	0.1001
cg03142856	0.03997	0.2227
cg03142956	0.1375	0.002686
cg03144619	0.04007	0.6972
cg03147210	0.0711	0.1624
cg03148373	-0.005038	0.9101
cg03149628	-0.04959	0.3203
cg03150322	0.002471	0.9414
cg03152577	-0.06577	0.1552
cg03152785	0.07115	0.09019
cg03180780	-0.004166	0.9466
cg03189756	-0.08348	0.2007
cg03202416	0.01463	0.6573
cg03208016	-0.04428	0.3364
cg03208936	-0.00895	0.8601
cg03216475	0.01763	0.4853
cg03216846	0.06676	0.192
cg03219968	0.07821	0.1417
cg03220161	0.01261	0.7919
cg03220945	0.04104	0.2356
cg03221247	0.008197	0.8648
cg03224364	-0.001012	0.9877
cg03226554	0.001508	0.9715
cg03227570	0.00975	0.7816
cg03228824	-0.02884	0.5317
cg03228985	0.02277	0.6368
cg03229887	-0.05637	0.4001
cg03254465	-0.1405	0.00106
cg03254916	-0.07173	0.1807
cg03255942	0.08941	0.2013
cg03256465	0.02061	0.5662
cg03257172	0.0068	0.8941
cg03257575	0.03223	0.6639
cg03258346	-0.02859	0.4812
cg03260139	0.07672	0.2219
cg03262077	0.03948	0.2195
cg03262242	0.05724	0.0759
cg03271651	-0.1095	0.1726
cg03303757	-0.05604	0.4569
cg03312703	-0.03661	0.1311
cg03313659	0.04497	0.2424
cg03315007	0.1371	0.2237
cg03315476	0.0008258	0.9808
cg03316474	-0.01709	0.843
cg03317280	0.006304	0.8881
cg03317400	0.05078	0.3158
cg03321020	0.04618	0.4147
cg03321592	0.02612	0.6657
cg03324123	-0.0115	0.8034
cg03326762	0.01784	0.6473
cg03327164	-0.0207	0.837
cg03327327	-0.02923	0.5421
cg03331258	-0.1178	0.1627
cg03331282	-0.0275	0.2985
cg03332597	0.02735	0.4243
cg03335125	0.3907	0.04587
cg03336586	0.1107	0.02686
cg03338380	-0.1004	0.4698
cg03338968	0.03802	0.3797
cg03339458	0.01447	0.6414
cg03339987	-0.05265	0.125
cg03340119	0.02282	0.6393
cg03340606	-0.06458	0.147
cg03341334	-0.0156	0.726
cg03342130	0.0101	0.8945
cg03342366	0.03087	0.4779
cg03343063	-0.1414	0.006659
cg03343403	0.01846	0.6544
cg03345120	0.01974	0.6621
cg03346434	-0.05822	0.3422
cg03347170	0.004731	0.9191
cg03347632	-0.008218	0.8675
cg03348149	0.005542	0.9321
cg03348461	0.02835	0.4918
cg03349767	0.094	0.06286
cg03351412	0.0567	0.5036
cg03352287	-0.07569	0.3578
cg03366858	0.1194	0.1824
cg03384825	0.01115	0.8649
cg03388085	0.01127	0.7763
cg03389907	0.05866	0.4523
cg03391055	-0.002042	0.9557
cg03392564	-0.07948	0.06033
cg03392673	-0.0214	0.6483
cg03392900	-0.02657	0.6894
cg03393821	0.05626	0.1079
cg03395198	-0.01086	0.8085
cg03396826	-0.02753	0.58
cg03397389	-0.004094	0.9079
cg03397716	0.08969	0.1321
cg03397750	-0.06618	0.1396
cg03400317	-0.01114	0.8445
cg03400374	0.009239	0.7853
cg03400808	-0.03668	0.4784
cg03401357	0.01856	0.7907
cg03401580	0.0194	0.6043
cg03408556	-0.03542	0.5529
cg03421440	-0.03503	0.3635
cg03421807	-0.01035	0.8707
cg03423077	0.08249	0.08105
cg03425468	0.01995	0.5743
cg03427058	-0.0362	0.6588
cg03432338	-0.07691	0.08282
cg03434149	-0.1245	0.03143
cg03434847	-0.04449	0.2678
cg03436453	-0.05168	0.4826
cg03437914	0.1806	0.01954
cg03438305	0.06272	0.3306
cg03440588	0.03803	0.2834
cg03441257	0.01496	0.7774
cg03441514	0.03957	0.5766
cg03445694	0.0212	0.5894
cg03446636	-0.02697	0.6241
cg03449175	0.06841	0.07925
cg03449456	-0.02747	0.5291
cg03465880	-0.02776	0.5939
cg03469793	0.03347	0.5759
cg03470088	0.03686	0.4857
cg03470396	0.002428	0.9565
cg03470736	-0.04762	0.5749
cg03470939	-0.0984	0.08035
cg03511974	0.02194	0.6173
cg03512248	0.04847	0.1065
cg03512927	-0.02501	0.5555
cg03514351	0.03322	0.4481
cg03515878	-0.0266	0.5209
cg03517147	0.08465	0.1701
cg03518179	0.1023	0.01708
cg03520085	-0.1306	0.1152
cg03520644	0.016	0.7777
cg03523193	0.07793	0.2317
cg03523603	-0.01907	0.795
cg03525122	-0.01694	0.7716
cg03525385	0.04558	0.4708
cg03526459	-0.02085	0.884
cg03526503	0.05439	0.3084
cg03529908	-0.02321	0.7189
cg03529960	0.02211	0.6713
cg03530210	-0.0405	0.464
cg03530437	-0.06726	0.3171
cg03532510	-0.003103	0.959
cg03532930	-0.03285	0.5484
cg03534305	-0.02653	0.4195
cg03535361	0.05834	0.27
cg03536861	0.0565	0.2878
cg03537215	0.05562	0.2229
cg03538326	0.0412	0.4386
cg03538499	-0.003048	0.9594
cg03539016	-0.2131	0.00892
cg03541846	0.03194	0.4073
cg03541887	0.01557	0.6793
cg03543952	-0.006805	0.9067
cg03546360	-0.01368	0.8047
cg03547078	0.05536	0.4786
cg03547631	-0.04734	0.4239
cg03548242	-0.008877	0.8823
cg03549856	-0.02435	0.4927
cg03580297	0.04348	0.3057
cg03580831	0.08876	0.05076
cg03582761	0.04365	0.2929
cg03584783	-0.01027	0.8096
cg03585778	-0.02727	0.7151
cg03586437	0.008866	0.8623
cg03586847	0.02731	0.4379
cg03587150	-0.002999	0.9466
cg03596016	-0.08396	0.2925
cg03597143	-0.03784	0.4723
cg03599978	-0.03082	0.7174
cg03599988	-0.03033	0.4864
cg03601828	-0.0349	0.4167
cg03601886	-0.07216	0.03972
cg03601920	-0.1361	0.00169
cg03602124	0.04703	0.2888
cg03603214	0.06041	0.3495
cg03603977	-0.09655	0.3749
cg03604172	-0.08115	0.1514
cg03605784	-0.2926	0.001613
cg03606328	0.05939	0.4004
cg03607680	-0.1269	0.04351
cg03607891	0.01027	0.827
cg03609826	-0.1497	0.01373
cg03611151	-0.01888	0.5589
cg03612357	-0.0575	0.2085
cg03613077	0.002666	0.9666
cg03614954	-0.01673	0.6542
cg03615839	-0.04693	0.3799
cg03618177	-0.02294	0.6545
cg03618937	-0.05055	0.5228
cg03636215	0.05756	0.2294
cg03646474	0.07702	0.03584
cg03646889	0.05873	0.208
cg03650119	-0.05247	0.2571
cg03650713	-0.06103	0.1001
cg03651199	0.05639	0.3982
cg03651583	0.00764	0.8858
cg03653801	-0.07351	0.1621
cg03654329	0.01565	0.8114
cg03654735	-0.0333	0.6652
cg03655395	-0.07686	0.06762
cg03655662	0.1011	0.1795
cg03705284	0.01689	0.7218
cg03716942	0.008592	0.8467
cg03716999	0.04748	0.537
cg03724763	0.1271	0.08505
cg03724799	-0.06447	0.05094
cg03725447	-0.02607	0.5781
cg03726881	0.03125	0.5206
cg03728813	0.1922	0.1335
cg03731268	0.1188	0.01458
cg03732087	-0.07081	0.1634
cg03734402	-0.01828	0.7433
cg03734700	-0.02951	0.5013
cg03735492	0.04368	0.4592
cg03735847	-0.1884	0.03381
cg03736085	0.0145	0.8024
cg03741406	-0.01224	0.7289
cg03742620	0.03178	0.7189
cg03744522	0.02367	0.6215
cg03745244	0.01912	0.6918
cg03745431	-0.08019	0.227
cg03748376	-0.2655	0.199
cg03750567	-0.1037	0.2053
cg03752218	-0.06283	0.1384
cg03753481	-0.07392	0.1311
cg03753670	-0.0128	0.7256
cg03754143	0.03217	0.2964
cg03754311	0.01657	0.7917
cg03754582	-0.07874	0.1274
cg03755098	0.05154	0.5236
cg03756088	-0.05657	0.3176
cg03756514	-0.04296	0.45
cg03757594	-0.01303	0.8678
cg03758693	0.1114	0.01016
cg03760518	0.02599	0.4331
cg03762505	-0.01083	0.8097
cg03762702	-0.01536	0.8044
cg03763387	0.02523	0.6045
cg03767970	-0.06184	0.1443
cg03768925	0.003777	0.9745
cg03769927	-0.01252	0.745
cg03769939	0.007224	0.8267
cg03771099	0.02782	0.5821
cg03773198	0.08351	0.04168
cg03812320	-0.03357	0.5684
cg03813443	-0.01276	0.7437
cg03849780	0.01438	0.6551
cg03852045	-0.02264	0.5664
cg03852219	-0.00617	0.8796
cg03854265	-0.02154	0.7131
cg03856286	0.0247	0.6595
cg03861428	0.03563	0.4176
cg03884414	-0.04456	0.2698
cg03884587	0.0236	0.5694
cg03885098	-0.02348	0.5596
cg03885399	-0.1391	0.05661
cg03886520	-0.02964	0.4964
cg03886699	0.05243	0.2369
cg03887218	0.09627	0.09993
cg03888578	0.02185	0.6115
cg03888579	-0.02677	0.565
cg03888765	0.04984	0.4112
cg03890628	-0.04862	0.3469
cg03892551	0.1093	0.05152
cg03894975	-0.01548	0.6464
cg03897866	0.04834	0.444
cg03901660	-0.01258	0.8047
cg03901886	-0.0649	0.5334
cg03902160	0.03633	0.4358
cg03902642	0.05375	0.665
cg03902951	0.1115	0.02964
cg03909781	-0.08258	0.111
cg03915268	0.06641	0.05123
cg03915298	0.006052	0.8974
cg03916277	-0.03333	0.2719
cg03917423	0.01795	0.6491
cg03933784	0.04942	0.5241
cg03935244	0.008736	0.8633
cg03935783	-0.07319	0.2492
cg03936071	-0.001609	0.9723
cg03936663	-0.03704	0.5484
cg03937605	0.03107	0.5042
cg03939352	-0.00901	0.7891
cg03939875	-0.04168	0.2087
cg03940137	0.005746	0.8981
cg03940437	-0.02092	0.6304
cg03940848	0.02609	0.6475
cg03945034	-0.02172	0.4468
cg03946269	0.02358	0.6322
cg03949391	-0.04689	0.4779
cg03950120	0.02204	0.6667
cg03951219	-0.08897	0.1491
cg03951833	2.52e-05	0.9998
cg03952248	0.06603	0.2458
cg03955334	0.08204	0.06787
cg03957204	0.02897	0.6273
cg03960382	0.1389	0.023
cg03960390	-0.004712	0.9146
cg03961283	-0.05532	0.7159
cg03962214	0.08448	0.08499
cg03964233	-0.04909	0.2547
cg03965682	-0.009303	0.9196
cg03969070	-0.005038	0.917
cg03969515	0.05428	0.2393
cg03969696	-0.01811	0.7067
cg03969902	0.0608	0.3633
cg03970039	0.09254	0.1132
cg03970588	-0.1451	0.163
cg03971454	-0.024	0.7903
cg03971555	0.03126	0.5877
cg03971828	-0.02572	0.6722
cg03972163	-0.003398	0.926
cg03973866	-0.01714	0.8007
cg03977084	0.01346	0.6665
cg03977831	0.03179	0.3618
cg03980745	-0.04501	0.3516
cg03981727	-0.03894	0.512
cg03982820	-0.01007	0.8433
cg03982831	-0.06435	0.3651
cg03984347	0.02676	0.6214
cg03985801	-0.009872	0.735
cg03987003	-0.01059	0.8459
cg03987199	0.06875	0.6432
cg03987246	0.07203	0.2599
cg03988279	-0.0783	0.1708
cg03990984	0.009673	0.8408
cg03992063	-0.02047	0.7579
cg03992926	0.02133	0.5778
cg03994053	0.005518	0.9096
cg04012515	0.04335	0.4664
cg04012600	-0.0421	0.3878
cg04013393	0.03659	0.465
cg04013419	0.04474	0.2384
cg04015594	0.05282	0.1826
cg04015962	0.04138	0.6198
cg04016768	0.04438	0.5768
cg04017116	0.01628	0.778
cg04018299	-0.0008265	0.9919
cg04019636	-0.04723	0.2647
cg04021697	0.006073	0.9307
cg04021745	-0.07671	0.3469
cg04023150	-0.1091	0.1319
cg04023370	0.02349	0.7485
cg04025049	-0.1006	0.06458
cg04025150	0.03216	0.5439
cg04025728	0.2896	0.01308
cg04025964	0.2738	0.01518
cg04027549	0.08592	0.2041
cg04028570	-0.3179	0.1145
cg04028874	0.01306	0.6783
cg04030615	0.04493	0.3999
cg04031129	-0.1635	0.04903
cg04031507	0.02651	0.5505
cg04077662	0.01295	0.8185
cg04078980	-0.004848	0.9512
cg04080067	0.006411	0.8809
cg04080530	-0.08448	0.0508
cg04081153	0.05968	0.2226
cg04082353	-0.08459	0.1613
cg04083753	-0.04526	0.4327
cg04084052	-0.01386	0.7182
cg04084401	-0.04726	0.4865
cg04088289	-0.03588	0.342
cg04093225	-0.01296	0.8006
cg04093381	0.02353	0.5579
cg04093404	0.07825	0.3388
cg04094169	-0.00409	0.9395
cg04094653	-0.02397	0.6499
cg04096723	-0.009431	0.7548
cg04097639	-0.08891	0.1244
cg04099697	-0.05485	0.2966
cg04100463	-0.005817	0.8643
cg04101015	-0.02856	0.5508
cg04101267	-0.01698	0.6787
cg04102586	-0.03276	0.5641
cg04102734	0.0625	0.1831
cg04102760	-0.001533	0.9748
cg04104526	0.01755	0.7096
cg04105712	-0.05571	0.3328
cg04105726	-0.04061	0.4401
cg04108127	-0.01788	0.6556
cg04108296	0.1225	0.003173
cg04108612	-0.1782	0.1772
cg04108811	0.03387	0.8221
cg04108939	-0.09716	0.1172
cg04110886	0.02081	0.6986
cg04112961	0.08363	0.3467
cg04117764	0.0696	0.1783
cg04117972	-0.2398	0.08926
cg04120428	-0.194	0.005704
cg04121115	0.06082	0.1849
cg04122068	-0.001247	0.9787
cg04122081	-0.00946	0.8455
cg04123260	-0.001495	0.968
cg04123310	-0.02399	0.5934
cg04123776	0.03601	0.6263
cg04123845	0.03041	0.6474
cg04125586	0.04357	0.324
cg04125625	0.04335	0.3515
cg04128092	0.0649	0.2197
cg04129469	-0.02707	0.6384
cg04131431	-0.0321	0.5709
cg04132522	-0.015	0.7275
cg04134399	-0.1585	0.03204
cg04134748	-0.07556	0.3266
cg04138112	0.009695	0.9071
cg04138155	-0.02215	0.5938
cg04140924	0.04073	0.4497
cg04141460	-0.04465	0.3191
cg04142017	-0.008769	0.8891
cg04143011	0.007678	0.8831
cg04143106	0.07974	0.1185
cg04143346	0.04074	0.2536
cg04143372	-0.02973	0.4994
cg04143909	-0.1227	0.4765
cg04145643	-0.05195	0.2038
cg04154653	0.004776	0.9246
cg04155687	-0.006092	0.9185
cg04156369	-0.05154	0.3059
cg04157804	0.05316	0.1951
cg04158115	-0.0362	0.4061
cg04158367	-0.05648	0.4505
cg04158730	0.01044	0.8129
cg04158884	0.1003	0.05587
cg04159381	-0.2395	0.0003981
cg04159901	-0.005814	0.938
cg04161137	-0.1148	0.01267
cg04161784	0.08436	0.0772
cg04163216	0.01925	0.575
cg04166042	0.06523	0.2004
cg04167064	-0.01404	0.7183
cg04185861	0.0122	0.7931
cg04185893	-0.02778	0.5704
cg04204188	0.04598	0.3329
cg04204526	-0.03688	0.227
cg04205107	0.05277	0.2892
cg04205193	0.05992	0.1358
cg04205715	0.07525	0.2524
cg04208114	-0.007749	0.9002
cg04209911	-0.1066	0.01757
cg04212926	-0.0004792	0.9916
cg04217776	0.1288	0.004171
cg04218880	0.09471	0.2278
cg04221877	0.007296	0.8203
cg04222084	0.04269	0.3905
cg04222159	-0.005219	0.7491
cg04222842	0.02559	0.6231
cg04223671	-0.09031	0.1896
cg04224864	-0.0002765	0.9942
cg04226401	0.0119	0.7157
cg04226724	-0.00685	0.9267
cg04226749	-0.002594	0.9726
cg04226815	-0.02336	0.694
cg04228104	-0.005144	0.9076
cg04230253	-0.03204	0.5333
cg04230901	-0.02021	0.6735
cg04232325	0.003466	0.948
cg04232698	0.07986	0.04106
cg04233421	-0.03664	0.4199
cg04234556	0.09653	0.03965
cg04237804	0.06534	0.06883
cg04238348	0.0111	0.8653
cg04241652	-0.04514	0.493
cg04246763	-0.004683	0.9105
cg04248332	0.07107	0.1623
cg04248396	0.002027	0.9706
cg04250451	0.0685	0.1227
cg04258380	-0.06002	0.11
cg04259904	-0.05025	0.09856
cg04261791	0.041	0.4342
cg04262179	-0.0442	0.263
cg04263115	-0.02232	0.7564
cg04272632	0.009276	0.8029
cg04273303	-0.1403	0.02575
cg04275027	-0.04759	0.3064
cg04275664	-0.007929	0.8588
cg04278597	-0.01134	0.8012
cg04279832	0.03871	0.4404
cg04280647	0.09218	0.1679
cg04282138	0.06851	0.1056
cg04286729	0.01261	0.8148
cg04287574	-0.004042	0.9693
cg04287982	-0.0233	0.6233
cg04289036	-0.06862	0.3607
cg04289130	-0.0416	0.4928
cg04290779	0.0479	0.7031
cg04292359	-0.02054	0.8136
cg04292718	0.01938	0.6694
cg04293733	-0.02646	0.7136
cg04295733	0.05181	0.2931
cg04296578	0.06921	0.1526
cg04296699	0.006532	0.8712
cg04296778	-0.0002509	0.9943
cg04296885	-0.02576	0.525
cg04296903	-0.04829	0.3826
cg04297819	-0.03291	0.1936
cg04298819	-0.007659	0.9243
cg04299028	-0.01691	0.6154
cg04299080	0.009625	0.7834
cg04307831	0.08128	0.3858
cg04311266	0.02628	0.4633
cg04312406	0.0481	0.3507
cg04312919	-0.1184	0.2949
cg04314111	-0.0608	0.1071
cg04314218	0.0001488	0.9975
cg04314247	0.04112	0.379
cg04315214	0.1203	0.2796
cg04316593	0.007673	0.839
cg04317543	0.05976	0.4381
cg04339290	-0.06373	0.5011
cg04339882	-0.1172	0.009262
cg04340595	0.0319	0.2301
cg04341153	-0.01529	0.8164
cg04341461	-0.1267	0.02328
cg04342538	-0.1841	0.03522
cg04343794	-0.1461	0.01098
cg04346228	0.005215	0.9207
cg04346637	0.01204	0.8065
cg04347006	-0.06368	0.1793
cg04347016	-0.0134	0.8258
cg04347356	0.02736	0.5688
cg04347414	0.04953	0.3178
cg04351049	-0.08106	0.1736
cg04351903	0.01483	0.5697
cg04352962	0.01148	0.8358
cg04353385	0.02753	0.5312
cg04360793	0.04816	0.415
cg04361279	-0.06709	0.3209
cg04362907	-0.01443	0.7328
cg04363624	0.01856	0.7672
cg04364194	-0.0443	0.2394
cg04364230	0.07312	0.3178
cg04364251	0.03129	0.4064
cg04364463	0.02049	0.4179
cg04365817	0.04755	0.1751
cg04366039	-0.09854	0.1346
cg04366801	-0.03909	0.4931
cg04391356	-0.0921	0.1348
cg04392469	-0.03784	0.4859
cg04392488	-0.04159	0.7136
cg04392971	0.03385	0.3438
cg04394763	-0.09723	0.2227
cg04395739	-0.01843	0.6584
cg04400540	0.14	0.01682
cg04400972	0.0111	0.8684
cg04402095	-0.02567	0.5784
cg04405332	0.04257	0.4362
cg04405414	0.003425	0.948
cg04406436	-0.06415	0.1693
cg04406444	-0.03084	0.5484
cg04407228	0.01422	0.7072
cg04410003	-0.007972	0.851
cg04412646	-0.07269	0.2733
cg04413085	0.0096	0.884
cg04413644	0.01369	0.7068
cg04436994	0.05021	0.1776
cg04438595	0.05373	0.2553
cg04439128	0.002171	0.9517
cg04439623	-0.08148	0.202
cg04453065	-0.1493	0.1092
cg04482794	0.06005	0.1511
cg04483711	-0.000219	0.9945
cg04484550	0.0322	0.522
cg04484947	-0.05439	0.1562
cg04486873	-0.04732	0.2769
cg04487931	0.0822	0.1503
cg04489012	-0.006822	0.8932
cg04490108	-0.0246	0.6893
cg04494683	0.004836	0.9511
cg04497520	0.01392	0.8136
cg04500730	-0.006356	0.8964
cg04501188	0.02374	0.7618
cg04501840	-0.01601	0.6949
cg04503267	0.0008857	0.9803
cg04504182	0.06065	0.125
cg04504933	-0.006147	0.881
cg04509266	-0.01477	0.7421
cg04510788	0.02348	0.6747
cg04549679	0.001924	0.9592
cg04550737	0.005116	0.9295
cg04551318	-0.04191	0.3276
cg04551619	-0.03325	0.4333
cg04552470	0.03601	0.5589
cg04552500	0.01232	0.7723
cg04558166	0.03133	0.2041
cg04559183	0.09022	0.2692
cg04559609	-0.01664	0.6727
cg04560225	0.00835	0.8625
cg04562138	-0.02705	0.6143
cg04562522	-0.01004	0.9252
cg04562683	-0.003326	0.9658
cg04562976	-0.004156	0.9188
cg04563775	0.005051	0.8957
cg04563953	-0.03276	0.6588
cg04564646	-0.0333	0.63
cg04565261	0.009931	0.9302
cg04565617	-0.116	0.1748
cg04566392	0.04459	0.3547
cg04567140	0.1524	0.1139
cg04567169	0.06636	0.1822
cg04567466	0.07814	0.2445
cg04568492	0.09067	0.08182
cg04570362	0.0984	0.09918
cg04571355	0.03463	0.4757
cg04571522	-0.004887	0.9246
cg04574991	-0.07465	0.1759
cg04575263	0.1278	0.032
cg04575614	-0.005949	0.9021
cg04576042	-0.04269	0.5774
cg04578193	-0.0009362	0.986
cg04579203	-0.03058	0.383
cg04580334	0.0007699	0.9863
cg04600984	0.06304	0.1238
cg04604276	0.1097	0.09361
cg04605084	-0.08811	0.06325
cg04605287	-0.002809	0.9549
cg04607100	-0.01939	0.6635
cg04608004	0.006422	0.8948
cg04621069	0.04171	0.4641
cg04621676	0.01921	0.7347
cg04623088	-0.08154	0.1234
cg04701420	-0.03972	0.5872
cg04701473	0.05464	0.1604
cg04701869	0.0018	0.9573
cg04703227	0.07129	0.2037
cg04703241	0.0786	0.2196
cg04704227	0.0006155	0.9908
cg04704947	0.0147	0.7907
cg04705273	-0.03666	0.3174
cg04705659	-0.06468	0.1115
cg04705907	0.05814	0.414
cg04706183	-0.009021	0.8256
cg04707332	0.05275	0.1671
cg04719903	-0.07174	0.3338
cg04720380	-0.05794	0.3416
cg04720785	-0.03303	0.465
cg04724058	-0.01983	0.6029
cg04724522	0.01388	0.7385
cg04725029	0.0377	0.5465
cg04725166	-0.05203	0.5697
cg04777683	-0.08591	0.1446
cg04778236	0.0005375	0.9913
cg04779720	-0.03493	0.4846
cg04780572	0.1565	0.03252
cg04781796	0.11	0.1214
cg04784560	0.03098	0.5636
cg04786142	0.03759	0.3563
cg04787602	0.0004691	0.9861
cg04788931	-0.06473	0.2562
cg04794393	0.01036	0.8055
cg04835163	0.1164	0.06573
cg04837025	0.06737	0.316
cg04837461	0.03012	0.6104
cg04838747	-0.02828	0.4339
cg04839849	0.03054	0.4186
cg04840417	-0.05356	0.3449
cg04841346	-0.00641	0.8401
cg04841648	0.005484	0.9424
cg04842880	-0.03849	0.2605
cg04844391	0.006697	0.8738
cg04844495	-0.01865	0.6316
cg04845625	-0.00261	0.9541
cg04847649	-0.04235	0.04695
cg04847795	0.000369	0.993
cg04850059	-0.004987	0.8822
cg04852103	-0.02831	0.6253
cg04852280	0.09823	0.1352
cg04856205	0.03612	0.3939
cg04856841	-0.00432	0.9237
cg04858616	-0.01948	0.8344
cg04860312	-0.02785	0.4236
cg04860329	0.04963	0.4282
cg04862289	0.02165	0.5844
cg04862314	-0.0907	0.2286
cg04863573	-0.01928	0.8192
cg04865726	0.08352	0.165
cg04865841	0.03765	0.6586
cg04865998	-0.05621	0.2627
cg04866029	0.02523	0.7119
cg04867733	-0.03929	0.6551
cg04867934	-0.01188	0.8804
cg04868078	-0.02581	0.8325
cg04869838	-0.003539	0.9499
cg04870174	0.1441	0.005636
cg04870212	-0.1307	0.05392
cg04872399	-0.03612	0.3009
cg04872557	0.1033	0.4618
cg04872593	-0.04056	0.3332
cg04873098	-0.0006903	0.9892
cg04873517	0.1155	0.06071
cg04874113	-0.03859	0.492
cg04875084	0.0564	0.2996
cg04875476	-0.02223	0.783
cg04876124	0.002752	0.9459
cg04876127	-0.1038	0.1535
cg04876835	-0.01947	0.8068
cg04877567	0.03406	0.3962
cg04878955	-0.0366	0.5039
cg04879281	0.1105	0.1264
cg04879451	0.01592	0.7712
cg04881103	-0.01161	0.7609
cg04882222	0.03734	0.2245
cg04882365	0.05298	0.0588
cg04884046	-0.05538	0.3457
cg04885068	-0.1108	0.01242
cg04885673	0.001151	0.9829
cg04886221	0.04929	0.1786
cg04886391	0.04714	0.5246
cg04886703	-0.01137	0.8268
cg04889800	0.06178	0.3096
cg04890457	-0.01103	0.8287
cg04892182	-0.05251	0.5513
cg04892409	0.003554	0.9156
cg04895640	0.07789	0.1442
cg04896832	-0.1095	0.01205
cg04897188	-0.008239	0.8967
cg04897742	-0.01961	0.6521
cg04898195	0.006394	0.8721
cg04899180	0.005177	0.9303
cg04900080	-0.04214	0.1614
cg04900427	0.0142	0.7121
cg04902265	0.006681	0.8791
cg04902671	0.006469	0.9017
cg04902899	0.005431	0.8696
cg04902921	0.0536	0.5012
[truncated: 425,112+ more rows]
