# Supplementary material for: TET2 mutations are associated with hypermethylation at key regulatory enhancers in normal and malignant hematopoiesis
Source: Nat Commun. 2021 Oct 18;12:6061. doi: 10.1038/s41467-021-26093-2 (PMC8523747; doi:10.1038/s41467-021-26093-2)
Supplement: Supplementary file 5 — Supplementary Data 2 [file 41467_2021_26093_MOESM5_ESM.xlsx]

## Sheet: Supplementary Data 4
probe	estimate	pval	mean_beta_controls	mean_beta_TET2muts
cg00000957	0.002752	0.9299	0.896708	0.897953
cg00001349	0.1257	0.1453	0.819026	0.836032
cg00001583	0.0383	0.5809	0.102937	0.105603
cg00002028	0.04926	0.317	0.0480889	0.0542205
cg00002719	0.04149	0.6135	0.0397258	0.0440735
cg00002837	0.0377	0.402	0.357455	0.361919
cg00003202	0.0003096	0.9964	0.0161423	0.0175262
cg00003287	0.02972	0.6592	0.182078	0.18561
cg00007036	0.00907	0.8287	0.961951	0.962962
cg00007898	0.05041	0.5531	0.0293373	0.0322623
cg00008004	0.05365	0.3905	0.0983955	0.107202
cg00008647	0.07057	0.3454	0.241077	0.240622
cg00009292	-0.029	0.4625	0.13002	0.130333
cg00009916	0.1597	0.04377	0.0297476	0.0361476
cg00011717	-0.005462	0.8973	0.948537	0.948267
cg00015930	0.0138	0.7848	0.973218	0.972648
cg00016238	-0.01886	0.7719	0.909059	0.907745
cg00021123	0.03531	0.4467	0.937847	0.942154
cg00021576	-0.05583	0.2684	0.0496563	0.0510036
cg00021933	0.02407	0.4901	0.930101	0.93233
cg00023492	-0.03709	0.4294	0.0611074	0.0637406
cg00026222	-0.003116	0.9368	0.0663374	0.0699718
cg00027570	-0.01121	0.7244	0.636353	0.648668
cg00030466	-0.05258	0.3444	0.974996	0.973863
cg00031063	0.03606	0.32	0.938929	0.940362
cg00031456	-0.1359	0.02865	0.0249206	0.0243963
cg00034101	-0.05584	0.3344	0.857928	0.856434
cg00034416	-0.06664	0.2792	0.0215523	0.0226275
cg00035237	0.04623	0.3713	0.0246308	0.0272779
cg00035249	-0.0595	0.2846	0.0232928	0.0232716
cg00036263	0.03065	0.4512	0.95851	0.958939
cg00037072	0.02198	0.6631	0.0271888	0.0282237
cg00038675	0.01246	0.8079	0.642434	0.656666
cg00040367	-0.02364	0.6803	0.0397449	0.0435627
cg00040446	0.0004701	0.9878	0.127487	0.131996
cg00042144	0.02673	0.6992	0.0324208	0.0357642
cg00042356	0.1332	0.05295	0.0212731	0.0242354
cg00042657	-0.06247	0.2347	0.951714	0.946732
cg00043324	0.01234	0.858	0.923202	0.922977
cg00044463	0.0626	0.4785	0.110458	0.120422
cg00044796	0.2241	0.04449	0.164392	0.184566
cg00046018	0.03227	0.5179	0.03535	0.0381117
cg00046625	0.04066	0.6004	0.0664881	0.0660334
cg00049400	-0.01908	0.7043	0.948748	0.947374
cg00049718	0.02539	0.676	0.0218967	0.0248158
cg00052482	0.02556	0.6965	0.794232	0.789649
cg00053086	0.06181	0.09997	0.920898	0.926192
cg00055434	-0.0944	0.2849	0.869968	0.858575
cg00058299	-0.08341	0.06703	0.141148	0.134647
cg00060374	-0.03136	0.7448	0.775179	0.773346
cg00060606	-0.06709	0.2411	0.0226615	0.0228384
cg00061769	0.03012	0.5615	0.0300589	0.030461
cg00062020	-0.06622	0.3142	0.811181	0.790503
cg00063077	0.009866	0.9369	0.0525467	0.058516
cg00064255	0.1009	0.187	0.0563317	0.0638697
cg00065215	0.02604	0.6536	0.0770118	0.0845166
cg00065905	-0.1078	0.05167	0.123882	0.112222
cg00066499	-0.03366	0.7301	0.0290585	0.0310583
cg00066671	-0.005188	0.8988	0.0851234	0.0864439
cg00068377	0.08568	0.159	0.96903	0.96965
cg00068412	-0.008932	0.8707	0.842636	0.837015
cg00069017	0.004582	0.9403	0.0449684	0.048557
cg00069860	-0.07448	0.1887	0.0706066	0.0673433
cg00081019	0.07486	0.1001	0.969152	0.969586
cg00081799	0.04103	0.4175	0.934732	0.933913
cg00082497	-0.05593	0.2812	0.0935082	0.0883811
cg00083652	0.02434	0.6455	0.974218	0.974231
cg00085403	0.04837	0.4457	0.0146408	0.0156088
cg00086266	-0.02407	0.6398	0.0378527	0.0397106
cg00087735	0.05658	0.493	0.929152	0.931309
cg00089372	-0.0593	0.4512	0.0491124	0.0548231
cg00090103	-0.02902	0.62	0.978631	0.97725
cg00090197	0.03394	0.4848	0.905481	0.909772
cg00090648	0.08201	0.3101	0.0340534	0.0390805
cg00091162	0.0457	0.4075	0.0269265	0.0300026
cg00091285	-0.09011	0.1512	0.0281707	0.0273312
cg00093900	-0.03306	0.6358	0.0515868	0.0521664
cg00095594	-0.08465	0.2474	0.107919	0.109627
cg00097228	-0.01895	0.6857	0.0337218	0.0349469
cg00097573	0.1224	0.01352	0.0744684	0.0915122
cg00097626	-0.07522	0.3188	0.0195171	0.0209677
cg00099216	0.02829	0.5928	0.0491366	0.0517909
cg00099427	-0.07862	0.2477	0.65731	0.656474
cg00101986	-0.02191	0.6526	0.0337994	0.0362494
cg00102714	-0.09404	0.1197	0.041263	0.0398665
cg00105470	-0.0454	0.67	0.0165434	0.0185154
cg00106073	0.005029	0.9369	0.115994	0.127905
cg00106446	-0.03818	0.7073	0.0241036	0.0309773
cg00107241	0.05584	0.6551	0.758224	0.770015
cg00107970	0.2628	5.843e-07	0.314491	0.345697
cg00112780	-0.09298	0.1753	0.0188151	0.019356
cg00113194	0.03102	0.349	0.864475	0.871877
cg00114008	-0.05026	0.2454	0.124907	0.131026
cg00114029	0.1345	0.2161	0.0356182	0.0419698
cg00114084	0.02276	0.7336	0.0577479	0.062057
cg00115101	0.03638	0.689	0.0144828	0.0159965
cg00115313	-0.08391	0.08647	0.0562768	0.057853
cg00116430	-0.1916	0.0002531	0.511651	0.469196
cg00116658	0.008358	0.8681	0.893082	0.898682
cg00118468	0.06466	0.594	0.017467	0.0202888
cg00124011	0.08852	0.148	0.027688	0.0259595
cg00125159	-0.002	0.9759	0.0468937	0.0486712
cg00145911	0.03622	0.2768	0.919668	0.925098
cg00148881	-0.1073	0.2333	0.0341131	0.0343379
cg00149537	0.04821	0.2851	0.953315	0.955636
cg00149684	-0.00289	0.9506	0.955893	0.957237
cg00150520	0.07618	0.1342	0.982873	0.983234
cg00151676	-0.04907	0.3852	0.952001	0.946662
cg00151709	0.04638	0.5143	0.0665209	0.0687017
cg00151906	-0.0804	0.1289	0.963047	0.959783
cg00152008	-0.05036	0.2966	0.144117	0.142216
cg00152515	-0.1174	0.04178	0.112052	0.120905
cg00152577	-0.07901	0.3131	0.166381	0.149107
cg00153856	0.1198	0.08457	0.0223236	0.0250664
cg00154064	-0.135	0.01268	0.0226037	0.0222295
cg00154982	0.01066	0.8595	0.0268226	0.0288782
cg00155063	0.05835	0.2423	0.0344439	0.0380275
cg00155429	-0.04362	0.6489	0.0192978	0.0201976
cg00157179	0.06101	0.5116	0.779916	0.780811
cg00160667	-0.09902	0.3112	0.631755	0.618016
cg00161970	0.02711	0.5082	0.0606545	0.0626373
cg00162673	0.006681	0.9101	0.68112	0.671153
cg00163784	-0.06262	0.3729	0.0438549	0.0450655
cg00164462	0.05118	0.4884	0.935326	0.933799
cg00165011	-0.1036	0.03701	0.0518689	0.0515194
cg00166706	0.07398	0.3966	0.0194637	0.0213983
cg00169776	0.1673	0.006432	0.951771	0.957979
cg00170536	-0.002008	0.9764	0.037222	0.0372567
cg00171113	0.02705	0.3326	0.870031	0.876102
cg00171783	0.005114	0.9106	0.824442	0.819185
cg00172330	-0.07172	0.2356	0.0200557	0.0202053
cg00172408	-0.01879	0.7461	0.0211697	0.0224909
cg00172597	-0.1089	0.09615	0.0725643	0.0665203
cg00172603	0.08611	0.1651	0.157289	0.163683
cg00172812	-0.02421	0.8044	0.377445	0.387838
cg00173141	0.04916	0.5354	0.0283751	0.0297071
cg00173405	-0.006753	0.8669	0.0308724	0.0319603
cg00173787	-0.00388	0.9276	0.029235	0.0299107
cg00176672	0.05356	0.3374	0.972601	0.97245
cg00177390	0.02969	0.5393	0.0255331	0.0273556
cg00228891	-0.04454	0.4763	0.68744	0.681678
cg00248795	0.003475	0.9447	0.0915009	0.0976815
cg00249030	0.02255	0.5501	0.0801972	0.0845454
cg00249522	0.1055	0.0483	0.930803	0.937383
cg00251250	-0.08233	0.3114	0.0183926	0.0186693
cg00251536	0.0191	0.7216	0.0240388	0.0258849
cg00252701	-0.05849	0.2101	0.0253164	0.0246725
cg00252804	0.1071	0.1836	0.764474	0.789072
cg00254258	-0.04155	0.7209	0.603006	0.626912
cg00254532	0.03203	0.4801	0.0316848	0.0335828
cg00255821	-0.002785	0.9543	0.0748105	0.0758313
cg00255925	-0.04629	0.444	0.0527754	0.0553349
cg00256155	-0.0565	0.2952	0.0993633	0.100306
cg00256767	-0.03429	0.4595	0.129476	0.136294
cg00257659	0.06408	0.1147	0.951846	0.953647
cg00257786	0.1834	0.06535	0.017052	0.0202112
cg00287370	-0.04336	0.4076	0.0185109	0.0188225
cg00290506	-0.1321	0.07577	0.0323032	0.029881
cg00290994	-0.001814	0.9809	0.0595689	0.0646831
cg00295572	-0.1832	0.0158	0.149826	0.135571
cg00296079	0.006558	0.9207	0.0422555	0.0464233
cg00296458	0.08325	0.00286	0.849433	0.858239
cg00297432	-0.04572	0.1514	0.306914	0.309773
cg00297950	-0.1068	0.4124	0.130633	0.127145
cg00298020	-0.1394	0.2292	0.0198203	0.0210063
cg00298532	0.1366	0.002222	0.938171	0.942846
cg00299820	0.08169	0.01456	0.195386	0.209137
cg00300039	-0.04976	0.3427	0.040212	0.0440048
cg00300879	0.1249	0.2517	0.719442	0.721788
cg00302521	-0.01978	0.769	0.0375697	0.0368336
cg00304520	0.02817	0.8779	0.121335	0.12556
cg00305285	0.03272	0.5013	0.828711	0.826197
cg00305374	-0.0614	0.3625	0.0194598	0.0192452
cg00305774	0.005712	0.9042	0.930155	0.929665
cg00305874	-0.04611	0.1959	0.939234	0.938391
cg00306607	-0.06279	0.09587	0.0569509	0.0568255
cg00309178	-0.03416	0.4428	0.0346352	0.036909
cg00309462	-0.1153	0.1945	0.0207826	0.0213593
cg00310968	0.07878	0.2649	0.0495355	0.0538823
cg00311307	0.02749	0.5183	0.0969415	0.103056
cg00311883	0.06764	0.5305	0.0650563	0.0753301
cg00318756	-0.02877	0.6647	0.036146	0.0349519
cg00318766	-0.009022	0.9303	0.0241784	0.0248972
cg00321867	0.07694	0.07118	0.968616	0.970591
cg00325919	-0.04438	0.422	0.038103	0.0404061
cg00328972	0.04259	0.6717	0.0184039	0.0199582
cg00329300	0.09395	0.6292	0.0670679	0.0780575
cg00329697	-0.001842	0.9803	0.0173501	0.0186569
cg00329748	0.03999	0.6046	0.110578	0.130515
cg00337821	0.09082	0.4007	0.0407912	0.0458816
cg00339300	-0.003831	0.9597	0.0366178	0.039064
cg00341060	0.07554	0.5496	0.79039	0.795019
cg00342358	-0.07735	0.2876	0.619836	0.619743
cg00344178	0.05522	0.6556	0.779203	0.783356
cg00345792	0.03352	0.4227	0.952997	0.95438
cg00346208	-0.05775	0.3414	0.238851	0.236712
cg00346501	-0.04261	0.3917	0.968842	0.969333
cg00346985	-0.06894	0.4012	0.593263	0.578628
cg00347563	-0.03262	0.6225	0.0678902	0.0715555
cg00347677	0.03167	0.4379	0.103697	0.10556
cg00349061	0.08707	0.3716	0.553354	0.577653
cg00349607	-0.09576	0.05634	0.148257	0.146895
cg00350519	0.03793	0.4853	0.937298	0.934698
cg00350652	0.01696	0.7239	0.0416956	0.0457879
cg00352560	0.05536	0.07869	0.949188	0.951056
cg00354179	0.02636	0.638	0.0376261	0.0396136
cg00355315	0.0233	0.6353	0.974649	0.973983
cg00357368	0.07821	0.3458	0.0140762	0.0157547
cg00359395	-0.105	0.003565	0.843867	0.843032
cg00371107	-0.02372	0.6658	0.0655956	0.0707698
cg00371368	0.02685	0.7444	0.0499442	0.0543851
cg00373131	-0.04742	0.4199	0.0264317	0.0270352
cg00382944	0.003813	0.9504	0.084002	0.0884205
cg00383290	-0.004524	0.9366	0.0253777	0.0264662
cg00383735	0.05783	0.199	0.888434	0.890206
cg00385863	0.08162	0.2369	0.0326347	0.0360427
cg00385906	-0.03656	0.3084	0.0867983	0.0848005
cg00386984	0.03071	0.5707	0.977294	0.977352
cg00388605	-0.05229	0.1368	0.12715	0.127252
cg00396230	0.01709	0.7398	0.0249313	0.0263178
cg00396407	-0.03358	0.4082	0.0309974	0.0303564
cg00396625	0.04345	0.3332	0.046471	0.0503426
cg00397635	0.008315	0.873	0.136751	0.138963
cg00400948	0.1378	0.01214	0.925824	0.932856
cg00401797	-0.03517	0.5243	0.959679	0.957962
cg00402812	-0.03462	0.7327	0.0260298	0.0276191
cg00404177	-0.005163	0.8785	0.116214	0.116805
cg00416727	0.02695	0.5679	0.855495	0.857103
cg00418071	0.02059	0.4969	0.739069	0.74349
cg00418146	-0.009809	0.834	0.0269654	0.0283116
cg00419040	-0.04636	0.4219	0.0188856	0.0191894
cg00423597	0.03023	0.5257	0.971959	0.971505
cg00425885	-0.03908	0.6708	0.915144	0.89639
cg00426822	-0.1963	0.001543	0.532948	0.489881
cg00426921	-0.1043	0.08967	0.0240007	0.024424
cg00427454	0.01414	0.7804	0.0537569	0.0567782
cg00428476	-0.02358	0.6464	0.241065	0.232027
cg00447632	-0.02869	0.5737	0.0548347	0.0559362
cg00448707	-0.3592	0.0001859	0.804003	0.772201
cg00448752	-0.05604	0.4335	0.0172136	0.017703
cg00449821	-0.1044	0.2253	0.0720983	0.0700615
cg00450060	-0.01041	0.8102	0.0459434	0.0496299
cg00450304	0.007486	0.8563	0.0590528	0.0631436
cg00454742	0.02371	0.7599	0.0324442	0.0424039
cg00454932	0.06793	0.3013	0.0176765	0.0195897
cg00455333	-0.04395	0.4337	0.0208257	0.0219197
cg00455424	-0.04103	0.4877	0.0287208	0.0284879
cg00461735	0.007396	0.9109	0.0239374	0.0258849
cg00463885	-0.03721	0.5822	0.0171459	0.0176691
cg00465927	0.09699	0.009629	0.922135	0.927693
cg00466108	0.05026	0.5381	0.0291494	0.0314665
cg00466121	-0.05974	0.3049	0.0469019	0.0490353
cg00466488	0.07081	0.109	0.0505347	0.0555592
cg00468144	0.06033	0.2178	0.0342236	0.0356519
cg00476580	-0.206	0.001035	0.0775982	0.0696758
cg00490256	-0.02112	0.8351	0.0281012	0.0298598
cg00498603	0.05502	0.2082	0.0282268	0.0291492
cg00498612	0.02829	0.5456	0.0468844	0.0511209
cg00500789	-0.02378	0.7292	0.904557	0.898912
cg00500892	0.03619	0.5021	0.0493162	0.0519102
cg00502963	-0.09564	0.07259	0.0441944	0.0450913
cg00503383	-0.1051	0.09947	0.126775	0.117753
cg00504690	0.05396	0.584	0.0310719	0.0341139
cg00505606	-0.03148	0.6769	0.501638	0.498488
cg00507414	-0.01733	0.8933	0.0700123	0.0785
cg00526336	-0.1148	0.1991	0.932497	0.919014
cg00530939	0.001308	0.9819	0.0674875	0.0712822
cg00532449	0.06552	0.305	0.0884998	0.09135
cg00532451	0.09781	0.1074	0.980888	0.981153
cg00533620	0.1527	0.2178	0.0157424	0.018163
cg00534240	-0.1129	0.1078	0.0234377	0.0225529
cg00534295	0.09855	0.1638	0.0391921	0.0462098
cg00540353	0.05506	0.3731	0.0302117	0.034219
cg00541565	-0.007905	0.8327	0.108612	0.11422
cg00542041	-0.0197	0.6895	0.969905	0.968345
cg00542299	0.005012	0.923	0.95777	0.955224
cg00542775	-0.07845	0.12	0.972565	0.969435
cg00543196	0.003784	0.9533	0.0164412	0.0177071
cg00543329	-0.02952	0.5856	0.058837	0.0621515
cg00543485	0.2105	0.02198	0.0156421	0.018448
cg00544955	0.04975	0.3694	0.0559266	0.0622342
cg00545681	-0.05063	0.03676	0.224406	0.218595
cg00546808	0.04174	0.1856	0.753098	0.763751
cg00549123	0.03357	0.1341	0.833496	0.837169
cg00549463	0.01792	0.796	0.0330229	0.0338288
cg00557440	0.1342	0.02156	0.927663	0.930228
cg00562731	-0.02503	0.6656	0.0352531	0.0384897
cg00563566	-0.06176	0.0227	0.822709	0.82497
cg00563699	0.01093	0.9109	0.0630824	0.0715732
cg00563824	0.08516	0.3072	0.334461	0.345038
cg00564737	-0.06065	0.3408	0.395016	0.396277
cg00564831	0.02146	0.7506	0.0369961	0.0425393
cg00565688	-0.1483	0.02598	0.21003	0.189475
cg00565932	0.06195	0.1726	0.90538	0.906391
cg00566164	0.05371	0.11	0.892774	0.897573
cg00566297	0.05543	0.2184	0.916676	0.916468
cg00566331	0.0483	0.6082	0.25336	0.271763
cg00566642	0.03796	0.4553	0.885978	0.886139
cg00566999	0.00956	0.8702	0.0743136	0.0750191
cg00568507	0.02056	0.6492	0.0503307	0.0545253
cg00569091	0.1291	0.0002477	0.818517	0.833306
cg00569276	0.08444	0.17	0.122301	0.124196
cg00569385	0.004202	0.9036	0.161001	0.166703
cg00570896	0.02398	0.5068	0.102688	0.11086
cg00571809	0.1499	0.02684	0.925087	0.935376
cg00573880	0.03619	0.5345	0.02197	0.0228653
cg00574213	0.07732	0.04082	0.855945	0.857223
cg00576014	0.04166	0.4735	0.0231222	0.0250091
cg00576259	-0.05342	0.5368	0.0150308	0.0151799
cg00576639	-0.01744	0.7445	0.0470549	0.0486041
cg00577202	-0.0684	0.04199	0.219473	0.215707
cg00577361	0.005416	0.9316	0.024469	0.0262466
cg00578252	0.1445	0.04032	0.0528206	0.0632095
cg00578530	0.06556	0.2798	0.0420009	0.048326
cg00579409	0.08313	0.07262	0.0281681	0.0305345
cg00579423	-0.1779	0.3171	0.261636	0.248883
cg00581154	-0.1353	0.00384	0.663812	0.650545
cg00581482	-0.01117	0.8305	0.120921	0.132071
cg00581848	0.1027	0.2203	0.153132	0.185882
cg00583332	-0.04389	0.4709	0.0409967	0.0423567
cg00583535	-0.07539	0.1821	0.480804	0.485166
cg00583861	0.09563	0.1571	0.939887	0.944872
cg00584000	0.07274	0.09024	0.101422	0.107811
cg00584416	-0.1169	0.23	0.0192201	0.0187407
cg00585901	0.004742	0.9593	0.0326975	0.0342528
cg00599702	-0.09784	0.1565	0.306928	0.298985
cg00599812	0.03457	0.6507	0.831611	0.826041
cg00630164	-0.02746	0.7144	0.0574573	0.0585858
cg00631482	0.0527	0.3009	0.103102	0.107969
cg00634145	0.02157	0.7323	0.0459181	0.0510104
cg00644814	0.003541	0.9351	0.0908884	0.0878334
cg00645897	0.005421	0.9553	0.0140483	0.0131256
cg00646200	0.08985	0.1105	0.443424	0.455219
cg00647217	-0.03073	0.6832	0.0347052	0.0336625
cg00648152	0.0215	0.6575	0.0430843	0.045243
cg00649606	0.0008339	0.9652	0.312474	0.310596
cg00650088	0.04747	0.3672	0.977033	0.975973
cg00650762	-0.04511	0.6753	0.0217265	0.0218807
cg00653281	-0.04747	0.2478	0.91153	0.915101
cg00653744	-0.05099	0.4013	0.0463459	0.0473299
cg00654709	-0.004722	0.9122	0.116528	0.128676
cg00656410	0.02501	0.5511	0.880372	0.886191
cg00657094	0.05262	0.3712	0.909437	0.914818
cg00659878	-0.03118	0.6914	0.880158	0.879763
cg00660163	-0.01459	0.7974	0.0236184	0.0241218
cg00660251	-0.03417	0.4214	0.0860314	0.092448
cg00661620	0.02407	0.6796	0.0263967	0.0285759
cg00662489	0.00409	0.9157	0.0464138	0.0472798
cg00662647	0.1266	0.13	0.0530401	0.062868
cg00662684	0.008229	0.8746	0.0357999	0.0359469
cg00664416	-0.09764	0.02122	0.298713	0.27381
cg00665827	-0.01482	0.761	0.821956	0.825632
cg00666978	-0.05228	0.5044	0.0278252	0.0299294
cg00667000	-0.06874	0.2254	0.0338863	0.0336802
cg00667789	0.2054	0.02151	0.138036	0.167658
cg00668227	-0.05377	0.217	0.0547107	0.0539197
cg00668525	-0.0463	0.5587	0.0216268	0.0227116
cg00682386	0.02478	0.6632	0.0472358	0.048726
cg00687095	0.004214	0.9341	0.0162668	0.0163458
cg00689868	-0.03072	0.4302	0.0629642	0.0684327
cg00690400	0.0648	0.1467	0.0337475	0.0371124
cg00690431	0.05516	0.465	0.062931	0.0613508
cg00691125	-0.02889	0.5346	0.0349956	0.0364052
cg00691240	-0.08195	0.5851	0.160094	0.153996
cg00692559	0.0631	0.1548	0.0596474	0.0651857
cg00695362	0.07144	0.109	0.0426069	0.0474305
cg00696472	0.01395	0.8114	0.890778	0.882679
cg00696901	-0.04851	0.236	0.0382049	0.03917
cg00697033	0.0351	0.5645	0.0275878	0.0300643
cg00698771	-0.1144	0.4586	0.53868	0.537355
cg00700041	0.01645	0.8845	0.10321	0.104825
cg00701051	0.126	0.2098	0.888096	0.893966
cg00702307	0.03975	0.1736	0.935861	0.937806
cg00702693	-0.02662	0.5717	0.0285201	0.0296141
cg00703260	-0.0261	0.7289	0.0397185	0.0398485
cg00712898	0.07187	0.4478	0.0232832	0.0262558
cg00715999	-0.01964	0.6949	0.938014	0.937872
cg00716675	0.01906	0.7125	0.0462533	0.0508697
cg00717482	-0.01496	0.7809	0.0363499	0.0387595
cg00718333	-0.07896	0.3525	0.0700393	0.0777629
cg00719400	0.006398	0.918	0.0590016	0.0605797
cg00719685	0.1082	0.2141	0.0458953	0.0537433
cg00754103	-0.01466	0.6879	0.920077	0.92041
cg00754584	0.05191	0.5778	0.024326	0.0256602
cg00755546	-0.02002	0.8155	0.219252	0.207397
cg00756215	0.06631	0.2107	0.0211028	0.023291
cg00757789	0.07112	0.4791	0.0359109	0.0417246
cg00758069	0.02797	0.6692	0.179895	0.193007
cg00758217	0.1271	0.02546	0.958112	0.956401
cg00758420	0.0009852	0.9834	0.969061	0.968079
cg00758584	0.08229	0.3392	0.021076	0.0236528
cg00759836	0.06112	0.6041	0.0158141	0.0179382
cg00760200	-0.01157	0.8136	0.0300885	0.0316535
cg00760321	-0.09695	0.2356	0.0326714	0.0325283
cg00763094	0.09274	0.1663	0.0297131	0.0338683
cg00764612	-0.02146	0.4783	0.373451	0.364233
cg00765710	0.03879	0.5548	0.074112	0.0851155
cg00767642	0.09046	0.4671	0.0405467	0.0453209
cg00767644	-0.01567	0.7181	0.110932	0.12383
cg00768487	0.007885	0.9231	0.109686	0.121524
cg00772714	0.02308	0.4519	0.150708	0.158832
cg00773459	-0.09047	0.1053	0.0292656	0.0276422
cg00773965	-0.01227	0.8039	0.0209224	0.0208766
cg00775615	-2.118e-05	0.9996	0.0241398	0.0247801
cg00776782	-0.07729	0.09559	0.0379314	0.0384232
cg00777310	-0.2483	0.0811	0.0286653	0.0289413
cg00777636	0.04655	0.351	0.975069	0.974758
cg00777689	0.04977	0.5727	0.0864226	0.0859094
cg00777895	-0.01444	0.4629	0.529215	0.53394
cg00778544	0.05254	0.3855	0.03022	0.0334127
cg00778807	0.01295	0.8367	0.150522	0.158359
cg00778905	0.144	0.3851	0.0155229	0.016437
cg00779328	0.05149	0.2357	0.946932	0.945948
cg00780805	-0.01619	0.6576	0.0485724	0.0498003
cg00781186	-0.05719	0.2307	0.0908138	0.100444
cg00781875	0.001965	0.9454	0.118719	0.122781
cg00783553	-0.06408	0.1722	0.0725298	0.0725122
cg00783945	0.05179	0.3007	0.0626044	0.0671739
cg00784581	-0.01743	0.6062	0.105701	0.106015
cg00785522	-0.02319	0.7014	0.0531713	0.056438
cg00787537	-0.01269	0.7529	0.121814	0.129429
cg00788461	-0.08103	0.1369	0.0650508	0.0683146
cg00789731	-0.1287	0.1077	0.0212326	0.0224441
cg00790928	-0.04593	0.2357	0.0742969	0.0739114
cg00791218	0.04479	0.3708	0.0236627	0.0261554
cg00792938	-0.05607	0.5132	0.0216751	0.0226233
cg00794227	-0.01294	0.6987	0.133559	0.137979
cg00794400	-0.04421	0.5291	0.203815	0.188966
cg00794722	-0.007925	0.7138	0.672961	0.670411
cg00804803	0.03468	0.4753	0.967904	0.968526
cg00805880	0.05708	0.7968	0.104947	0.110003
cg00806311	0.01036	0.8792	0.537344	0.530586
cg00806481	0.05482	0.596	0.767847	0.785674
cg00807959	-0.03394	0.4683	0.0762034	0.0762761
cg00810529	0.01239	0.8203	0.93852	0.936285
cg00810939	0.1869	0.07551	0.943388	0.951107
cg00811891	0.08305	0.1044	0.887665	0.882931
cg00812299	0.02502	0.6495	0.0391579	0.0436674
cg00812833	-0.08644	0.05073	0.159093	0.147854
cg00813378	-0.09275	0.09344	0.213834	0.205345
cg00817100	-0.07212	0.03644	0.166144	0.166726
cg00821073	-0.01299	0.8296	0.038663	0.0392176
cg00821567	0.0962	0.02987	0.960011	0.961928
cg00822030	-0.1351	0.03004	0.382358	0.348709
cg00822399	-0.1392	0.2352	0.210158	0.186286
cg00823843	-0.01339	0.8674	0.659244	0.668585
cg00827745	0.00188	0.9719	0.97091	0.970247
cg00827973	0.02389	0.5039	0.948252	0.948464
cg00829990	-0.08862	0.3559	0.302203	0.299601
cg00830435	0.07466	0.1166	0.93056	0.935466
cg00831909	0.1793	0.01629	0.516909	0.543643
cg00832850	-0.0413	0.3302	0.0304419	0.0304433
cg00850612	-0.04336	0.3449	0.972191	0.970795
cg00851154	-0.0123	0.6436	0.2624	0.267081
cg00852622	-0.1661	0.02023	0.100636	0.0907064
cg00853687	0.06168	0.2245	0.945899	0.949253
cg00855021	0.04692	0.1625	0.0577948	0.0612656
cg00856002	0.0187	0.784	0.0248275	0.0275572
cg00857660	-0.0094	0.9237	0.0502072	0.054102
cg00859129	0.106	0.02554	0.794168	0.80106
cg00860370	0.04568	0.4529	0.0173201	0.0184317
cg00860712	0.03853	0.4792	0.0666236	0.0768782
cg00866484	0.07379	0.08573	0.0374078	0.0408373
cg00866556	-0.0441	0.2851	0.177617	0.174151
cg00866662	-0.09073	0.133	0.0825934	0.0870795
cg00866690	-0.1322	0.03287	0.963229	0.957255
cg00873050	0.01698	0.7636	0.157634	0.157252
cg00889627	0.1014	0.06112	0.961065	0.964592
cg00890378	-0.02755	0.7073	0.0157564	0.0160074
cg00891176	-0.01588	0.7391	0.924526	0.921368
cg00894481	0.04164	0.06372	0.733347	0.735226
cg00894697	-0.008607	0.9006	0.958505	0.958278
cg00895834	0.01226	0.8524	0.939199	0.943873
cg00902496	-0.02672	0.4466	0.169965	0.169645
cg00903998	-0.04599	0.5173	0.133634	0.145401
cg00905419	0.02107	0.7188	0.944933	0.943687
cg00905725	0.09464	0.3689	0.0228863	0.0259976
cg00906976	-0.01413	0.8052	0.0339237	0.0339199
cg00908766	-0.03902	0.6112	0.610719	0.570016
cg00909514	0.01466	0.9057	0.176227	0.173813
cg00910518	0.03428	0.372	0.118445	0.124264
cg00912467	0.008085	0.8659	0.0309209	0.0335038
cg00912746	-0.01693	0.8857	0.718988	0.713661
cg00913953	0.01559	0.7563	0.982852	0.981999
cg00914222	0.01901	0.707	0.0820681	0.0845699
cg00914462	0.02735	0.6899	0.0141231	0.0155119
cg00916255	-0.001544	0.9713	0.142999	0.139605
cg00917899	-0.1003	0.1521	0.0309143	0.0313236
cg00918422	0.1001	0.01586	0.974498	0.974087
cg00920668	0.07532	0.1663	0.868592	0.875073
cg00922376	-0.006625	0.9367	0.0238371	0.0272053
cg00922420	0.05873	0.2446	0.971077	0.971042
cg00924484	0.01019	0.787	0.0623389	0.0666187
cg00924622	0.01459	0.6561	0.840302	0.841849
cg00925616	-0.02108	0.6185	0.0593468	0.0666044
cg00926874	0.08684	0.1373	0.0268797	0.0282652
cg00929392	-0.03788	0.4702	0.0505668	0.0531956
cg00930078	-0.07286	0.2088	0.0355266	0.0363584
cg00931619	-0.007421	0.9232	0.0214867	0.0230554
cg00937518	-0.04338	0.2607	0.0498649	0.050083
cg00939106	0.046	0.6047	0.0231991	0.0256244
cg00939211	0.01682	0.7749	0.0343658	0.0373566
cg00939558	-0.09394	0.2662	0.0195588	0.0190086
cg00941229	-0.1266	0.1083	0.0273792	0.0292226
cg00942814	-0.03078	0.6148	0.847702	0.84086
cg00944142	-0.06204	0.3789	0.04197	0.0445014
cg00944649	-0.02636	0.3102	0.800095	0.80637
cg00945293	-0.1124	0.1966	0.0472122	0.0435308
cg00946032	0.01747	0.6999	0.92331	0.920777
cg00948275	0.01552	0.8266	0.021743	0.0226471
cg00950431	-0.000509	0.9922	0.953006	0.951725
cg00951395	0.09666	0.3792	0.381361	0.375015
cg00952054	0.0854	0.08575	0.849468	0.849026
cg00952134	-0.00859	0.9104	0.029489	0.0301671
cg00953309	-0.02023	0.7231	0.941505	0.935817
cg00953777	-0.03532	0.6621	0.0587671	0.0550649
cg00954996	-0.02032	0.6715	0.881531	0.887106
cg00955828	-0.06786	0.2137	0.067304	0.0651017
cg00956639	0.01965	0.3945	0.666122	0.677393
cg00958381	-0.0135	0.8132	0.0730751	0.0796558
cg00958409	-0.02575	0.6715	0.0659756	0.0647986
cg00959118	-0.001301	0.9677	0.149895	0.151585
cg00959725	-0.0285	0.4456	0.0564086	0.059618
cg00960373	-0.02518	0.345	0.886909	0.883959
cg00960509	-0.03999	0.3349	0.0689389	0.071032
cg00962755	0.1591	0.02454	0.486333	0.514532
cg00962913	-0.02822	0.7009	0.0336825	0.0323832
cg00963169	0.1067	0.1205	0.0993532	0.107414
cg00964103	0.03137	0.4871	0.109272	0.119387
cg00964355	0.007177	0.8686	0.920491	0.922814
cg00965168	0.01294	0.8825	0.709476	0.707615
cg00966591	-0.0565	0.2279	0.077775	0.0823759
cg00968021	0.08457	0.1204	0.0639659	0.0753621
cg00968203	-0.01878	0.684	0.955079	0.957029
cg00968800	-0.01844	0.7467	0.055307	0.0557344
cg00969680	0.07881	0.0549	0.895079	0.895587
cg00969787	0.06033	0.2126	0.0307826	0.0334874
cg00970752	-0.04841	0.6616	0.645	0.622744
cg00972603	0.006227	0.9118	0.0303316	0.0326209
cg00973653	-0.008319	0.8072	0.174511	0.180533
cg00973823	0.006614	0.8476	0.136931	0.140947
cg00975854	0.07506	0.4787	0.0235537	0.0259451
cg00977805	0.02906	0.5643	0.0294952	0.0312789
cg00978910	-0.008269	0.8256	0.0789892	0.0804989
cg00980178	-0.03175	0.7002	0.0392022	0.0380585
cg00981070	0.01894	0.8206	0.85481	0.863132
cg00983637	-0.03209	0.4996	0.0302407	0.030488
cg00984214	-0.03596	0.357	0.830442	0.827402
cg00986445	0.0494	0.2077	0.320621	0.350038
cg00987080	-0.08826	0.1492	0.115738	0.108291
cg00988148	-0.003518	0.9725	0.0694612	0.0676298
cg00988396	-0.008391	0.8455	0.923916	0.925941
cg00989226	0.02127	0.8626	0.0348967	0.038634
cg00989492	0.05963	0.421	0.0675659	0.0678026
cg00989853	0.02162	0.8292	0.109842	0.113819
cg00992913	-0.02571	0.6643	0.0252438	0.0259177
cg00993191	0.04622	0.2975	0.0377043	0.0395318
cg00993651	0.03134	0.75	0.017504	0.0190808
cg00993824	-0.04321	0.5132	0.0270577	0.0279691
cg00996827	0.07807	0.3115	0.754021	0.768755
cg00997310	0.001213	0.9771	0.83642	0.845333
cg00997411	-0.06509	0.03536	0.144799	0.148481
cg00997699	-0.09116	0.02498	0.855867	0.856189
cg00998168	-0.04716	0.4493	0.0197102	0.0202687
cg01000656	-0.07635	0.488	0.0142855	0.0143072
cg01002341	-0.02214	0.7208	0.030981	0.0323168
cg01006648	-0.02208	0.4557	0.758748	0.754452
cg01010328	0.1126	0.3913	0.418492	0.436809
cg01010870	0.1419	0.02891	0.12491	0.148527
cg01013031	0.02525	0.6577	0.964584	0.962743
cg01013754	-0.007064	0.9085	0.215636	0.240495
cg01014287	-0.06232	0.4906	0.0822443	0.0934953
cg01014490	-0.01296	0.8769	0.0296231	0.0333189
cg01014826	-0.06028	0.5359	0.0371938	0.040841
cg01014986	0.02725	0.4859	0.942369	0.943685
cg01015662	0.01757	0.7597	0.879176	0.873041
cg01016553	0.02202	0.7228	0.0704326	0.076213
cg01016662	0.0192	0.8333	0.0381018	0.0416103
cg01017344	0.01848	0.7772	0.0320344	0.0341346
cg01018002	-0.1487	0.1008	0.116778	0.106093
cg01020399	-0.06019	0.3302	0.0224142	0.0229383
cg01022117	0.1483	0.3345	0.690232	0.706341
cg01022121	-0.06186	0.3626	0.943996	0.93938
cg01022171	-0.05328	0.4863	0.0219094	0.0219626
cg01023271	-0.04551	0.6255	0.137874	0.152656
cg01045423	-0.1681	0.02828	0.0613018	0.0622929
cg01046951	0.06957	0.1011	0.884518	0.898641
cg01047268	0.05815	0.183	0.0465752	0.0526481
cg01047432	-0.08619	0.1319	0.0248677	0.0251028
cg01051310	0.003574	0.9698	0.0452558	0.0464028
cg01051642	0.01271	0.7993	0.059452	0.0635918
cg01052854	-0.01182	0.8343	0.0308744	0.0309511
cg01053463	0.04946	0.2047	0.0325946	0.0337418
cg01054622	0.05495	0.3774	0.0569867	0.0605679
cg01056350	0.02752	0.7457	0.0162204	0.017862
cg01057742	0.01499	0.6393	0.901861	0.901848
cg01058717	0.01351	0.783	0.944186	0.94534
cg01059432	-0.04433	0.2302	0.178615	0.180687
cg01062116	0.01647	0.6758	0.901154	0.908291
cg01064573	0.03522	0.6057	0.0274129	0.0304198
cg01065413	-0.0009631	0.982	0.0985294	0.107732
cg01065471	-0.0006976	0.9819	0.921431	0.921221
cg01066472	-0.05504	0.7463	0.499374	0.48916
cg01071265	0.05315	0.1931	0.938413	0.94013
cg01071314	0.05422	0.3368	0.971887	0.971258
cg01074104	0.07968	0.07254	0.933895	0.935759
cg01074347	0.03599	0.5952	0.0208484	0.0219777
cg01074657	-0.08711	0.4569	0.170415	0.165125
cg01074955	0.02071	0.7121	0.925756	0.919919
cg01075305	-0.04332	0.4794	0.95956	0.956339
cg01076200	-0.01305	0.8673	0.0193345	0.0200859
cg01077102	0.03731	0.6491	0.0179559	0.0204794
cg01077609	0.05519	0.3793	0.0182433	0.0193556
cg01079738	0.05065	0.7185	0.895763	0.89675
cg01084500	0.1658	0.02624	0.824041	0.833554
cg01101221	0.03805	0.5297	0.040919	0.0444025
cg01101459	0.1929	0.0001257	0.722424	0.743252
cg01101873	-0.09403	0.0256	0.49935	0.479576
cg01103597	-0.05593	0.08283	0.667216	0.666065
cg01105494	0.09633	0.1106	0.0842552	0.0876993
cg01134183	0.008617	0.9129	0.10162	0.100963
cg01137537	-0.06617	0.2847	0.0180483	0.0182527
cg01179140	-0.09848	0.3568	0.0204079	0.0206092
cg01188685	0.08088	0.1086	0.0467663	0.0512186
cg01189072	0.006162	0.9266	0.895046	0.884946
cg01202526	0.1189	0.05923	0.0453656	0.051779
cg01281911	-0.01849	0.7704	0.142835	0.144474
cg01364968	0.04573	0.2955	0.0729667	0.0811663
cg01373292	0.02564	0.6088	0.0400816	0.0434625
cg01391538	0.0733	0.1275	0.0307436	0.0327002
cg01393939	0.02221	0.6826	0.910353	0.906583
cg01394013	0.04468	0.1079	0.861371	0.869321
cg01394349	-0.06765	0.1795	0.899912	0.893889
cg01394819	0.07539	0.3283	0.0483658	0.0541946
cg01394944	-0.02391	0.7606	0.951891	0.950101
cg01396391	0.04399	0.685	0.0410932	0.0448024
cg01396567	0.05967	0.3636	0.0504978	0.0575706
cg01396580	0.08257	0.2954	0.0163432	0.017782
cg01398941	0.001967	0.9751	0.953139	0.95366
cg01399485	0.0299	0.253	0.8001	0.805562
cg01411786	-0.03608	0.467	0.0398896	0.0405778
cg01412524	-0.005227	0.941	0.0673987	0.0672403
cg01412936	0.2056	0.1362	0.0202614	0.0236577
cg01413566	0.03857	0.1268	0.819904	0.826959
cg01413848	0.01128	0.8333	0.971146	0.970167
cg01414687	0.0776	0.08052	0.154772	0.162856
cg01414845	0.04608	0.3976	0.0378075	0.0411903
cg01416227	-0.03429	0.6449	0.0299842	0.0321895
cg01416578	0.03176	0.5928	0.0358717	0.0405356
cg01417615	0.06178	0.2865	0.0307623	0.033977
cg01417692	0.0679	0.1954	0.975282	0.976056
cg01418162	0.1019	0.04456	0.915322	0.921036
cg01418261	0.08173	0.369	0.0443305	0.0472559
cg01419479	-0.01348	0.8397	0.0514302	0.0521251
cg01420426	0.00398	0.959	0.0306282	0.0325556
cg01421021	0.0954	0.08164	0.934145	0.933594
cg01423147	0.006836	0.9187	0.0185679	0.0202899
cg01423964	-0.07863	0.1886	0.0272318	0.0272295
cg01425479	-0.07464	0.2685	0.041645	0.0432589
cg01426303	0.01676	0.6652	0.918037	0.917035
cg01428095	0.01286	0.6864	0.307506	0.30401
cg01428437	-0.009192	0.8288	0.702129	0.705342
cg01429859	0.01643	0.7783	0.206307	0.203069
cg01430082	-0.001257	0.9779	0.0458252	0.0428781
cg01430725	-0.03299	0.5526	0.0412092	0.0430708
cg01433443	-0.03994	0.3697	0.0440878	0.0474915
cg01434197	0.1844	0.06084	0.0244633	0.0393749
cg01434618	0.01567	0.8568	0.0810339	0.0904032
cg01434649	-0.04062	0.3409	0.394204	0.379796
cg01436424	0.01303	0.7397	0.195281	0.189614
cg01437515	-0.08028	0.6083	0.106077	0.100869
cg01439572	-0.02148	0.6536	0.921815	0.91321
cg01439876	0.0477	0.3274	0.0953353	0.105559
cg01441387	0.01488	0.7639	0.96669	0.966526
cg01442889	-0.005871	0.9275	0.824963	0.816376
cg01442903	-0.001012	0.9879	0.0689462	0.0769687
cg01444397	0.2027	0.06466	0.0920552	0.113568
cg01444643	0.05428	0.4948	0.760374	0.774309
cg01445580	-0.1869	0.008811	0.200977	0.183656
cg01446477	-0.08587	0.1725	0.0350714	0.0351372
cg01446576	-0.05666	0.4268	0.0298509	0.0317336
cg01447966	0.01196	0.8102	0.0337167	0.0359713
cg01510813	-0.04492	0.3601	0.102789	0.100425
cg01511126	-0.005043	0.8674	0.130618	0.138655
cg01513967	0.05555	0.0952	0.0493731	0.0516422
cg01514357	0.004607	0.9267	0.964891	0.962234
cg01514538	-0.0008882	0.9879	0.983903	0.983327
cg01514859	0.03967	0.3918	0.0471595	0.050749
cg01515508	0.04475	0.5044	0.97569	0.976231
cg01515515	0.01237	0.9188	0.309715	0.331987
cg01517656	-0.01217	0.8105	0.963512	0.958667
cg01520309	0.04602	0.3278	0.892891	0.893958
cg01520563	0.001569	0.9596	0.839728	0.845739
cg01522456	0.02245	0.7935	0.0226254	0.0245982
cg01522553	0.002933	0.924	0.878293	0.884479
cg01523799	0.03331	0.5984	0.0681102	0.073102
cg01530317	-0.04092	0.4987	0.0257393	0.0262597
cg01535698	-0.07359	0.3661	0.03031	0.0304331
cg01537645	0.05298	0.3302	0.770188	0.758484
cg01538778	-0.1652	0.07917	0.0276532	0.0272676
cg01550055	-0.009176	0.7676	0.194426	0.201103
cg01550473	-0.0305	0.6638	0.17485	0.180925
cg01551350	-0.07877	0.06422	0.259666	0.251656
cg01553584	0.04457	0.3234	0.976697	0.976278
cg01554235	0.02192	0.8268	0.032053	0.03408
cg01554316	-0.02758	0.5322	0.932857	0.931463
cg01554529	0.2234	1.491e-05	0.437972	0.459472
cg01555036	0.04057	0.6212	0.0174225	0.0185258
cg01557411	-0.1569	0.005747	0.246532	0.221616
cg01557844	-0.009898	0.8676	0.0241598	0.0259627
cg01557883	0.00401	0.9402	0.0444097	0.0444599
cg01558040	0.194	0.0663	0.11842	0.152486
cg01558923	-0.007817	0.828	0.131969	0.13558
cg01559617	0.02483	0.7724	0.0266636	0.0263504
cg01564068	0.04611	0.319	0.0584313	0.0653877
cg01565237	0.04108	0.5113	0.0292916	0.0325187
cg01565291	-0.0806	0.267	0.625673	0.637167
cg01566242	-0.04846	0.2841	0.0550165	0.0532354
cg01566260	0.08257	0.04718	0.0671846	0.0723852
cg01567173	-0.2843	0.0356	0.915763	0.89222
cg01567634	-0.08698	0.01983	0.174869	0.165712
cg01568347	-0.0777	0.1598	0.266038	0.256494
cg01576340	-0.05328	0.4941	0.0393393	0.0439886
cg01602345	0.06142	0.1587	0.946715	0.948431
cg01602730	-0.05471	0.2226	0.296531	0.284569
cg01603146	-0.003025	0.9419	0.0736727	0.0783022
cg01604592	0.02086	0.7022	0.0332684	0.036897
cg01606324	0.05426	0.4163	0.0354547	0.0400068
cg01606516	-0.02434	0.8233	0.0308439	0.0328777
cg01624937	0.1507	0.01411	0.0360285	0.0411292
cg01633841	-0.09726	0.07898	0.0341838	0.0339462
cg01709189	0.03393	0.4616	0.912232	0.91761
cg01710865	0.0531	0.5114	0.147548	0.163409
cg01711073	-0.01379	0.8134	0.0223084	0.0237462
cg01711146	-0.01795	0.6556	0.035062	0.0360313
cg01712692	0.1225	0.001155	0.913788	0.917549
cg01713438	-0.04797	0.6408	0.472304	0.470425
cg01716667	0.04944	0.4756	0.0416445	0.0443696
cg01716680	0.02459	0.5542	0.865767	0.873368
cg01717331	0.0256	0.6546	0.0260564	0.0271793
cg01717524	0.04543	0.09476	0.731143	0.748554
cg01717636	0.04558	0.5138	0.0346251	0.0392555
cg01717973	0.08696	0.2681	0.0259283	0.029972
cg01719780	0.01537	0.7478	0.0544512	0.0579165
cg01719793	0.082	0.3728	0.0166055	0.0184525
cg01719979	-0.01124	0.7599	0.127042	0.134165
cg01720475	-0.08525	0.1231	0.960784	0.958082
cg01720705	-0.03858	0.4092	0.0977875	0.101497
cg01720945	-0.0645	0.2367	0.973396	0.971428
cg01721204	-0.001006	0.9894	0.0306585	0.0335053
cg01722423	-0.04414	0.561	0.0282226	0.0279696
cg01723710	-0.04839	0.6051	0.02295	0.0242933
cg01724006	0.05515	0.3612	0.0312451	0.03528
cg01727764	-0.003832	0.9251	0.826897	0.831323
cg01728493	-0.02316	0.5323	0.195513	0.194531
cg01728866	0.06998	0.2673	0.0236512	0.0270361
cg01730534	0.01553	0.7564	0.0558144	0.0615531
cg01731204	0.0146	0.7302	0.968112	0.967838
cg01764341	0.02618	0.6212	0.871497	0.867907
cg01765111	0.005469	0.9461	0.199101	0.209261
cg01765529	-0.01597	0.8244	0.0515431	0.0556352
cg01772115	-0.2048	0.0008268	0.0247064	0.0235265
cg01772149	-0.09424	0.1078	0.963019	0.958136
cg01773689	0.1072	0.03827	0.930549	0.936142
cg01777643	0.1039	0.1602	0.0790059	0.0809792
cg01780466	-0.1278	0.05479	0.0211226	0.0215093
cg01780585	-0.01534	0.7237	0.592896	0.598278
cg01782059	0.05491	0.3218	0.93408	0.936002
cg01782097	0.07131	0.02117	0.571871	0.592934
cg01782790	-0.01855	0.7202	0.897929	0.890672
cg01782826	0.06956	0.09825	0.0996538	0.107404
cg01783894	0.06995	0.2158	0.711408	0.711417
cg01784852	0.1268	0.1807	0.0263004	0.0316331
cg01785417	-0.01355	0.7693	0.0568656	0.0573438
cg01786075	0.03987	0.494	0.0531115	0.0591926
cg01786314	-0.004753	0.8992	0.103554	0.102741
cg01787565	0.002493	0.97	0.0254726	0.0267102
cg01789576	0.04724	0.2149	0.859368	0.867831
cg01793374	0.006618	0.8806	0.953725	0.954106
cg01793449	-0.07143	0.2222	0.135332	0.134668
cg01795776	0.2323	0.01861	0.857759	0.876989
cg01796143	-0.02815	0.4317	0.0527747	0.0541657
cg01799338	-0.004617	0.8238	0.191751	0.191958
cg01800926	-0.04838	0.2112	0.146295	0.141715
cg01801182	-0.1021	0.01272	0.0561348	0.0527417
cg01802117	-0.04486	0.558	0.0699692	0.0659646
cg01802344	-0.1006	0.07269	0.0642888	0.0656429
cg01802898	-0.07465	0.1251	0.883577	0.885517
cg01802975	-0.01393	0.7789	0.109115	0.113298
cg01803717	-0.1651	0.02188	0.0184891	0.0183361
cg01803759	0.021	0.598	0.816766	0.817241
cg01804284	0.0599	0.2185	0.137982	0.147998
cg01807377	-0.02476	0.6496	0.090404	0.0878397
cg01807886	-0.07119	0.2542	0.0361754	0.035464
cg01812047	0.07489	0.118	0.975226	0.974437
cg01815035	0.05708	0.302	0.0468492	0.0529277
cg01821018	0.2869	0.05772	0.61059	0.638852
cg01821754	0.02709	0.6097	0.042348	0.0465065
cg01823416	-0.03083	0.3005	0.135136	0.133981
cg01826337	0.07527	0.02914	0.842194	0.855466
cg01827717	-0.009108	0.7424	0.132209	0.136278
cg01829387	0.04587	0.5998	0.100517	0.115468
cg01832569	-0.007082	0.8244	0.120343	0.121772
cg01860753	-0.04258	0.3587	0.115736	0.119708
cg01879507	-0.03001	0.6192	0.0386336	0.0387838
cg01882033	-0.02948	0.4064	0.844196	0.840716
cg01902939	0.004619	0.8801	0.10045	0.106174
cg01904812	0.1221	0.07827	0.560708	0.573215
cg01905420	0.04408	0.05305	0.247522	0.252672
cg01905589	-0.00374	0.8381	0.221179	0.219136
cg01907584	0.02576	0.6407	0.137249	0.151757
cg01907688	-0.1101	0.0718	0.0497076	0.0508126
cg01909982	-0.09844	0.3022	0.038054	0.0403631
cg01910231	0.01231	0.834	0.0206572	0.0231315
cg01911468	-0.0673	0.1895	0.0516754	0.0501013
cg01912586	0.05436	0.6369	0.0581374	0.0649531
cg01913568	0.1521	0.02516	0.0725336	0.0818093
cg01913970	-0.07423	0.2527	0.0938796	0.089374
cg01914838	0.01606	0.7376	0.967412	0.966173
cg01915516	-0.2394	0.00129	0.139952	0.121041
cg01916743	0.08741	0.09306	0.968305	0.969368
cg01920657	-0.01637	0.8091	0.0775998	0.0769809
cg01921432	0.01021	0.8306	0.197967	0.195075
cg01922433	-0.01632	0.7227	0.956098	0.956884
cg01922485	0.08615	0.211	0.943963	0.941203
cg01923523	-0.0005887	0.982	0.124129	0.124324
cg01924755	-0.01716	0.8204	0.0261071	0.0274037
cg01925393	0.004194	0.8736	0.134467	0.136759
cg01925633	0.01902	0.7218	0.926618	0.926075
cg01927825	0.04012	0.5646	0.646138	0.645295
cg01928145	0.09562	0.02921	0.92095	0.925087
cg01928910	0.06335	0.158	0.964886	0.966976
cg01931502	-0.01044	0.6215	0.203979	0.203975
cg01931994	-0.0219	0.7859	0.395672	0.397396
cg01932091	-0.02268	0.6535	0.0256898	0.0261851
cg01932843	-0.007222	0.8899	0.133463	0.145013
cg01934638	-0.08314	0.1956	0.915987	0.915971
cg01935060	-0.02154	0.7081	0.129857	0.14295
cg01936090	0.01905	0.4331	0.140179	0.140681
cg01936430	-0.03838	0.3754	0.0716841	0.0716664
cg01938118	-0.0472	0.5907	0.0416423	0.0429877
cg01939664	-0.02887	0.3325	0.0778368	0.0769877
cg01940181	-0.04703	0.3922	0.954085	0.950286
cg01941754	0.05803	0.2284	0.967561	0.968339
cg01943221	0.09629	0.01316	0.735045	0.763386
cg01943447	0.06421	0.083	0.914006	0.916874
cg01947301	0.008307	0.8675	0.0677156	0.0764454
cg01949993	0.04275	0.3937	0.189328	0.190075
cg01951489	0.06686	0.171	0.960598	0.962155
cg01959730	0.04327	0.5888	0.174172	0.179219
cg01961086	-0.1148	0.09301	0.941876	0.932383
cg01963221	0.08765	0.4404	0.0127871	0.0135226
cg01964683	-0.04458	0.3758	0.040047	0.042837
cg01965874	0.3817	0.00248	0.456002	0.514977
cg01966787	0.03606	0.6531	0.0282961	0.0295583
cg01970427	-0.03126	0.5209	0.915215	0.909853
cg01970575	0.02651	0.5266	0.0881582	0.0924927
cg01971071	0.004951	0.9042	0.0526684	0.0533352
cg01971224	0.09408	0.0453	0.942811	0.945782
cg01971813	0.07198	0.3759	0.140214	0.147835
cg01972394	-0.01142	0.5948	0.270264	0.272641
cg01973605	0.001016	0.9838	0.881325	0.886324
cg01975877	-0.02291	0.4959	0.935673	0.935186
cg01978368	0.03231	0.4204	0.0481167	0.0515117
cg01978669	-0.06458	0.2924	0.0430814	0.0456578
cg01979157	0.02311	0.6715	0.126195	0.128869
cg01979352	0.1312	2.772e-05	0.747436	0.765909
cg01980454	-0.0004153	0.9921	0.0518567	0.0520428
cg01990334	-0.1161	0.06364	0.0274134	0.0274567
cg02008416	-0.2255	0.03362	0.78135	0.755888
cg02030187	-0.1	0.2287	0.129547	0.124519
cg02030454	0.2616	0.0006973	0.915257	0.928947
cg02030493	0.05896	0.1443	0.106771	0.108784
cg02031245	-0.1512	0.04423	0.0459667	0.0447792
cg02031397	-0.04116	0.5462	0.0721219	0.0718963
cg02031423	0.001008	0.9895	0.0546185	0.057255
cg02049548	0.08998	0.2491	0.0351033	0.0378583
cg02050917	0.3135	4.115e-09	0.691536	0.733915
cg02050973	0.02149	0.6788	0.797232	0.799464
cg02054059	-0.003635	0.9455	0.0303075	0.0321475
cg02054776	-0.1673	0.003034	0.207136	0.186642
cg02057063	-0.01296	0.7789	0.0484786	0.0516089
cg02057833	-0.02842	0.5848	0.0936044	0.0946401
cg02058628	0.1312	0.0008971	0.414557	0.43859
cg02059391	0.01064	0.8754	0.0257302	0.0276193
cg02060408	-0.1623	0.323	0.0321483	0.0335205
cg02066222	0.03549	0.4271	0.0224784	0.0241853
cg02066716	0.03955	0.5037	0.973192	0.972515
cg02067580	-0.1566	0.1956	0.0186872	0.0183877
cg02068989	-0.01207	0.8385	0.0407933	0.0443529
cg02069519	0.05414	0.3368	0.0216808	0.0243766
cg02072376	0.06853	0.638	0.016563	0.0178897
cg02072896	-0.04841	0.3625	0.946161	0.944833
cg02075570	0.0396	0.536	0.0461546	0.0499501
cg02076414	0.02711	0.7056	0.0163161	0.0180961
cg02079933	0.008743	0.8426	0.0360353	0.0379716
cg02080857	-0.006885	0.868	0.832618	0.83472
cg02083428	0.02759	0.5354	0.943125	0.943014
cg02083836	0.105	0.0407	0.069156	0.071808
cg02084808	0.03939	0.4064	0.0212264	0.0226499
cg02086195	0.07306	0.07888	0.573586	0.592431
cg02087416	0.003621	0.9303	0.963037	0.961463
cg02088626	0.1082	0.1084	0.927364	0.928034
cg02096887	0.0248	0.6098	0.958834	0.958355
cg02097443	0.02949	0.6196	0.051259	0.0536412
cg02100343	0.04637	0.3417	0.0407433	0.0441043
cg02104434	0.03721	0.803	0.81102	0.83165
cg02105666	0.03847	0.5139	0.0205465	0.021693
cg02106828	-0.001947	0.9672	0.0668097	0.0742983
cg02107269	0.05832	0.5449	0.0143888	0.0158834
cg02151754	-0.01718	0.8629	0.0500741	0.0517797
cg02152120	0.1497	0.01865	0.0621364	0.0737663
cg02152233	-0.1657	0.3087	0.881107	0.865809
cg02152399	0.007376	0.8477	0.812602	0.80429
cg02153340	-0.03557	0.6151	0.850908	0.83187
cg02153614	-0.00287	0.9633	0.033318	0.0353596
cg02155287	-0.01669	0.7724	0.979934	0.978775
cg02155829	-0.04476	0.4419	0.0280075	0.0295527
cg02157078	-0.00865	0.902	0.282583	0.292441
cg02206861	0.1162	0.1493	0.0417785	0.0475224
cg02229993	0.008467	0.9025	0.0531954	0.0562377
cg02232875	0.09757	0.09745	0.0291988	0.0334315
cg02236668	0.1025	0.1175	0.0481075	0.0550183
cg02236896	0.005477	0.8966	0.895932	0.899845
cg02237208	0.03646	0.2556	0.527119	0.544062
cg02237319	-0.003982	0.9598	0.0265498	0.0293573
cg02237987	-0.05388	0.4536	0.0556206	0.0528848
cg02273146	-0.02662	0.5873	0.0346554	0.0359416
cg02275243	-0.006941	0.8653	0.939687	0.93975
cg02276763	-6.78e-05	0.999	0.958168	0.95587
cg02276822	0.04457	0.2911	0.940386	0.94313
cg02277646	0.01561	0.7518	0.924654	0.920483
cg02277850	0.1385	0.07703	0.375259	0.398173
cg02280855	-0.08994	0.1425	0.0277579	0.0278881
cg02281006	0.05006	0.3457	0.947597	0.946833
cg02281446	0.04547	0.3655	0.976339	0.975648
cg02283366	0.02113	0.7321	0.0880825	0.0934172
cg02283735	-0.07849	0.2667	0.671108	0.665961
cg02284587	-0.06435	0.5434	0.0945411	0.0996619
cg02287630	0.01495	0.685	0.0374125	0.037331
cg02289343	0.03984	0.3548	0.923322	0.921525
cg02290803	-0.05486	0.1569	0.039912	0.038748
cg02291204	-0.01779	0.8172	0.0468192	0.0474138
cg02291556	0.04467	0.1124	0.278879	0.276525
cg02294758	0.003291	0.9261	0.948552	0.94735
cg02295023	0.01483	0.7379	0.963288	0.962811
cg02295872	0.02231	0.6213	0.95261	0.953865
cg02296583	-0.06701	0.2061	0.0181975	0.0186172
cg02296931	-0.03702	0.6267	0.0871149	0.0865549
cg02297616	-0.01491	0.5848	0.231461	0.234957
cg02297709	-0.06581	0.2923	0.768887	0.751837
cg02298059	0.03676	0.4828	0.0290774	0.0315241
cg02298360	-0.1018	0.09828	0.034475	0.0352952
cg02300356	-0.04669	0.3647	0.965342	0.960998
cg02303538	-0.01102	0.84	0.038975	0.042453
cg02328010	0.173	0.006855	0.0863362	0.103322
cg02328440	-0.03024	0.3916	0.190452	0.192055
cg02328660	0.09064	0.06442	0.969408	0.971275
cg02328793	0.000678	0.9866	0.95463	0.955048
cg02331143	-0.09103	0.1093	0.026644	0.0253007
cg02331910	-0.04612	0.6783	0.524642	0.476687
cg02333588	-0.08873	0.1212	0.95937	0.95659
cg02334370	0.09842	0.0935	0.0774246	0.085888
cg02334770	0.007472	0.8371	0.887191	0.88998
cg02337836	0.08806	0.1545	0.0508755	0.0535867
cg02338271	-0.01392	0.8209	0.868495	0.872707
cg02339592	0.04652	0.1808	0.889418	0.895137
cg02340083	0.09541	0.1677	0.0897573	0.10057
cg02341811	0.09218	0.3433	0.0216551	0.0237806
cg02342257	-0.05954	0.2245	0.0495061	0.049904
cg02342906	0.1049	0.03384	0.896065	0.90596
cg02356786	0.3102	0.07747	0.188089	0.214138
cg02361803	-0.02731	0.2859	0.824035	0.827279
cg02362103	-0.04239	0.3353	0.132498	0.128879
cg02362686	0.005868	0.8885	0.0339797	0.035491
cg02365918	-0.01531	0.7153	0.0294127	0.0296306
cg02366575	0.02689	0.5234	0.051819	0.0538393
cg02367736	0.07768	0.402	0.0652024	0.0659233
cg02367828	0.06781	0.1193	0.896139	0.897952
cg02368874	-0.009542	0.7942	0.126553	0.123736
cg02386725	-0.03641	0.2703	0.176233	0.171111
cg02386921	0.01026	0.8251	0.0219212	0.0236375
cg02388245	-0.05735	0.419	0.0456524	0.0495156
cg02388783	-0.02005	0.6225	0.140216	0.142174
cg02388865	-0.0286	0.5768	0.217981	0.214581
cg02390319	-0.03663	0.6091	0.049854	0.0481111
cg02392553	-0.02107	0.7036	0.0412139	0.0392002
cg02392774	0.03248	0.4582	0.0269441	0.0287133
cg02394578	-0.03039	0.5594	0.94632	0.940503
cg02395396	0.02108	0.5654	0.898298	0.898603
cg02395863	-0.008789	0.8152	0.882106	0.880707
cg02396143	-0.03047	0.3689	0.0959836	0.101333
cg02396224	-0.2231	0.01326	0.342932	0.311155
cg02396888	0.139	0.0827	0.0168919	0.0199438
cg02397176	-0.02587	0.7852	0.0496257	0.0529354
cg02397514	-0.1582	0.07767	0.0326325	0.0294995
cg02414710	0.05101	0.209	0.928652	0.931395
cg02447380	-0.1319	0.07514	0.0963582	0.088943
cg02447606	0.07036	0.3292	0.0657591	0.0776794
cg02448276	-0.05493	0.396	0.045211	0.0439438
cg02450742	0.05304	0.4226	0.0238608	0.0256051
cg02452585	-0.02275	0.6225	0.0243289	0.0249295
cg02454364	0.08049	0.151	0.966814	0.968006
cg02454885	-0.02918	0.4587	0.890174	0.889182
cg02454982	0.007194	0.9219	0.075476	0.0831656
cg02455064	-0.06464	0.3731	0.0141906	0.014865
cg02455803	-0.05643	0.1356	0.0444712	0.0442532
cg02457623	0.008246	0.9021	0.022177	0.023564
cg02457680	-0.008676	0.9288	0.0542003	0.0509379
cg02459271	0.01766	0.7455	0.976432	0.975879
cg02460223	-6.34e-05	0.9987	0.91907	0.917951
cg02480412	-0.01996	0.66	0.0376935	0.0380112
cg02480931	-0.01745	0.7654	0.0264229	0.0271221
cg02482614	0.07243	0.2755	0.0416256	0.0472809
cg02482718	-0.02589	0.6482	0.639191	0.620331
cg02483484	0.03684	0.5728	0.0335281	0.0358355
cg02483735	-0.2309	0.02598	0.7921	0.782615
cg02486355	0.02596	0.5942	0.968055	0.968046
cg02487499	0.01289	0.5688	0.199777	0.206151
cg02490994	0.059	0.1235	0.0261959	0.0276278
cg02494066	-0.01535	0.755	0.755738	0.759083
cg02506043	-0.05243	0.4447	0.0160477	0.0170976
cg02565672	-0.01995	0.5877	0.0355975	0.0380406
cg02567839	0.09927	0.3351	0.703198	0.709471
cg02570527	0.0207	0.7028	0.0782706	0.0849494
cg02572448	0.06228	0.1437	0.0460996	0.0490643
cg02572729	-0.0462	0.6186	0.064271	0.059363
cg02573121	-0.08006	0.2259	0.02019	0.019773
cg02573276	0.01533	0.769	0.030506	0.0332714
cg02574421	0.0847	0.06346	0.0434179	0.0453105
cg02574509	-0.02684	0.6341	0.0745365	0.0732497
cg02575697	-0.03028	0.6062	0.0245012	0.0252477
cg02576395	0.009177	0.609	0.548788	0.545699
cg02576915	-0.04404	0.1437	0.895777	0.892813
cg02577267	-0.1661	0.2314	0.620978	0.59752
cg02581421	0.03168	0.5712	0.0309421	0.033059
cg02582387	-0.02384	0.7471	0.119359	0.117062
cg02582848	0.03682	0.6177	0.884519	0.89081
cg02583234	0.02269	0.619	0.969473	0.970006
cg02583576	0.02721	0.6192	0.0227602	0.0246443
cg02583736	0.005675	0.9229	0.0417233	0.0452466
cg02584756	-0.02534	0.4357	0.19493	0.188589
cg02585459	-0.02323	0.5645	0.0824902	0.0856745
cg02586249	0.07032	0.2037	0.0835387	0.0880777
cg02587648	-0.09982	0.4036	0.294221	0.291397
cg02618553	0.01786	0.834	0.0314093	0.0327744
cg02619167	0.03387	0.4262	0.0531268	0.0573665
cg02619867	0.0482	0.1123	0.906101	0.908967
cg02620307	-0.01041	0.8884	0.0484501	0.0507141
cg02622205	-0.0454	0.4281	0.0413356	0.0430661
cg02623028	0.3341	0.003088	0.844027	0.875484
cg02623200	-0.05198	0.4146	0.627709	0.628784
cg02623400	0.0855	0.05453	0.217212	0.216879
cg02624558	-0.09019	0.1102	0.040062	0.0409269
cg02624704	0.03802	0.4136	0.178221	0.192987
cg02625929	0.001848	0.9611	0.140064	0.149128
cg02628801	-0.0646	0.236	0.020214	0.0210937
cg02630349	0.0059	0.9223	0.973684	0.972428
cg02630477	0.1143	0.2649	0.888626	0.893859
cg02630629	0.0968	0.002231	0.905771	0.912705
cg02631286	0.03484	0.5558	0.164109	0.174181
cg02631684	0.0343	0.443	0.884247	0.871686
cg02631838	-0.05199	0.4054	0.173467	0.172777
cg02632274	0.03976	0.6265	0.01918	0.0210356
cg02633690	-0.1109	0.1658	0.0348673	0.035592
cg02634762	0.03256	0.4865	0.923193	0.925602
cg02634861	-0.05812	0.2266	0.977075	0.975248
cg02635644	0.001093	0.9816	0.967674	0.965686
cg02636497	0.1091	0.0949	0.0583766	0.0670601
cg02637320	0.1153	0.1384	0.0166998	0.0186587
cg02638057	-0.0858	0.3598	0.0174506	0.0169017
cg02638691	-0.09889	0.09822	0.132624	0.119087
cg02642404	-0.07778	0.1515	0.0578073	0.058767
cg02656741	-0.08067	0.3696	0.0281878	0.0283952
cg02656891	0.1342	0.03907	0.186402	0.192374
cg02659673	0.09288	0.4558	0.0713899	0.0825429
cg02661426	-0.01925	0.6466	0.0397439	0.0390687
cg02664812	0.0654	0.4349	0.113929	0.121531
cg02666008	0.03088	0.5846	0.109598	0.118173
cg02666627	-0.05242	0.2909	0.938145	0.933284
cg02668655	0.01083	0.787	0.838817	0.834947
cg02669807	0.02849	0.7737	0.0215126	0.0233624
cg02671019	0.009236	0.8437	0.0887305	0.0923256
cg02671421	0.05587	0.4804	0.758535	0.772255
cg02671646	0.07239	0.3784	0.0416725	0.0481673
cg02673436	-0.03534	0.3	0.11511	0.113482
cg02693249	-0.01845	0.7467	0.0357015	0.0382478
cg02696763	-0.02228	0.768	0.0262941	0.0287067
cg02697423	-0.1187	0.02579	0.0561082	0.0586607
cg02698600	-0.08142	0.04756	0.160806	0.162649
cg02700833	-0.07122	0.1675	0.0398769	0.0402001
cg02709834	-0.2246	0.1277	0.0768299	0.072515
cg02710296	-0.0891	0.5565	0.418625	0.439296
cg02711163	-0.01555	0.6736	0.0926023	0.0883116
cg02711476	-0.04357	0.4449	0.0374923	0.0369104
cg02711976	-0.06432	0.259	0.123054	0.12936
cg02712922	0.07028	0.08203	0.931348	0.937949
cg02736602	-0.01196	0.8267	0.0859201	0.0861487
cg02737609	-0.03402	0.6349	0.0229841	0.0240289
cg02737782	0.05564	0.6984	0.0316146	0.0380332
cg02737801	-0.0754	0.06546	0.0313184	0.0321778
cg02748427	0.004441	0.9204	0.0657204	0.0708142
cg02769477	0.03711	0.7859	0.678245	0.701327
cg02769687	-0.05598	0.1114	0.920783	0.919588
cg02769781	-0.01654	0.7074	0.300044	0.290291
cg02769865	-0.02976	0.6121	0.923673	0.917905
cg02770835	-0.02705	0.601	0.908577	0.912126
cg02771619	0.08512	0.1438	0.0820766	0.0927477
cg02772509	0.06763	0.1701	0.16219	0.166827
cg02773945	-0.06694	0.3037	0.0979801	0.0978053
cg02774380	-0.09253	0.1145	0.0573864	0.0582807
cg02833646	-0.03097	0.411	0.940457	0.941716
cg02834765	-0.07275	0.02538	0.146849	0.132525
cg02835494	-0.06041	0.2222	0.0376165	0.0385202
cg02836531	0.005793	0.9171	0.0290722	0.0279224
cg02837536	-0.109	0.1463	0.168509	0.163325
cg02838118	-0.05353	0.4646	0.0365445	0.0358626
cg02838178	0.02501	0.5054	0.154044	0.152152
cg02838762	0.007777	0.905	0.0605141	0.0694195
cg02847098	0.1483	0.06324	0.0431188	0.0498359
cg02847140	-0.03541	0.6738	0.0319723	0.0295428
cg02847589	-0.01809	0.6832	0.0315145	0.0320911
cg02849695	-0.04229	0.5086	0.411142	0.408866
cg02849769	-0.09721	0.06788	0.0220601	0.0214174
cg02850329	-0.008808	0.8104	0.062963	0.0660274
cg02850933	-0.05051	0.3625	0.0190993	0.0200554
cg02851517	-0.04777	0.5123	0.0351666	0.0369639
cg02852257	-0.004823	0.9508	0.0203677	0.0215143
cg02853781	0.01787	0.7841	0.016944	0.0170231
cg02854763	0.02256	0.5624	0.966907	0.966586
cg02855836	0.02428	0.668	0.498922	0.496279
cg02856953	0.1391	0.2093	0.140113	0.148594
cg02858053	0.04474	0.3501	0.0291365	0.0306696
cg02858843	0.07274	0.3973	0.0206213	0.0215091
cg02858985	0.0281	0.6519	0.0498064	0.0568253
cg02859098	-0.05161	0.3895	0.875007	0.862059
cg02861071	-0.01542	0.7237	0.0892792	0.0851
cg02861380	-0.06958	0.2339	0.0916043	0.0934039
cg02861733	-0.05214	0.4204	0.136539	0.149654
cg02862748	0.03414	0.4876	0.89456	0.892272
cg02863087	-0.084	0.1415	0.945215	0.935087
cg02891048	0.008765	0.8472	0.926722	0.93009
cg02892189	-0.03395	0.6464	0.113123	0.116863
cg02892286	0.02293	0.5758	0.123809	0.127337
cg02892595	0.02053	0.7296	0.04482	0.0482533
cg02892898	-0.1135	0.08259	0.0312475	0.0297657
cg02895381	0.07187	0.05301	0.0709539	0.0762268
cg02896403	-0.008644	0.8521	0.0424482	0.0443043
cg02896696	-0.05708	0.404	0.021786	0.0222382
cg02896835	-0.239	0.1675	0.916089	0.907902
cg02897008	-0.01746	0.73	0.965216	0.963523
cg02898122	0.01509	0.7391	0.107224	0.119542
cg02899039	0.06332	0.0872	0.0538759	0.0565847
cg02899939	0.07282	0.06573	0.0389974	0.0420165
cg02900253	-0.08806	0.06168	0.408346	0.417023
cg02900441	-0.03994	0.4908	0.0327316	0.0350117
cg02901753	0.05265	0.3729	0.980132	0.979313
cg02901884	0.1746	1.52e-08	0.839	0.854136
cg02901985	-0.08951	0.01821	0.0447272	0.0434569
cg02902395	0.008336	0.8969	0.0208192	0.0223166
cg02910281	0.004736	0.9413	0.845401	0.846989
cg02912476	0.1903	0.0006112	0.944238	0.949728
cg02918910	-0.003251	0.9518	0.100338	0.0921587
cg02919116	0.05508	0.47	0.329966	0.330378
cg02924110	-0.02638	0.462	0.10832	0.109975
cg02924487	0.02564	0.6947	0.769412	0.778818
cg02924562	-0.02443	0.7429	0.0578456	0.0561081
cg02925840	0.0355	0.6719	0.0631326	0.0741933
cg02926005	-0.05047	0.2086	0.0776646	0.0762118
cg02927682	0.01853	0.5376	0.469637	0.457578
cg02928797	-0.01887	0.6176	0.920247	0.923055
cg02931001	0.002637	0.9247	0.173284	0.174567
cg02933679	-0.005414	0.8606	0.148975	0.148678
cg02934600	-0.02322	0.486	0.154812	0.153234
cg02935904	0.005618	0.9224	0.0826429	0.0866955
cg02944245	-0.008809	0.9175	0.0198784	0.020607
cg02951880	0.03353	0.4648	0.950042	0.953708
cg02952008	-0.05025	0.3718	0.0768086	0.0753866
cg02953397	0.2168	5.763e-06	0.890305	0.907212
cg02953624	0.06994	0.3439	0.0398366	0.0455902
cg02954735	0.002534	0.9631	0.081989	0.0880814
cg02955077	0.002782	0.9761	0.028018	0.030661
cg02956460	0.02436	0.6958	0.965288	0.965402
cg02956660	0.02438	0.3073	0.792973	0.797703
cg02957057	-0.1125	0.1885	0.0474704	0.046636
cg02959988	0.1313	0.2627	0.835583	0.849278
cg02960125	-0.06865	0.5306	0.935729	0.933328
cg02970394	-0.05908	0.311	0.0362211	0.0375373
cg02970551	0.0294	0.573	0.0663679	0.0680896
cg02971581	-0.04687	0.4223	0.200315	0.196681
cg02971920	0.02909	0.366	0.918236	0.917501
cg02973320	0.09108	0.1899	0.0251533	0.0266697
cg02974126	-0.03841	0.5773	0.0498078	0.0520777
cg02974928	0.08327	0.2465	0.0863574	0.0891003
cg02976929	-0.00609	0.8741	0.939017	0.939638
cg02978142	0.1521	0.04792	0.015727	0.0185546
cg02978297	0.02277	0.6015	0.106228	0.109502
cg02983950	-0.05568	0.4498	0.118903	0.113303
cg02985724	-0.006978	0.9153	0.0362076	0.0407778
cg02986938	0.02398	0.587	0.0877679	0.0995204
cg02987928	0.06473	0.2278	0.297878	0.303347
cg02988267	0.005345	0.9161	0.0491318	0.0519158
cg02990361	-0.003629	0.9352	0.0342181	0.035563
cg02992252	-0.06649	0.1662	0.0317955	0.0316638
cg02993280	0.08132	0.3294	0.0217674	0.0240984
cg02993630	0.01434	0.8737	0.0281033	0.0299112
cg02994162	-0.04185	0.3669	0.0382914	0.0397043
cg02994246	0.02397	0.4206	0.904576	0.907984
cg02994863	0.04285	0.4024	0.0624347	0.060464
cg02996314	0.01333	0.7328	0.0580525	0.0605851
cg02998018	-0.08176	0.1301	0.0772774	0.0835458
cg02998281	-0.0136	0.7066	0.945662	0.945812
cg03001333	0.003503	0.944	0.947022	0.947215
cg03001415	-0.06617	0.2368	0.0266606	0.0271365
cg03001875	0.01175	0.9134	0.0152583	0.016523
cg03003335	0.04735	0.7345	0.947675	0.944717
cg03003689	-0.04675	0.2364	0.0746036	0.0760937
cg03003746	0.03663	0.4724	0.955613	0.957311
cg03005062	0.02517	0.5543	0.926544	0.925082
cg03041030	-0.001097	0.972	0.936263	0.937904
cg03041742	-0.05433	0.3398	0.0214623	0.0219704
cg03043663	-0.01571	0.6728	0.0770488	0.0828975
cg03043665	-0.06749	0.3675	0.959632	0.953905
cg03044149	0.07713	0.4003	0.0413343	0.0490855
cg03046264	0.03245	0.533	0.0173239	0.0185125
cg03046819	-0.05747	0.197	0.182198	0.177882
cg03047965	0.006437	0.9541	0.131597	0.137153
cg03048314	-0.1223	0.05141	0.0807409	0.0752308
cg03050907	0.07848	0.3451	0.0239026	0.0272495
cg03051946	-0.004204	0.9367	0.895098	0.891988
cg03054277	-0.2206	0.09819	0.854859	0.844539
cg03055346	-0.05133	0.2418	0.0360763	0.035674
cg03055449	-7.718e-05	0.9994	0.0489723	0.0571604
cg03056854	0.07356	0.1912	0.856751	0.864764
cg03057855	-0.01114	0.7852	0.949438	0.948976
cg03058232	-0.05381	0.7136	0.23753	0.232363
cg03075534	0.04337	0.6693	0.195654	0.209941
cg03080561	-0.008342	0.8288	0.0522323	0.0554438
cg03085637	-0.09183	0.3213	0.0262253	0.0263055
cg03102494	0.2425	0.05919	0.574943	0.589947
cg03104428	0.311	3.912e-05	0.281482	0.335169
cg03104869	-0.08181	0.2309	0.0227033	0.0238807
cg03106090	0.05292	0.2558	0.958007	0.958419
cg03106313	-0.03696	0.4367	0.0533715	0.0576261
cg03108114	-0.06109	0.3129	0.0361991	0.0362735
cg03110901	0.04242	0.4351	0.142989	0.153729
cg03111285	-0.06963	0.2935	0.0348038	0.0356946
cg03111951	0.09539	0.1437	0.0207943	0.023888
cg03112680	-0.09494	0.2497	0.033714	0.0328717
cg03114585	-0.003979	0.9568	0.0530208	0.0578784
cg03115649	-0.02988	0.4431	0.0405809	0.0409593
cg03115835	0.004789	0.9497	0.0191291	0.0199245
cg03116642	-0.08917	0.1576	0.041985	0.0395543
cg03119028	-0.04799	0.5716	0.171697	0.195452
cg03119126	0.01071	0.8294	0.0644325	0.0700766
cg03119215	-0.04576	0.3035	0.967862	0.965519
cg03119829	-0.01589	0.8155	0.348777	0.348656
cg03119897	-0.04602	0.3668	0.913336	0.908691
cg03120289	-0.01045	0.9107	0.0710411	0.072943
cg03126043	0.02259	0.7022	0.0206466	0.022173
cg03126058	-0.02107	0.7224	0.758521	0.755306
cg03128332	-0.1097	0.09856	0.204185	0.195836
cg03128469	0.01338	0.8435	0.0181329	0.0191923
cg03128534	0.09099	0.2052	0.0251405	0.0278604
cg03129172	-0.02601	0.6355	0.976422	0.973124
cg03129643	0.02515	0.798	0.0267908	0.0285365
cg03129717	-0.02441	0.487	0.081941	0.0850552
cg03129904	0.0938	0.1866	0.0206119	0.0226733
cg03130248	0.05901	0.4329	0.898628	0.904023
cg03130910	0.007876	0.8866	0.086658	0.0958216
cg03131272	-0.02525	0.7479	0.0286831	0.0308092
cg03132197	0.1089	0.03896	0.0273075	0.030218
cg03133118	-0.009186	0.8807	0.903009	0.894988
cg03133876	-0.06028	0.18	0.126493	0.130192
cg03136512	0.002948	0.9758	0.0311789	0.0331958
cg03140827	0.03916	0.4793	0.0517579	0.0565641
cg03142856	0.02681	0.4362	0.976819	0.976332
cg03142956	-0.04727	0.3371	0.0424155	0.0408476
cg03144619	-0.05475	0.6476	0.920957	0.911141
cg03147210	0.01113	0.836	0.0334688	0.0362011
cg03148373	0.02266	0.6434	0.966804	0.967243
cg03149628	0.07054	0.1984	0.916682	0.916235
cg03150322	-0.05496	0.08107	0.0450619	0.0442529
cg03152577	0.005242	0.9195	0.0266565	0.0286502
cg03152785	0.05573	0.2319	0.0829926	0.0811224
cg03180780	0.08396	0.2781	0.0319326	0.0397209
cg03189756	0.03565	0.5875	0.0347102	0.0392562
cg03202416	-0.01353	0.7108	0.0574359	0.0563904
cg03208016	-0.04111	0.445	0.0313561	0.0323482
cg03208936	0.03646	0.5504	0.067431	0.0709456
cg03216475	0.03052	0.2685	0.786539	0.795466
cg03216846	0.1636	0.01249	0.310834	0.331429
cg03219968	0.1095	0.07691	0.120594	0.132862
cg03220161	0.1043	0.04567	0.0209577	0.0240659
cg03220945	0.03554	0.311	0.125333	0.127561
cg03221247	-0.02899	0.5764	0.0475252	0.0496761
cg03224364	-0.03655	0.6102	0.0250304	0.0262615
cg03226554	-0.03153	0.5175	0.0974458	0.0997002
cg03227570	-0.02233	0.5758	0.123984	0.12654
cg03228824	0.02318	0.6509	0.0457676	0.0483718
cg03228985	0.06832	0.1791	0.942455	0.94106
cg03229887	0.08246	0.2656	0.024555	0.0278968
cg03254465	0.08695	0.08858	0.255978	0.268902
cg03254916	-0.01161	0.8478	0.191045	0.191179
cg03255942	0.02527	0.7461	0.900688	0.897282
cg03256465	-0.04909	0.2237	0.0484901	0.0481942
cg03257172	0.04035	0.4808	0.191322	0.203625
cg03257575	-0.02112	0.8042	0.0524915	0.0561517
cg03258346	0.0284	0.5297	0.0276038	0.0292351
cg03260139	0.03969	0.5671	0.0305817	0.0335813
cg03262077	0.01929	0.558	0.0841743	0.089922
cg03262242	-0.02204	0.5271	0.110984	0.107328
cg03271651	-0.3398	0.001009	0.120159	0.115454
cg03303757	-0.01788	0.8251	0.0138423	0.0138684
cg03312703	-0.008369	0.773	0.877691	0.881453
cg03313659	0.02427	0.5705	0.942923	0.944605
cg03315007	0.004793	0.9687	0.0102649	0.0108187
cg03315476	0.04138	0.2656	0.0561071	0.0585136
cg03316474	0.04358	0.6535	0.0295098	0.0326354
cg03317280	0.0505	0.3237	0.0743551	0.0832903
cg03317400	0.01477	0.8011	0.0565097	0.0615164
cg03321020	-0.06099	0.3324	0.41338	0.408121
cg03321592	-0.2032	0.003908	0.0830888	0.0750225
cg03324123	-0.02011	0.6605	0.104033	0.107017
cg03326762	0.04609	0.3032	0.231541	0.243177
cg03327164	-0.1761	0.09188	0.0258251	0.0241634
cg03327327	-0.02496	0.6407	0.908188	0.904502
cg03331258	-0.01694	0.8426	0.028362	0.0308521
cg03331282	-0.00141	0.9636	0.85787	0.858809
cg03332597	-0.01018	0.766	0.140554	0.146276
cg03335125	0.1898	0.3956	0.908347	0.931158
cg03336586	0.1452	0.005065	0.968224	0.969919
cg03338380	0.1198	0.3995	0.0213517	0.0247653
cg03338968	0.07363	0.1154	0.956515	0.958731
cg03339458	-0.02021	0.5875	0.296666	0.303736
cg03339987	0.05527	0.1475	0.932024	0.936061
cg03340119	0.02193	0.7064	0.0847802	0.0845165
cg03340606	0.008958	0.8565	0.976348	0.977072
cg03341334	0.02898	0.5429	0.0314415	0.0346356
cg03342130	-0.08893	0.2825	0.0167551	0.0155112
cg03342366	-0.0773	0.1161	0.0357238	0.0373669
cg03343063	0.025	0.6643	0.109098	0.114027
cg03343403	0.0639	0.1594	0.925812	0.930822
cg03345120	0.007592	0.8732	0.0454739	0.0467749
cg03346434	-0.1131	0.09011	0.033429	0.0334329
cg03347170	-0.03317	0.5419	0.0641879	0.0689877
cg03347632	-0.01552	0.7774	0.942026	0.940348
cg03348149	0.01395	0.852	0.0357048	0.0391901
cg03348461	0.03532	0.4082	0.179026	0.178061
cg03349767	-0.002493	0.9648	0.102432	0.115433
cg03351412	-0.05939	0.5386	0.0160222	0.0173994
cg03352287	-0.144	0.0875	0.145987	0.135259
cg03366858	0.05371	0.5891	0.96206	0.960435
cg03384825	-0.02332	0.7539	0.0472893	0.0486782
cg03388085	0.02985	0.4909	0.0531249	0.0583696
cg03389907	-0.09565	0.2454	0.0290173	0.0289265
cg03391055	-0.05843	0.1508	0.0588888	0.0574005
cg03392564	-0.02397	0.6074	0.962165	0.961746
cg03392673	-0.01977	0.7037	0.0317657	0.0332157
cg03392900	0.04816	0.5114	0.0285226	0.0319204
cg03393821	-0.06362	0.08042	0.0654459	0.0670846
cg03395198	0.112	0.01999	0.0431726	0.0514155
cg03396826	0.2672	2.292e-06	0.451281	0.511248
cg03397389	0.02761	0.4844	0.0978098	0.100544
cg03397716	0.0791	0.2575	0.118417	0.131017
cg03397750	-0.007977	0.8665	0.0657936	0.0693035
cg03400317	0.01203	0.8507	0.030635	0.0328401
cg03400374	-0.03037	0.401	0.0395065	0.0417643
cg03400808	-0.071	0.2028	0.945425	0.943927
cg03401357	-0.06873	0.3923	0.0237806	0.0233611
cg03401580	-0.009414	0.8177	0.0282452	0.0300035
cg03408556	-0.02339	0.7324	0.0880468	0.0937865
cg03421440	-0.04032	0.3324	0.758428	0.779061
cg03421807	-0.02437	0.7234	0.0527884	0.0589543
cg03423077	0.334	3.366e-07	0.524732	0.572666
cg03425468	-0.0313	0.4324	0.124013	0.1235
cg03427058	-0.2739	0.007735	0.330058	0.294852
cg03432338	0.02649	0.6005	0.264313	0.281457
cg03434149	0.07628	0.2121	0.0400917	0.0457747
cg03434847	-0.008842	0.8425	0.0826862	0.0811694
cg03436453	0.008252	0.9129	0.0525227	0.0600776
cg03437914	0.06576	0.4445	0.028553	0.0319501
cg03438305	-0.009691	0.8933	0.174599	0.176864
cg03440588	0.03376	0.4606	0.541971	0.551895
cg03441257	-0.07882	0.1504	0.0332442	0.0340533
cg03441514	0.03985	0.5903	0.0338137	0.0388211
cg03445694	-0.01683	0.7021	0.105138	0.109295
cg03446636	-0.07877	0.2259	0.510788	0.490049
cg03449175	-0.05313	0.2283	0.0656205	0.0670808
cg03449456	0.009214	0.843	0.968079	0.96779
cg03465880	-0.06037	0.2774	0.984203	0.982867
cg03469793	0.01795	0.8087	0.0673898	0.0688174
cg03470088	-0.03962	0.4854	0.033445	0.0358523
cg03470396	0.01277	0.7887	0.0308093	0.0318302
cg03470736	-0.09111	0.3472	0.0147233	0.0155928
cg03470939	0.027	0.6729	0.976223	0.975512
cg03511974	0.01976	0.6783	0.963431	0.963423
cg03512248	0.0312	0.3262	0.702248	0.703577
cg03512927	-0.01633	0.7275	0.952015	0.950683
cg03514351	-0.1155	0.02434	0.201783	0.190067
cg03515878	-0.02849	0.5179	0.0836817	0.0875928
cg03517147	0.03954	0.5526	0.877952	0.867464
cg03518179	0.03524	0.4537	0.0557072	0.0600794
cg03520085	-0.1448	0.1033	0.105161	0.113594
cg03520644	-0.02691	0.717	0.359633	0.358505
cg03523193	0.005484	0.9367	0.0179123	0.0193576
cg03523603	0.07106	0.3928	0.0186497	0.0209137
cg03525122	-0.0002465	0.9971	0.0478653	0.0513888
cg03525385	-0.007526	0.9235	0.748832	0.749377
cg03526459	0.2887	0.07534	0.424525	0.483865
cg03526503	-0.07597	0.1948	0.849207	0.8316
cg03529908	-0.07371	0.3306	0.0156869	0.0159141
cg03529960	0.04841	0.3762	0.0316389	0.03339
cg03530210	-0.1437	0.01785	0.056374	0.052764
cg03530437	-0.0006327	0.993	0.933296	0.929468
cg03532510	-0.03866	0.5542	0.0229403	0.0236138
cg03532930	0.02915	0.6292	0.0433318	0.0458406
cg03534305	0.007937	0.8324	0.0914538	0.099892
cg03535361	-0.007931	0.8903	0.0430109	0.0449909
cg03536861	0.1329	0.02269	0.0290992	0.033363
cg03537215	0.0408	0.4119	0.897305	0.900653
cg03538326	0.04333	0.533	0.708147	0.728626
cg03538499	-0.05135	0.4442	0.803685	0.789984
cg03539016	-0.1439	0.1426	0.0879335	0.0913534
cg03541846	0.02564	0.5344	0.957863	0.959203
cg03541887	0.3028	1.639e-06	0.591361	0.643302
cg03543952	-0.1631	0.009547	0.977217	0.973697
cg03546360	0.01702	0.7887	0.458149	0.450738
cg03547078	0.0828	0.3395	0.880093	0.888747
cg03547631	0.004171	0.9485	0.0290209	0.0296059
cg03548242	-0.03666	0.5556	0.0691361	0.0720229
cg03549856	-0.008746	0.8203	0.0507463	0.0529218
cg03580297	0.02702	0.5818	0.12048	0.12343
cg03580831	0.07769	0.1186	0.0977477	0.10827
cg03582761	-0.0293	0.5113	0.0501695	0.0478441
cg03584783	-0.06265	0.1741	0.0704811	0.0723521
cg03585778	0.01844	0.8216	0.0607597	0.0615151
cg03586437	0.04789	0.3788	0.0493209	0.0541437
cg03586847	0.05125	0.1628	0.894732	0.896073
cg03587150	-0.05067	0.2885	0.0628244	0.065374
cg03596016	-0.07417	0.4151	0.108518	0.108192
cg03597143	-0.03951	0.4865	0.054414	0.0611763
cg03599978	0.2575	0.01061	0.0496492	0.0632297
cg03599988	0.0272	0.5677	0.906514	0.901145
cg03601828	-0.01281	0.8245	0.119234	0.117562
cg03601886	0.05631	0.1497	0.87986	0.892833
cg03601920	-0.03626	0.4456	0.197262	0.188974
cg03602124	-0.02942	0.5742	0.0633686	0.0651536
cg03603214	-0.00666	0.9277	0.0365051	0.0381301
cg03603977	0.08388	0.4991	0.0331814	0.0370648
cg03604172	0.02624	0.6523	0.0676395	0.0756773
cg03605784	-0.1342	0.1171	0.0197047	0.0196611
cg03606328	0.02008	0.7919	0.0364642	0.0392664
cg03607680	-0.0291	0.6703	0.0466565	0.0470076
cg03607891	-0.0004188	0.9934	0.841313	0.837235
cg03609826	0.06055	0.3312	0.0308173	0.0338469
cg03611151	-0.02755	0.4215	0.33925	0.333002
cg03612357	-0.004435	0.93	0.873607	0.864095
cg03613077	0.0009778	0.9902	0.0891881	0.0996399
cg03614954	-0.02376	0.6118	0.910695	0.907648
cg03615839	0.002609	0.9642	0.959779	0.958942
cg03618177	0.02148	0.7068	0.0339183	0.0372881
cg03618937	-0.2065	0.04916	0.0251368	0.0250062
cg03636215	-0.1621	0.002656	0.0410045	0.0418969
cg03646474	-0.05533	0.1747	0.0557341	0.0551462
cg03646889	-0.05538	0.2928	0.112968	0.10625
cg03650119	-0.01263	0.8115	0.976057	0.973989
cg03650713	-0.1142	0.006176	0.756672	0.745057
cg03651199	0.04905	0.5078	0.921326	0.917426
cg03651583	0.05613	0.3181	0.0244725	0.0265654
cg03653801	-0.1333	0.02455	0.0665604	0.0603976
cg03654329	-0.06251	0.3582	0.814143	0.794529
cg03654735	-0.02281	0.7966	0.168422	0.168702
cg03655395	-0.02158	0.6423	0.424996	0.409879
cg03655662	0.07715	0.3562	0.0295925	0.0337872
cg03705284	0.05664	0.2646	0.0222292	0.0237389
cg03716942	0.04302	0.4073	0.0364546	0.0407554
cg03716999	-0.0512	0.5689	0.132591	0.127537
cg03724763	0.0562	0.5029	0.0591056	0.0635139
cg03724799	-0.002342	0.9467	0.901322	0.899932
cg03725447	0.009847	0.8415	0.138283	0.152493
cg03726881	0.1127	0.05774	0.209565	0.22437
cg03728813	-0.07359	0.6337	0.0280794	0.0285284
cg03731268	0.03637	0.5099	0.23992	0.247287
cg03732087	-0.02178	0.7019	0.0901083	0.0927196
cg03734402	-0.1365	0.02972	0.0465619	0.045986
cg03734700	-0.008321	0.8565	0.9312	0.928294
cg03735492	0.02239	0.7366	0.0522944	0.0533399
cg03735847	-0.03409	0.6734	0.0247419	0.027119
cg03736085	0.001406	0.9823	0.090723	0.104759
cg03741406	-0.006937	0.8581	0.075802	0.0795587
cg03742620	-0.05533	0.5597	0.0751592	0.0813408
cg03744522	0.06184	0.2442	0.0886032	0.099083
cg03745244	-0.06585	0.2104	0.0330485	0.0332635
cg03745431	-0.03407	0.6497	0.0599238	0.0546553
cg03748376	-0.2488	0.2861	0.240854	0.24218
cg03750567	-0.02219	0.82	0.772292	0.757052
cg03752218	0.033	0.4781	0.0746706	0.0814587
cg03753481	0.02836	0.5924	0.0362134	0.0399579
cg03753670	0.058	0.1387	0.69652	0.701682
cg03754143	0.04904	0.1527	0.160862	0.159399
cg03754311	0.03737	0.5545	0.0198786	0.0211749
cg03754582	-0.07975	0.1441	0.981223	0.97938
cg03755098	0.01604	0.8451	0.0265704	0.0294996
cg03756088	-0.06641	0.2696	0.0228181	0.0225172
cg03756514	-0.002519	0.9686	0.0287992	0.030912
cg03757594	-0.04168	0.6501	0.0271536	0.0278095
cg03758693	0.01223	0.7904	0.0341755	0.0358943
cg03760518	-0.04803	0.2247	0.539152	0.528183
cg03762505	0.03763	0.434	0.0603839	0.0623174
cg03762702	0.08464	0.1601	0.039776	0.0460179
cg03763387	-0.01058	0.8433	0.0505604	0.0557403
cg03767970	-0.02035	0.6579	0.20812	0.205587
cg03768925	0.07253	0.5504	0.0280863	0.0308387
cg03769927	-0.04344	0.3074	0.820139	0.818298
cg03769939	0.1604	7.589e-06	0.731539	0.7751
cg03771099	0.1131	0.03994	0.725342	0.74861
cg03773198	0.04507	0.2922	0.949403	0.950177
cg03812320	0.01432	0.8286	0.0227734	0.0241927
cg03813443	0.001555	0.9714	0.0696883	0.0744471
cg03849780	0.04742	0.1963	0.814397	0.816324
cg03852045	0.01142	0.7939	0.958197	0.959666
cg03852219	0.04875	0.3002	0.0520251	0.0577105
cg03854265	-0.001234	0.9839	0.961239	0.958631
cg03856286	0.02399	0.7075	0.0364026	0.0395444
cg03861428	-0.01771	0.7063	0.0235195	0.0250669
cg03884414	-0.02868	0.5319	0.0710756	0.0741858
cg03884587	0.09761	0.0319	0.0721307	0.0735005
cg03885098	0.06544	0.1152	0.954203	0.956364
cg03885399	0.01516	0.8463	0.122998	0.120481
cg03886520	-0.002622	0.9567	0.942287	0.942943
cg03886699	0.03841	0.4304	0.92307	0.920753
cg03887218	0.05298	0.4072	0.840433	0.846717
cg03888578	0.0114	0.7969	0.03733	0.0379985
cg03888579	-0.01455	0.7795	0.0405813	0.0414185
cg03888765	-0.02136	0.7498	0.979455	0.978498
cg03890628	-0.02858	0.594	0.959461	0.956985
cg03892551	0.1008	0.1051	0.0254528	0.0278304
cg03894975	-0.04142	0.247	0.0833778	0.0822366
cg03897866	-0.04281	0.5379	0.0511213	0.0525234
cg03901660	0.003213	0.9549	0.0794438	0.0810139
cg03901886	-0.1609	0.1757	0.0234044	0.0230534
cg03902160	0.0001858	0.997	0.0646061	0.067122
cg03902642	-0.04266	0.7728	0.0645427	0.0721764
cg03902951	0.06621	0.243	0.0374172	0.0436677
cg03909781	-0.1123	0.1237	0.0283108	0.0302372
cg03915268	0.01752	0.6062	0.062219	0.0649803
cg03915298	-0.0458	0.3366	0.0328179	0.0339413
cg03916277	-0.01238	0.7021	0.852456	0.861861
cg03917423	-0.02347	0.5946	0.092245	0.0901594
cg03933784	0.05942	0.4905	0.0142001	0.0161519
cg03935244	0.1309	0.03061	0.973495	0.974136
cg03935783	-0.144	0.04891	0.97288	0.969317
cg03936071	0.1172	0.02203	0.883139	0.893203
cg03936663	-0.104	0.1128	0.205709	0.189374
cg03937605	0.005267	0.918	0.924479	0.917917
cg03939352	0.07234	0.03709	0.874444	0.886211
cg03939875	-0.0684	0.06064	0.0906116	0.0921458
cg03940137	0.01615	0.7534	0.0619262	0.0646756
cg03940437	0.02059	0.6586	0.931398	0.930305
cg03940848	-0.01924	0.7588	0.0579902	0.060109
cg03945034	0.03956	0.1718	0.887346	0.89005
cg03946269	-0.005522	0.9171	0.0519482	0.0541603
cg03949391	0.03712	0.6332	0.0992716	0.0961187
cg03950120	-0.03155	0.5585	0.870708	0.874612
cg03951219	-0.1773	0.03011	0.0510341	0.0486289
cg03951833	0.08178	0.4371	0.669904	0.691029
cg03952248	0.04549	0.5277	0.378762	0.393298
cg03955334	0.08365	0.07174	0.83616	0.84154
cg03957204	-0.008608	0.8993	0.0172726	0.0182612
cg03960382	0.0964	0.1707	0.972604	0.97243
cg03960390	-0.008192	0.8669	0.961499	0.95928
cg03961283	-0.09853	0.5706	0.359323	0.372591
cg03962214	0.02238	0.678	0.960459	0.960093
cg03964233	0.0242	0.5937	0.870464	0.867143
cg03965682	-0.06492	0.5006	0.0404054	0.0417812
cg03969070	-0.04103	0.4575	0.170903	0.171776
cg03969515	0.08135	0.1433	0.818335	0.83291
cg03969696	-0.02714	0.6148	0.13671	0.130385
cg03969902	-0.01235	0.8667	0.965897	0.965467
cg03970039	0.09136	0.1672	0.0192986	0.0215377
cg03970588	0.01841	0.8639	0.0182528	0.0199477
cg03971454	-0.1451	0.1764	0.920497	0.901797
cg03971555	0.3054	1.356e-05	0.336471	0.40556
cg03971828	-0.0991	0.1183	0.0419324	0.0416881
cg03972163	0.02142	0.6002	0.86333	0.869035
cg03973866	-0.09237	0.2106	0.977114	0.97552
cg03977084	0.07382	0.03662	0.860086	0.873388
cg03977831	-0.03198	0.3957	0.945573	0.943029
cg03980745	0.01376	0.7839	0.114584	0.1165
cg03981727	-0.05789	0.3703	0.968667	0.96566
cg03982820	-0.09289	0.1433	0.0368406	0.0370068
cg03982831	-0.1458	0.09383	0.230886	0.217236
cg03984347	0.1715	0.005325	0.855957	0.881219
cg03985801	0.02178	0.5081	0.654618	0.662974
cg03987003	-0.09921	0.1125	0.0897909	0.0907863
cg03987199	-0.1243	0.4996	0.894954	0.885706
cg03987246	-0.01782	0.7893	0.891848	0.886866
cg03988279	-0.0356	0.5916	0.0257904	0.026708
cg03990984	0.09817	0.06326	0.0451983	0.049886
cg03992063	0.01252	0.8619	0.911412	0.904352
cg03992926	-0.003737	0.9228	0.0782463	0.0826809
cg03994053	-0.04319	0.4244	0.0441876	0.04453
cg04012515	0.1313	0.04521	0.92243	0.924219
cg04012600	0.1285	0.0215	0.639287	0.668776
cg04013393	0.097	0.06855	0.0211657	0.0225879
cg04013419	0.03304	0.4166	0.927372	0.92838
cg04015594	0.0252	0.5663	0.0337512	0.0357711
cg04015962	-0.09762	0.3267	0.701769	0.680907
cg04016768	-0.06174	0.4728	0.105731	0.120261
cg04017116	0.04795	0.4598	0.0358823	0.0401362
cg04018299	-0.04114	0.651	0.0258312	0.0269034
cg04019636	-0.05676	0.3016	0.718562	0.70899
cg04021697	0.08455	0.3044	0.129005	0.136373
cg04021745	-0.2208	0.01988	0.0154551	0.0139873
cg04023150	0.09555	0.2103	0.0290188	0.030141
cg04023370	-0.03367	0.6669	0.0351802	0.0368185
cg04025049	-0.1054	0.07232	0.958899	0.95627
cg04025150	0.02296	0.7008	0.151104	0.150484
cg04025728	0.2284	0.07388	0.0139474	0.0160949
cg04025964	0.2328	0.0817	0.193024	0.2276
cg04027549	0.09121	0.2238	0.0350871	0.0402848
cg04028570	-0.2177	0.3533	0.210365	0.206579
cg04028874	0.1346	9.366e-05	0.638607	0.654674
cg04030615	0.05389	0.3457	0.0993552	0.101903
cg04031129	0.05166	0.4779	0.0155372	0.017223
cg04031507	0.07504	0.1202	0.977797	0.977207
cg04077662	0.009024	0.8893	0.0509002	0.0509893
cg04078980	0.05895	0.5306	0.203832	0.211201
cg04080067	-0.01485	0.7611	0.0220147	0.0234224
cg04080530	0.04774	0.3066	0.955966	0.957313
cg04081153	0.03961	0.4461	0.0387717	0.0428866
cg04082353	0.02446	0.7068	0.0753539	0.0799405
cg04083753	0.04022	0.5679	0.0668523	0.0706822
cg04084052	-0.008244	0.8453	0.54831	0.539467
cg04084401	-0.008059	0.9151	0.0196523	0.0200879
cg04088289	0.01573	0.6968	0.920397	0.917282
cg04093225	-0.04611	0.4127	0.0751524	0.0718835
cg04093381	0.04606	0.3355	0.80448	0.809981
cg04093404	-0.1796	0.07628	0.023906	0.0238653
cg04094169	-0.06859	0.2655	0.0871852	0.0935388
cg04094653	-0.0006162	0.9915	0.0723235	0.0735056
cg04096723	0.005421	0.8679	0.900749	0.901146
cg04097639	0.02463	0.7654	0.100492	0.111691
cg04099697	-0.1193	0.04186	0.0312589	0.0314338
cg04100463	-0.02349	0.5286	0.0978978	0.102068
cg04101015	-0.04314	0.4588	0.649268	0.634624
cg04101267	-0.0004869	0.9914	0.0438313	0.0463429
cg04102586	0.02499	0.6749	0.0295412	0.0319641
cg04102734	0.08341	0.1212	0.972568	0.973876
cg04102760	0.05096	0.333	0.0563344	0.0607943
cg04104526	-0.04195	0.4178	0.0578479	0.0570207
cg04105712	0.1048	0.1395	0.825572	0.844635
cg04105726	0.007915	0.8905	0.947275	0.944245
cg04108127	-0.04431	0.324	0.1516	0.153789
cg04108296	-0.03632	0.4143	0.0763527	0.0824166
cg04108612	-0.03868	0.7599	0.0286535	0.0293404
cg04108811	0.2329	0.1537	0.0243821	0.0284072
cg04108939	-0.0653	0.327	0.0401939	0.0421079
cg04110886	0.2376	6.632e-05	0.673704	0.697808
cg04112961	0.147	0.1612	0.0747016	0.0890784
cg04117764	0.01581	0.769	0.933675	0.935597
cg04117972	-0.1213	0.4647	0.722339	0.709568
cg04120428	-0.0242	0.7324	0.0192038	0.0195858
cg04121115	0.02146	0.6652	0.0293592	0.0309737
cg04122068	-0.02692	0.5989	0.12829	0.141437
cg04122081	-0.03805	0.4641	0.937144	0.931242
cg04123260	0.06176	0.1112	0.0556264	0.0607627
cg04123310	0.2005	5.999e-05	0.945071	0.95159
cg04123776	-0.05486	0.5374	0.0308224	0.0310594
cg04123845	-0.0004201	0.9954	0.0445108	0.0480212
cg04125586	0.04533	0.3902	0.944588	0.947509
cg04125625	-0.03079	0.5434	0.059651	0.0643067
cg04128092	0.0938	0.1098	0.918158	0.919648
cg04129469	-0.03065	0.6292	0.154526	0.158981
cg04131431	-0.02599	0.6649	0.0879018	0.0896263
cg04132522	0.06033	0.2051	0.957681	0.961172
cg04134399	-0.07471	0.3996	0.230563	0.230208
cg04134748	-0.2042	0.01134	0.75696	0.716852
cg04138112	-0.02781	0.7647	0.0669466	0.067261
cg04138155	-0.04385	0.3161	0.0619233	0.0636474
cg04140924	0.008385	0.8961	0.0230465	0.0260495
cg04141460	-0.052	0.2652	0.0336201	0.0344017
cg04142017	0.0005983	0.9931	0.937687	0.93509
cg04143011	-0.00866	0.8779	0.972091	0.972282
cg04143106	0.05444	0.2995	0.030679	0.0338408
cg04143346	0.01217	0.7603	0.0286913	0.0305586
cg04143372	-0.0878	0.07463	0.0370013	0.0368463
cg04143909	-0.1404	0.5005	0.782288	0.763932
cg04145643	0.02342	0.6085	0.910975	0.917458
cg04154653	0.06916	0.2403	0.887292	0.883116
cg04155687	0.06398	0.3304	0.0666958	0.0777327
cg04156369	-0.1183	0.03425	0.0283598	0.0282016
cg04157804	0.04537	0.3044	0.0541175	0.0554555
cg04158115	-0.04362	0.3269	0.0484852	0.050167
cg04158367	-0.01055	0.8994	0.128254	0.12277
cg04158730	-0.002586	0.958	0.0558594	0.0598199
cg04158884	0.00963	0.8573	0.0315358	0.034246
cg04159381	-0.09628	0.1464	0.0148673	0.0141722
cg04159901	0.01323	0.8709	0.0493301	0.0526049
cg04161137	-0.08786	0.08891	0.916845	0.918607
cg04161784	0.06937	0.2537	0.883854	0.881005
cg04163216	0.02901	0.4303	0.0619892	0.0671427
cg04166042	-0.002396	0.967	0.207173	0.202018
cg04167064	-0.02033	0.6044	0.129057	0.134703
cg04185861	0.03423	0.4908	0.0201208	0.0212721
cg04185893	0.02246	0.657	0.0216903	0.0221338
cg04204188	0.0006296	0.9905	0.95101	0.948994
cg04204526	-0.08263	0.01816	0.917387	0.915811
cg04205107	-0.0712	0.1727	0.0793146	0.0782397
cg04205193	-0.08348	0.06919	0.0276767	0.0259511
cg04205715	0.3748	1.381e-05	0.843367	0.889104
cg04208114	0.06794	0.3146	0.0400978	0.0465239
cg04209911	-0.01478	0.782	0.0911973	0.0904765
cg04212926	0.1333	0.009312	0.921533	0.928957
cg04217776	-0.005858	0.9081	0.0313599	0.0328066
cg04218880	0.1516	0.07408	0.878455	0.883983
cg04221877	0.1152	0.001717	0.860563	0.869694
cg04222084	-0.1075	0.06105	0.0973005	0.100587
cg04222159	0.07352	0.0002229	0.548237	0.569891
cg04222842	0.03877	0.547	0.196995	0.199484
cg04223671	0.1194	0.1072	0.0576399	0.0676066
cg04224864	-0.03693	0.3942	0.0923243	0.100839
cg04226401	-0.006037	0.8806	0.134819	0.138651
cg04226724	0.02132	0.7639	0.0748403	0.085587
cg04226749	0.07435	0.3845	0.0861311	0.0911238
cg04226815	-0.009782	0.8848	0.0225767	0.0250628
cg04228104	-0.03395	0.4836	0.0670442	0.0708828
cg04230253	-0.008025	0.8845	0.97499	0.973654
cg04230901	0.02439	0.6368	0.0228053	0.024834
cg04232325	0.1166	0.04548	0.0817943	0.0931336
cg04232698	-0.03821	0.3767	0.127979	0.132453
cg04233421	0.07277	0.1957	0.267545	0.279626
cg04234556	-0.05154	0.3448	0.92744	0.919111
cg04237804	0.004826	0.8976	0.049314	0.0500977
cg04238348	0.02538	0.7305	0.170186	0.185669
cg04241652	-0.03169	0.6594	0.0626224	0.0627028
cg04246763	0.1887	5.807e-05	0.114782	0.130166
cg04248332	-0.01855	0.7419	0.892386	0.893574
cg04248396	0.01901	0.7494	0.076669	0.0851443
cg04250451	0.07023	0.1425	0.975475	0.975053
cg04258380	-0.05936	0.1355	0.0689198	0.0661751
cg04259904	0.02263	0.5301	0.319942	0.314085
cg04261791	0.05062	0.3702	0.0492407	0.0555775
cg04262179	0.02759	0.554	0.969956	0.969411
cg04263115	-0.1292	0.1109	0.0259661	0.0280046
cg04272632	0.03279	0.4536	0.106586	0.115691
cg04273303	-0.1456	0.03309	0.0295772	0.0274797
cg04275027	-0.05701	0.2759	0.189973	0.182731
cg04275664	-0.0106	0.8114	0.0341673	0.0348047
cg04278597	0.0165	0.7424	0.0512511	0.0505591
cg04279832	0.04206	0.3853	0.980447	0.980097
cg04280647	0.1097	0.1447	0.127077	0.130633
cg04282138	-0.09706	0.04179	0.0593365	0.057349
cg04286729	-0.00909	0.8797	0.0182263	0.0191384
cg04287574	-0.33	0.01328	0.434372	0.361114
cg04287982	-0.02767	0.5925	0.0634395	0.0645902
cg04289036	-0.03905	0.6511	0.786179	0.785065
cg04289130	-0.02532	0.6888	0.0313503	0.0328226
cg04290779	-0.06501	0.6345	0.0177388	0.0175253
cg04292359	0.09626	0.316	0.0158272	0.017121
cg04292718	0.007851	0.8858	0.0492647	0.053141
cg04293733	-0.1697	0.03036	0.0699162	0.0641635
cg04295733	0.06237	0.2274	0.0277599	0.0322037
cg04296578	0.08671	0.1031	0.0453487	0.0518516
cg04296699	0.01318	0.754	0.0603271	0.0635469
cg04296778	-0.06009	0.1463	0.118715	0.12223
cg04296885	0.04013	0.3712	0.0379976	0.0399811
cg04296903	0.01982	0.7418	0.984158	0.98337
cg04297819	0.01619	0.5365	0.540252	0.537474
cg04298819	0.1113	0.1952	0.0546646	0.0632017
cg04299028	-0.06426	0.07716	0.802959	0.806717
cg04299080	-0.1159	0.004645	0.367095	0.342424
cg04307831	0.09187	0.3979	0.0296613	0.0333129
cg04311266	0.09921	0.01392	0.923865	0.926414
cg04312406	0.07515	0.1752	0.065108	0.0718683
cg04312919	-0.07735	0.5195	0.017869	0.0187838
cg04314111	0.002495	0.9515	0.933095	0.937223
cg04314218	0.01316	0.8091	0.0436165	0.0469072
cg04314247	-0.127	0.01795	0.1019	0.102305
cg04315214	0.212	0.103	0.887983	0.906993
cg04316593	0.0472	0.2618	0.0403021	0.0427988
cg04317543	-0.001314	0.9877	0.0218327	0.0240998
cg04339290	-0.01024	0.9193	0.0144633	0.0153108
cg04339882	0.001751	0.9725	0.528764	0.529416
cg04340595	0.04069	0.1657	0.615708	0.63651
cg04341153	0.00945	0.8893	0.0265298	0.0293045
cg04341461	-0.1028	0.09034	0.977332	0.975353
cg04342538	-0.05699	0.4906	0.0253462	0.0260085
cg04343794	-0.0339	0.616	0.103571	0.109375
cg04346228	0.003048	0.9574	0.983832	0.983278
cg04346637	-0.01191	0.8175	0.895373	0.908364
cg04347006	0.04584	0.3699	0.0604788	0.0671751
cg04347016	-0.132	0.0452	0.13825	0.123863
cg04347356	-0.03307	0.535	0.0311767	0.030946
cg04347414	0.06537	0.2459	0.724879	0.746643
cg04351049	-0.01938	0.7775	0.0374494	0.0397333
cg04351903	0.002587	0.9222	0.184115	0.187389
cg04352962	-0.1021	0.1022	0.129262	0.124449
cg04353385	-0.0006117	0.9893	0.0871883	0.0966475
cg04360793	0.1225	0.069	0.403431	0.421143
cg04361279	-0.02539	0.7307	0.940055	0.935745
cg04362907	0.0211	0.648	0.0489394	0.0518473
cg04363624	-0.03098	0.6444	0.0513062	0.04882
cg04364194	-0.004554	0.9124	0.0973244	0.103883
cg04364230	-0.02145	0.8036	0.826283	0.828409
cg04364251	0.03447	0.403	0.934741	0.935457
cg04364463	0.009204	0.7596	0.234693	0.238496
cg04365817	0.01207	0.7514	0.0766123	0.0810579
cg04366039	-0.1655	0.027	0.113281	0.0983347
cg04366801	-0.1467	0.05949	0.0366849	0.0395568
cg04391356	-0.08844	0.1768	0.0408326	0.0428383
cg04392469	-0.02798	0.6263	0.0907114	0.0866627
cg04392488	-0.01775	0.8889	0.899052	0.899846
cg04392971	0.02598	0.5129	0.0458069	0.0492965
cg04394763	0.07834	0.3491	0.148916	0.165042
cg04395739	-0.02169	0.6375	0.0336815	0.035986
cg04400540	0.03868	0.6048	0.0516737	0.0603678
cg04400972	-0.03895	0.6273	0.2118	0.216839
cg04402095	0.01518	0.7688	0.0228862	0.0243545
cg04405332	-0.08891	0.1473	0.157936	0.152532
cg04405414	-0.02198	0.6909	0.0250383	0.0266311
cg04406436	-0.05106	0.3321	0.135371	0.131815
cg04406444	0.02042	0.6981	0.0418665	0.046507
cg04407228	0.002131	0.9591	0.0643877	0.0669525
cg04410003	-0.04699	0.3137	0.906014	0.899509
cg04412646	0.09966	0.1751	0.0309008	0.0349399
cg04413085	-0.02226	0.7677	0.0457771	0.0488856
cg04413644	0.005458	0.8882	0.112771	0.118683
cg04436994	0.08318	0.0334	0.933171	0.934357
cg04438595	0.03477	0.4823	0.14896	0.169953
cg04439128	-0.06006	0.1392	0.0997609	0.0971232
cg04439623	0.01024	0.8835	0.041425	0.0433308
cg04453065	-0.1563	0.1298	0.0589149	0.0497628
cg04482794	0.04286	0.3383	0.0358666	0.0368541
cg04483711	0.1285	0.001234	0.879356	0.887927
cg04484550	-0.03481	0.5222	0.979465	0.978157
cg04484947	0.04744	0.3366	0.148077	0.158964
cg04486873	-0.004009	0.9358	0.836211	0.836495
cg04487931	0.05857	0.354	0.0219489	0.0248369
cg04489012	-0.02178	0.6983	0.0525739	0.0499234
cg04490108	0.04079	0.5273	0.0189343	0.0204439
cg04494683	-0.08108	0.2834	0.0232497	0.0236024
cg04497520	0.04748	0.4228	0.0358735	0.0403011
cg04500730	0.06563	0.2133	0.900597	0.904576
cg04501188	-0.1129	0.2061	0.0652853	0.0610391
cg04501840	-0.03316	0.4584	0.0554819	0.054684
cg04503267	0.07167	0.08012	0.836212	0.846993
cg04504182	0.0009461	0.9832	0.0358519	0.0380837
cg04504933	-0.07272	0.1267	0.0974316	0.0957908
cg04509266	0.02692	0.588	0.95326	0.956164
cg04510788	0.03141	0.614	0.10079	0.104506
cg04549679	0.05295	0.2114	0.935754	0.938532
cg04550737	0.05053	0.4242	0.0584275	0.0634333
cg04551318	0.03885	0.4189	0.908272	0.91437
cg04551619	0.05418	0.266	0.937975	0.936869
cg04552470	-0.04622	0.509	0.118355	0.114899
cg04552500	0.04241	0.3884	0.0827475	0.0902845
cg04558166	0.01175	0.6819	0.226045	0.225523
cg04559183	0.04071	0.647	0.0424044	0.0440629
cg04559609	0.03001	0.4922	0.0428391	0.0464589
cg04560225	-0.1405	0.009409	0.179861	0.160359
cg04562138	-0.06165	0.277	0.791719	0.786869
cg04562522	0.1142	0.2931	0.0226424	0.0252459
cg04562683	0.1718	0.07128	0.769776	0.793302
cg04562976	-0.02642	0.5355	0.034911	0.0342904
cg04563775	-0.03342	0.4124	0.957624	0.954522
cg04563953	0.06272	0.4508	0.0505483	0.0585006
cg04564646	-0.1364	0.0689	0.01521	0.0138216
cg04565261	-0.0007049	0.9954	0.152146	0.168017
cg04565617	-0.04255	0.6587	0.015252	0.0159614
cg04566392	0.02926	0.598	0.0465146	0.0473537
cg04567140	0.2295	0.03799	0.815821	0.842361
cg04567169	-0.06118	0.2554	0.0291476	0.0293743
cg04567466	-0.02886	0.7046	0.0310708	0.0303622
cg04568492	0.1042	0.05999	0.112827	0.128845
cg04570362	-0.03952	0.5095	0.903615	0.895747
cg04571355	0.01472	0.7853	0.903283	0.901529
cg04571522	-0.005917	0.9114	0.967255	0.965543
cg04574991	-0.021	0.6974	0.0341305	0.0362918
cg04575263	-0.022	0.7283	0.029127	0.0307193
cg04575614	0.02546	0.6552	0.848711	0.837927
cg04576042	-0.04496	0.5827	0.029584	0.0315174
cg04578193	0.0511	0.387	0.0254708	0.0264834
cg04579203	-0.04538	0.233	0.0748548	0.0773299
cg04580334	-0.009057	0.8406	0.0296762	0.0297204
cg04600984	0.00604	0.8914	0.804559	0.817074
cg04604276	-0.1715	0.06378	0.0195284	0.0204467
cg04605084	-0.03984	0.439	0.0240895	0.0244287
cg04605287	0.04091	0.5013	0.467519	0.465208
cg04607100	-0.001235	0.9802	0.0274952	0.029406
cg04608004	0.1326	0.01236	0.969114	0.971042
cg04621069	0.1148	0.06271	0.835042	0.849821
cg04621676	-0.007481	0.9043	0.114256	0.133805
cg04623088	-0.08152	0.167	0.0484353	0.0489887
cg04701420	-0.08548	0.3375	0.143448	0.14276
cg04701473	0.07917	0.06288	0.0334697	0.035216
cg04701869	0.01759	0.6241	0.915702	0.916013
cg04703227	-0.01967	0.7639	0.0700048	0.0749148
cg04703241	-0.04571	0.5419	0.0482316	0.0474533
cg04704227	0.1411	0.01417	0.0282396	0.0311542
cg04704947	0.1238	0.05472	0.974465	0.975518
cg04705273	-0.02567	0.5184	0.0791986	0.0819344
cg04705659	0.01093	0.8102	0.0765978	0.0796088
cg04705907	-0.03311	0.6531	0.0320868	0.0331368
cg04706183	0.02228	0.626	0.0580547	0.0639153
cg04707332	0.0006252	0.9893	0.255612	0.251199
cg04719903	-0.06863	0.4142	0.163835	0.150603
cg04720380	-0.103	0.1383	0.0138213	0.0141643
cg04720785	-0.02359	0.6267	0.0244128	0.0244355
cg04724058	-0.05161	0.202	0.0579139	0.0585136
cg04724522	0.05845	0.2221	0.770473	0.77211
cg04725029	0.07092	0.2973	0.0712317	0.0837526
cg04725166	0.1603	0.1473	0.769606	0.797443
cg04777683	0.02173	0.7458	0.0580872	0.0653553
cg04778236	-0.01928	0.7341	0.944001	0.943086
cg04779720	0.09598	0.09084	0.0576871	0.0625136
cg04780572	0.1194	0.1455	0.0855292	0.0956865
cg04781796	0.243	0.00268	0.879455	0.900372
cg04784560	-0.02094	0.7165	0.0312613	0.0334242
cg04786142	-0.006507	0.8726	0.0796482	0.0854566
cg04787602	-0.01665	0.5696	0.145033	0.145323
cg04788931	0.0042	0.9432	0.0168085	0.0184457
cg04794393	0.02117	0.622	0.972713	0.972764
cg04835163	0.00328	0.9624	0.0638085	0.0718977
cg04837025	-0.04145	0.5778	0.172771	0.167177
cg04837461	0.02966	0.65	0.0213599	0.0228409
cg04838747	-0.09382	0.01924	0.070328	0.070317
cg04839849	-0.01142	0.7892	0.062595	0.0632515
cg04840417	-0.07363	0.2733	0.0229491	0.0241905
cg04841346	0.008994	0.7942	0.115306	0.122116
cg04841648	-0.002715	0.9737	0.0228389	0.0248913
cg04842880	-0.004699	0.8916	0.913259	0.913479
cg04844391	-0.02984	0.4943	0.0338419	0.0341698
cg04844495	0.01465	0.7316	0.810052	0.810722
cg04845625	0.03993	0.4008	0.970637	0.971653
cg04847649	-0.002352	0.9174	0.725391	0.73645
cg04847795	0.01212	0.7876	0.0538329	0.0566642
cg04850059	0.0522	0.1443	0.926344	0.928006
cg04852103	-0.04377	0.4726	0.0237782	0.0236333
cg04852280	0.03487	0.634	0.0351229	0.0365921
cg04856205	0.04223	0.3603	0.946827	0.946563
cg04856841	-0.02703	0.6019	0.0229406	0.0228391
cg04858616	0.06406	0.5273	0.0214187	0.0224684
cg04860312	0.0905	0.01725	0.940858	0.943193
cg04860329	-0.00531	0.9338	0.0613316	0.0657838
cg04862289	0.02232	0.5892	0.920381	0.922474
cg04862314	0.04679	0.5496	0.0568708	0.0661761
cg04863573	-0.0531	0.5794	0.0445633	0.0491513
cg04865726	-0.06208	0.3376	0.204623	0.190701
cg04865841	0.1038	0.2727	0.204879	0.21573
cg04865998	0.02053	0.7371	0.805489	0.812471
cg04866029	0.1166	0.1108	0.936947	0.942003
cg04867733	0.02192	0.8265	0.0285149	0.0287546
cg04867934	-0.1601	0.06167	0.0286506	0.0274004
cg04868078	-0.1283	0.3559	0.127219	0.123949
cg04869838	0.06715	0.312	0.586023	0.594825
cg04870174	-0.07804	0.1335	0.976088	0.974323
cg04870212	-0.02833	0.688	0.0301027	0.0314928
cg04872399	-0.04969	0.2084	0.805145	0.808951
cg04872557	0.2462	0.1192	0.0510803	0.0664654
cg04872593	0.02698	0.5674	0.131964	0.13017
cg04873098	0.05779	0.3872	0.65676	0.6553
cg04873517	0.0426	0.5311	0.0487778	0.0564252
cg04874113	-0.03115	0.614	0.0479818	0.051421
cg04875084	5.31e-05	0.9993	0.0369961	0.0380681
cg04875476	0.02586	0.7702	0.0152189	0.016652
cg04876124	-0.07034	0.1442	0.963343	0.962217
cg04876127	0.002181	0.9775	0.810028	0.793898
cg04876835	-0.06932	0.4212	0.122743	0.118459
cg04877567	0.01069	0.7973	0.937978	0.935663
cg04878955	-0.0005806	0.9924	0.072358	0.0739726
cg04879281	0.159	0.04959	0.112058	0.129107
cg04879451	-0.05736	0.3269	0.051574	0.0555573
cg04881103	0.02241	0.6042	0.0465927	0.0488313
cg04882222	0.006901	0.8384	0.86734	0.868266
cg04882365	0.07897	0.01294	0.887948	0.889158
cg04884046	0.01634	0.7937	0.0292758	0.0322294
cg04885068	0.02423	0.6103	0.969173	0.969325
cg04885673	0.01179	0.839	0.0244798	0.0252211
cg04886221	0.05742	0.1735	0.0379318	0.0410826
cg04886391	0.06655	0.4278	0.0292504	0.0316429
cg04886703	-0.0906	0.109	0.0625538	0.0593781
cg04889800	0.03528	0.619	0.255261	0.247083
cg04890457	0.02412	0.6681	0.0212823	0.023048
cg04892182	-0.1156	0.2205	0.951212	0.943105
cg04892409	0.05257	0.1506	0.105291	0.114521
cg04895640	0.073	0.2085	0.980722	0.981065
cg04896832	0.03133	0.5136	0.934842	0.935106
cg04897188	-0.0375	0.5905	0.0535517	0.0564419
cg04897742	-0.04659	0.3127	0.0308298	0.0304631
cg04898195	0.0149	0.7238	0.042602	0.0432738
cg04899180	0.0537	0.3873	0.0178586	0.0189319
cg04900080	-0.0289	0.4029	0.236139	0.224916
cg04900427	-0.01561	0.7112	0.0915352	0.09462
cg04902265	0.01014	0.8303	0.962911	0.96136
cg04902671	-0.01249	0.8271	0.0288095	0.0309304
cg04902899	-0.02272	0.5323	0.927947	0.926333
cg04902921	0.05102	0.5568	0.0201511	0.021143
[truncated: 425,112+ more rows]
