# Supplementary material for: TET2 mutations are associated with hypermethylation at key regulatory enhancers in normal and malignant hematopoiesis
Source: Nat Commun. 2021 Oct 18;12:6061. doi: 10.1038/s41467-021-26093-2 (PMC8523747; doi:10.1038/s41467-021-26093-2)
Supplement: Supplementary file 6 — Supplementary Data 3 [file 41467_2021_26093_MOESM6_ESM.xlsx]

## Sheet: Supplementary Data 5
probe	estimate	pval	mean_beta_ctrl	mean_beta_case
cg07881041	-0.177552	0.183126	0.923349	0.911953
cg03513874	-0.406407	0.00853198	0.919238	0.915
cg05451842	0.466863	0.00255537	0.0543392	0.0627517
cg14797042	-0.0964516	0.54278	0.946872	0.936431
cg09838562	0.149872	0.301663	0.044928	0.0495396
cg09261072	0.100684	0.529923	0.675345	0.720577
cg02404579	-0.19511	0.46798	0.815855	0.799542
cg04118974	1.35143	5.83e-06	0.517893	0.716384
cg01236347	1.3641	8.1e-06	0.529407	0.715079
cg22585117	-0.20719	0.213688	0.90298	0.888767
cg25552317	-0.192358	0.409994	0.901719	0.893151
cg23875663	-0.336366	0.331041	0.659824	0.663276
cg07659892	1.14361	0.00526685	0.0744134	0.106091
cg15995909	-0.0248572	0.871031	0.926603	0.923388
cg23728960	0.967771	0.025827	0.233598	0.347819
cg11993619	-0.0829877	0.695731	0.518443	0.488675
cg01925883	1.28049	0.000470135	0.69509	0.85083
cg03452160	-0.695299	0.0178283	0.662502	0.614114
cg09430819	-1.0369	0.016886	0.860322	0.839573
cg13871826	0.698797	0.0166151	0.680627	0.785182
cg16474293	0.425528	0.0320126	0.867415	0.884539
cg14463239	0.279564	0.488923	0.749466	0.742412
cg05301794	0.300786	0.093009	0.875845	0.880768
cg08829765	0.143281	0.272174	0.0615597	0.0589262
cg10855276	-0.981737	0.00110561	0.904056	0.865456
cg12406992	-0.123238	0.539617	0.852899	0.858618
cg14370485	0.370942	0.0138688	0.0352705	0.038308
cg05493344	-0.206847	0.50382	0.770959	0.769087
cg05650511	0.513702	0.039965	0.400374	0.457035
cg05530295	1.41998	5.99e-06	0.509339	0.691798
cg10136773	-0.189332	0.28784	0.933059	0.927817
cg20725941	0.377797	0.16853	0.0614083	0.0633583
cg08098819	0.310378	0.02302	0.855964	0.86602
cg15743833	0.163344	0.165836	0.0622683	0.0631794
cg01282269	-0.0113936	0.956082	0.851477	0.847789
cg23897083	-0.0831788	0.607063	0.707166	0.696272
cg20930040	0.716205	0.00368584	0.937503	0.954739
cg06386634	-0.239463	0.251103	0.811722	0.817332
cg01140522	-0.0562963	0.857193	0.907041	0.894492
cg05173528	0.346278	0.0718005	0.914748	0.93168
cg21432842	0.563725	0.0279362	0.229511	0.273255
cg24347498	-0.133176	0.516472	0.872161	0.871336
cg10732921	0.139079	0.338527	0.222559	0.229446
cg01098981	-0.0883989	0.810294	0.866064	0.855917
cg05850769	1.7851	0.0243069	0.306467	0.565832
cg07726959	0.0913382	0.509121	0.906415	0.918685
cg17408660	-0.440591	0.0474204	0.146175	0.114479
cg12062270	0.538883	0.119254	0.862021	0.848953
cg24581795	1.48433	1.19e-07	0.765318	0.873845
cg25706713	0.483838	0.0493605	0.831175	0.852427
cg18160831	-0.390017	0.0798734	0.942573	0.929446
cg25568397	0.345805	0.12288	0.85774	0.892825
cg06964503	-0.578063	0.00863079	0.888397	0.861268
cg25361701	0.235719	0.0788294	0.927262	0.92927
cg13702222	-0.375722	0.266409	0.31795	0.340953
cg02552646	0.414894	0.0555929	0.900718	0.920388
cg18548246	0.370946	0.523421	0.206198	0.212675
cg21931115	0.724379	1.18e-06	0.570791	0.642558
cg12409226	-0.061216	0.523667	0.119793	0.115229
cg10421346	1.14155	0.0185919	0.153816	0.20635
cg10089552	-0.13729	0.449568	0.849471	0.851522
cg02073627	0.369877	0.0175714	0.758377	0.796898
cg13431597	0.118817	0.483289	0.915405	0.922187
cg07147414	-0.487966	0.225229	0.711136	0.579332
cg25617519	-0.305524	0.305991	0.795856	0.8153
cg16514717	-0.103692	0.524479	0.889882	0.885503
cg02068090	0.113571	0.364255	0.0789144	0.0794957
cg22685502	0.170944	0.691264	0.65994	0.629328
cg02638655	0.11219	0.371284	0.0450099	0.0452455
cg03436892	0.321169	0.221883	0.920697	0.939581
cg14172094	0.533896	0.0705546	0.079448	0.0822495
cg14120658	0.125808	0.743936	0.917082	0.948211
cg15376097	0.672961	0.00266884	0.231366	0.317338
cg12013871	0.209301	0.748982	0.8556	0.867863
cg07590135	-0.065525	0.731415	0.878837	0.867707
cg22344912	-0.138432	0.513106	0.0235321	0.0242053
cg11420685	-0.0228743	0.929404	0.845542	0.842467
cg00039070	0.361639	0.0378089	0.900095	0.925286
cg24796272	-0.236305	0.274019	0.411284	0.341667
cg20259501	0.120559	0.435726	0.82641	0.831052
cg24851364	0.737465	6.62e-05	0.0365667	0.0438339
cg24506916	0.219778	0.0965713	0.592609	0.638178
cg13643060	-0.300094	0.174718	0.902621	0.905511
cg20390814	0.393072	0.119851	0.880419	0.886898
cg03434319	-0.669847	0.0749476	0.870464	0.833607
cg07176589	-0.603461	0.189854	0.191475	0.124029
cg06537454	0.240505	0.210529	0.471085	0.570303
cg06786335	-0.262213	0.468798	0.844522	0.858365
cg14485407	-0.842833	0.0119796	0.835909	0.807619
cg11715623	0.0870164	0.427647	0.0562254	0.0547961
cg20060284	0.455574	0.0405373	0.936916	0.922364
cg22337977	0.0486249	0.734956	0.902758	0.907152
cg04002950	-0.226332	0.296795	0.902355	0.892331
cg22027155	-0.418394	0.0050916	0.927017	0.908867
cg03716619	0.274159	0.204025	0.858318	0.870926
cg13941639	0.284666	0.355698	0.838349	0.820607
cg01998051	-0.0357829	0.833884	0.905645	0.905361
cg01935129	-0.47809	0.302998	0.436856	0.32114
cg19993487	-1.05697	0.00086453	0.522299	0.36046
cg03437204	-0.0542237	0.666054	0.0523309	0.050644
cg21948301	0.783324	0.003324	0.754107	0.835068
cg05458295	0.317203	0.0110086	0.813199	0.851977
cg05876918	-0.00894886	0.94699	0.0667913	0.066878
cg16515064	0.1731	0.139002	0.0832187	0.0832436
cg01966076	-0.033669	0.781066	0.855466	0.851769
cg13523652	0.0838819	0.493591	0.0741012	0.0757267
cg19789047	0.188939	0.184464	0.878531	0.89915
cg10405115	0.0230071	0.874908	0.765984	0.767882
cg19873382	0.480304	0.00739768	0.0735403	0.0820552
cg17021917	0.405291	0.252873	0.883419	0.873183
cg04982343	0.450417	0.0197858	0.861587	0.867042
cg08792798	0.628029	0.000625686	0.804907	0.870055
cg27308188	0.170613	0.326329	0.867234	0.871864
cg14139735	0.155798	0.468358	0.866692	0.893004
cg03548035	0.131279	0.284209	0.885433	0.89728
cg13807925	-0.633801	0.00172974	0.92275	0.898154
cg20974387	-0.074772	0.653087	0.915462	0.914398
cg09948909	0.301803	0.0666444	0.918774	0.924243
cg02102020	0.166773	0.321179	0.0562135	0.0595329
cg03739014	-0.0785305	0.732069	0.814617	0.823111
cg04405466	-0.311048	0.0417236	0.837939	0.817482
cg00982984	-0.18071	0.320905	0.0623326	0.0623696
cg21952484	0.0536641	0.62998	0.0813548	0.0808054
cg09840155	-0.0599959	0.734502	0.678811	0.687674
cg20390681	-0.108895	0.398476	0.82123	0.814193
cg25924761	0.0844255	0.674248	0.93331	0.929248
cg00075608	-0.19892	0.118072	0.918655	0.897592
cg06674009	-0.353391	0.0441259	0.804067	0.795834
cg20247596	0.142801	0.233901	0.0450484	0.0446382
cg06320334	-0.261606	0.0974415	0.899391	0.890317
cg18426033	3.02057	1.38e-05	0.0772086	0.300092
cg04608300	-0.567756	0.0173036	0.885721	0.846842
cg07267139	2.05186	3.06e-05	0.421934	0.757996
cg14057072	-0.36379	0.00300675	0.897785	0.886689
cg00233745	0.237875	0.123633	0.572428	0.678444
cg09170686	0.162662	0.412849	0.892133	0.899085
cg01155927	0.900096	0.00172549	0.368243	0.439445
cg21262144	0.213547	0.0517317	0.869436	0.860933
cg04226863	0.133225	0.343091	0.906617	0.913942
cg15734102	0.342972	0.148022	0.880718	0.903699
cg18617728	0.782023	0.0136625	0.614416	0.714822
cg00657287	-0.846526	0.00677839	0.899293	0.871421
cg00415852	0.436664	0.0602017	0.864904	0.884931
cg07281747	0.788482	0.00265368	0.20342	0.244476
cg16017284	-1.76275	1.01e-06	0.721837	0.502477
cg25633548	-0.826213	0.0558124	0.931111	0.918502
cg01761362	0.0423852	0.877929	0.903089	0.905917
cg03372187	-0.190478	0.309364	0.0407481	0.0375243
cg13460871	0.120483	0.641902	0.820789	0.845883
cg03760670	0.0552926	0.731859	0.911482	0.917154
cg21208107	0.175886	0.205116	0.867405	0.889403
cg25573839	0.168514	0.467013	0.889749	0.898806
cg23760585	-0.319657	0.133458	0.906745	0.893284
cg13938504	-0.0718776	0.530146	0.921395	0.917334
cg07078398	-0.0874319	0.714584	0.776136	0.788802
cg01414772	0.80778	0.00182002	0.879076	0.915442
cg23659616	0.0258561	0.899537	0.878376	0.869368
cg14434197	-0.186559	0.28088	0.897824	0.902693
cg04490824	0.114306	0.66252	0.895054	0.885768
cg17224835	-0.118593	0.608044	0.871584	0.873385
cg23964696	-0.433989	0.0349216	0.889484	0.882598
cg07677084	-0.241519	0.598447	0.617599	0.550631
cg02713373	-0.530867	0.118883	0.886835	0.869114
cg18319761	-0.340142	0.0595911	0.761624	0.738744
cg21630608	0.241704	0.429192	0.14596	0.118292
cg01631322	0.153104	0.403707	0.357113	0.345545
cg25771195	0.762526	0.0225841	0.515319	0.677948
cg10630015	-1.50127	0.00590734	0.865932	0.810219
cg10873486	-1.2138	0.0157992	0.916788	0.885347
cg25553841	-0.0659784	0.63779	0.885639	0.882935
cg09717359	0.175099	0.225545	0.895532	0.904295
cg10331755	0.912708	0.000372685	0.754417	0.836823
cg01808968	0.00606935	0.982132	0.806447	0.821963
cg06130805	0.253302	0.277838	0.861415	0.869953
cg02157216	-0.000804954	0.996321	0.914315	0.907995
cg25894317	0.311796	0.130369	0.900953	0.902417
cg07911708	-0.305142	0.084769	0.844684	0.828017
cg18527814	1.32697	5.12e-08	0.110625	0.193751
cg17652538	0.178479	0.466915	0.907415	0.925795
cg02965092	-0.502169	0.143608	0.829933	0.7985
cg16682225	-0.544299	0.244045	0.0765636	0.0534399
cg10147507	0.021069	0.934644	0.423323	0.417841
cg26222125	-0.460161	0.0134125	0.871476	0.859159
cg19087038	0.323102	0.0928852	0.849153	0.872695
cg05747357	-0.374595	0.154226	0.812694	0.77354
cg01995086	-0.0644019	0.824629	0.832938	0.844499
cg11017445	-0.352408	0.27061	0.910589	0.876658
cg08787332	-0.0299048	0.882115	0.921869	0.917363
cg07194830	-0.0074778	0.965983	0.905772	0.898983
cg20350272	1.14103	0.0107179	0.119819	0.154449
cg05098827	3.28173	2.05e-06	0.154097	0.515763
cg16788014	0.537392	0.0137605	0.633536	0.691876
cg13098091	-0.26692	0.133713	0.856055	0.851573
cg18450859	0.221133	0.495317	0.868255	0.90213
cg24172523	0.292504	0.333765	0.858886	0.895451
cg06133110	0.866828	0.00318257	0.071393	0.129095
cg07433154	0.146549	0.362622	0.857362	0.863939
cg10394510	-0.128596	0.70091	0.866848	0.850994
cg26550989	-0.57255	0.0917636	0.2405	0.161508
cg08792074	-0.132178	0.681687	0.900105	0.891573
cg19248668	0.241364	0.253083	0.919375	0.931663
cg24188797	0.862015	0.0067115	0.0472843	0.0631377
cg07264416	0.182148	0.216165	0.923411	0.930516
cg01222290	-0.133581	0.434139	0.816646	0.821134
cg16818223	-0.147668	0.306888	0.805516	0.801943
cg23194206	0.970875	1.11e-05	0.807826	0.869949
cg20255085	-0.519308	0.0478183	0.664778	0.608093
cg09362366	-0.140707	0.349086	0.796988	0.800704
cg17331315	0.171696	0.105835	0.0565332	0.0561742
cg26737090	-0.198003	0.212671	0.877954	0.884407
cg17604181	-0.143325	0.484439	0.888756	0.892181
cg26682213	-0.222738	0.360621	0.851001	0.84285
cg16649792	1.65502	0.0133905	0.0936458	0.153435
cg17526311	0.0617148	0.729686	0.90239	0.915657
cg10314411	0.0469369	0.75939	0.88474	0.889225
cg23885502	-0.287175	0.130381	0.921991	0.918657
cg25877179	0.242879	0.0936261	0.0430223	0.0418545
cg04591709	0.293067	0.161135	0.572048	0.60229
cg11057802	0.230265	0.334103	0.119892	0.142453
cg26510500	-0.0358267	0.777142	0.852918	0.850253
cg23026595	0.302449	0.531023	0.27871	0.250084
cg04834289	-0.186405	0.358993	0.881307	0.875955
cg01687997	-0.151782	0.35824	0.70092	0.70453
cg05296869	0.858428	0.0452978	0.0913656	0.123771
cg01420492	0.290761	0.475423	0.302336	0.231784
cg18130079	-0.0244142	0.881992	0.927265	0.92854
cg21514951	0.760344	3.7e-05	0.87822	0.889759
cg18026993	-0.0231048	0.96697	0.850944	0.870793
cg23865187	0.141182	0.381859	0.0580709	0.0520108
cg05511196	0.110041	0.407282	0.0732123	0.0735522
cg11735846	0.600156	0.0477187	0.105777	0.114074
cg17751228	0.123675	0.528101	0.905504	0.915258
cg04758330	-0.194224	0.521721	0.045787	0.0323485
cg01723252	-0.0604599	0.762603	0.802298	0.802861
cg04842787	-0.027124	0.851502	0.893211	0.892475
cg25235648	0.251188	0.45341	0.868987	0.880547
cg22193436	1.16617	0.020911	0.250683	0.296995
cg00621197	-0.513177	0.00522324	0.904387	0.885798
cg12177942	0.0744515	0.569434	0.0413457	0.0374535
cg23222243	0.193904	0.267144	0.796286	0.800128
cg16625007	0.00924563	0.974077	0.854063	0.863982
cg14616687	-0.237728	0.138306	0.904758	0.905285
cg20659485	-0.131138	0.591857	0.896431	0.882371
cg10436473	-0.27947	0.280991	0.893782	0.879468
cg00135175	0.200653	0.178979	0.854715	0.864912
cg24173616	0.0411181	0.745426	0.878331	0.883268
cg00323916	1.03933	2.82e-07	0.248294	0.362108
cg02747703	-0.310954	0.361838	0.892519	0.882488
cg05666078	-0.371964	0.0998444	0.830541	0.816648
cg07104818	0.0404055	0.91843	0.196607	0.205679
cg25481439	0.0271136	0.872691	0.714458	0.727837
cg24760717	0.322287	0.420705	0.75134	0.789098
cg21380842	0.261384	0.0178691	0.0790333	0.084991
cg12039595	2.67985	2.44e-07	0.157397	0.427692
cg18949044	-0.135999	0.527328	0.90964	0.912735
cg11766129	-0.375372	0.0721458	0.795914	0.791055
cg17484733	-0.0133532	0.964061	0.061206	0.0503148
cg08657391	0.548307	0.00144946	0.48837	0.583817
cg00588047	-0.245853	0.369891	0.725402	0.683442
cg00602891	-0.233608	0.0681996	0.0601613	0.0559394
cg08095423	0.207971	0.0790036	0.876164	0.895448
cg23235067	-0.10372	0.572906	0.851101	0.854129
cg03077789	0.165782	0.155994	0.0487482	0.0515033
cg12539787	1.31073	1.23e-07	0.603164	0.768718
cg14514991	-0.0129199	0.958975	0.879543	0.871444
cg13323074	-0.090344	0.542008	0.813955	0.811535
cg06557624	0.058076	0.755455	0.836059	0.830563
cg04288036	-0.0754083	0.577564	0.073412	0.0658881
cg12748638	0.561432	0.0268944	0.857492	0.886538
cg01232121	-0.151369	0.551108	0.721077	0.704349
cg07671420	0.625776	0.000321987	0.875686	0.911597
cg14003978	0.294026	0.385682	0.652666	0.670409
cg09920145	0.241969	0.14616	0.023956	0.0250078
cg01262913	0.30964	0.0214501	0.0540599	0.0608185
cg15070208	-0.131633	0.417915	0.867084	0.860379
cg03392095	0.148811	0.646599	0.769116	0.779823
cg22701938	-0.236179	0.0928615	0.908728	0.907772
cg18455208	0.0306121	0.892266	0.919963	0.91408
cg00925717	0.346222	0.39804	0.171329	0.151104
cg17668781	-0.0194232	0.881883	0.903887	0.904086
cg05527459	0.607982	0.0908351	0.808186	0.893881
cg21408915	0.497326	0.0593287	0.457844	0.524292
cg11798406	-0.723416	0.120794	0.920512	0.909113
cg11579693	0.108647	0.577649	0.868626	0.888957
cg00749199	-0.222519	0.0971435	0.900854	0.900014
cg19104360	-0.215438	0.381763	0.837357	0.8071
cg04700814	0.33027	0.0239975	0.849242	0.869409
cg18346273	0.747594	0.0163164	0.411522	0.482298
cg14087351	0.157584	0.37798	0.125234	0.132861
cg08901307	0.347252	0.081426	0.913663	0.928051
cg05194412	0.98723	0.00931887	0.443855	0.590115
cg27661091	0.0819973	0.668324	0.910848	0.91061
cg15952216	-0.00161878	0.988035	0.0737428	0.0755494
cg23025942	0.480815	0.052876	0.0912885	0.0942165
cg20655644	0.0514817	0.735702	0.902215	0.910768
cg25952247	0.156569	0.768624	0.587513	0.588003
cg25400487	0.713082	0.00720527	0.851478	0.865507
cg01934674	-0.164115	0.244741	0.863056	0.846301
cg00102591	0.121015	0.465184	0.0299173	0.0287471
cg10663442	0.32103	0.246156	0.914549	0.912037
cg07612655	0.236884	0.54619	0.288607	0.325041
cg02431114	-0.0298832	0.837377	0.870191	0.869026
cg20438269	-0.87756	0.0120638	0.90517	0.863998
cg09112723	-0.189697	0.54472	0.88432	0.89454
cg02492410	-0.0727478	0.69665	0.929642	0.917763
cg13155648	0.164875	0.431587	0.817884	0.830721
cg18154417	-0.100575	0.557519	0.826118	0.813531
cg22298860	-1.68931	7.22e-06	0.486598	0.264554
cg08800144	2.3915	4.7e-08	0.225898	0.456027
cg03983883	-0.34838	0.50518	0.411022	0.276819
cg07972046	-0.00501096	0.979582	0.886074	0.884614
cg18811860	0.0318851	0.797236	0.0688308	0.0668888
cg11006676	-0.0915779	0.478111	0.86702	0.871582
cg13232525	1.18549	0.000210157	0.172026	0.240472
cg13945556	-0.154679	0.231513	0.832112	0.819141
cg01425763	0.0510511	0.70957	0.886892	0.883972
cg00852773	0.39418	0.0252181	0.831296	0.865457
cg12009827	-0.283341	0.090208	0.914227	0.900396
cg26124780	-0.00141358	0.994967	0.880626	0.899195
cg18291698	-1.2263	9.95e-05	0.801519	0.655612
cg12406027	-0.496541	0.0351885	0.245971	0.23036
cg08670534	0.100977	0.467592	0.903463	0.923763
cg11468635	0.191874	0.355904	0.922192	0.915689
cg02993010	-0.234963	0.391301	0.0643793	0.0666917
cg05812452	-0.287334	0.558415	0.208019	0.183407
cg17309077	-0.190107	0.432679	0.262403	0.22656
cg13673603	0.215458	0.259081	0.91396	0.921423
cg18486235	0.218598	0.370466	0.0804556	0.0860179
cg04751511	0.846924	5.65e-05	0.468274	0.607236
cg17837371	0.345318	0.10638	0.888357	0.889502
cg21619825	0.165949	0.419086	0.877118	0.880897
cg02079122	1.75726	0.0014054	0.543518	0.766045
cg03353971	-0.366926	0.0988154	0.450651	0.410879
cg15065561	0.186382	0.399583	0.855905	0.857715
cg25153852	-0.0200837	0.868713	0.832392	0.84175
cg13448404	0.0633067	0.711336	0.877085	0.887851
cg11229871	-0.138907	0.49852	0.829758	0.844839
cg20581070	-0.496302	0.0517306	0.913709	0.883164
cg03993550	-0.784505	0.00433964	0.409356	0.273683
cg17137307	0.0833508	0.620238	0.885682	0.88465
cg03912954	0.561335	0.000945853	0.0474259	0.0584178
cg11739508	-0.00345818	0.988063	0.897587	0.888562
cg00679662	-0.0470458	0.842645	0.873848	0.880904
cg23679767	-0.196763	0.1296	0.814021	0.805493
cg01845178	0.376012	0.00386233	0.0653243	0.0733852
cg09249998	-0.0975682	0.612147	0.883789	0.89126
cg01625368	0.333552	0.0172092	0.0664219	0.067233
cg13212668	1.60893	0.00235124	0.450961	0.613885
cg19363607	0.416633	0.469178	0.605823	0.511187
cg12786697	1.27552	0.00141509	0.0528054	0.0763039
cg15538837	-0.0731234	0.536902	0.0697568	0.062321
cg24026226	0.0199611	0.918141	0.816801	0.832429
cg09752625	-0.196538	0.493618	0.898755	0.901265
cg17295556	1.46964	0.000908113	0.194909	0.299295
cg10134356	-0.0203458	0.969284	0.925234	0.93383
cg03328369	-0.380943	0.097212	0.772202	0.77306
cg00872486	0.116455	0.586075	0.952966	0.952681
cg23212838	-0.142909	0.243291	0.0748638	0.0691281
cg26343358	0.21947	0.58999	0.723873	0.822161
cg12867876	0.167305	0.151039	0.860876	0.871411
cg09322114	0.157096	0.306409	0.094874	0.0962465
cg02189760	0.513848	0.0155599	0.860704	0.894361
cg14864365	0.273356	0.137105	0.865019	0.877638
cg18196453	2.04553	4.22e-08	0.323821	0.611858
cg16427753	-0.124658	0.368155	0.899862	0.896754
cg10544611	-0.383575	0.0744801	0.930427	0.922901
cg16505946	-0.261738	0.291783	0.032125	0.0243985
cg23450649	1.95271	0.000979221	0.0638605	0.127255
cg24245367	1.21336	0.000288451	0.171005	0.274496
cg01802653	-0.165562	0.4676	0.0487664	0.036896
cg09149894	-0.445136	0.0181096	0.903999	0.883508
cg16371688	-1.02084	0.000119121	0.711022	0.564628
cg12486635	0.160404	0.16397	0.816995	0.844038
cg25188071	-0.406874	0.227083	0.846851	0.834865
cg03326689	0.513905	0.00921134	0.0740313	0.0822901
cg24804488	-1.16798	0.0558339	0.68467	0.621342
cg02137872	-0.322445	0.0830743	0.920744	0.906346
cg00531463	0.0934948	0.601013	0.897204	0.899767
cg24298107	0.295162	0.082146	0.836776	0.845917
cg08163642	0.188081	0.318953	0.903485	0.905181
cg17922749	0.480333	0.0421569	0.767792	0.815453
cg07148651	0.174967	0.327088	0.922956	0.922109
cg27298602	0.360425	0.138615	0.890829	0.905883
cg01842146	1.4404	0.00549477	0.730609	0.871073
cg04872660	-0.946645	0.0691243	0.190103	0.109417
cg21367957	0.0745732	0.637997	0.820556	0.843604
cg24964318	0.213764	0.065757	0.0477488	0.0516046
cg05392141	-0.144324	0.242173	0.888589	0.891263
cg08521639	0.480403	0.412842	0.816013	0.750505
cg24048497	1.09241	0.0309554	0.0585844	0.0703645
cg06608224	0.65098	0.000514901	0.68826	0.787507
cg04309437	0.0506823	0.711702	0.914076	0.930816
cg15558558	-0.824773	0.0575679	0.369741	0.211974
cg25433259	-0.792738	0.0723158	0.871666	0.833734
cg18383680	0.0437219	0.844658	0.920474	0.916311
cg14045140	0.105728	0.358886	0.0438781	0.0429796
cg10012740	0.189605	0.325785	0.549341	0.588406
cg24467428	-0.0289998	0.91323	0.614385	0.665125
cg16993807	0.247696	0.27956	0.91195	0.925488
cg17797074	-0.694706	0.00646916	0.779678	0.679883
cg13651224	-0.18558	0.378596	0.863462	0.857502
cg19544996	-0.650932	0.0306036	0.809688	0.766884
cg25903177	0.0383831	0.747559	0.858042	0.864268
cg13599549	0.411005	0.0246139	0.920044	0.929039
cg07086943	-1.95596	0.000327958	0.107935	0.0444478
cg19214942	2.09686	0.00289569	0.100727	0.222523
cg10526031	-0.138999	0.382493	0.856474	0.83554
cg19779096	0.806962	0.0114422	0.604269	0.676151
cg03127141	0.154023	0.412997	0.899973	0.896264
cg05770171	-0.640463	0.132721	0.821704	0.828752
cg23726745	0.331124	0.0737836	0.787029	0.812102
cg14834082	-0.105354	0.590253	0.878785	0.86068
cg02172637	-0.158724	0.516874	0.905249	0.902785
cg11574745	0.334475	0.391349	0.541418	0.663681
cg07813265	-0.705154	0.00228981	0.839964	0.821205
cg09417539	0.12639	0.467382	0.05176	0.0524459
cg05880975	0.621979	0.00476259	0.59244	0.686182
cg23583457	0.653886	0.000445567	0.840181	0.875542
cg20571119	1.86046	0.00401013	0.063839	0.119824
cg03014622	0.476097	0.0214307	0.141331	0.1612
cg17891486	0.250902	0.186508	0.894091	0.905186
cg12626381	0.369395	0.352848	0.90082	0.896321
cg27225997	0.0263172	0.830642	0.868812	0.882587
cg04960591	0.0993766	0.405407	0.0470631	0.0461428
cg08464557	-0.0801943	0.608393	0.903914	0.904141
cg08787401	0.189397	0.144899	0.0646519	0.0674122
cg01991383	-0.100377	0.442415	0.0539803	0.0516545
cg11320259	0.512085	0.0451281	0.83177	0.87244
cg04486019	0.554454	0.00300269	0.0970943	0.116169
cg01513086	-0.249885	0.283301	0.884868	0.883582
cg21567022	-0.605417	0.0691666	0.844152	0.831952
cg15311873	-1.0976	0.0153256	0.664629	0.486059
cg06188746	-0.0158512	0.909817	0.891895	0.903055
cg23016695	0.0389793	0.931381	0.177687	0.160627
cg05385260	-0.0887904	0.468016	0.848247	0.856434
cg24375257	0.12149	0.49652	0.0518306	0.0576296
cg14977496	-0.499107	0.270414	0.831845	0.823514
cg01079345	1.41483	0.00136801	0.0852354	0.183279
cg01542452	0.563542	0.0748215	0.0531079	0.0628263
cg17305035	-0.25653	0.107832	0.774507	0.77631
cg13474083	0.503795	0.022667	0.866076	0.888171
cg17895236	0.143261	0.144448	0.0650706	0.0678338
cg15289253	0.939965	0.000953508	0.732992	0.832831
cg21379885	-0.37633	0.201774	0.0297444	0.0244878
cg17762192	0.00435207	0.984447	0.0377569	0.0386636
cg15908988	0.249558	0.0207976	0.853404	0.855444
cg17846194	0.430506	0.0210512	0.0564788	0.0597246
cg14813741	-0.337866	0.237505	0.776756	0.735452
cg07161588	-0.542239	0.111487	0.785386	0.743321
cg24989176	1.50204	3.07e-05	0.472902	0.721155
cg20281573	1.961	0.00123843	0.289128	0.522811
cg04668521	-0.0137909	0.906198	0.891825	0.888719
cg05398769	-0.102337	0.541029	0.763878	0.759873
cg09136786	0.0466283	0.73578	0.87826	0.878492
cg03039335	-0.409963	0.176163	0.792366	0.782273
cg01003928	-0.326678	0.11749	0.746297	0.731921
cg04844120	0.256745	0.297634	0.940173	0.942478
cg07065217	0.0139891	0.966235	0.200835	0.182918
cg17422460	-1.04132	0.000646596	0.39258	0.23832
cg13531599	-0.395866	0.161484	0.190535	0.150455
cg20994481	-0.528168	0.207841	0.871302	0.846854
cg08248297	3.42741	6.49e-07	0.23474	0.673917
cg05215474	0.10979	0.402504	0.0556304	0.0524438
cg24447371	0.349738	0.173304	0.813143	0.842491
cg10330169	-0.758673	0.0334631	0.914715	0.88496
cg24432968	0.0635595	0.650115	0.848711	0.857679
cg21474351	0.640418	0.0189089	0.91032	0.922773
cg19986295	-0.0448234	0.852375	0.907672	0.906957
cg07915849	1.01832	0.0253935	0.669611	0.722301
cg25578048	-0.0980719	0.700718	0.913925	0.917135
cg02966722	-0.194295	0.252421	0.157527	0.143525
cg26877270	-0.400003	0.279385	0.663789	0.558267
cg16898491	0.164505	0.166451	0.924599	0.926826
cg02321845	0.021689	0.882501	0.80583	0.834217
cg26486113	0.147312	0.241257	0.0519638	0.0601226
cg05772555	0.206465	0.192646	0.823189	0.823514
cg04013448	-0.236886	0.240372	0.920423	0.903774
cg13981572	-0.458903	0.0396275	0.908577	0.878314
cg11995137	-0.0776866	0.525067	0.805955	0.800086
cg01355876	0.814983	0.000581556	0.894308	0.91431
cg21634673	0.0414117	0.699823	0.0527719	0.0507348
cg12973549	-0.139935	0.453307	0.93765	0.945023
cg10696445	0.485418	0.000859278	0.706977	0.759272
cg00421693	-0.583188	0.219984	0.840991	0.828355
cg25080260	-0.318446	0.21647	0.911945	0.900629
cg00718527	-0.535418	0.0203591	0.892506	0.865398
cg13200704	0.582391	0.000102806	0.677809	0.747236
cg14555811	-0.34627	0.178278	0.791684	0.785464
cg19085165	-1.3548	0.00458999	0.775724	0.649249
cg04898835	-0.367604	0.0219353	0.74346	0.735063
cg13572037	-0.555074	0.0144196	0.88597	0.866631
cg27167439	0.174394	0.260509	0.0462655	0.0496662
cg23976431	-0.780583	0.0566504	0.513586	0.364883
cg08851810	0.291819	0.0858214	0.874486	0.89142
cg26483667	0.306973	0.316755	0.22771	0.242314
cg00304947	0.0591838	0.667635	0.900527	0.901348
cg04376808	0.272311	0.179835	0.892533	0.904062
cg03367519	-0.00108158	0.993851	0.0950651	0.0943741
cg24997677	0.140742	0.489405	0.881489	0.890685
cg14511259	0.641779	0.0106372	0.890274	0.910927
cg07310930	-0.155807	0.593441	0.874355	0.848855
cg23990535	0.185358	0.262558	0.0550745	0.0558182
cg06517489	-0.284523	0.0395804	0.0577639	0.0446845
cg15208638	-0.255503	0.184855	0.770187	0.753554
cg08162263	0.654242	0.000350596	0.84249	0.893126
cg02765820	-0.264512	0.169042	0.84021	0.824574
cg01006231	-0.162379	0.32241	0.904139	0.904607
cg10163136	1.89679	3.27e-05	0.106347	0.230072
cg10962930	0.185041	0.411422	0.796941	0.806542
cg17677042	-0.516558	0.0106067	0.921068	0.897312
cg21916297	0.203011	0.208304	0.922205	0.929125
cg20312457	0.106991	0.574552	0.811509	0.8379
cg11025193	0.639361	0.000149302	0.0436128	0.0618503
cg14318180	-0.29999	0.175202	0.91261	0.913411
cg24609704	0.18606	0.682861	0.640349	0.673064
cg14415456	-0.152084	0.326058	0.811401	0.792374
cg21129253	-0.273203	0.125713	0.796385	0.798738
cg00637744	-0.54578	0.0209518	0.892291	0.858732
cg07158163	-0.143669	0.506877	0.914206	0.91283
cg14150252	0.750337	0.00978816	0.0720522	0.0936108
cg01109187	-0.219289	0.562354	0.889917	0.89531
cg01968493	0.367276	0.0584811	0.0550813	0.0562352
cg17075459	-0.265234	0.22586	0.889022	0.884196
cg00110785	-0.225893	0.49105	0.33036	0.285928
cg04144222	0.231848	0.17353	0.907268	0.896554
cg14320036	-0.121362	0.565339	0.862428	0.855307
cg08983446	-0.0090641	0.959375	0.869277	0.874986
cg17256555	0.0202722	0.858027	0.0595976	0.0624319
cg02985292	0.298413	0.409155	0.10804	0.109093
cg14880340	-0.640747	0.0363575	0.851649	0.832768
cg18422603	0.33086	0.0514792	0.0323692	0.0342266
cg16455471	-0.325911	0.18401	0.798911	0.736852
cg24660073	-0.533111	0.0141907	0.828286	0.805645
cg14929320	0.242763	0.490386	0.899558	0.911638
cg14890446	0.284499	0.0195561	0.0441739	0.0472383
cg26898127	0.091016	0.508328	0.868649	0.869707
cg08299880	0.532393	0.0543183	0.859732	0.863623
cg00144550	0.94735	5.26e-05	0.0956881	0.130063
cg23490289	0.0626398	0.52068	0.0697193	0.0690298
cg08342791	0.00868777	0.935052	0.77991	0.787996
cg13553499	0.589976	0.000947248	0.825959	0.865517
cg08314751	0.16543	0.276207	0.888447	0.902139
cg18160157	-0.152801	0.452874	0.82653	0.826858
cg06067885	-0.804338	0.0466441	0.850771	0.829362
cg13028683	0.00332544	0.989693	0.934668	0.92234
cg03042870	-0.0311051	0.844019	0.0332864	0.0323652
cg13793687	0.0928226	0.721217	0.771897	0.811035
cg09215989	-0.0621205	0.723646	0.884498	0.882313
cg14360777	-0.328121	0.328355	0.141369	0.10556
cg25549811	-0.23917	0.367155	0.87135	0.855214
cg08683731	-0.308111	0.172046	0.849508	0.816428
cg15383740	-0.704132	0.0284667	0.689396	0.57398
cg15092772	-0.0266368	0.811577	0.791586	0.784812
cg00393957	0.856156	0.0199692	0.0953657	0.118953
cg02576247	-0.382986	0.0563692	0.906327	0.889794
cg20809991	0.186189	0.188055	0.0764476	0.0749387
cg05406469	-0.197591	0.205845	0.892187	0.885445
cg01662102	0.352046	0.254888	0.0432269	0.0538088
cg06886080	0.0814983	0.706652	0.889057	0.903541
cg09120918	-0.311368	0.0488724	0.746854	0.727528
cg18365027	-0.00239811	0.992912	0.856091	0.874146
cg03448964	-0.12465	0.353268	0.721674	0.73749
cg02582514	0.000175306	0.999279	0.914599	0.914985
cg19230532	1.24151	8.32e-06	0.630117	0.801725
cg03044837	0.145844	0.39811	0.856437	0.878911
cg02887497	-0.486217	0.186272	0.719049	0.686259
cg13750142	0.0848193	0.675338	0.908232	0.905991
cg09572352	0.42379	0.0251161	0.90315	0.922574
cg24703625	0.031339	0.800503	0.0391634	0.0367016
cg22782018	0.333326	0.0123467	0.0508035	0.0618039
cg06789194	0.0292836	0.938151	0.790017	0.79516
cg06797330	0.163034	0.33569	0.885727	0.874169
cg24981196	-0.211948	0.52856	0.795654	0.757741
cg17238334	0.283557	0.101387	0.223194	0.244235
cg15529130	1.84164	0.0216284	0.509738	0.640098
cg14814195	0.580784	0.0193952	0.0521034	0.059665
cg16926095	0.159476	0.399012	0.813363	0.85691
cg24754277	0.705218	0.000933686	0.139775	0.199058
cg00808492	-0.297235	0.0836175	0.917289	0.91011
cg15788625	0.403	0.0239755	0.0570233	0.0666608
cg16967068	-0.530022	0.00925496	0.855295	0.830479
cg06545409	-0.0489454	0.817615	0.881744	0.876218
cg08066675	0.736376	5.21e-05	0.761666	0.83083
cg20681321	-0.659393	0.0120783	0.888977	0.866917
cg08162092	-0.267944	0.0356105	0.937162	0.927204
cg16294641	-0.0697391	0.652304	0.819754	0.828623
cg13524307	0.0697896	0.63088	0.906527	0.900482
cg16525709	-0.136007	0.53645	0.059189	0.0526857
cg08847738	-0.379157	0.120489	0.929264	0.920993
cg05322222	-0.0783673	0.859698	0.271341	0.179471
cg16384429	-0.0373272	0.853933	0.846391	0.867578
cg00739066	-0.0511573	0.876757	0.887295	0.877489
cg08859278	-1.04895	0.0167393	0.820032	0.764109
cg20148084	0.483996	0.11693	0.70964	0.762214
cg21112220	-0.194943	0.215529	0.921352	0.926553
cg18623476	0.0277744	0.800158	0.862346	0.866843
cg09902029	0.29263	0.0938363	0.076304	0.0784561
cg20636249	0.317351	0.274167	0.184749	0.20647
cg10710457	-0.283443	0.154793	0.923559	0.912265
cg25757820	1.12686	0.0258548	0.17503	0.223819
cg25846372	0.20805	0.195271	0.844897	0.872992
cg19912197	0.00204871	0.988974	0.878552	0.880276
cg26552641	1.01687	0.0113062	0.063757	0.0899073
cg00617975	-0.195802	0.116032	0.846486	0.841401
cg06867876	0.263665	0.354237	0.898916	0.892643
cg09427959	1.15299	6.36e-05	0.746875	0.863222
cg19207295	0.292653	0.174346	0.0344815	0.0374188
cg01022012	0.0170135	0.940746	0.824837	0.80373
cg04062576	1.11503	0.000275292	0.0629743	0.130055
cg06554141	0.0474276	0.716912	0.857357	0.856504
cg17988182	-0.296675	0.335002	0.894756	0.904455
cg08525835	0.37142	0.289269	0.865227	0.887993
cg07244547	0.137162	0.532787	0.770177	0.78273
cg26084511	0.119427	0.283391	0.168571	0.169317
cg11010122	-0.0944492	0.597798	0.0550678	0.0586562
cg26435773	0.189074	0.570911	0.45313	0.530773
cg12826529	0.744852	0.0285345	0.881817	0.908127
cg19791728	0.150803	0.444447	0.350361	0.371334
cg04217084	0.0964406	0.584006	0.900287	0.910142
cg26652569	0.156596	0.520926	0.922432	0.92658
cg18542613	-0.0829854	0.800024	0.89505	0.892524
cg02900740	-0.0204739	0.851476	0.772315	0.779735
cg04354845	0.331487	0.281426	0.898479	0.881148
cg08210814	0.272238	0.0834958	0.819599	0.857739
cg15612847	0.15049	0.349021	0.844567	0.852518
cg26085663	1.07206	1e-05	0.781022	0.862994
cg19189115	0.341351	0.056539	0.851342	0.864043
cg12179826	0.446904	0.0986518	0.0527844	0.0617738
cg14785392	0.0709606	0.544528	0.868516	0.869476
cg00462700	0.00711972	0.968185	0.783221	0.778808
cg10673740	-0.0377488	0.875522	0.165176	0.185048
cg03585323	0.401842	0.0266253	0.915837	0.929175
cg11968680	-0.894268	0.0301475	0.779729	0.669449
cg21276056	-0.299662	0.17225	0.802486	0.825909
cg05189804	-0.372008	0.0962763	0.609381	0.574093
cg23983340	0.0663214	0.591322	0.0407094	0.0440752
cg03289833	0.106704	0.48714	0.883369	0.882586
cg26660414	0.0955689	0.540426	0.0421534	0.0392805
cg08784464	0.0598694	0.756849	0.12887	0.126855
cg10101975	-0.313613	0.238446	0.344317	0.280774
cg10498926	0.194208	0.186805	0.905881	0.911029
cg15057250	0.152839	0.790498	0.67451	0.632904
cg07068554	0.37795	0.00724697	0.901969	0.912909
cg09103423	0.0751191	0.60306	0.81942	0.818981
cg01502588	-0.21571	0.396437	0.0978448	0.0765063
cg20972966	0.485937	0.000387198	0.89849	0.910303
cg22499348	-0.0968354	0.467161	0.754286	0.758987
cg20295105	0.272806	0.0253981	0.0549348	0.0579818
cg18503080	-0.162468	0.322878	0.0361017	0.0326053
cg06631912	-0.173107	0.103841	0.0815131	0.0734784
cg09394488	0.148006	0.23015	0.906475	0.911773
cg00597982	0.0187013	0.917981	0.883281	0.887915
cg12194939	-0.180822	0.0921938	0.852539	0.841062
cg21769463	2.7557	1.42e-05	0.290505	0.645846
cg03291265	-0.0137798	0.926755	0.924	0.920638
cg01900030	0.434172	0.00927715	0.884034	0.911569
cg21551951	-0.0464911	0.75	0.916211	0.922933
cg09248044	-0.64959	0.251569	0.811504	0.798403
cg07716603	-0.202152	0.263883	0.820038	0.796605
cg02959551	-0.320256	0.0485232	0.850732	0.827293
cg25083463	0.00567792	0.962272	0.0569148	0.058833
cg07899389	0.220262	0.0803542	0.818584	0.836599
cg22582875	1.57027	0.000159939	0.116817	0.227443
cg04563870	0.182025	0.473899	0.838941	0.855948
cg06159375	0.285802	0.127402	0.89245	0.905754
cg16579225	0.0782065	0.550326	0.0470057	0.0471477
cg05103917	0.0192842	0.961075	0.113708	0.110307
cg18331909	0.499157	0.237737	0.723138	0.809775
cg20745272	0.544674	0.000873246	0.762468	0.82304
cg08525483	0.274763	0.17536	0.889481	0.901454
cg24980367	0.0855743	0.39528	0.0626619	0.0638395
cg09969462	0.390896	0.21941	0.827524	0.865673
cg14408262	0.0729945	0.497935	0.847411	0.847677
cg27476859	-0.273416	0.148914	0.813758	0.807335
cg14561934	0.294751	0.370836	0.248245	0.237868
cg15110079	-0.0324266	0.794022	0.918369	0.916532
cg12736384	-0.239546	0.190042	0.798079	0.774845
cg12218359	-0.00637465	0.972079	0.530152	0.546106
cg11223816	0.228697	0.167274	0.0869672	0.0998349
cg13335388	0.52533	0.00453867	0.07205	0.104065
cg15912031	-0.116093	0.566002	0.908552	0.915756
cg14473485	-0.0116776	0.961122	0.866608	0.865114
cg07574908	0.755977	0.00176902	0.841295	0.90619
cg07611279	-0.243066	0.286398	0.80884	0.807128
cg03853587	0.523722	0.0441503	0.0716292	0.0813323
cg06612450	-0.0223057	0.8685	0.788826	0.806888
cg19430897	-0.139436	0.408452	0.0688185	0.0681629
cg09421589	-0.0772823	0.757319	0.746945	0.76466
cg17313420	0.0614377	0.710772	0.037672	0.0363296
cg03128241	0.184525	0.30391	0.389761	0.42652
cg03887958	-0.153402	0.376452	0.866118	0.8608
cg10063232	-0.112545	0.650208	0.846808	0.850064
cg25649672	-0.0426563	0.765523	0.0468946	0.0441751
cg04353304	-0.163478	0.232756	0.900016	0.894794
cg13936797	-0.10535	0.466061	0.840454	0.828295
cg02616886	-0.0449294	0.819795	0.865658	0.864449
cg11809014	-0.196175	0.356928	0.90048	0.897479
cg07169914	0.467765	0.0548974	0.898785	0.926835
cg10850444	-0.39163	0.108531	0.747619	0.736811
cg10434947	0.439049	0.00804739	0.0467688	0.0494031
cg27629673	-1.1199	9.53e-05	0.719577	0.604018
cg16843058	0.444436	0.112366	0.405224	0.481718
cg11615758	-0.118225	0.616167	0.855879	0.853666
cg17255712	0.833167	0.0075698	0.112554	0.197751
cg14365143	0.105047	0.367595	0.0680759	0.0660285
cg10618553	-0.54356	0.095014	0.82055	0.814
cg06161723	-0.0880953	0.570342	0.816198	0.81672
cg07061916	0.0448513	0.775373	0.108407	0.0994871
cg08765764	-0.542851	0.0217868	0.848515	0.805762
cg10033488	-0.117031	0.749993	0.584053	0.552957
cg18370407	0.0469152	0.682644	0.832652	0.833246
cg16505237	0.0496318	0.790948	0.0499238	0.0517224
cg14750782	0.253569	0.0772638	0.867871	0.886343
cg01177961	0.438148	0.294363	0.914198	0.922789
cg03324748	-0.0782531	0.730769	0.922604	0.918631
cg21462724	-0.0751281	0.81858	0.908806	0.909325
cg03724010	-0.101262	0.501614	0.899359	0.893403
cg06967602	0.450123	0.0764098	0.896464	0.901194
cg09430976	-0.0295421	0.852275	0.0542622	0.051574
cg14442595	-0.150542	0.343807	0.872242	0.880353
cg25880433	-0.500369	0.478897	0.634618	0.462278
cg21026634	-0.0597919	0.769971	0.912164	0.908869
cg18203005	0.932964	0.0040762	0.765005	0.854245
cg05853389	-0.314412	0.154997	0.837951	0.818608
cg19934822	0.192208	0.271445	0.848767	0.843776
cg08893895	0.172133	0.406852	0.271011	0.248138
cg14778280	-0.0709373	0.632418	0.83577	0.83913
cg08477744	-0.339241	0.0155617	0.839617	0.82109
cg18757815	0.088673	0.47555	0.913249	0.916237
cg13665032	-0.453498	0.0403234	0.932884	0.918497
cg14268714	0.285242	0.143631	0.841037	0.85493
cg07056138	0.88048	0.0152707	0.0917881	0.11772
cg09088834	0.58107	0.0102855	0.245351	0.274815
cg05077108	0.020613	0.9178	0.910763	0.911974
cg12612065	-0.34424	0.0716579	0.8552	0.807448
cg16553500	1.02594	0.000151435	0.119391	0.170455
cg24868646	0.278159	0.0273495	0.74143	0.788165
cg22428145	0.21094	0.340499	0.908156	0.900758
cg06509993	0.0486785	0.624147	0.0817407	0.0790573
cg09037197	0.474727	0.0862166	0.886883	0.900349
cg00915818	0.256438	0.253793	0.813379	0.830449
cg10588135	1.03793	0.0137889	0.115034	0.144355
cg14220262	0.330939	0.0491299	0.672222	0.727073
cg21063296	-1.04798	0.000255563	0.465458	0.332166
cg09101004	1.13501	0.00023996	0.0604585	0.108543
cg11899277	-0.312139	0.0155216	0.853244	0.842674
cg15829654	-0.829951	0.148407	0.217084	0.140657
cg06178611	0.346844	0.0587542	0.90588	0.914089
cg01131321	0.0230674	0.9204	0.895658	0.895723
cg22681977	0.0277957	0.834574	0.872147	0.873844
cg15887420	-0.0409676	0.742075	0.926702	0.921443
cg12148243	0.125812	0.376895	0.795486	0.810997
cg23202058	-0.123603	0.408105	0.818828	0.805159
cg04669023	-0.189843	0.536217	0.714464	0.741828
cg08151705	0.743529	0.108157	0.0851583	0.102289
cg17101542	-0.0710983	0.82821	0.766143	0.745132
cg11692800	-0.280371	0.266623	0.904741	0.878237
cg02688746	0.0338812	0.901897	0.829429	0.838649
cg16802508	0.580261	0.00626523	0.0973236	0.112736
cg14805186	-0.563885	0.0717373	0.850711	0.818553
cg05765254	0.0966522	0.55715	0.826818	0.832688
cg21256968	0.249699	0.043316	0.916015	0.92522
cg06730161	-0.0616359	0.821632	0.783738	0.80407
cg11051597	1.03442	6.93e-06	0.751721	0.854817
cg14657876	-0.0875428	0.63008	0.908264	0.914243
cg04779428	0.119664	0.837356	0.531212	0.568299
cg17307912	0.130115	0.733416	0.341112	0.307599
cg13408955	0.485499	0.0179665	0.900987	0.91776
cg05628049	1.32244	0.00121965	0.114826	0.163218
cg13970092	0.132993	0.237206	0.82553	0.837298
cg05457373	0.216876	0.280608	0.905832	0.89925
cg14011845	-0.390848	0.331124	0.473253	0.429495
cg21926091	0.0911167	0.564384	0.342179	0.347815
cg20496997	0.0804673	0.608805	0.889116	0.882402
cg16426322	0.675972	0.0328843	0.774729	0.808502
cg24561881	1.30407	0.0144182	0.255524	0.399771
cg11037856	-0.0303735	0.77425	0.805145	0.802235
cg20154743	-0.227611	0.349689	0.0699455	0.059024
cg14146959	0.106335	0.364914	0.924457	0.925378
cg06968688	0.0980901	0.484892	0.772991	0.80578
cg02784956	0.242303	0.324631	0.924464	0.920053
cg00341878	-1.4718	1.11e-05	0.745713	0.624491
cg24860511	0.95866	0.00441588	0.540334	0.67248
cg09762748	0.0789561	0.672059	0.828735	0.839443
cg16956804	0.399866	0.0351222	0.700059	0.740963
cg00176407	-0.358005	0.0928948	0.898005	0.878408
cg18511007	0.472054	0.00542762	0.0929812	0.107039
cg07042179	-0.139664	0.419147	0.906951	0.899746
cg18227092	-0.486891	0.116846	0.764651	0.746073
cg05785120	0.0466647	0.770404	0.913034	0.920055
cg16681377	-0.531472	0.0439656	0.872434	0.861963
cg18896174	0.256025	0.0311464	0.0835702	0.0923206
cg04500520	-0.30021	0.306841	0.18094	0.134813
cg12652753	1.01921	6.26e-06	0.67252	0.771864
cg25626999	1.6626	1.48e-05	0.372423	0.639425
cg09785869	0.291259	0.067637	0.182066	0.208227
cg06700740	0.114598	0.521821	0.88583	0.904584
cg04009062	-0.195636	0.0470867	0.793999	0.781667
cg14209549	0.184442	0.125027	0.0546016	0.0553797
cg01202950	-0.110861	0.359388	0.911189	0.914269
cg22035897	-0.0625019	0.74582	0.89257	0.897629
cg23831998	0.112115	0.605124	0.0668276	0.0866843
cg02530971	-0.115267	0.369796	0.0571644	0.0544633
cg24881910	-0.173665	0.501353	0.855877	0.855397
cg14006005	0.0988036	0.42761	0.0493258	0.0470503
cg27226564	-0.221028	0.305079	0.887224	0.875562
cg21211321	-0.492693	0.0488405	0.830178	0.78496
cg24094513	0.0894119	0.776353	0.183014	0.187971
cg13011204	-0.0541989	0.761231	0.945594	0.938843
cg05888894	0.552718	0.00320514	0.823859	0.860766
cg26245048	0.589643	0.045332	0.739304	0.788569
cg14645124	0.385633	0.0358757	0.867003	0.899118
cg13392848	-0.0692441	0.536104	0.870584	0.875386
cg15032621	0.257586	0.339732	0.814088	0.831298
cg13303059	0.369408	0.0268236	0.922502	0.935458
cg08098256	0.23697	0.559627	0.784427	0.814941
cg11400153	-0.510266	0.129125	0.92286	0.918218
cg18128164	0.169201	0.161579	0.108068	0.110555
cg23623569	-0.0409392	0.863683	0.928539	0.923905
cg27309868	-0.910541	0.0206239	0.793837	0.708151
cg02296627	1.10416	0.000210646	0.560886	0.736576
cg03445516	-1.05124	0.00202433	0.186832	0.179982
cg11191464	-0.299539	0.0220317	0.833281	0.820245
cg20445254	-0.330032	0.334974	0.56879	0.498495
cg07460778	-0.747384	0.081643	0.0982881	0.0712613
cg13335665	0.266174	0.273266	0.846422	0.835112
cg15066599	-0.151347	0.381116	0.943306	0.94291
cg04284122	-0.431643	0.239228	0.29602	0.263614
cg26305756	-0.441254	0.0655191	0.716513	0.679062
cg01285676	0.0820086	0.525787	0.89925	0.908816
cg02747789	-0.150491	0.65914	0.900179	0.902721
cg15821214	0.0100658	0.945247	0.86145	0.862728
cg02198192	-0.104016	0.603564	0.870025	0.865489
cg06649737	0.368137	0.267264	0.181201	0.167565
cg22931383	0.253991	0.0285783	0.0730129	0.0770675
cg14969476	-0.385975	0.140119	0.890549	0.879737
cg20025748	0.345127	0.0920007	0.833464	0.850373
cg17879076	0.597453	0.00435711	0.812711	0.859041
cg03138624	0.262173	0.262702	0.866713	0.898199
cg26405097	1.24264	4.17e-05	0.249387	0.378535
cg14646998	0.264159	0.1592	0.554656	0.60971
cg19781472	0.0851575	0.867058	0.590867	0.468002
cg20389063	-0.37018	0.277741	0.871036	0.850109
cg10038504	0.0637266	0.618802	0.116055	0.105729
cg24408907	0.36744	0.184478	0.772519	0.812809
cg17975314	-0.231279	0.278222	0.914929	0.897321
cg05890541	-0.134425	0.685072	0.0651246	0.0583569
cg05958729	0.0936894	0.575672	0.920493	0.9204
cg01315447	0.00822195	0.964732	0.897795	0.885736
cg17796043	0.290065	0.0163674	0.0682673	0.0793992
cg02830006	0.147806	0.384621	0.861926	0.887609
cg10922229	0.288568	0.207603	0.893413	0.908063
cg27400458	-0.695934	0.00208632	0.916079	0.880596
cg05540577	0.0585097	0.655323	0.892525	0.894545
cg15535166	0.0698925	0.590165	0.912424	0.914112
cg26572207	0.628843	0.25643	0.478245	0.549568
cg05868126	-0.486669	0.0283332	0.853609	0.82047
cg05187154	0.274024	0.210601	0.855171	0.864916
cg11916065	0.182189	0.355599	0.852978	0.857368
cg15852141	1.06054	0.00374226	0.0237024	0.0329412
cg18329758	-1.00031	0.00915902	0.848079	0.766816
cg04415168	0.685722	0.0549475	0.0465929	0.0762077
cg27348710	1.4598	0.0332095	0.204533	0.254754
cg17050643	0.361217	0.0270176	0.0587836	0.0619647
cg15816817	0.50276	0.000760023	0.0868655	0.0962642
cg02852651	0.433481	0.0107338	0.861602	0.89258
cg16703647	0.454874	0.00217825	0.0603803	0.0632821
cg08876964	0.390205	0.0928477	0.802248	0.80088
cg04072323	1.94168	0.000886688	0.0817643	0.167191
cg27109989	0.49713	0.124255	0.88512	0.890878
cg00317609	-0.0203183	0.938373	0.918833	0.917316
cg27282505	0.175032	0.170871	0.893238	0.898128
cg23430560	-0.275448	0.340643	0.918776	0.913794
cg10421011	0.816871	7.61e-05	0.898829	0.922139
cg12999267	-0.139011	0.688794	0.391482	0.402721
cg27085107	0.353505	0.00843396	0.90678	0.910395
cg17398851	-0.0756514	0.702105	0.0768608	0.0732125
cg05817552	-0.129756	0.351692	0.0408007	0.0391619
cg08778580	0.477311	0.0564517	0.751621	0.813224
cg16731907	0.0711917	0.595653	0.847041	0.848394
cg12099313	0.436637	0.00640094	0.909714	0.909974
cg05690388	0.334908	0.0725174	0.913001	0.91911
cg18345229	-1.23891	0.000262484	0.878591	0.810409
cg20083442	-0.495349	0.232507	0.670289	0.588248
cg16693881	0.347433	0.187345	0.637149	0.70391
cg22433802	0.150863	0.603302	0.813721	0.843341
cg26442256	0.121682	0.73695	0.853536	0.825656
cg16071772	-0.138876	0.569499	0.0587635	0.0533777
cg19628053	-0.310118	0.0542797	0.884671	0.870103
cg10168894	-0.829371	0.0578688	0.155516	0.104919
cg23562538	-0.363075	0.500926	0.566857	0.533133
cg15953070	-0.196399	0.292989	0.887115	0.886402
cg01674000	1.00424	0.00747047	0.727254	0.784286
cg12989020	0.175676	0.185228	0.0800046	0.084247
cg06149204	-0.0227488	0.91049	0.870545	0.869869
cg00321129	0.0466024	0.81602	0.825534	0.832268
cg07005706	-0.082034	0.746153	0.743225	0.750806
cg08584627	0.447497	0.0246874	0.0674782	0.0705146
cg06586971	0.87271	0.000886346	0.745357	0.824246
cg21594327	-0.465625	0.00899056	0.878494	0.858122
cg19134374	-0.824084	0.00141767	0.264007	0.169407
cg14950134	0.188475	0.270353	0.835267	0.854464
cg13759797	1.72047	8.88e-06	0.268809	0.507977
cg01591938	0.418318	0.135608	0.103969	0.103336
cg14548597	0.647128	0.000877567	0.0727931	0.10962
cg25359139	-0.178078	0.554057	0.271586	0.253567
cg01328499	0.563971	0.377931	0.89185	0.894795
cg10517290	-0.176413	0.587319	0.0630861	0.0602203
cg15828842	-0.291664	0.204941	0.855885	0.845103
cg13022387	-0.269941	0.263904	0.892987	0.899899
cg17988641	-0.355797	0.0721259	0.898389	0.891011
cg02694955	0.00099999	0.992373	0.0636542	0.0617351
cg16787065	0.561838	0.0113172	0.114497	0.139635
cg18697991	0.162335	0.29171	0.851426	0.849064
cg13576479	0.193548	0.142171	0.0580129	0.0595682
cg19009061	0.249825	0.352032	0.74678	0.791948
cg22838357	0.172142	0.51729	0.895022	0.91617
cg24908618	-0.624541	0.149591	0.938532	0.919559
cg02877451	0.148714	0.432721	0.749391	0.738932
cg10892454	0.298509	0.0270764	0.0608311	0.0617077
cg15272467	-0.679132	0.0532389	0.84947	0.824339
cg11076970	-0.12963	0.529965	0.922454	0.931028
cg13438722	0.55577	0.00753232	0.855167	0.893087
cg05622566	-0.342509	0.209341	0.781943	0.75509
cg15257376	0.0573276	0.620212	0.0822335	0.0768501
cg12036017	0.218078	0.212636	0.0527614	0.0596286
cg13409174	0.157237	0.587569	0.919355	0.911288
cg02446319	0.103542	0.666648	0.920366	0.906226
cg22403971	-0.163064	0.22311	0.0347099	0.0320347
cg04834613	-0.263421	0.483924	0.886341	0.900518
cg09633152	1.28636	0.0123803	0.259807	0.316428
cg10989328	-0.279226	0.144358	0.708228	0.684511
cg08398371	-0.564761	0.00146156	0.725411	0.675185
cg15865637	-0.794885	0.00651886	0.864595	0.824845
cg04254083	-0.718528	0.0124454	0.837335	0.804594
cg16949673	-0.194192	0.258413	0.900556	0.896198
cg22394651	-0.304308	0.366944	0.913805	0.920521
cg07552544	0.525231	0.00559996	0.0762769	0.0896514
cg25431820	0.00957607	0.967039	0.814442	0.826039
cg14278345	-0.351337	0.0866653	0.812881	0.78939
cg14138047	0.50988	0.116878	0.734888	0.806608
cg13862271	-0.31774	0.144056	0.92621	0.911551
cg06122933	-0.153942	0.258942	0.0371555	0.0317076
cg26351416	-0.131686	0.628924	0.809068	0.781582
cg22544563	0.603741	0.0435963	0.0509493	0.0596823
cg07026430	-0.0153426	0.957407	0.778953	0.77452
cg13526518	0.0176851	0.903516	0.788089	0.793038
cg15128638	-0.0422004	0.78803	0.594483	0.576288
cg27057797	-0.552461	0.106593	0.847253	0.822854
cg27175819	-0.159058	0.548976	0.105166	0.0922362
cg16362974	-0.118306	0.47381	0.882289	0.875713
cg18477664	-0.366988	0.0459197	0.875044	0.86134
cg11184340	0.263502	0.0195471	0.0552169	0.0581687
cg09000805	0.573448	0.333818	0.47661	0.489073
cg01739737	0.129564	0.312843	0.894942	0.901413
cg25219415	0.275272	0.173959	0.88584	0.896478
cg24744210	0.285975	0.13718	0.868702	0.884799
cg00666360	-0.390049	0.153588	0.869688	0.839229
cg26207409	0.0449726	0.817754	0.850584	0.872491
cg20028646	0.198733	0.599266	0.888699	0.910204
cg12944192	-0.379117	0.0717346	0.651229	0.645886
cg26036406	1.00813	4.94e-05	0.819129	0.897085
cg11875987	-0.573098	0.0515068	0.716938	0.746011
cg07612416	0.310397	0.0215996	0.864874	0.876736
cg05275589	0.831736	0.012037	0.910907	0.904636
cg18736183	-0.258169	0.160319	0.917244	0.915856
cg11938080	-0.548196	0.00454546	0.838901	0.805289
cg06933777	-0.146523	0.3972	0.719146	0.704972
cg08649436	-0.189925	0.169597	0.874839	0.870248
cg00327735	0.134124	0.687737	0.274047	0.31273
cg19777470	0.212375	0.498971	0.127651	0.159731
cg08301035	-0.117315	0.63239	0.847768	0.842508
cg03852963	0.101014	0.540038	0.0662559	0.0662544
cg17244176	-0.0780071	0.642404	0.903642	0.906085
cg04169830	0.087759	0.626245	0.857134	0.858336
cg25115145	0.0339875	0.876125	0.851141	0.84725
cg25993238	0.0190535	0.912872	0.917348	0.908334
cg10487414	-0.855506	0.0487119	0.895259	0.849748
cg15256480	-0.586605	0.050683	0.625013	0.546166
cg16760684	-0.445271	0.126381	0.847804	0.826854
cg25477905	0.320805	0.188265	0.598392	0.583016
cg14317086	-0.149074	0.292208	0.913045	0.903483
cg09608199	-0.860353	0.00126668	0.85822	0.790481
cg02161940	-0.151981	0.445369	0.821052	0.794447
cg12477065	-0.240988	0.39351	0.877513	0.875772
cg07826657	2.851	4.55e-08	0.440858	0.805871
cg04584781	0.526626	8.57e-05	0.0359361	0.0446595
cg19739774	-0.505628	0.10782	0.879205	0.871265
cg15163306	0.143891	0.28182	0.914716	0.91284
cg17179826	0.0526967	0.70438	0.800139	0.807504
cg13710703	0.106632	0.366456	0.0694307	0.0666401
cg01412803	0.160317	0.149487	0.840136	0.83963
cg23105820	0.242002	0.204866	0.858362	0.868482
cg26279525	-0.694188	0.050496	0.569823	0.412022
cg13696505	0.573963	0.316879	0.687306	0.77316
cg26772810	-0.0632027	0.700992	0.926632	0.930879
cg12038708	0.105678	0.375265	0.803444	0.810013
cg09258150	0.484779	0.0740252	0.0529014	0.057914
cg19470726	1.30304	0.0186302	0.125055	0.176238
cg02018796	-0.417308	0.140839	0.872077	0.847141
cg12609498	-0.0234163	0.902398	0.905715	0.912151
cg15696968	-0.178524	0.152979	0.894232	0.888657
cg02913568	0.947706	1.45e-05	0.844213	0.877884
cg20282636	-0.531238	0.279544	0.814238	0.762597
cg07966482	0.555311	0.0017611	0.873334	0.886532
cg06026160	1.2736	0.00852383	0.0346299	0.0555192
cg15648389	1.19214	0.0418627	0.32566	0.52694
cg06947381	0.0245074	0.881313	0.876608	0.877897
cg06566847	0.233791	0.188647	0.877365	0.90556
cg01395130	-0.483395	0.223596	0.881012	0.860042
cg25653839	0.232026	0.0867686	0.863104	0.876877
cg18810506	0.119314	0.556054	0.776342	0.816157
cg13838713	-0.338304	0.29181	0.827731	0.763299
cg03251079	0.334449	0.0262845	0.0962611	0.107492
cg03061960	-0.165516	0.365278	0.193843	0.167982
cg09944300	-0.0443738	0.802031	0.935165	0.938413
cg00390511	1.96537	7.9e-08	0.291935	0.532988
cg25554986	0.17175	0.419371	0.760306	0.753679
cg20374317	-0.0423212	0.888467	0.881723	0.888982
cg23120725	-0.171364	0.370835	0.711033	0.741473
cg26150142	-0.266727	0.401874	0.893887	0.875264
cg21368651	1.31986	0.00913134	0.0714557	0.109819
cg07505629	0.441253	0.244823	0.815646	0.835995
cg12482123	1.10313	0.0293313	0.108622	0.13966
cg21792330	-0.276363	0.323435	0.746494	0.752324
cg09049978	0.253117	0.416954	0.779229	0.80003
cg03302009	-0.249232	0.430796	0.6608	0.613593
cg17109273	0.0713595	0.512045	0.052025	0.0501109
cg12825577	0.648408	0.00248749	0.103979	0.125832
cg19267596	0.266759	0.10555	0.0590695	0.0623151
cg04096472	0.170999	0.115344	0.0834012	0.0874314
cg03675477	-0.114492	0.492834	0.914963	0.918808
cg23296652	0.165019	0.464937	0.920508	0.920335
cg27260597	0.334709	0.130053	0.906459	0.919621
cg18905676	-0.0375885	0.76624	0.0514918	0.0469081
cg13735610	-0.0300789	0.849752	0.893052	0.894837
cg15504461	2.07435	0.000318797	0.175872	0.428619
cg11363290	-1.43142	0.000156689	0.908282	0.850661
cg27665123	0.075348	0.742317	0.916295	0.919882
cg11717907	0.0250676	0.897874	0.494144	0.504533
cg06496084	0.140161	0.440695	0.908437	0.92143
cg00977164	0.360617	0.00714646	0.0523962	0.0596613
cg16918683	-0.35729	0.0181227	0.901467	0.886856
cg00062776	-0.0487508	0.811161	0.921389	0.927766
cg19518232	-0.286349	0.155397	0.0762183	0.0707559
cg27551007	0.307088	0.29969	0.872635	0.891117
cg05647567	0.48666	0.0058891	0.828029	0.850671
cg12081704	-0.331729	0.0792489	0.824538	0.809909
cg16451155	0.021297	0.940674	0.536388	0.556889
cg17349289	0.96522	0.00193629	0.496108	0.679033
cg07222015	-0.212549	0.348901	0.0838771	0.0693452
cg22200903	-0.126184	0.413296	0.917557	0.920199
cg16171587	0.122042	0.63381	0.8955	0.898565
cg25334112	0.145338	0.260916	0.893088	0.900028
cg07830828	0.221758	0.300449	0.810919	0.849968
cg24496609	0.197533	0.368182	0.877238	0.894403
cg14593306	0.404639	0.0272836	0.191636	0.224788
cg00399483	0.813867	0.00278085	0.148803	0.224864
cg19015997	-0.310798	0.15954	0.886137	0.873923
cg26540635	0.257109	0.0551358	0.862854	0.874354
cg16848098	-0.00907952	0.958595	0.0363455	0.0380213
cg25440950	1.46865	0.00075629	0.219171	0.437439
cg07263853	0.487194	0.00836938	0.862326	0.871314
cg00527254	-0.0274862	0.92798	0.669924	0.722379
cg22006408	-0.185388	0.186658	0.849692	0.84638
cg09651522	0.209929	0.31879	0.101672	0.0896156
cg02059176	1.44528	0.0018557	0.126015	0.162232
cg17634045	-0.824919	0.00093156	0.861361	0.830624
cg21833837	0.379506	0.0238237	0.223681	0.247619
cg11376173	0.207531	0.117205	0.835721	0.843598
cg23993073	-0.000982206	0.994869	0.920262	0.927967
cg15081901	0.0143544	0.93071	0.908508	0.911091
cg03370161	0.430688	0.0110106	0.900071	0.922366
cg27354051	0.00272232	0.982525	0.0533922	0.0506269
cg04230910	-0.385772	0.0237975	0.064398	0.0541987
cg08650784	-0.0880615	0.801137	0.578444	0.557028
cg21843015	-0.0883625	0.667735	0.616029	0.573331
cg11855117	0.397254	0.0208071	0.854744	0.874774
cg17088073	-0.00939052	0.979718	0.0794312	0.0671239
cg21261985	-0.188154	0.435815	0.852754	0.839597
cg14418582	0.167387	0.506158	0.901529	0.907474
cg01336858	-0.684645	0.169257	0.560783	0.5205
cg22512670	-0.643359	0.0268738	0.427542	0.408428
cg14629021	0.0961499	0.540275	0.0471266	0.0442248
cg06399118	-0.396738	0.0170148	0.805252	0.787742
cg07452843	-0.3909	0.0434565	0.895654	0.875657
cg21717858	-1.02674	0.0241043	0.882181	0.809793
cg07804621	0.129589	0.505621	0.912378	0.923076
cg15900624	-0.0947526	0.576278	0.906256	0.897192
cg10848624	0.145023	0.686939	0.873673	0.878579
cg11412853	-0.235318	0.534533	0.0785304	0.102362
cg12275410	1.60238	2.09e-08	0.657974	0.839434
cg01919204	-0.116142	0.347586	0.836849	0.83419
cg11432630	0.887651	0.000361331	0.156545	0.248106
cg11360845	-0.19482	0.235197	0.68523	0.670089
cg13788594	-0.0181707	0.922922	0.846426	0.854199
cg15716876	0.124678	0.487688	0.836057	0.839885
cg04382191	-0.131547	0.612253	0.0405702	0.0403366
cg15772216	1.04957	0.000855102	0.0991948	0.126475
cg14531665	3.55884	4.06e-07	0.142849	0.564341
cg24031653	0.291624	0.10726	0.859514	0.868146
cg13904134	-0.38708	0.100828	0.913216	0.903874
cg01131233	-0.470507	0.0900647	0.848702	0.836422
cg08768517	0.487632	0.0280848	0.0412882	0.047527
cg23488636	-0.285457	0.0550573	0.835166	0.81902
cg26721247	-0.0393819	0.902738	0.905027	0.890834
cg04205195	0.0326115	0.840687	0.774961	0.799755
cg16654680	0.7163	0.00583899	0.876397	0.901688
cg24892628	0.313928	0.245689	0.217848	0.271016
cg27308166	-0.0739719	0.54903	0.0479735	0.0453587
cg09757107	-0.101261	0.284304	0.0798231	0.0722701
cg01083135	0.477369	0.0106036	0.886918	0.906023
cg19607792	-0.250887	0.161386	0.893921	0.887111
cg06373032	0.624286	0.00706272	0.0444751	0.0525729
cg14425722	0.10273	0.444135	0.0451989	0.0413881
cg23111246	-0.165921	0.329621	0.911421	0.901055
cg09597470	2.00915	0.000193069	0.0693934	0.21228
cg16130810	0.329695	0.30055	0.0406114	0.032375
cg08017248	0.16956	0.166119	0.0670524	0.0696833
cg07528075	0.298653	0.0536074	0.360061	0.384862
cg16045838	0.834963	0.000108543	0.83939	0.898949
cg25961199	-0.447404	0.190837	0.615818	0.581382
cg02018101	0.0355503	0.714177	0.0575423	0.0579788
cg10532262	-0.296087	0.0550643	0.0521273	0.0458362
cg18151134	-0.136185	0.519664	0.86113	0.859321
cg17058777	-0.0116733	0.916745	0.0524791	0.0511731
cg02265177	0.699365	0.0368867	0.0465317	0.0580028
cg11315362	0.0430997	0.774459	0.768439	0.784752
cg08103098	0.259295	0.336197	0.929888	0.928
cg26625211	0.188584	0.303986	0.904086	0.921445
cg17970727	-0.367931	0.0743512	0.815867	0.816156
cg22816059	-0.0338435	0.847734	0.90495	0.901234
cg19970699	0.49114	0.0809437	0.119767	0.12111
cg20785136	0.218156	0.426705	0.13803	0.121733
cg01035422	-0.112785	0.339327	0.855894	0.84328
cg17558655	0.85728	0.000127719	0.891519	0.91216
cg12853551	0.223941	0.218734	0.870356	0.89496
cg21158815	-0.155316	0.581477	0.0784533	0.0679782
cg26782150	0.552472	0.053567	0.862563	0.896658
cg18483632	0.468469	0.109409	0.921562	0.91361
cg11587451	1.00671	0.0346712	0.0493104	0.0626428
cg01347573	0.0132944	0.942517	0.931734	0.93665
cg05747848	-0.328774	0.181993	0.888101	0.865032
cg11539783	-0.450397	0.00729864	0.928534	0.914909
cg13563391	0.651725	0.00011146	0.824816	0.873802
cg22114979	0.270351	0.206292	0.906224	0.907247
cg25545391	0.365315	0.332794	0.308095	0.261038
cg06406532	0.248346	0.150329	0.859141	0.867079
cg21211866	-0.163782	0.313091	0.0641864	0.0554548
cg19789115	-0.612405	0.0362628	0.604547	0.471421
cg17099823	-0.291114	0.287263	0.9086	0.907928
cg17710617	0.235149	0.204724	0.048628	0.0481483
cg18139238	0.489243	0.374739	0.89133	0.848458
cg03100593	0.108094	0.621501	0.863211	0.862299
cg18181787	-0.212651	0.264352	0.862189	0.855968
cg14554892	0.0747016	0.811628	0.84426	0.830853
cg11373810	0.0685288	0.604338	0.035567	0.0370442
cg10597379	-0.0041859	0.978546	0.856059	0.848306
cg15609093	0.00283844	0.988842	0.896846	0.897682
cg23773105	-0.115793	0.638109	0.736825	0.712739
cg16722764	-0.245069	0.178404	0.928288	0.91268
cg18945877	-0.02739	0.904595	0.86982	0.868853
cg01067385	-0.0983367	0.741672	0.0816333	0.074005
cg25616264	0.416926	0.0840543	0.911808	0.929474
cg15734589	1.56519	0.00130953	0.107497	0.195897
cg02040734	0.200017	0.0815041	0.109023	0.10966
cg05157420	0.133618	0.394616	0.906047	0.908846
cg27390701	-0.0702347	0.66893	0.884051	0.87274
cg09573237	0.446133	0.0216706	0.882498	0.904421
cg11553687	1.76472	0.002997	0.596358	0.746976
cg14534163	0.370539	0.0119401	0.901594	0.910453
cg00096458	-0.319078	0.0455442	0.908781	0.897223
cg19354156	1.03066	7.34e-05	0.199078	0.29622
cg07735013	-0.311239	0.235124	0.77217	0.762339
cg01967465	-0.21606	0.0908183	0.910608	0.907517
cg25333900	-0.0984364	0.686763	0.89144	0.887598
cg23550457	-1.22188	0.013431	0.874698	0.829549
cg08632701	-1.41097	0.0157916	0.806987	0.73394
cg07197053	0.0040676	0.980736	0.049739	0.0463879
cg06135996	-0.154875	0.441441	0.937279	0.936982
cg12367183	-0.0868149	0.648053	0.876409	0.843956
cg12282038	-0.206039	0.125003	0.940858	0.933108
cg24008131	-0.558889	0.000405166	0.66186	0.560629
cg25678184	0.280092	0.156578	0.871417	0.88146
cg12674192	0.147898	0.546305	0.022832	0.0237477
cg14311710	0.236289	0.283074	0.694168	0.751655
cg08248790	-0.112057	0.623192	0.878121	0.875065
cg20748522	0.929199	0.000338571	0.909108	0.933669
cg23654404	-0.751752	0.0139807	0.900264	0.885726
cg13340085	-0.217166	0.239553	0.932058	0.916893
cg17653583	0.283625	0.175527	0.9253	0.923763
cg10625575	0.11481	0.438846	0.692319	0.698682
cg05990420	0.238777	0.266715	0.87625	0.886428
cg16059175	-0.146105	0.418698	0.806251	0.805913
cg08426200	-0.226676	0.517231	0.495472	0.514883
cg14435807	1.20424	0.00270385	0.113711	0.165813
cg14301678	0.400168	0.0293476	0.867186	0.878967
cg27159675	-0.209457	0.425457	0.803616	0.770255
cg07141055	0.222953	0.14838	0.057712	0.0536191
cg23166288	0.203885	0.258339	0.918814	0.927755
cg22794983	0.993229	1.56e-05	0.773843	0.827485
cg08252165	0.946764	0.0513452	0.79875	0.811127
cg20673652	-0.237207	0.0864351	0.883153	0.875214
cg23713377	-0.0282635	0.842612	0.106592	0.106432
cg09112054	-0.0121979	0.919053	0.836156	0.839607
cg13876366	0.450933	0.170814	0.886301	0.881787
cg22306690	0.106563	0.61808	0.93765	0.936099
cg14733989	-0.19393	0.294434	0.0383032	0.035016
cg16361867	-0.00859489	0.98192	0.720674	0.75724
cg06651508	-0.0745975	0.720348	0.882426	0.88277
cg06510642	-0.108399	0.45601	0.0512552	0.0461164
cg02592957	-0.118258	0.710148	0.792697	0.765773
cg12045277	0.23533	0.21343	0.061551	0.0586478
cg01116646	-0.127937	0.468159	0.911467	0.903812
cg25880515	0.146255	0.232607	0.870878	0.884425
cg13489843	-0.0918579	0.503506	0.877465	0.878526
cg22743273	-0.68518	0.0573757	0.87345	0.828755
cg05006075	0.171052	0.100691	0.816067	0.831925
cg16709010	-0.134124	0.247038	0.797668	0.777979
cg08979126	0.360608	0.0419672	0.837251	0.858681
cg08738713	-0.0807784	0.618232	0.759963	0.766275
cg01772186	0.166436	0.592573	0.885934	0.917887
cg12095961	0.0477682	0.688123	0.050601	0.0509916
cg15179060	-0.064974	0.630302	0.893975	0.891231
cg03550223	0.143878	0.220463	0.706731	0.724907
cg15078015	-1.0137	0.0383127	0.734159	0.600035
cg04572941	-0.803585	0.00248274	0.719064	0.588627
cg25042465	0.362743	0.0302968	0.824208	0.83349
cg22082379	-0.347494	0.00549409	0.892501	0.873559
cg17689921	-0.0468039	0.790088	0.051915	0.0511461
cg12219334	-0.41861	0.0717733	0.904189	0.898584
cg20083839	-0.563719	0.0709842	0.797435	0.805992
cg01920232	-0.0342704	0.800724	0.0911109	0.0923976
cg16561605	0.475228	0.202048	0.895247	0.904878
cg21314106	0.00273475	0.98232	0.0882572	0.0805895
cg03521600	-0.212269	0.244024	0.0746405	0.0642835
cg03690814	0.827718	0.0703131	0.0511279	0.0687777
cg00788760	0.237648	0.521297	0.538284	0.623383
cg19202058	0.116986	0.371537	0.0851459	0.0847795
cg09942045	1.74075	1.69e-05	0.181756	0.377606
cg12403482	-0.305856	0.0966972	0.878749	0.87873
cg17809595	0.457596	0.00520044	0.869154	0.881521
cg26990380	0.595082	0.0679789	0.918174	0.935458
cg15354877	-0.56905	0.0946227	0.910855	0.875089
cg24748771	-0.0597894	0.768264	0.877538	0.88606
cg17675840	-1.15446	0.00023262	0.746397	0.645067
cg20970380	0.930355	0.00213352	0.83351	0.896685
cg18659362	-0.105633	0.697209	0.900861	0.87478
cg22882450	-0.0584604	0.672865	0.766826	0.757147
cg05474370	0.664548	0.00889586	0.871854	0.902545
cg02659148	0.173154	0.54708	0.866705	0.849625
cg07982825	-0.0137321	0.953363	0.842189	0.81715
cg04988370	0.116476	0.331022	0.879058	0.879215
cg27636594	-0.186809	0.645525	0.921134	0.935277
cg13982688	0.219594	0.192066	0.0539822	0.0582273
cg26223555	-0.178093	0.263848	0.896275	0.8901
cg01397449	0.229911	0.440101	0.684182	0.718039
cg09457766	0.791309	0.000380103	0.0527304	0.0759813
cg12702941	0.324304	0.121725	0.89276	0.900557
cg10329334	0.106735	0.677174	0.92085	0.920306
cg08526541	-0.224616	0.151871	0.85623	0.849292
cg04885749	-0.0710637	0.761616	0.843545	0.856885
cg10979469	0.592317	0.0563509	0.898628	0.900267
cg06139341	0.862435	0.00561812	0.095369	0.11726
cg10223464	-0.0168425	0.867999	0.82468	0.824192
cg21585942	-0.165277	0.517723	0.588572	0.622745
cg20141534	0.000193372	0.999243	0.580595	0.567732
cg25059792	0.0523355	0.740728	0.0543973	0.0448654
cg14933152	-0.00011009	0.99932	0.883476	0.885512
cg11761758	0.742387	0.00036139	0.704064	0.790576
cg22741626	0.258344	0.589634	0.557782	0.63578
cg15965474	0.115689	0.490402	0.906008	0.911197
cg24327452	-0.131614	0.589191	0.828384	0.817009
cg11559446	-0.149051	0.534097	0.847696	0.857736
cg05514531	0.00907573	0.968191	0.888973	0.901152
cg01456989	0.146097	0.382165	0.845442	0.843668
cg27564137	-0.328604	0.0204765	0.915626	0.910353
cg09100986	0.328882	0.0539907	0.8415	0.85105
cg02277530	0.82549	0.000114646	0.161379	0.270444
cg02878578	0.543911	0.000875419	0.863072	0.874505
cg23689227	-0.255418	0.41759	0.572204	0.503424
cg09143206	-1.01588	0.00176228	0.87655	0.828382
cg26432608	0.110368	0.630593	0.854231	0.857432
cg24647724	0.683549	5.67e-07	0.102222	0.122296
cg20961280	0.36604	0.043285	0.882741	0.9081
cg08270832	0.482222	0.009893	0.875351	0.880145
cg01410494	0.0595844	0.769439	0.898649	0.904774
cg00955550	-0.229947	0.16529	0.899714	0.891292
cg05689321	-0.0157379	0.949319	0.447544	0.439623
cg03152082	0.79148	6.05e-05	0.830979	0.888386
cg05200380	-0.061133	0.706236	0.0532698	0.0555603
cg19957905	0.685717	0.0113192	0.0394583	0.0492846
cg11516720	0.182177	0.295433	0.663381	0.686773
cg04357717	-0.335589	0.205078	0.480918	0.3579
cg04180085	-0.306509	0.164427	0.888784	0.872677
cg18568731	-0.332416	0.080116	0.901641	0.892649
cg15886213	-0.180857	0.199455	0.920376	0.912459
cg11933267	-0.203943	0.199165	0.710527	0.691455
cg01559241	-0.0445378	0.708597	0.859373	0.857579
cg14198080	-0.017871	0.941528	0.921771	0.918765
cg19251310	0.132712	0.469156	0.877363	0.881356
cg03698447	-0.0878974	0.625342	0.0401512	0.0422768
cg00930230	0.227477	0.0887844	0.0706198	0.0770933
cg16733419	-0.866923	0.0147865	0.791042	0.702529
cg25429446	-0.634048	0.0430531	0.820501	0.792062
cg02636201	1.12345	0.0174048	0.775679	0.864132
cg05424199	-0.0315615	0.791447	0.0742637	0.0729684
cg24046994	-0.132541	0.354393	0.882138	0.870743
cg03066979	0.160017	0.113181	0.0758712	0.0795897
cg21965697	-0.314441	0.0540388	0.753308	0.722157
cg09834179	-0.340321	0.255452	0.205385	0.143092
cg07622457	-0.0493377	0.792108	0.923037	0.927188
cg05772560	-0.0313852	0.883711	0.843178	0.840379
cg01813215	0.567666	0.0266918	0.723998	0.815124
cg06288127	0.664259	0.0017596	0.908441	0.928865
cg06839213	0.431017	0.00122388	0.0632003	0.0739335
cg18194292	0.264255	0.0337922	0.0797271	0.0829892
cg10880928	1.28785	0.000301953	0.117925	0.185717
cg11082447	0.621121	0.00209189	0.830937	0.88315
cg15716042	-0.100414	0.670461	0.672143	0.711809
cg26725931	0.386448	0.178192	0.893564	0.918439
cg15864926	-0.015968	0.933917	0.888684	0.892553
cg10289324	2.28885	0.000786378	0.101174	0.273904
cg26456957	0.0227148	0.886244	0.0433918	0.046942
cg19870801	0.199839	0.128522	0.83452	0.857206
cg25460716	0.285534	0.466354	0.327389	0.362913
cg12326700	0.0829742	0.698824	0.0842707	0.0804348
cg19621579	0.238185	0.246059	0.0317871	0.031106
cg10832763	-0.227996	0.401001	0.629963	0.660191
cg02889122	0.251805	0.41623	0.843818	0.877475
cg12747525	1.30011	0.00121002	0.148022	0.27533
cg00953864	-0.335654	0.0179194	0.842224	0.832809
cg21999213	-0.221271	0.308318	0.889138	0.891282
cg02999696	0.644159	0.0242986	0.0796621	0.0963091
cg12965270	0.364713	0.38573	0.784433	0.77704
cg01077100	0.0300358	0.910016	0.410382	0.385679
cg23963483	0.117352	0.431378	0.912028	0.918208
cg26982651	0.314101	0.0789805	0.828458	0.828604
cg04448648	0.0118687	0.968796	0.401041	0.390572
cg05358575	-0.0880711	0.742759	0.835548	0.844466
cg18412762	-0.142586	0.3214	0.771937	0.774203
cg01528287	0.0605381	0.709302	0.897989	0.90396
cg16278085	0.0665088	0.744745	0.0668541	0.075975
cg25461267	0.206334	0.0537827	0.0691331	0.0743829
cg25711723	0.00720268	0.975501	0.833991	0.858038
cg17786894	0.662823	0.00158978	0.449165	0.523986
cg27455578	-0.392986	0.345114	0.260238	0.215985
cg20213830	-0.355737	0.0260441	0.796017	0.789841
cg26622440	1.24196	2.25e-05	0.884687	0.920892
cg06899530	0.449153	0.00704548	0.0336862	0.0347313
cg15437610	1.55883	0.000195978	0.145892	0.258831
cg25994584	0.341763	0.0654675	0.0882433	0.108781
cg19669207	0.265731	0.0883138	0.899548	0.910107
cg15514496	0.308006	0.190282	0.103192	0.127993
cg16629637	0.0299724	0.84832	0.0410711	0.0410069
cg15062725	0.383898	0.217527	0.70559	0.713402
cg16924658	0.296322	0.273887	0.894486	0.901658
cg23968113	-0.238719	0.169305	0.900264	0.890969
cg00371226	-0.38788	0.332568	0.814299	0.765993
cg05378095	0.0291223	0.905991	0.896384	0.893873
cg22356083	0.437925	0.000346019	0.804629	0.845773
cg09990584	0.10844	0.826329	0.414217	0.302291
cg24509282	-0.168888	0.535191	0.437891	0.421473
cg06812990	-0.200737	0.440606	0.884371	0.878614
cg23684449	0.179642	0.662283	0.305976	0.280204
cg26900361	-0.131422	0.547388	0.877338	0.877695
cg25122752	-0.122016	0.528648	0.863436	0.860766
cg06009497	-0.168858	0.255088	0.819157	0.812155
cg02659431	-0.141893	0.483686	0.867188	0.865319
cg22875533	1.70181	1.55e-05	0.373211	0.629709
cg06977494	-0.179744	0.228319	0.866228	0.859075
cg24519108	2.18052	6.59e-05	0.195386	0.454369
cg14405643	-0.130098	0.510671	0.106284	0.0956192
cg08866389	-0.142957	0.429818	0.806313	0.797268
cg08331572	0.0433199	0.795605	0.92234	0.923997
cg16550124	0.0847992	0.634809	0.896141	0.902977
cg06024642	0.561933	0.00807516	0.600283	0.68659
cg13371910	-0.0501193	0.71469	0.829051	0.822937
cg08040115	1.09766	0.000122354	0.053983	0.0811401
cg14208374	0.25723	0.0532766	0.774056	0.797358
cg01910366	-0.0476119	0.765436	0.88524	0.870846
cg18128976	-0.11523	0.326089	0.843293	0.831024
cg09427041	0.392559	0.155182	0.861815	0.892214
cg07624608	1.61021	2.38e-05	0.40308	0.628104
cg27339021	0.343491	0.351948	0.0746131	0.0841907
cg10889401	-0.306878	0.132752	0.855574	0.839106
cg20921684	-0.196685	0.546391	0.227737	0.173064
cg21152875	0.22597	0.141382	0.834563	0.832414
cg04474192	0.840366	0.054855	0.12034	0.151048
cg18046299	0.336421	0.0107163	0.0462179	0.0479411
cg17670640	-0.177479	0.404043	0.0593942	0.0595675
cg26815815	0.590391	0.010169	0.0600704	0.0772251
cg03638642	0.0444666	0.677262	0.0665913	0.0650558
cg19384825	0.106953	0.3208	0.121276	0.117103
cg01823925	-0.715388	0.054092	0.798086	0.764172
cg27216173	-0.19103	0.116223	0.737869	0.726379
cg10689859	0.0210128	0.87027	0.793454	0.797153
cg13054070	0.564248	0.00627372	0.873854	0.90433
cg01905102	0.0916691	0.762277	0.484741	0.504909
cg06634140	3.1094	8.82e-07	0.23349	0.601226
cg27143326	0.369255	0.0498658	0.878937	0.89345
cg05615459	-0.682264	0.0997916	0.798468	0.784314
cg07680601	0.146819	0.202059	0.0498564	0.047473
cg21369350	0.109868	0.507714	0.854185	0.859799
cg06714761	-0.00334092	0.990483	0.605152	0.644885
cg02372113	0.0300717	0.831921	0.0545335	0.0534008
cg08353938	1.45296	1.43e-07	0.79083	0.873965
cg12137686	-0.114844	0.42124	0.907469	0.893304
cg26014813	0.1767	0.184453	0.914569	0.922153
cg20539307	0.0532409	0.69252	0.830134	0.820064
cg04839779	-0.625226	0.0116484	0.736813	0.681981
cg23795962	0.122608	0.404415	0.872105	0.879413
cg25899315	0.582911	0.0108445	0.898656	0.908303
cg13975830	0.284586	0.0843609	0.923816	0.935094
cg20722587	0.322846	0.111613	0.0354393	0.0432092
cg18452347	-0.631978	0.00958918	0.921834	0.906402
cg16753846	-0.230562	0.236429	0.904564	0.909679
cg21141297	0.147076	0.146229	0.689997	0.683879
cg19906777	0.177671	0.113064	0.856934	0.852911
cg24410136	-0.0268571	0.809147	0.811405	0.797477
cg03935096	0.264718	0.222026	0.781384	0.826822
cg23960750	0.494336	0.0200762	0.0963319	0.1033
cg23862925	-0.0914908	0.500258	0.870004	0.866556
cg05704640	0.4784	0.0701755	0.913995	0.904645
cg08665271	0.0450118	0.703752	0.0673676	0.0664373
cg14876117	0.535571	0.0180899	0.424581	0.452403
cg04843555	1.1222	1.46e-05	0.85522	0.918485
cg17393702	0.0343565	0.805241	0.0626297	0.0589035
cg04773990	-0.856709	0.0338607	0.0686433	0.0511473
cg12419199	-0.0374327	0.81777	0.894536	0.893736
cg03075552	0.332721	0.00799998	0.868628	0.892454
cg03962411	0.385422	0.0603574	0.0582821	0.0671642
cg24786847	0.251275	0.298973	0.923987	0.920517
cg14038442	-0.110159	0.639952	0.808279	0.80992
cg13640690	0.555313	0.204049	0.170392	0.138649
cg02250442	1.48316	1.06e-05	0.758911	0.872461
cg02363657	0.0459012	0.864068	0.649218	0.62807
cg21374793	0.27207	0.246954	0.909554	0.92033
cg03069731	-0.108705	0.713343	0.830704	0.827176
cg06794398	0.198617	0.283913	0.0372806	0.0402142
cg23262831	0.0751493	0.524855	0.817566	0.831648
cg06327674	-0.601633	0.0892377	0.434033	0.263124
cg18932278	0.433939	0.087661	0.912965	0.914293
cg23800199	-0.0539137	0.686003	0.844395	0.852089
cg12516959	0.982382	0.00863563	0.119974	0.131978
cg04458548	0.0226507	0.907148	0.8955	0.904377
cg12017894	-0.178903	0.12979	0.842716	0.832888
cg03754063	0.071887	0.730266	0.904837	0.902822
cg17091652	1.69976	2.15e-06	0.0697906	0.149216
cg22852858	0.700728	0.00104265	0.795793	0.858811
cg21873359	0.181505	0.204086	0.799753	0.816224
cg24154650	0.00425553	0.978828	0.0427705	0.0386251
cg03055499	-0.213831	0.184541	0.0473288	0.0403175
cg10973967	0.419409	0.0729113	0.595118	0.673066
cg05593020	-0.541889	0.117903	0.65684	0.521286
cg23371050	0.258938	0.0307723	0.0623251	0.0670351
cg12253071	-0.968454	0.0400439	0.680093	0.548515
cg16289723	-0.858065	0.0203111	0.745395	0.610552
cg26630175	-0.0244001	0.837452	0.765016	0.773194
cg26570476	0.571616	0.00752973	0.745661	0.811344
cg01894905	1.13376	0.0048447	0.0408827	0.053689
cg22232164	0.122266	0.646451	0.266854	0.334663
cg17837894	0.376487	0.0538782	0.907389	0.921354
cg05397739	0.191481	0.342671	0.909005	0.921227
cg00370227	0.168385	0.453956	0.927	0.931953
cg13337716	0.0384387	0.848303	0.892919	0.896102
cg16616330	0.22142	0.0654838	0.901217	0.900432
cg07210017	-0.166615	0.409797	0.675672	0.693084
cg08813349	0.32293	0.0384513	0.0777165	0.0785936
cg09383846	0.100913	0.773295	0.773118	0.794681
cg25408172	0.0149203	0.943013	0.842164	0.861866
cg22346702	0.4818	0.0958902	0.0588209	0.0428339
cg24137412	0.254281	0.215661	0.930813	0.943215
cg14772684	0.27178	0.184053	0.825442	0.874901
cg04578828	0.324796	0.401237	0.84557	0.882135
cg11801991	0.111315	0.526841	0.028729	0.0287424
cg11683242	-0.94341	0.0354184	0.872732	0.83686
cg03241493	1.22187	0.0218466	0.108208	0.148861
cg04423700	0.232897	0.157322	0.885472	0.881775
cg22083798	-0.241352	0.173399	0.0802903	0.0788335
cg23275258	-0.815404	0.00324267	0.856573	0.785563
cg15620488	-0.190631	0.339655	0.880752	0.865039
cg24520968	-0.0560614	0.732583	0.854647	0.844944
cg25339380	-0.0263616	0.885187	0.935137	0.937442
cg06224178	0.222051	0.309139	0.810545	0.851547
cg17988623	0.0151809	0.928078	0.898786	0.897965
cg23120739	0.129342	0.279164	0.814557	0.813685
cg26105472	0.221772	0.182921	0.89058	0.912557
cg21550785	-0.464481	0.104962	0.83241	0.821372
cg12071008	-1.01706	0.000246049	0.715785	0.610221
cg05343289	0.777461	0.00138051	0.681412	0.761553
cg24002653	-0.32589	0.0686215	0.865892	0.848917
cg14326893	-0.024176	0.924302	0.918676	0.917502
cg15213057	-0.0238504	0.957242	0.907574	0.890646
cg13377564	0.177058	0.304173	0.886374	0.899067
cg26684238	0.368957	0.20691	0.90711	0.891222
cg18199664	-1.34859	0.0153321	0.433592	0.247882
cg21619971	-0.913376	0.000731279	0.901584	0.864832
cg07659535	0.721329	0.0282579	0.161357	0.173791
cg10469112	0.672639	0.0221939	0.835972	0.877121
cg00609283	-0.00751683	0.963595	0.908774	0.906388
cg17876453	1.80588	6.66e-05	0.108841	0.225763
cg05522083	-0.112149	0.362619	0.872589	0.860716
cg19959921	0.385071	0.125771	0.631379	0.679044
cg09538573	0.170031	0.417708	0.922013	0.928289
cg19639635	-0.154333	0.599876	0.668406	0.647101
cg18809077	0.509205	0.0221635	0.730767	0.803711
cg20209836	0.126386	0.608648	0.920789	0.909468
cg13117590	0.123279	0.469505	0.784465	0.808043
cg13170704	0.212475	0.148287	0.87292	0.880047
cg27638288	0.0781581	0.575388	0.900764	0.903928
cg18511407	-0.483326	0.02098	0.863238	0.836844
cg05795390	0.299532	0.091369	0.906189	0.91149
cg10325383	0.293971	0.047902	0.8745	0.878773
cg15070710	-0.472793	0.0378993	0.878534	0.882062
cg07276249	0.0366452	0.793877	0.0405949	0.040031
cg18725681	-0.767905	0.00327759	0.783862	0.709999
cg05867750	-0.0864474	0.656488	0.816196	0.83397
cg14609207	0.291161	0.149977	0.924858	0.927541
cg14475802	-0.0959002	0.594148	0.843456	0.840853
cg14298183	0.0542539	0.705406	0.8832	0.894054
cg01425709	0.315064	0.191301	0.813212	0.850489
cg23657143	-0.128982	0.497379	0.838441	0.836486
cg10739979	-0.121413	0.487186	0.89042	0.894691
cg02113971	-0.0347782	0.847496	0.0656634	0.0653029
cg17520051	-0.334385	0.0300051	0.915723	0.909547
cg19062245	0.944051	0.00182334	0.0524785	0.0725713
cg12383159	-0.000790076	0.996983	0.862182	0.855737
cg02964211	0.0440655	0.871342	0.691512	0.696291
cg25824226	-0.331623	0.0124751	0.0379354	0.0358422
cg14258341	0.438953	0.000334367	0.0875469	0.0960753
cg15956720	0.931902	0.00336651	0.102102	0.143075
cg16730084	-0.213063	0.0981803	0.889282	0.87562
cg05695858	-0.804953	0.00432774	0.328784	0.19979
cg21503377	-0.034652	0.737531	0.0999246	0.0954858
cg13133747	0.00519305	0.964511	0.0672616	0.0637993
cg03881382	0.0490746	0.842029	0.879077	0.894025
cg23467947	1.0731	0.00389135	0.0631085	0.131275
cg00301677	0.0579129	0.660894	0.851932	0.869156
cg22235233	0.111417	0.618097	0.90244	0.900156
cg02434860	0.122723	0.231474	0.0626514	0.0643768
cg04947024	-0.036678	0.836257	0.0395694	0.0386269
cg17122582	2.35097	0.000170658	0.077027	0.181772
cg10523696	-0.729092	0.0260476	0.826581	0.776775
cg10839745	-0.597688	0.0116757	0.906142	0.876743
cg22938407	-0.0127	0.911408	0.0343074	0.0322705
cg26269966	-0.809233	0.0480022	0.824165	0.768472
cg16418885	0.304469	0.0754483	0.913369	0.921702
cg17425014	-0.163899	0.582012	0.85002	0.838889
cg26081259	0.308731	0.0317883	0.916696	0.923716
cg27341236	1.92558	3.8e-05	0.561621	0.715599
cg16682935	-0.263081	0.269867	0.915933	0.901913
cg18154686	0.571122	0.0264179	0.91637	0.932674
cg12234330	-0.193439	0.426607	0.490586	0.482513
cg13606420	0.774695	0.000777592	0.0510171	0.0631996
cg12718307	0.0538875	0.709214	0.923676	0.928731
cg07166190	0.0298506	0.793801	0.86924	0.876493
cg01418188	1.37743	1.64e-05	0.160193	0.25684
cg09095196	-0.198669	0.236838	0.885885	0.870989
cg13227833	1.22605	0.000489282	0.417494	0.628035
cg06816517	0.333152	0.066028	0.893062	0.890719
cg20213491	-0.860866	0.0177028	0.535848	0.528952
cg20554636	-0.0457991	0.632747	0.0466254	0.0413691
cg01175550	0.00529925	0.981601	0.813642	0.823907
cg17107068	0.256387	0.057314	0.0490149	0.0513544
cg02459787	-0.0552089	0.698109	0.824843	0.822434
cg10508883	-0.26512	0.0981194	0.908289	0.894684
cg25806677	-0.427022	0.103124	0.789628	0.775821
cg22259545	0.134105	0.349554	0.936816	0.936132
cg04512003	1.01138	0.0228024	0.165768	0.176613
cg05827944	-0.13363	0.755482	0.24918	0.285261
cg17865114	-0.188396	0.230605	0.86832	0.848459
cg23255964	0.233975	0.547205	0.107365	0.126128
cg01310875	0.59419	0.00270714	0.805382	0.845841
cg27098462	-0.0960291	0.53661	0.889068	0.892929
cg05757376	-0.855131	0.00914281	0.861343	0.818045
cg23936596	-0.0690128	0.599953	0.833875	0.848831
cg15140775	1.03644	0.00412783	0.0510971	0.0611266
cg23146259	0.0947217	0.400452	0.0587922	0.0566807
cg08914627	-0.738333	0.00626181	0.770787	0.739838
cg12481912	0.349894	0.0203334	0.892826	0.906664
cg02284889	0.434037	0.00119316	0.0542137	0.060122
cg27091836	-0.336873	0.0380822	0.916819	0.906006
cg16915794	0.427088	0.00753979	0.0291752	0.0322327
cg13919506	0.411078	0.0315463	0.880009	0.89143
cg16542345	0.0709633	0.620904	0.870287	0.874428
cg12616833	-0.335106	0.0707661	0.873968	0.861981
cg25426908	0.206071	0.246707	0.879182	0.890741
cg08239440	-0.540265	0.328072	0.718858	0.709446
cg08375300	0.308715	0.0258171	0.898402	0.906882
cg16780406	0.0272769	0.913814	0.897997	0.877759
cg25214531	0.0675685	0.79716	0.834811	0.843273
cg10277950	-0.0724443	0.734208	0.91046	0.914001
cg02114107	0.262604	0.220834	0.12676	0.121476
cg18572609	-0.103136	0.587769	0.705913	0.678583
cg14350064	-0.423154	0.0387563	0.853819	0.836798
cg12019650	0.306189	0.0312846	0.824418	0.863127
cg18453965	0.0235758	0.940998	0.0207367	0.0310779
cg02204521	-0.272211	0.30662	0.898547	0.882927
cg18905249	-0.531233	0.0593939	0.876997	0.844062
cg10299086	-0.302769	0.379596	0.132205	0.128052
cg18697813	-0.564559	0.225983	0.753833	0.689446
cg02826233	0.0919199	0.598745	0.788644	0.817962
cg06417635	0.149984	0.308088	0.872658	0.890482
cg21893448	0.222862	0.110739	0.812874	0.835272
cg22212430	0.793279	0.0218154	0.864938	0.913606
cg19540286	0.0544364	0.759007	0.854923	0.856821
cg14695947	-0.433635	0.00509685	0.935606	0.917699
cg00963090	1.11243	0.00031725	0.049044	0.0832306
cg25122603	-0.0466475	0.903	0.794051	0.820149
cg13165063	-0.106206	0.548162	0.815722	0.822651
cg06680826	0.13549	0.41104	0.906842	0.894987
cg21288684	0.117401	0.523855	0.887714	0.875151
cg19101754	0.326146	0.00597217	0.0802529	0.0914708
cg00169354	0.0746107	0.903064	0.462503	0.388487
cg12312176	0.310046	0.0707777	0.922315	0.931995
cg16717723	1.29185	6.44e-05	0.640479	0.823391
cg14321492	1.18768	9.78e-08	0.660247	0.814405
cg20783319	-0.460337	0.343106	0.19732	0.126034
cg11521318	-0.846333	0.0809605	0.845208	0.807942
cg07649742	-0.566839	0.14156	0.883573	0.865989
cg11501139	-0.128259	0.340586	0.803577	0.806865
cg12537064	-0.0640213	0.576291	0.943046	0.941167
cg22685935	0.641432	0.0207471	0.0578679	0.0718578
cg01847380	-0.43426	0.147942	0.185477	0.145952
cg04776099	0.0439293	0.714169	0.0419717	0.0380697
cg09205945	3.13054	2.48e-05	0.118093	0.455399
cg24178926	-0.215835	0.145163	0.894654	0.88922
cg11322687	-0.10563	0.69882	0.894834	0.884081
cg05860475	0.983337	0.00165941	0.0962891	0.126686
cg14811616	-0.638539	0.0344332	0.915887	0.907428
cg00081439	-1.21508	0.0182491	0.524549	0.437833
cg01653419	0.465138	0.0397874	0.914339	0.917849
cg17116402	-0.244512	0.160514	0.922081	0.924155
cg07718254	0.225232	0.294046	0.731372	0.738629
cg26774156	0.121997	0.701942	0.812431	0.827887
cg03441835	0.383624	0.0262288	0.037516	0.043733
cg26117912	-0.436025	0.0545148	0.8521	0.844628
cg13513766	0.361635	0.0368502	0.0387135	0.0427665
cg02994066	0.0927303	0.567754	0.902806	0.894817
cg19366986	-0.235043	0.142969	0.832729	0.814629
cg25598786	0.77806	0.00727115	0.860736	0.868341
cg20320494	1.32532	0.0543982	0.100453	0.162354
cg04107646	-0.474173	0.0223153	0.6972	0.637088
cg20828084	0.591198	0.0121298	0.814922	0.872545
cg01623879	-0.485457	0.0413537	0.747955	0.7021
cg06331674	-0.0612419	0.695764	0.0606974	0.0657873
cg12464869	-0.598928	0.00621268	0.0479068	0.0422942
cg04414913	-0.338543	0.0210895	0.74157	0.693323
cg22031032	-0.339335	0.0426741	0.890434	0.872582
cg20921554	-0.257829	0.264749	0.929895	0.906483
cg24489403	0.366038	0.378667	0.921807	0.930933
cg01466615	-0.353861	0.112597	0.817324	0.80268
cg09678829	-0.123177	0.330639	0.911219	0.90757
cg03876073	0.127523	0.582493	0.428704	0.451281
cg07927120	0.967373	1.39e-05	0.891149	0.904993
cg26166004	0.103353	0.320531	0.0714008	0.0740552
cg00332951	0.0332516	0.836405	0.916983	0.9119
cg21536328	-0.196569	0.171217	0.933097	0.928639
cg14587704	0.300978	0.187294	0.87364	0.891561
cg25971402	1.13953	0.00242298	0.737329	0.792043
cg05116792	1.38303	0.0236829	0.0790727	0.10994
cg25662857	-0.688193	0.00664445	0.660346	0.612836
cg10557739	0.174041	0.215334	0.916013	0.922506
cg07511070	-0.512201	0.00328037	0.587362	0.539595
cg01079768	-0.576443	0.004623	0.695997	0.655883
cg04537941	-0.405631	0.00878475	0.92138	0.90812
cg12824929	0.654552	0.00957717	0.850484	0.863127
cg15344596	-0.361439	0.0090724	0.930425	0.919307
cg02234529	-0.53688	0.0317366	0.768031	0.741329
cg27212023	-0.385093	0.0849002	0.72735	0.677398
cg21539842	-0.144811	0.498975	0.907753	0.900693
cg07780114	-0.192552	0.372904	0.860879	0.847646
cg20031327	-0.623548	0.0636169	0.902598	0.881796
cg05106231	0.130915	0.441358	0.857099	0.85491
cg17930583	0.517639	0.0243917	0.710832	0.774728
cg22589360	0.0653623	0.567111	0.0527367	0.0507269
cg06461713	0.172686	0.46718	0.878183	0.895759
cg05382293	-0.040821	0.820605	0.741603	0.743279
cg03695431	0.173651	0.284271	0.830248	0.838275
cg01471066	0.0653458	0.543382	0.887079	0.882886
cg12532966	0.142131	0.634075	0.792013	0.868435
cg17194927	0.162652	0.580815	0.93427	0.950799
cg10939691	0.204196	0.581719	0.0534713	0.053473
cg14353539	-0.444131	0.153661	0.737402	0.719794
cg11711880	0.0219962	0.865464	0.83021	0.83458
cg09693765	-0.122549	0.341903	0.862898	0.856342
cg19634247	0.0717013	0.581878	0.068412	0.0625446
cg06181173	-0.126018	0.514833	0.828067	0.818835
cg13847265	0.613991	0.0418225	0.900209	0.905293
cg15348033	-0.0458951	0.844712	0.613098	0.572196
cg20708990	-0.0138819	0.95457	0.741332	0.73744
cg15621651	0.332959	0.177472	0.889642	0.907037
cg11685223	0.210144	0.174367	0.663505	0.690581
cg22820587	-0.528055	0.265164	0.66408	0.554694
cg13087969	-0.0828491	0.591137	0.879685	0.885607
cg24340507	-0.0595917	0.685745	0.847209	0.844239
cg27159303	-0.187671	0.545056	0.924681	0.930809
cg09036952	-0.0279145	0.877068	0.853637	0.850522
cg21793496	-0.233327	0.0751275	0.928415	0.915564
cg13574363	0.424568	0.0251844	0.91877	0.92926
cg27567922	-0.130262	0.639858	0.890278	0.887666
cg26839961	-0.0890712	0.565835	0.905626	0.909589
cg05852523	-0.145433	0.553174	0.792372	0.810413
cg04377282	-0.0872039	0.608494	0.161485	0.142516
cg09338148	1.28373	0.000114984	0.108756	0.17842
cg12924548	-0.0171517	0.925967	0.891559	0.899191
cg13374297	-0.0119559	0.936713	0.869423	0.861104
cg08724517	-0.0814913	0.695728	0.108947	0.101425
cg25094467	-0.0066518	0.960731	0.879839	0.881481
cg07635693	-0.366855	0.0729443	0.771891	0.758178
cg11145296	-0.210265	0.424141	0.883436	0.884603
cg05777536	1.49752	0.00467191	0.0993051	0.152815
cg08187089	0.0699294	0.650043	0.921635	0.914007
cg25749583	0.0850671	0.688413	0.893422	0.88779
cg02725211	0.0465764	0.811371	0.875987	0.885735
cg06492013	0.304835	0.0761638	0.900801	0.897276
cg15341808	-0.249101	0.20198	0.915937	0.917654
cg19675684	-0.00548625	0.967015	0.0554893	0.058169
cg23363775	0.368002	0.00501276	0.911291	0.926464
cg00593897	0.424765	0.0747395	0.0355375	0.0427044
cg26945349	0.000635676	0.996575	0.0465945	0.0418355
cg00501035	-0.281099	0.290853	0.870832	0.834882
cg19454397	-0.124581	0.563719	0.869508	0.873202
cg02844688	-0.221121	0.355214	0.420931	0.370069
cg13055312	0.217347	0.0854403	0.914826	0.928618
cg16439672	-0.00561084	0.961952	0.874314	0.871503
cg09387587	-0.133584	0.394388	0.85914	0.849834
cg22576265	-0.0212163	0.90768	0.807038	0.813367
cg15302744	0.035696	0.791335	0.0526025	0.0518446
cg20143530	0.360221	0.126573	0.119683	0.145909
cg24659527	0.215746	0.369035	0.631385	0.726002
cg17833435	0.0849778	0.621032	0.906459	0.908413
cg13813744	0.737567	0.00012613	0.569626	0.680564
cg05335806	0.335288	0.209673	0.689861	0.739912
cg24988451	0.564936	0.00126442	0.885363	0.905537
cg10469980	0.220985	0.131135	0.828157	0.84141
cg07623795	-1.00195	0.0434867	0.582743	0.488333
cg09721469	-0.877404	0.0481943	0.863389	0.83579
cg02336491	-0.0817544	0.591035	0.0480467	0.045236
cg19690306	-0.0333013	0.888804	0.85054	0.870095
cg09493833	0.306073	0.019627	0.125085	0.132137
cg17399280	0.0951824	0.567368	0.874465	0.878105
cg16153547	0.0565822	0.788747	0.0884586	0.0861505
cg16839726	1.84353	9.99e-06	0.893486	0.945165
cg23426912	-0.360514	0.185038	0.795449	0.790531
cg05711609	0.272178	0.243295	0.905394	0.922359
cg10922823	0.107932	0.53696	0.614917	0.607027
cg26668508	0.039957	0.846473	0.929812	0.933049
cg15287126	0.334445	0.0553748	0.0408982	0.0434055
cg20154144	-0.0174886	0.892395	0.0930731	0.0858807
cg05750884	-0.102374	0.592361	0.909456	0.910479
cg23318768	-0.207653	0.278533	0.710961	0.721021
cg07045581	-0.853357	0.0135621	0.828001	0.741287
cg00326440	-0.581729	0.00298542	0.841651	0.792846
cg19979773	-0.0901649	0.449891	0.901482	0.90962
cg00876725	-0.7978	0.018236	0.880846	0.849102
cg01012273	-0.720857	0.0279081	0.736094	0.671582
cg20635393	0.149336	0.297574	0.0412045	0.0443146
cg20355606	-0.442114	0.00588353	0.87905	0.860252
cg17490306	-0.257528	0.202096	0.921387	0.915877
cg24007907	0.628227	0.0624511	0.286267	0.356326
cg02324558	0.682992	0.0305607	0.630033	0.726978
cg15119683	0.282009	0.025148	0.537137	0.58891
cg24874173	0.953335	0.0174735	0.883808	0.92586
cg27127643	0.21305	0.0493246	0.0458959	0.0493414
cg20681975	0.299107	0.0363382	0.0311172	0.0329496
cg25046748	-0.230729	0.250624	0.662792	0.592823
cg17324160	-0.369789	0.0436925	0.923877	0.90267
cg21047465	1.54912	3.54e-05	0.38635	0.612554
cg01189112	0.374629	0.0567213	0.0559831	0.0754609
cg13910860	0.0162103	0.872138	0.0697872	0.0695375
cg02452146	-0.347971	0.0265291	0.89756	0.885435
cg08869133	-0.571825	0.000260787	0.677816	0.602666
cg19628958	0.457537	0.196794	0.420131	0.527091
cg14188064	0.0693875	0.727574	0.954151	0.956737
cg22802687	-0.00500988	0.988043	0.870814	0.810908
cg11377665	-0.00787882	0.968764	0.9087	0.906474
cg12247200	-0.0930934	0.558534	0.929278	0.92304
cg24778858	0.242981	0.0522807	0.698977	0.710083
cg05672174	-0.245975	0.100862	0.837633	0.837221
cg06465788	-0.105217	0.50061	0.694795	0.702542
cg07428430	0.367151	0.0790602	0.926841	0.924644
cg07193972	0.181942	0.264467	0.929312	0.93241
cg14219854	0.551832	0.0990488	0.0917851	0.0953231
cg12891049	-0.0936842	0.482368	0.845544	0.847472
cg00195749	0.123325	0.531474	0.457606	0.503019
cg09071407	0.0157588	0.941867	0.777565	0.794086
cg04519403	0.828132	0.0523427	0.893701	0.905861
cg02876466	-0.0810388	0.460892	0.79141	0.80011
cg17910918	0.0922605	0.69649	0.854935	0.855256
cg13255083	0.220693	0.624732	0.216951	0.184394
cg25815543	-0.0506382	0.853538	0.861096	0.861072
cg15798530	0.546405	0.0464125	0.898616	0.920521
cg18715075	-0.285043	0.165536	0.910015	0.915776
cg17432627	2.46462	8.67e-06	0.191844	0.484195
cg13330050	-0.573557	0.232068	0.584066	0.444543
cg10810819	-0.300155	0.340627	0.876821	0.828824
cg25266170	-0.286647	0.323676	0.906023	0.889148
cg23195256	-0.339105	0.0733481	0.826484	0.80944
cg03585453	-0.0355931	0.848736	0.901905	0.908063
cg07079560	0.255368	0.403782	0.879774	0.908841
cg12345609	0.196845	0.338487	0.831409	0.863304
cg02898059	0.159743	0.406159	0.921841	0.93437
cg06062378	1.931	5.13e-05	0.23683	0.429534
cg21980045	-0.354899	0.073325	0.601838	0.561457
cg02068166	0.806858	0.0822718	0.480968	0.4797
cg14843608	-0.251401	0.258181	0.915635	0.906646
cg11851753	0.434188	0.00865612	0.0546364	0.0634084
cg08258245	0.606179	0.0126981	0.140338	0.166862
cg14186135	-0.17642	0.587364	0.567624	0.533755
cg27125293	0.893815	0.0306857	0.801129	0.860359
cg14611555	0.0785627	0.502493	0.815494	0.817851
cg10252804	-0.146936	0.391285	0.816386	0.816308
cg14730192	3.35217	1.62e-05	0.0995951	0.367881
cg23621222	-0.2893	0.0585114	0.82397	0.814387
cg07902263	0.398349	0.0127655	0.0415995	0.0457579
cg02333884	-0.179338	0.448297	0.886243	0.886933
cg05347757	-0.0804134	0.775969	0.918602	0.907775
cg06613783	-0.322117	0.0760837	0.898022	0.886459
cg18249968	-0.116661	0.483936	0.886749	0.888522
cg09158696	1.30855	0.0256738	0.805823	0.844216
cg17916948	0.111574	0.640111	0.271543	0.274173
cg23451821	0.626857	0.0179566	0.875953	0.921643
cg06071479	0.448424	0.0401275	0.842177	0.862312
cg02647381	-0.230126	0.15791	0.88314	0.884302
cg06726213	0.0381112	0.87414	0.926118	0.928139
cg10475564	-0.251067	0.370476	0.863654	0.848473
cg15147534	0.0467822	0.793604	0.791828	0.775877
cg14803539	0.0277784	0.817626	0.910506	0.916357
cg00973947	-0.164234	0.131508	0.0717487	0.0637813
cg13819249	-0.0686442	0.683397	0.870254	0.879567
cg13020457	0.22445	0.139672	0.872902	0.869958
cg13684521	0.240832	0.261791	0.940384	0.940788
cg22835950	-0.735338	0.0599314	0.797027	0.787377
cg05352517	-0.0141397	0.928126	0.894692	0.890975
cg06279781	0.0291601	0.865807	0.891232	0.896312
cg17783593	0.155283	0.275459	0.0459769	0.0453468
cg02575937	0.0561824	0.689112	0.845642	0.848993
cg12744916	-0.144857	0.761304	0.883262	0.879748
cg18553979	0.219712	0.256618	0.871314	0.875577
cg15903421	-0.266783	0.28044	0.189033	0.147349
cg12786907	0.116043	0.446961	0.902141	0.906054
cg05385477	0.0782109	0.549679	0.909666	0.90797
cg10123035	0.444421	0.352547	0.100866	0.112697
cg24850585	-0.100836	0.661578	0.0763345	0.0625995
cg27063617	0.314515	0.0962286	0.867742	0.877863
cg05390151	0.0463139	0.822081	0.0704309	0.062088
cg22376583	0.210375	0.245206	0.0981323	0.0975845
cg11236296	-0.0320022	0.875635	0.829738	0.840192
cg00816177	0.0612989	0.811532	0.0552801	0.0507133
cg05806054	0.359671	0.0149097	0.0785575	0.0862529
cg05299479	0.875816	0.00027116	0.837301	0.883228
cg09660810	1.55983	9.35e-06	0.498283	0.716708
cg13600716	0.500907	0.0176837	0.82032	0.851188
cg03944691	0.224889	0.270041	0.905262	0.902338
cg12148263	-0.191638	0.527801	0.885425	0.869947
cg06964191	0.104922	0.560928	0.0603834	0.0588203
cg08266106	0.534312	0.0152035	0.922294	0.938256
cg22006449	-0.0342202	0.785427	0.921756	0.925563
cg26489415	-0.147969	0.562282	0.890108	0.89159
cg12267107	-0.0164942	0.910503	0.892874	0.901669
cg00760992	-0.58572	0.0169313	0.491128	0.398152
cg03869253	0.153839	0.20217	0.0477507	0.0516403
cg16264526	-0.236086	0.393789	0.71902	0.7268
cg01061283	-0.332115	0.0231759	0.888814	0.881477
cg22771602	-0.540546	0.0682874	0.898851	0.873674
cg18468498	0.335697	0.180993	0.895977	0.897518
cg26538164	1.52213	3.99e-06	0.577578	0.774109
cg02854676	-0.170252	0.421657	0.871041	0.865461
cg16242498	-0.0866754	0.623402	0.825762	0.854544
cg22955140	0.148892	0.595064	0.88787	0.888909
cg10684486	-0.213473	0.199118	0.522092	0.508365
cg02094681	0.781994	0.129082	0.252655	0.16811
cg24368491	0.163572	0.531233	0.847964	0.867718
cg01240823	0.160277	0.255258	0.899123	0.907429
cg12273426	-0.206005	0.64469	0.746444	0.749683
cg20482462	0.0708977	0.797458	0.861324	0.851485
cg16400150	0.0972128	0.415879	0.0377278	0.0379553
cg00570575	0.0295361	0.855328	0.86241	0.876771
cg21211977	-0.0809042	0.467595	0.932139	0.922673
cg10039089	-0.113572	0.495617	0.892931	0.895406
cg17936721	0.108301	0.395826	0.0839098	0.0824108
cg04707967	-0.163507	0.416636	0.927505	0.930476
cg21179618	1.23096	0.0174383	0.135239	0.19478
cg00748188	0.537672	0.0270183	0.0958673	0.116572
cg15034599	0.00404301	0.981517	0.82459	0.840088
cg09967373	-0.843318	0.0017566	0.77164	0.700918
cg24360747	-0.158889	0.541364	0.86735	0.855671
cg09064713	0.057309	0.735531	0.9196	0.909436
cg10083889	-0.619739	0.00493333	0.892082	0.871363
cg27408262	-0.391757	0.0592257	0.531649	0.472955
cg02903680	-1.88823	1.87e-06	0.685181	0.465012
cg27180066	-0.124813	0.550732	0.927287	0.926972
cg22677755	-0.187099	0.245691	0.87234	0.876154
cg24152251	-1.85834	0.000506877	0.903994	0.792128
cg25721648	-0.531885	0.0989085	0.894689	0.855157
cg02121330	0.199329	0.0527017	0.0987558	0.107958
cg24338341	0.149717	0.417504	0.808368	0.833224
cg24330906	0.119272	0.39544	0.0461116	0.0459114
cg23562117	-0.143902	0.312751	0.843399	0.842223
cg16152636	0.338808	0.0452568	0.847416	0.877497
cg25892137	0.0266599	0.777152	0.786454	0.790694
cg27310647	0.232091	0.391952	0.550513	0.574746
cg22164720	2.46029	8.96e-06	0.105837	0.283866
cg04955914	-1.34285	3.83e-06	0.585194	0.45171
cg26062037	0.317127	0.0968386	0.8435	0.86132
cg01201151	-0.179529	0.416198	0.821071	0.813295
cg12232021	-0.0336843	0.910526	0.890125	0.868133
cg25658728	0.121106	0.417194	0.923074	0.926622
cg26348172	-0.0760944	0.672974	0.882541	0.881812
cg13040733	-0.369406	0.0958522	0.788611	0.791546
cg16318833	-0.165166	0.35031	0.903646	0.889416
cg05239790	0.443812	0.00197532	0.0633601	0.0731497
cg25042075	0.837183	0.000931867	0.0861455	0.108943
cg23433249	0.333038	0.357173	0.844279	0.844715
cg20561457	0.00657072	0.973596	0.759772	0.778057
cg03623178	0.255117	0.0985387	0.0440835	0.0440416
cg13464323	-0.478224	0.0869848	0.879506	0.866602
cg11574580	0.0637318	0.735761	0.92524	0.919729
cg25398315	-1.30115	0.00104244	0.521607	0.383903
cg10115320	-0.0157943	0.938873	0.920797	0.922651
cg11651174	-0.00832181	0.945962	0.879014	0.886104
cg08167129	0.296188	0.0229954	0.0641151	0.065962
cg02373485	0.449229	0.0014937	0.803454	0.845695
cg01673780	-0.334904	0.140518	0.904381	0.908221
cg04845319	-0.586193	0.0903747	0.783683	0.743214
cg24873202	-0.0616766	0.72429	0.881223	0.874867
cg04944537	0.191002	0.215955	0.759665	0.793501
cg01785722	0.242223	0.204485	0.888863	0.891238
cg01793945	-0.402016	0.016488	0.862172	0.833017
cg03593896	0.282288	0.0271402	0.788772	0.82985
cg01354923	0.021383	0.857897	0.0475505	0.0450112
cg06951451	0.0609677	0.662164	0.906116	0.907429
cg24438311	0.0451812	0.738814	0.840209	0.85011
cg10122047	0.763343	0.216186	0.725766	0.799391
cg26796379	-0.0216315	0.915847	0.930853	0.9293
cg21626364	0.397483	0.0233081	0.858104	0.891102
cg18813148	0.213189	0.144824	0.0380493	0.0405411
cg15852891	-0.0677565	0.730157	0.0621258	0.0610475
cg09329137	1.96482	0.00127083	0.320913	0.624448
cg02927618	0.997038	5.52e-05	0.695806	0.826357
cg26785451	0.210381	0.324634	0.884898	0.900992
cg07372023	0.0409504	0.811116	0.879102	0.889016
cg06242146	0.17109	0.234756	0.0339645	0.0337455
cg14674634	0.0515602	0.888402	0.232817	0.277648
cg19300389	-0.271264	0.159067	0.853592	0.838049
cg02213287	0.02435	0.879519	0.0537208	0.049106
cg02164185	0.515532	0.0336307	0.91445	0.9159
cg14876896	-0.0921063	0.555196	0.887891	0.876053
cg09564132	0.203365	0.29699	0.915183	0.914867
cg19350747	0.168827	0.315556	0.804023	0.807151
cg16847969	0.00981399	0.96182	0.0591407	0.0521752
cg00192701	-0.476624	0.0100758	0.881893	0.857488
cg08549810	-1.07021	0.00130274	0.606251	0.444199
cg11308991	0.235798	0.299778	0.897751	0.91019
cg04453648	0.187979	0.254644	0.853432	0.879973
cg04248234	-0.449021	0.239145	0.11211	0.0903983
cg26785234	-5.07e-05	0.999798	0.882667	0.864307
cg01802121	0.134448	0.65539	0.81677	0.813786
cg14784868	-0.54708	0.0723778	0.0682884	0.0554531
cg00014118	-0.033192	0.913295	0.499723	0.449934
cg20987132	-0.159926	0.191781	0.809514	0.811817
cg15039509	-0.358854	0.0800401	0.836381	0.812661
cg19376823	0.121807	0.646628	0.799711	0.850665
cg19502457	0.315402	0.0334916	0.792606	0.817325
cg11353790	0.53825	0.282515	0.919748	0.92507
cg16372807	-0.280663	0.148539	0.935755	0.924971
cg20351160	0.567721	0.0432601	0.778518	0.84529
cg11755367	-0.0094592	0.957573	0.57066	0.575771
cg12766383	-0.130027	0.388172	0.937826	0.935674
cg04330811	0.244052	0.545025	0.897475	0.917138
cg10574024	-0.399117	0.00663312	0.87101	0.844566
cg03826446	0.105428	0.612543	0.894328	0.899457
cg12960296	-0.00295893	0.982241	0.034885	0.033673
cg26539301	0.540228	0.000710393	0.552008	0.639899
cg11844800	-0.367874	0.0604857	0.515219	0.420149
cg24918386	-0.472491	0.0708445	0.822082	0.774279
cg09528415	1.40417	0.00650632	0.0634625	0.0937092
cg19904783	0.62576	0.000199111	0.756105	0.790107
cg23453570	-0.562553	0.108354	0.89163	0.864932
cg17656267	0.263523	0.0554862	0.0601106	0.0622112
cg02735557	1.94597	0.000224152	0.107866	0.249737
cg27529346	-0.653848	0.137405	0.841586	0.754731
cg06270206	0.285499	0.11145	0.806632	0.82713
cg15666516	0.0826454	0.45839	0.0564751	0.0583529
cg25436974	-0.252166	0.367058	0.868158	0.850699
cg14194950	0.15431	0.172946	0.0640001	0.0646859
cg13364154	3.32773	3.22e-06	0.0957801	0.343336
cg03564061	-0.213355	0.192365	0.839017	0.827662
cg25251543	-0.406617	0.00818628	0.865991	0.849174
cg19476368	0.134894	0.247608	0.903678	0.910195
cg04843628	0.389373	0.00841278	0.75063	0.790101
cg14333068	0.267487	0.0871452	0.0967398	0.0987826
cg05452521	-0.202014	0.297312	0.929725	0.918202
cg05098664	0.0444742	0.763016	0.885877	0.89548
cg15115803	0.040693	0.882111	0.925297	0.92524
cg10677712	-0.39646	0.159198	0.88572	0.870471
cg05773155	-0.112101	0.519475	0.837497	0.831114
[truncated: 734,089+ more rows]
