# Supplementary material for: TET2 mutations are associated with hypermethylation at key regulatory enhancers in normal and malignant hematopoiesis
Source: Nat Commun. 2021 Oct 18;12:6061. doi: 10.1038/s41467-021-26093-2 (PMC8523747; doi:10.1038/s41467-021-26093-2)
Supplement: Supplementary file 7 — Supplementary Data 4 [file 41467_2021_26093_MOESM7_ESM.xlsx]

## Sheet: Supplementary Data 6
probe	estimate	pval	mean_beta_case	mean_beta_ctrl
cg10611580	1.52938	2.19051e-10	0.257291	0.107841
cg14206066	3.03872	7.80747e-10	0.557544	0.133018
cg10120652	1.45237	9.06642e-10	0.721029	0.487246
cg22026423	1.8919	1.30982e-09	0.271331	0.0894571
cg13741422	2.14257	1.43083e-09	0.525565	0.187808
cg20513777	1.38642	1.62766e-09	0.713595	0.492831
cg02549249	2.758	2.52989e-09	0.695563	0.277722
cg18642369	2.56038	2.71484e-09	0.709247	0.303404
cg27437304	1.9036	3.42192e-09	0.803999	0.516687
cg16469560	1.6406	3.62596e-09	0.54236	0.266929
cg12014326	1.98516	5.9661e-09	0.781057	0.488678
cg19281955	1.90534	6.11576e-09	0.508241	0.209354
cg19208848	1.58583	6.69785e-09	0.210555	0.0965101
cg19985477	1.64621	6.7567e-09	0.170082	0.0625631
cg22551942	-1.79072	6.7891e-09	0.360592	0.68195
cg04078115	1.93608	7.00804e-09	0.255877	0.0771856
cg10167304	2.46367	7.22109e-09	0.308729	0.0653587
cg19281794	1.98381	7.30817e-09	0.606447	0.295139
cg04231870	1.45186	7.7262e-09	0.49266	0.265884
cg25834518	2.14487	8.83384e-09	0.404624	0.11895
cg14519150	1.71555	9.14515e-09	0.823171	0.611258
cg08771569	1.87931	9.16103e-09	0.621494	0.327047
cg22894329	1.97436	9.91817e-09	0.505154	0.22952
cg10149296	1.83393	1.05231e-08	0.717363	0.406269
cg27216368	2.39843	1.07498e-08	0.395828	0.111519
cg25622763	1.33132	1.08851e-08	0.512741	0.300112
cg18387515	1.99698	1.11774e-08	0.716888	0.377916
cg23209684	1.24176	1.18486e-08	0.63717	0.418403
cg10671830	2.23928	1.19355e-08	0.563471	0.217535
cg09857786	1.96357	1.19458e-08	0.28735	0.0807809
cg26348882	1.60311	1.20381e-08	0.740306	0.486284
cg04223044	1.46887	1.22923e-08	0.863554	0.70424
cg21574629	1.50044	1.32753e-08	0.551813	0.302619
cg09453525	1.73727	1.34982e-08	0.694021	0.383871
cg20991997	1.6977	1.3705e-08	0.767297	0.485972
cg00066751	1.41268	1.40504e-08	0.245309	0.104058
cg07869232	1.47676	1.42305e-08	0.725933	0.475307
cg05470134	1.12154	1.44036e-08	0.852832	0.730243
cg08684511	1.99031	1.55039e-08	0.784494	0.481334
cg20367894	1.71522	1.56121e-08	0.57242	0.296504
cg06836849	1.69633	1.71039e-08	0.198535	0.0745013
cg20227944	1.69089	1.72727e-08	0.712536	0.450975
cg04804365	2.4997	1.79067e-08	0.343795	0.0792424
cg15310871	1.65611	1.8264e-08	0.884858	0.705036
cg00256485	1.25554	1.84414e-08	0.664798	0.456501
cg09791633	1.03351	1.84511e-08	0.700626	0.547042
cg22896572	1.89807	1.87884e-08	0.801519	0.498958
cg10612251	1.86041	2.01936e-08	0.747588	0.484394
cg21331367	1.87797	2.04831e-08	0.48424	0.191031
cg13502610	2.42099	2.07313e-08	0.58249	0.200635
cg21370352	2.00248	2.16062e-08	0.875063	0.62817
cg13821209	1.90624	2.23307e-08	0.567752	0.224239
cg20822254	1.72751	2.25364e-08	0.830693	0.599108
cg04288453	1.80191	2.27388e-08	0.772491	0.480945
cg14021332	2.01456	2.43754e-08	0.523055	0.20957
cg07248377	1.71014	2.44779e-08	0.772683	0.498712
cg06978477	1.81427	2.45756e-08	0.439395	0.183051
cg18603056	2.15397	2.50731e-08	0.38409	0.119079
cg12321934	2.50293	2.5863e-08	0.219022	0.0514252
cg18102305	1.75717	2.63367e-08	0.755065	0.485486
cg05661533	2.04085	2.75779e-08	0.625172	0.325998
cg01647346	1.30786	2.77809e-08	0.698406	0.483688
cg15349696	2.45138	2.82829e-08	0.820236	0.428169
cg07608961	1.17984	2.83773e-08	0.668003	0.485368
cg00065942	1.27345	2.91203e-08	0.391896	0.202603
cg20779059	1.68887	2.92424e-08	0.734283	0.456618
cg03663733	1.34208	2.95991e-08	0.629965	0.404711
cg03497059	2.11399	2.97533e-08	0.71929	0.363172
cg11722704	2.32641	3.00623e-08	0.681631	0.287928
cg08299521	2.47551	3.18461e-08	0.619395	0.239268
cg11608585	1.41782	3.24422e-08	0.785509	0.561602
cg14722458	1.46253	3.26437e-08	0.611832	0.373988
cg27386684	1.32683	3.35983e-08	0.747187	0.5474
cg00883689	1.82175	3.36157e-08	0.822683	0.563149
cg23244376	1.66002	3.41332e-08	0.73542	0.448742
cg07073964	1.49019	3.51451e-08	0.825122	0.600792
cg19932420	1.5733	3.70988e-08	0.562809	0.298264
cg01133215	2.08311	3.74552e-08	0.576525	0.22009
cg00476771	2.0233	3.79104e-08	0.74145	0.405003
cg04987734	1.89596	3.79365e-08	0.677614	0.372205
cg12903335	1.68593	3.81952e-08	0.303024	0.122842
cg02879097	1.54917	3.92111e-08	0.678378	0.421655
cg15009593	1.50615	3.92189e-08	0.667857	0.469775
cg14141086	1.24537	3.94219e-08	0.818025	0.660926
cg26682407	2.01836	3.96784e-08	0.572194	0.233712
cg03170721	1.81779	3.97639e-08	0.898438	0.707407
cg11669284	1.87247	3.99615e-08	0.707269	0.437484
cg00099350	1.81491	4.0011e-08	0.293466	0.0917664
cg21518332	1.14585	4.02059e-08	0.871915	0.74325
cg22563987	1.44654	4.05688e-08	0.474862	0.253007
cg09885622	2.09346	4.07147e-08	0.605558	0.254853
cg19783658	1.38371	4.11354e-08	0.809335	0.610119
cg26905159	0.957346	4.12825e-08	0.784411	0.656699
cg22562591	2.08116	4.35034e-08	0.529409	0.210432
cg11997536	1.25155	4.36231e-08	0.766696	0.582937
cg11251006	1.52681	4.36702e-08	0.825192	0.615491
cg03258508	1.65603	4.41764e-08	0.841326	0.608639
cg13648550	1.28727	4.47873e-08	0.170084	0.0769581
cg25794145	1.12255	4.48977e-08	0.805756	0.66017
cg23343486	1.81774	4.50672e-08	0.418988	0.168742
cg22830551	1.46549	4.70412e-08	0.786013	0.546376
cg19371711	1.38569	4.76516e-08	0.674292	0.437336
cg03730529	2.04493	4.87238e-08	0.561366	0.239487
cg25240753	1.23387	4.92646e-08	0.814828	0.648648
cg04815334	2.16741	4.96179e-08	0.855082	0.550725
cg27185978	1.80069	4.98224e-08	0.741065	0.446323
cg03090059	1.91298	5.09623e-08	0.603791	0.296297
cg15678817	1.7532	5.15432e-08	0.401926	0.159534
cg01886647	2.24755	5.21314e-08	0.359228	0.107701
cg14790224	1.26793	5.47734e-08	0.252531	0.119401
cg06832898	2.13262	5.56769e-08	0.748666	0.424366
cg16393899	1.86364	5.58906e-08	0.82051	0.558422
cg09766265	1.90569	5.64536e-08	0.636715	0.322137
cg21037348	1.98157	5.6713e-08	0.806845	0.534179
cg04594694	1.46919	5.91066e-08	0.737559	0.49076
cg05104052	1.84534	5.96864e-08	0.446597	0.171596
cg13429093	1.44404	6.08721e-08	0.664116	0.440196
cg09763644	2.37036	6.47863e-08	0.617959	0.224657
cg10677351	-1.98915	6.50421e-08	0.574823	0.841264
cg16596317	1.60125	6.56898e-08	0.655874	0.409583
cg19736117	1.25681	6.56949e-08	0.396645	0.213656
cg21619827	2.26884	6.57921e-08	0.609311	0.22588
cg08496737	1.47249	6.63686e-08	0.705413	0.459621
cg21049579	2.2323	6.64152e-08	0.273928	0.074298
cg17619619	1.42883	6.78165e-08	0.729741	0.542095
cg06511330	1.68173	7.05637e-08	0.853297	0.65452
cg23059730	1.39667	7.13875e-08	0.784342	0.588302
cg13240333	2.33388	7.14451e-08	0.672647	0.286083
cg04309397	1.50274	7.31523e-08	0.540505	0.270649
cg11902004	-1.85785	7.41709e-08	0.0967683	0.105952
cg06433350	1.11612	7.48081e-08	0.657558	0.465792
cg09124602	1.26095	7.48126e-08	0.641186	0.433529
cg07195438	1.92784	7.56983e-08	0.810902	0.516695
cg04969921	1.10819	7.71002e-08	0.305456	0.171193
cg02016405	1.34186	7.73256e-08	0.648623	0.421688
cg08610982	1.89514	7.92571e-08	0.248535	0.0786906
cg16660547	1.9017	7.92925e-08	0.861705	0.599037
cg02888894	1.14049	7.97772e-08	0.830809	0.688632
cg13571479	1.71347	7.99032e-08	0.752979	0.521506
cg14586387	2.03524	8.0308e-08	0.848428	0.567557
cg09765245	1.51725	8.10335e-08	0.820712	0.625693
cg06367707	1.65678	8.11219e-08	0.66881	0.399583
cg02016178	1.59643	8.2714e-08	0.314621	0.140216
cg00133116	1.7004	8.30789e-08	0.38368	0.148595
cg02656756	1.83328	8.45732e-08	0.668713	0.353404
cg26607113	1.47404	8.50803e-08	0.480683	0.244638
cg08400424	1.61749	8.50824e-08	0.578373	0.298207
cg26794191	1.27258	8.61148e-08	0.326953	0.159173
cg15058210	1.86329	8.66821e-08	0.655821	0.336419
cg09588221	1.09628	8.73885e-08	0.808776	0.670055
cg03262445	1.39935	8.86851e-08	0.669784	0.457464
cg21403762	1.4747	8.9322e-08	0.813324	0.601008
cg01070424	1.62908	8.94873e-08	0.568134	0.292113
cg14603358	1.91168	8.99167e-08	0.272457	0.088707
cg12272254	1.52546	9.04076e-08	0.518113	0.258399
cg15860917	1.93111	9.11758e-08	0.827042	0.558452
cg00139124	1.6464	9.24134e-08	0.422288	0.185115
cg18098839	1.92611	9.4876e-08	0.349407	0.121963
cg08300296	1.40264	9.74815e-08	0.602764	0.351495
cg09213710	1.88175	9.83756e-08	0.811083	0.523047
cg26886885	2.83145	9.87221e-08	0.602064	0.166557
cg21658097	1.56458	1.01573e-07	0.753556	0.499685
cg09911480	1.7732	1.02159e-07	0.64498	0.367796
cg02948635	1.84303	1.04086e-07	0.691224	0.388878
cg07168939	0.945965	1.05391e-07	0.666866	0.512188
cg07183830	1.65191	1.06197e-07	0.564608	0.27338
cg14770719	1.57546	1.07003e-07	0.813853	0.633183
cg13083110	1.26523	1.0717e-07	0.755625	0.572869
cg13353550	1.49143	1.08992e-07	0.819255	0.620801
cg08221563	1.53077	1.09164e-07	0.726729	0.43696
cg10495012	1.36298	1.11632e-07	0.845808	0.671441
cg19071854	1.48714	1.11754e-07	0.338756	0.147738
cg05115276	2.25371	1.1219e-07	0.652182	0.306658
cg26431811	1.12667	1.1282e-07	0.606551	0.408228
cg04495491	1.78029	1.145e-07	0.260544	0.0891477
cg10241809	1.31226	1.15009e-07	0.261347	0.13876
cg14016363	1.06145	1.15479e-07	0.620631	0.431947
cg04415535	1.42136	1.17811e-07	0.680745	0.44099
cg22829278	1.03403	1.18843e-07	0.540582	0.378684
cg16203775	1.74098	1.19191e-07	0.722363	0.451893
cg24112381	1.33714	1.19209e-07	0.595233	0.373482
cg12077142	1.95557	1.20974e-07	0.618802	0.308747
cg24894783	1.39161	1.22383e-07	0.812773	0.613103
cg04058621	1.63184	1.22398e-07	0.590435	0.333705
cg08425796	1.77353	1.22699e-07	0.833532	0.575573
cg06545761	1.65508	1.24247e-07	0.739944	0.541284
cg26718213	2.27631	1.2448e-07	0.593906	0.295425
cg09306188	2.12053	1.25198e-07	0.918172	0.721024
cg23774857	1.54246	1.26836e-07	0.601588	0.334855
cg21567397	1.54595	1.28363e-07	0.718096	0.47239
cg13163786	1.5689	1.30952e-07	0.761762	0.530723
cg17941843	1.75548	1.3103e-07	0.830633	0.584854
cg09849319	1.50472	1.31353e-07	0.696276	0.457785
cg19614521	1.649	1.31433e-07	0.714101	0.433707
cg17009616	1.29438	1.32709e-07	0.555951	0.327026
cg19006135	1.67134	1.33139e-07	0.706396	0.435119
cg18801311	1.30893	1.337e-07	0.539789	0.317966
cg18578954	2.08469	1.34326e-07	0.718533	0.380244
cg11977716	2.04644	1.34434e-07	0.729358	0.368019
cg10792625	1.44378	1.35029e-07	0.847084	0.682489
cg19515398	1.23019	1.35888e-07	0.898102	0.802056
cg22185977	1.63267	1.35928e-07	0.774039	0.521908
cg14329350	1.50038	1.36386e-07	0.627209	0.381121
cg16886828	1.27578	1.37391e-07	0.767941	0.579799
cg12366921	1.3289	1.37711e-07	0.69054	0.467623
cg24463437	1.32537	1.39565e-07	0.778901	0.58542
cg20155875	1.39031	1.41486e-07	0.771839	0.554673
cg00699898	1.46699	1.42784e-07	0.340148	0.16322
cg25539628	1.35102	1.44118e-07	0.578893	0.400261
cg19513654	1.86308	1.44826e-07	0.669189	0.369568
cg19433762	1.83717	1.45031e-07	0.759531	0.465347
cg15004929	1.19977	1.46083e-07	0.786074	0.619438
cg24018814	1.63524	1.46594e-07	0.699782	0.423646
cg02928651	1.71999	1.46812e-07	0.726092	0.476574
cg17590710	1.39911	1.47431e-07	0.756671	0.555422
cg25489083	2.72156	1.47625e-07	0.583729	0.19788
cg18896948	1.51211	1.47849e-07	0.237678	0.101448
cg05870586	1.77271	1.51497e-07	0.684401	0.378629
cg06729354	1.86327	1.52482e-07	0.391843	0.153892
cg26261298	1.33066	1.536e-07	0.276487	0.120153
cg03151905	1.8752	1.53859e-07	0.716556	0.406778
cg23444713	1.66414	1.54074e-07	0.159604	0.060645
cg00457779	1.88186	1.54398e-07	0.841484	0.576335
cg19964040	1.54217	1.54398e-07	0.57858	0.311746
cg02128312	1.29238	1.54486e-07	0.660977	0.418784
cg26658396	1.23226	1.54858e-07	0.743308	0.55783
cg21435367	1.58644	1.55619e-07	0.754751	0.503103
cg09187338	1.18156	1.56829e-07	0.710388	0.49823
cg21720119	1.2127	1.58961e-07	0.808805	0.642735
cg04534699	1.68297	1.59406e-07	0.737984	0.462366
cg03984362	1.56837	1.60144e-07	0.571782	0.320951
cg27647503	1.50189	1.61114e-07	0.64917	0.414645
cg12060104	1.96724	1.62444e-07	0.37538	0.137647
cg14452291	1.44899	1.63717e-07	0.817491	0.606559
cg02344276	1.29501	1.64087e-07	0.739045	0.548134
cg10557174	1.39125	1.6477e-07	0.778978	0.589714
cg11520308	1.44121	1.67315e-07	0.623468	0.375426
cg01056399	1.34397	1.67497e-07	0.693955	0.455645
cg00602743	1.81237	1.67654e-07	0.253642	0.0883993
cg19380303	2.05564	1.67892e-07	0.92085	0.749204
cg05293861	2.0744	1.68108e-07	0.245121	0.0620981
cg20815919	1.21736	1.68584e-07	0.692926	0.484486
cg26902985	1.34989	1.70222e-07	0.695929	0.471762
cg08841257	1.84375	1.70388e-07	0.336438	0.122838
cg25066165	1.30913	1.71162e-07	0.707599	0.512501
cg03006953	1.34315	1.72014e-07	0.635957	0.384468
cg20697394	1.16489	1.72578e-07	0.464763	0.262168
cg11939689	1.80036	1.73739e-07	0.555651	0.260068
cg27304988	1.47615	1.73866e-07	0.740162	0.513089
cg23023970	1.51077	1.75035e-07	0.309345	0.121383
cg01465769	1.67143	1.7511e-07	0.60218	0.314525
cg03492733	1.31018	1.7558e-07	0.560126	0.31821
cg06640279	1.38737	1.79187e-07	0.129816	0.0549799
cg05817400	1.20816	1.79472e-07	0.725707	0.542241
cg03963853	2.47901	1.79694e-07	0.90603	0.654374
cg06080300	1.19472	1.83405e-07	0.839024	0.698968
cg00504599	1.77152	1.83438e-07	0.738585	0.435582
cg04316353	1.32203	1.84769e-07	0.515991	0.31232
cg15565234	1.73529	1.84963e-07	0.480525	0.220986
cg20986887	1.51484	1.85519e-07	0.749498	0.48795
cg09502149	1.29052	1.85679e-07	0.728413	0.516723
cg21476566	2.11147	1.86046e-07	0.556937	0.218831
cg02003183	2.40386	1.87888e-07	0.727256	0.346301
cg23018838	1.2452	1.89161e-07	0.752015	0.568634
cg09273716	1.7576	1.90046e-07	0.799128	0.532027
cg05557516	1.38645	1.90456e-07	0.470624	0.251527
cg17310897	1.74376	1.9202e-07	0.751654	0.457392
cg14338521	1.60243	1.95139e-07	0.772735	0.509359
cg08636535	1.45665	1.97736e-07	0.425061	0.199144
cg02014217	1.18691	1.97962e-07	0.784257	0.612397
cg06464751	1.21976	2.00185e-07	0.856793	0.723399
cg13300315	1.06403	2.00284e-07	0.775798	0.619823
cg16742914	1.55227	2.00332e-07	0.360341	0.17974
cg14162417	1.43334	2.00598e-07	0.731661	0.522373
cg09187107	1.69822	2.02447e-07	0.84181	0.605596
cg03663120	3.04051	2.03168e-07	0.960056	0.723051
cg12993960	1.60986	2.03599e-07	0.599809	0.321637
cg16732654	1.5859	2.04457e-07	0.715236	0.451329
cg16520815	2.27177	2.04535e-07	0.881237	0.613382
cg06897548	1.30733	2.06829e-07	0.774276	0.57433
cg13510475	1.16596	2.12471e-07	0.611457	0.405155
cg14101372	1.04721	2.13753e-07	0.295926	0.176419
cg21386849	1.82776	2.14148e-07	0.46758	0.184912
cg07224662	1.63091	2.16433e-07	0.320343	0.14235
cg02192281	1.25259	2.16878e-07	0.841213	0.680709
cg13055001	1.49604	2.18406e-07	0.13815	0.0528437
cg16840346	0.954795	2.20641e-07	0.809178	0.70602
cg17825943	1.54961	2.22807e-07	0.791412	0.542608
cg25854875	1.50645	2.2294e-07	0.619201	0.370162
cg07248223	1.42152	2.25609e-07	0.56207	0.307071
cg21786386	1.5737	2.29865e-07	0.448328	0.21226
cg14016787	1.88067	2.33407e-07	0.691736	0.37589
cg13311440	1.49804	2.34741e-07	0.515866	0.284
cg27292264	1.08791	2.35444e-07	0.689908	0.509801
cg14585242	1.54634	2.36581e-07	0.251578	0.110561
cg25041035	1.066	2.36678e-07	0.599742	0.41396
cg03894068	1.21845	2.37226e-07	0.710045	0.507251
cg13260278	1.23391	2.38875e-07	0.832838	0.679239
cg04062576	1.46483	2.38934e-07	0.301284	0.125483
cg16134741	1.4192	2.39918e-07	0.724216	0.48926
cg10574006	1.20093	2.41596e-07	0.828108	0.698835
cg19828049	1.77092	2.42692e-07	0.636455	0.343938
cg08030438	1.64539	2.43444e-07	0.318953	0.123651
cg07631309	1.59438	2.43569e-07	0.691597	0.474956
cg07690406	2.01895	2.44268e-07	0.356892	0.119822
cg25027367	1.62641	2.44459e-07	0.654765	0.385722
cg18045102	1.18397	2.45901e-07	0.43202	0.243252
cg10576154	1.12822	2.46721e-07	0.885216	0.784266
cg11314602	1.51174	2.47088e-07	0.773064	0.577081
cg05660634	1.70862	2.47529e-07	0.788875	0.532317
cg09335566	1.54801	2.47844e-07	0.406757	0.190099
cg11046602	1.79673	2.48516e-07	0.852569	0.613825
cg25727520	1.26376	2.48705e-07	0.745714	0.55102
cg16545370	1.67096	2.50575e-07	0.565192	0.284967
cg23878325	2.03922	2.53539e-07	0.249627	0.0698366
cg01531287	1.50815	2.53675e-07	0.754183	0.502028
cg10682197	1.49127	2.53996e-07	0.929176	0.85736
cg22505006	1.50577	2.556e-07	0.746253	0.49583
cg10908738	1.50126	2.57877e-07	0.732187	0.481739
cg00871371	1.31286	2.58581e-07	0.55276	0.342102
cg09909364	1.04264	2.58648e-07	0.624335	0.454625
cg00038791	1.12664	2.60184e-07	0.589619	0.394179
cg01860091	1.9522	2.62323e-07	0.513936	0.196867
cg04094640	1.80736	2.65063e-07	0.548513	0.257096
cg06388418	1.69212	2.66733e-07	0.422641	0.177417
cg00956064	1.36809	2.69929e-07	0.780111	0.570189
cg22262670	2.14841	2.70134e-07	0.384841	0.114821
cg21805788	1.16017	2.7436e-07	0.704679	0.525537
cg12901592	1.50515	2.77757e-07	0.480177	0.245636
cg15557489	1.8683	2.79998e-07	0.787504	0.511961
cg21065856	1.53893	2.81395e-07	0.377778	0.192865
cg24343508	1.10071	2.81504e-07	0.796668	0.657323
cg26546155	1.38976	2.82152e-07	0.815115	0.610901
cg14343637	1.00213	2.82366e-07	0.531182	0.363179
cg04890607	2.38497	2.84892e-07	0.894084	0.615364
cg24586763	1.36701	2.88631e-07	0.75716	0.547429
cg00694431	1.17414	2.88763e-07	0.812362	0.658975
cg15580797	1.15514	2.8986e-07	0.739185	0.570267
cg04063230	1.21517	2.90957e-07	0.830342	0.697988
cg16526705	1.09751	2.93539e-07	0.761935	0.621254
cg08729683	1.1445	2.93543e-07	0.766436	0.619568
cg17366015	1.61042	2.93811e-07	0.622461	0.360053
cg14522298	2.18695	2.94525e-07	0.513887	0.18519
cg07863416	1.10172	2.9726e-07	0.718951	0.538066
cg00770861	1.94	2.97372e-07	0.428007	0.150374
cg21206156	1.49469	3.00533e-07	0.731649	0.497634
cg04751885	1.42839	3.0154e-07	0.66396	0.428967
cg13105459	1.0425	3.05578e-07	0.589593	0.387346
cg09273059	1.49643	3.05657e-07	0.616362	0.373792
cg03366145	1.67006	3.05931e-07	0.750003	0.46753
cg14792180	1.66337	3.07002e-07	0.686253	0.429839
cg09266516	1.528	3.07089e-07	0.803995	0.577829
cg07081759	1.61514	3.07894e-07	0.696564	0.424717
cg17173896	1.43724	3.07953e-07	0.753783	0.507873
cg08271907	1.5297	3.09644e-07	0.792641	0.579196
cg24863503	1.3189	3.10563e-07	0.827909	0.660122
cg11395431	1.50673	3.12914e-07	0.675124	0.450339
cg18993988	1.64459	3.17364e-07	0.853255	0.642836
cg07182221	1.69933	3.17621e-07	0.821604	0.564996
cg02306995	1.66757	3.17683e-07	0.330813	0.138899
cg15546236	1.57948	3.18841e-07	0.595381	0.322065
cg19098606	2.17641	3.22251e-07	0.390664	0.121028
cg01563363	1.40011	3.24224e-07	0.600889	0.358346
cg04893792	1.18397	3.28568e-07	0.810184	0.666549
cg01879591	1.4276	3.28656e-07	0.791657	0.603794
cg17705549	1.68911	3.32561e-07	0.381634	0.139648
cg03842822	1.44362	3.34745e-07	0.785914	0.58579
cg16760587	1.68507	3.34989e-07	0.695494	0.40123
cg23930864	1.73649	3.36461e-07	0.774427	0.497312
cg06405129	1.31641	3.38586e-07	0.756204	0.547937
cg18555173	0.94853	3.39983e-07	0.724239	0.570283
cg15490607	1.67579	3.40845e-07	0.733482	0.455409
cg10460657	1.66101	3.41954e-07	0.791344	0.544105
cg18409914	1.38065	3.45189e-07	0.544611	0.311489
cg21603975	1.40776	3.46715e-07	0.709652	0.512397
cg15066032	1.98652	3.48349e-07	0.638299	0.309135
cg05648022	1.67965	3.49231e-07	0.729125	0.428142
cg02558975	1.03814	3.49643e-07	0.6819	0.513362
cg06278025	1.70123	3.51942e-07	0.695289	0.42844
cg08324725	1.78234	3.5342e-07	0.877852	0.655309
cg05302721	1.55573	3.54408e-07	0.840115	0.640683
cg08859309	2.19698	3.54869e-07	0.319622	0.0908082
cg16047279	1.68232	3.57313e-07	0.562925	0.288955
cg10787197	1.19786	3.57417e-07	0.70297	0.507193
cg05590451	1.56734	3.58967e-07	0.744088	0.537003
cg04790662	2.30567	3.63144e-07	0.537341	0.15631
cg16730327	1.96879	3.63369e-07	0.656663	0.325546
cg01115243	0.943908	3.64238e-07	0.77298	0.658385
cg14786790	2.00642	3.65222e-07	0.838906	0.551733
cg21136163	1.61028	3.7037e-07	0.724225	0.455784
cg03233728	1.40746	3.71961e-07	0.623368	0.383744
cg08353847	3.12378	3.75499e-07	0.673401	0.196519
cg09636302	1.54866	3.76924e-07	0.863575	0.691249
cg00783433	1.83916	3.78334e-07	0.541275	0.249115
cg09489811	1.38286	3.78959e-07	0.559021	0.327424
cg17484673	1.28301	3.81176e-07	0.568428	0.357348
cg01357530	0.968157	3.81818e-07	0.801266	0.706822
cg03840694	0.971124	3.81944e-07	0.667778	0.473484
cg18120979	1.15931	3.82457e-07	0.613374	0.396033
cg08629043	0.949583	3.84421e-07	0.759635	0.625367
cg12155188	1.33831	3.85697e-07	0.604763	0.379725
cg00825969	1.68548	3.86148e-07	0.550575	0.262225
cg02124892	1.25609	3.86738e-07	0.109394	0.0566128
cg20370568	1.39097	3.8902e-07	0.18098	0.0672458
cg13787135	1.71272	3.94517e-07	0.620574	0.322154
cg24754633	1.17395	3.95898e-07	0.569544	0.371299
cg00092400	1.85528	3.96059e-07	0.499078	0.21291
cg06333800	1.1586	3.98745e-07	0.675308	0.468727
cg11742472	1.53796	3.99845e-07	0.742639	0.532678
cg02866168	2.13341	4.00051e-07	0.486741	0.211721
cg24197477	1.84132	4.01712e-07	0.839131	0.574423
cg27293130	1.73664	4.03312e-07	0.607854	0.319857
cg22120682	1.51824	4.04351e-07	0.759828	0.530448
cg01191743	1.07147	4.04379e-07	0.348823	0.225081
cg07161179	1.14678	4.06002e-07	0.674164	0.506579
cg14070021	1.90191	4.08247e-07	0.249417	0.0869259
cg25719851	1.33041	4.08837e-07	0.664451	0.445962
cg14389518	0.806555	4.09769e-07	0.665027	0.53543
cg05136561	1.39604	4.1449e-07	0.223416	0.0929374
cg01365883	1.74406	4.15527e-07	0.177973	0.0622306
cg17836145	1.4304	4.17909e-07	0.155039	0.0648877
cg04175911	1.34738	4.1942e-07	0.695216	0.481863
cg16606773	1.91865	4.22669e-07	0.866713	0.63064
cg05432083	0.987982	4.30881e-07	0.523755	0.369309
cg06436185	1.74813	4.33347e-07	0.819278	0.536545
cg05129597	1.56561	4.33357e-07	0.652281	0.390729
cg05823812	1.37368	4.33796e-07	0.843626	0.678927
cg02821342	1.73767	4.34291e-07	0.236917	0.0871202
cg13412040	1.91225	4.36016e-07	0.878567	0.638034
cg25242306	1.38428	4.36431e-07	0.474285	0.257641
cg01177100	0.988808	4.42909e-07	0.656257	0.497424
cg24805654	1.00838	4.43284e-07	0.694971	0.531118
cg23343073	0.941222	4.43993e-07	0.869846	0.776249
cg00301811	1.17465	4.44863e-07	0.811445	0.67806
cg03008244	0.995537	4.46272e-07	0.598534	0.412829
cg11123045	1.182	4.47983e-07	0.709524	0.50675
cg06142108	1.18383	4.49936e-07	0.814738	0.673321
cg27293155	1.51295	4.53978e-07	0.850296	0.633892
cg00498129	1.38333	4.57884e-07	0.258708	0.114575
cg01135335	0.956845	4.58665e-07	0.8515	0.751198
cg09805919	1.33918	4.5883e-07	0.540197	0.309081
cg00344372	0.822125	4.61401e-07	0.761403	0.647079
cg09874683	1.62432	4.64057e-07	0.590754	0.326612
cg00782708	1.42731	4.65404e-07	0.791566	0.565913
cg03928384	1.253	4.65878e-07	0.475641	0.274745
cg27213336	1.10848	4.66506e-07	0.22595	0.115039
cg26120960	1.57318	4.67565e-07	0.221543	0.0837941
cg03490014	1.45402	4.69418e-07	0.382797	0.183158
cg12491115	1.24425	4.71543e-07	0.764582	0.596444
cg11422156	0.958274	4.72031e-07	0.704973	0.559434
cg27209069	1.01451	4.76953e-07	0.565965	0.396601
cg18721397	1.91397	4.83045e-07	0.794699	0.520157
cg14062243	1.45874	4.86455e-07	0.202587	0.0743979
cg09249620	1.75422	4.91678e-07	0.325913	0.126787
cg00082806	1.60552	4.9347e-07	0.817705	0.571609
cg22911917	1.97397	4.93806e-07	0.877603	0.635152
cg24519001	1.77526	4.94099e-07	0.484356	0.198219
cg00549805	0.849022	4.95296e-07	0.660139	0.540251
cg02060460	1.64382	4.96968e-07	0.456182	0.218844
cg10533409	1.62806	4.97409e-07	0.728721	0.476019
cg14574579	2.11485	4.99997e-07	0.555427	0.226164
cg21262313	2.6909	5.01399e-07	0.458817	0.0972961
cg24906420	1.59566	5.0248e-07	0.766616	0.516433
cg24576960	1.271	5.04163e-07	0.6364	0.422797
cg25796017	1.50896	5.05772e-07	0.799465	0.592909
cg26875626	1.65135	5.0751e-07	0.170097	0.056269
cg09552070	1.36994	5.08649e-07	0.778053	0.556644
cg22434923	1.19703	5.12553e-07	0.840493	0.703744
cg04157865	1.33528	5.13241e-07	0.748973	0.540093
cg22635676	3.40445	5.1667e-07	0.715978	0.31086
cg13916098	1.14699	5.18524e-07	0.632859	0.418482
cg02146228	1.32217	5.18943e-07	0.695567	0.466431
cg05487878	1.07084	5.2232e-07	0.437639	0.270131
cg02711042	1.47224	5.24713e-07	0.566259	0.310685
cg07571519	1.4636	5.26506e-07	0.666865	0.408454
cg18222865	1.61272	5.26508e-07	0.847625	0.648155
cg11288670	1.586	5.33166e-07	0.4047	0.184747
cg07919614	1.2152	5.37867e-07	0.704927	0.491663
cg18680181	1.62555	5.3881e-07	0.81533	0.615325
cg05637398	1.66707	5.38863e-07	0.693237	0.392746
cg08132573	1.12328	5.39991e-07	0.290935	0.159387
cg02739429	1.8321	5.4142e-07	0.788482	0.486316
cg19526751	1.40368	5.48442e-07	0.753073	0.526296
cg17415382	2.14138	5.4991e-07	0.617986	0.240485
cg06245181	1.08876	5.50237e-07	0.850716	0.732298
cg07264216	2.06437	5.51976e-07	0.622765	0.274318
cg18929814	1.44761	5.57186e-07	0.781451	0.588537
cg02520639	2.04046	5.65094e-07	0.599661	0.257684
cg07599366	1.45575	5.65896e-07	0.639912	0.398813
cg24598860	1.40769	5.70319e-07	0.55482	0.356195
cg04706201	1.16657	5.72265e-07	0.353817	0.206072
cg20692268	1.77801	5.73194e-07	0.548607	0.250262
cg22321713	1.65218	5.73688e-07	0.649087	0.373596
cg12049875	1.45551	5.75891e-07	0.750999	0.500231
cg02676247	1.41445	5.76717e-07	0.85375	0.698131
cg07195224	1.87971	5.81824e-07	0.60883	0.295079
cg19017034	0.859592	5.82597e-07	0.805075	0.721121
cg07074766	2.11045	5.82819e-07	0.866929	0.559209
cg25065535	1.24892	5.83865e-07	0.17887	0.0980697
cg09798788	1.54606	5.84635e-07	0.562283	0.34109
cg06005892	1.99919	5.85136e-07	0.803235	0.482153
cg13629388	1.67167	5.89097e-07	0.631077	0.347203
cg26430498	1.31975	5.89244e-07	0.539105	0.308394
cg19327615	1.01343	5.89908e-07	0.584939	0.39132
cg00466071	2.24932	5.90095e-07	0.217102	0.0510983
cg08041736	1.47858	5.90934e-07	0.77463	0.523735
cg02450981	1.62503	5.9281e-07	0.242485	0.092748
cg01012943	1.26592	5.96551e-07	0.576865	0.337609
cg19942083	1.75004	5.96716e-07	0.564646	0.286581
cg17800428	1.09506	6.0114e-07	0.727328	0.558648
cg03566527	1.18898	6.06381e-07	0.819669	0.664008
cg15613153	1.73424	6.08741e-07	0.782127	0.515918
cg08376462	1.31606	6.11503e-07	0.623666	0.407381
cg27240317	1.30689	6.12277e-07	0.611373	0.377429
cg06383173	1.04632	6.14973e-07	0.668527	0.491775
cg07242635	1.4303	6.17774e-07	0.668072	0.424122
cg22267046	1.22004	6.19942e-07	0.854269	0.722354
cg00077264	1.02627	6.19991e-07	0.689212	0.514103
cg08074663	1.8438	6.21278e-07	0.560288	0.279114
cg14274477	1.11906	6.21704e-07	0.791208	0.645279
cg18727880	1.26522	6.22062e-07	0.793215	0.609412
cg07232609	1.26201	6.22824e-07	0.770606	0.582453
cg09555097	1.03373	6.24784e-07	0.71406	0.573446
cg24284322	1.14963	6.25172e-07	0.856347	0.75097
cg09772608	1.35992	6.26089e-07	0.618439	0.370882
cg04053108	1.78431	6.27981e-07	0.363009	0.182809
cg01459845	2.65063	6.29973e-07	0.695519	0.258809
cg05376738	1.24878	6.31716e-07	0.592943	0.381662
cg06838283	1.42348	6.32214e-07	0.629028	0.380989
cg09865715	1.22985	6.36649e-07	0.795319	0.630023
cg15934389	2.21783	6.37236e-07	0.531354	0.19296
cg18415791	1.67156	6.37252e-07	0.787408	0.512154
cg05315920	1.413	6.38973e-07	0.755241	0.548214
cg15773755	-1.00509	6.40639e-07	0.484744	0.663926
cg06444395	1.37834	6.4229e-07	0.409394	0.231366
cg09021390	1.67385	6.4595e-07	0.770404	0.48913
cg07313499	1.38757	6.46724e-07	0.706815	0.506371
cg27031099	1.3417	6.47586e-07	0.704126	0.472268
cg01935992	1.20388	6.51292e-07	0.644452	0.423778
cg24501728	1.51848	6.54748e-07	0.476369	0.242429
cg18770149	1.36089	6.55894e-07	0.752695	0.545888
cg17277337	1.32769	6.56171e-07	0.746675	0.555899
cg22014955	1.85018	6.64843e-07	0.394396	0.182623
cg07492045	-1.34853	6.6641e-07	0.0327896	0.0733825
cg27630351	0.91407	6.71323e-07	0.646782	0.481169
cg19529545	1.05038	6.72067e-07	0.618655	0.421531
cg27444020	1.67661	6.72135e-07	0.764144	0.508329
cg18943895	1.28213	6.75953e-07	0.764012	0.569168
cg06086316	1.69743	6.77266e-07	0.166248	0.0590261
cg05573434	1.7082	6.79199e-07	0.327786	0.128876
cg07694319	1.33569	6.80119e-07	0.636305	0.432843
cg08320215	0.882014	6.82068e-07	0.592039	0.436119
cg15450840	1.2529	6.82996e-07	0.721383	0.519669
cg08999812	1.81956	6.83899e-07	0.632181	0.298608
cg01602822	1.63871	6.84334e-07	0.509639	0.252814
cg22521707	1.82862	6.87562e-07	0.679628	0.367158
cg02984128	1.71246	6.88914e-07	0.761503	0.502306
cg10504000	1.93273	6.89352e-07	0.477838	0.194758
cg19513181	1.29141	6.89444e-07	0.68441	0.467607
cg03820094	1.40514	6.94404e-07	0.738474	0.497469
cg20918937	1.67765	6.96466e-07	0.176513	0.0637564
cg10976218	1.08509	6.97817e-07	0.686327	0.531489
cg22139335	1.55334	6.97868e-07	0.54258	0.280638
cg06483946	1.49081	6.99729e-07	0.675896	0.425683
cg11246948	1.31241	7.00078e-07	0.687775	0.573864
cg03393340	1.13169	7.00477e-07	0.564781	0.396342
cg07786220	1.29901	7.00766e-07	0.739602	0.523082
cg03174521	1.4258	7.04537e-07	0.694187	0.449333
cg00838561	0.984591	7.05515e-07	0.666363	0.490089
cg01051524	1.78635	7.11164e-07	0.191493	0.0608786
cg26461200	1.027	7.1534e-07	0.805879	0.670103
cg09287328	1.76548	7.175e-07	0.751419	0.450144
cg21057610	1.19353	7.19513e-07	0.720287	0.533198
cg18724200	1.33365	7.20171e-07	0.138141	0.0581943
cg04202267	1.58728	7.21616e-07	0.521985	0.26881
cg10816468	1.34381	7.22933e-07	0.640297	0.464714
cg09957492	1.2959	7.29787e-07	0.507744	0.306954
cg02645716	1.47963	7.30132e-07	0.805673	0.5852
cg20906710	1.09952	7.33226e-07	0.376271	0.204306
cg12303610	1.00657	7.35824e-07	0.66252	0.489304
cg04662369	1.39474	7.37269e-07	0.749078	0.539289
cg19235974	1.49052	7.37461e-07	0.730474	0.479336
cg05259303	1.25748	7.38102e-07	0.812893	0.64945
cg13562675	2.35903	7.45491e-07	0.514459	0.176785
cg07357963	0.984044	7.4716e-07	0.621051	0.449062
cg15125476	1.25686	7.50079e-07	0.878669	0.7666
cg00358895	1.91415	7.58361e-07	0.571589	0.242722
cg05988548	1.31815	7.62574e-07	0.626494	0.40716
cg22676821	0.92809	7.65771e-07	0.756675	0.606264
cg25221975	1.64595	7.65906e-07	0.787373	0.52982
cg04924907	1.04377	7.67421e-07	0.638174	0.469071
cg23608915	1.86711	7.679e-07	0.6615	0.360136
cg20301127	1.37537	7.70577e-07	0.323902	0.17584
cg02983974	1.29564	7.70728e-07	0.648211	0.448953
cg04478930	1.82078	7.71002e-07	0.851552	0.630645
cg14178895	1.68804	7.74235e-07	0.673506	0.393851
cg15699514	1.20445	7.81754e-07	0.636514	0.425939
cg14403690	1.55667	7.84778e-07	0.753005	0.526772
cg03487777	1.09516	7.85143e-07	0.187815	0.0968299
cg07240689	0.980908	7.86391e-07	0.71047	0.547892
cg23414456	1.51461	7.89749e-07	0.364328	0.172204
cg08313902	1.35986	7.91367e-07	0.690532	0.487966
cg25679269	1.86136	7.95621e-07	0.18476	0.0546695
cg14664187	1.46756	7.96296e-07	0.156304	0.0576174
cg15043602	1.01989	7.9659e-07	0.639429	0.464762
cg11597973	2.35771	7.98086e-07	0.407901	0.106217
cg17343120	1.1084	7.99314e-07	0.220625	0.114815
cg16173197	1.13868	8.05018e-07	0.199058	0.0949783
cg19070408	1.44449	8.08335e-07	0.794844	0.580416
cg18361375	1.20308	8.22908e-07	0.710461	0.51549
cg14606858	1.45599	8.23819e-07	0.264583	0.114707
cg26622285	1.73212	8.24744e-07	0.77471	0.492797
cg14551975	1.42923	8.2904e-07	0.718582	0.4955
cg21745092	1.56884	8.30218e-07	0.655652	0.381277
cg03802185	1.16723	8.33176e-07	0.306184	0.177805
cg22615330	1.44163	8.35011e-07	0.759651	0.546672
cg09762021	1.61598	8.36794e-07	0.463916	0.237258
cg07318627	0.769345	8.38353e-07	0.717363	0.598084
cg03992323	1.80337	8.39808e-07	0.828881	0.583167
cg22687206	1.48294	8.43559e-07	0.371187	0.18019
cg04847265	1.34186	8.44241e-07	0.626319	0.422545
cg16711686	1.20754	8.45719e-07	0.737738	0.554924
cg24395672	1.26504	8.46767e-07	0.682752	0.481183
cg17137562	1.28867	8.51033e-07	0.153103	0.0703383
cg25960854	1.30121	8.51711e-07	0.773057	0.564532
cg16889973	1.46049	8.51988e-07	0.691275	0.483326
cg16119408	0.934727	8.52518e-07	0.639196	0.488201
cg24457649	1.87981	8.53347e-07	0.540412	0.235024
cg12116137	2.39997	8.54699e-07	0.934498	0.733281
cg00831171	1.53417	8.54717e-07	0.824623	0.619051
cg16770054	1.54415	8.55899e-07	0.859297	0.678593
cg05778738	1.19572	8.57725e-07	0.37606	0.21523
cg15583980	1.49598	8.61457e-07	0.774251	0.539658
cg21020906	1.57212	8.62889e-07	0.506558	0.245829
cg09993210	0.986657	8.62928e-07	0.517561	0.360679
cg10651391	0.962355	8.62936e-07	0.727017	0.581886
cg00235484	1.9208	8.72478e-07	0.801169	0.495576
cg02512168	-1.96751	8.7419e-07	0.193005	0.42226
cg04987438	1.16129	8.74915e-07	0.501418	0.311651
cg26912029	1.5191	8.77471e-07	0.615519	0.367766
cg22489060	1.63681	8.82307e-07	0.75277	0.487795
cg02343628	1.52606	8.84205e-07	0.702061	0.44467
cg04309615	0.925295	8.91488e-07	0.765334	0.642396
cg26094805	1.34931	8.97285e-07	0.585996	0.347908
cg26877259	2.0096	9.00683e-07	0.364747	0.112697
cg14790391	1.22171	9.01939e-07	0.728926	0.526375
cg00539654	1.42001	9.07202e-07	0.911678	0.793391
cg16872660	1.74842	9.10049e-07	0.667543	0.365285
cg22511970	1.65597	9.14101e-07	0.6182	0.325661
cg14758065	1.2581	9.14698e-07	0.777985	0.595578
cg12207127	1.3203	9.1474e-07	0.663054	0.43615
cg14310109	2.05884	9.15988e-07	0.732451	0.466083
cg14064275	1.80987	9.22232e-07	0.694516	0.404333
cg18421366	1.84568	9.22353e-07	0.292151	0.0942165
cg10345036	1.40593	9.22801e-07	0.771992	0.547602
cg27237019	1.66192	9.22827e-07	0.827851	0.588805
cg10943263	1.99303	9.2288e-07	0.569331	0.25706
cg15986371	1.59678	9.2523e-07	0.800887	0.544304
cg04514092	1.6356	9.25387e-07	0.809394	0.580515
cg04366994	1.03718	9.25672e-07	0.793743	0.654545
cg03461243	1.16568	9.26099e-07	0.767158	0.592682
cg16827707	1.21247	9.30732e-07	0.366664	0.189219
cg08468599	1.28267	9.31133e-07	0.801644	0.633483
cg18689942	1.56886	9.31138e-07	0.245323	0.104005
cg12032415	1.4871	9.3179e-07	0.31137	0.150447
cg06892164	1.11157	9.33922e-07	0.775484	0.620755
cg00524561	1.19886	9.38883e-07	0.782962	0.609881
cg01526553	1.16735	9.39362e-07	0.640558	0.444371
cg06795427	1.44739	9.40363e-07	0.683034	0.453567
cg20402477	1.84641	9.40901e-07	0.391867	0.159128
cg17095294	1.85398	9.4454e-07	0.16674	0.0490114
cg09019952	1.35629	9.49898e-07	0.703572	0.498741
cg17137500	1.41649	9.50063e-07	0.286735	0.122506
cg06174706	-1.56179	9.54812e-07	0.350633	0.586348
cg27489439	0.832727	9.60161e-07	0.777158	0.670794
cg03468041	1.74399	9.62629e-07	0.800545	0.527252
cg18051527	1.87493	9.66763e-07	0.576282	0.256549
cg09924669	1.04794	9.70903e-07	0.560843	0.390169
cg09883602	1.26273	9.70946e-07	0.810579	0.630245
cg10453816	1.40718	9.72791e-07	0.565222	0.342381
cg03191260	1.95241	9.74368e-07	0.839788	0.548262
cg03655684	1.61657	9.78129e-07	0.82832	0.617339
cg09140936	1.13825	9.80292e-07	0.810583	0.658768
cg00371430	1.52957	9.82414e-07	0.629337	0.363669
cg06246351	1.51906	9.85602e-07	0.444379	0.214852
cg03137972	1.59989	9.90353e-07	0.62691	0.337428
cg09486291	1.4045	9.94029e-07	0.214451	0.100173
cg13237094	1.44016	9.96118e-07	0.710985	0.512486
cg08949143	1.71408	9.97093e-07	0.711098	0.434744
cg12695915	1.79144	9.99514e-07	0.464071	0.19199
cg08281312	1.73363	1.00132e-06	0.386397	0.148602
cg26783127	2.15622	1.00869e-06	0.858617	0.542789
cg09273683	1.22616	1.01047e-06	0.603441	0.379582
cg03534846	-1.54354	1.01049e-06	0.641056	0.832608
cg26042069	0.819231	1.01181e-06	0.775132	0.659411
cg25518707	1.58632	1.01222e-06	0.183689	0.0668214
cg20786687	1.25182	1.01378e-06	0.792068	0.617516
cg12538222	1.34396	1.01379e-06	0.702561	0.481787
cg00252058	1.29718	1.02321e-06	0.788763	0.636465
cg12047959	1.20833	1.02462e-06	0.629048	0.42188
cg09166450	0.915104	1.02716e-06	0.860654	0.77613
cg27230067	1.0391	1.02852e-06	0.725167	0.563026
cg04536999	2.47511	1.03077e-06	0.486437	0.139321
cg24004483	1.86515	1.03403e-06	0.787593	0.494751
cg16179938	2.72316	1.03914e-06	0.430228	0.112443
cg22137236	0.886645	1.04093e-06	0.654306	0.503027
cg21766191	0.95172	1.04158e-06	0.867591	0.77253
cg00498869	1.0175	1.04217e-06	0.860381	0.754835
cg02812809	1.19284	1.04237e-06	0.811893	0.647303
cg13598864	1.88741	1.04494e-06	0.519257	0.242083
cg06744388	1.49038	1.05176e-06	0.490212	0.240325
cg27436118	2.12578	1.05187e-06	0.866941	0.583168
cg23249922	1.79194	1.05292e-06	0.732707	0.42672
cg19306296	1.73832	1.05423e-06	0.77503	0.46406
cg24320843	1.28417	1.06237e-06	0.698536	0.500674
cg19400926	1.24495	1.06488e-06	0.493336	0.298593
cg12269161	1.97288	1.07116e-06	0.311644	0.114079
cg17958516	0.843037	1.07358e-06	0.79701	0.704901
cg20513354	1.01798	1.07419e-06	0.772512	0.665523
cg18532481	1.16705	1.0743e-06	0.256566	0.132572
cg23467947	1.7847	1.07593e-06	0.199379	0.0725054
cg25059899	1.88184	1.07606e-06	0.859933	0.598641
cg08608126	1.34969	1.07702e-06	0.772743	0.614723
cg14131824	1.63396	1.07724e-06	0.726972	0.440166
cg14381350	2.37209	1.07771e-06	0.854378	0.550501
cg12058372	1.00364	1.08522e-06	0.889059	0.793643
cg03099590	1.01327	1.09036e-06	0.782339	0.652283
cg10208610	0.948124	1.09707e-06	0.653783	0.505043
cg25955126	1.61685	1.09783e-06	0.727705	0.475138
cg16822407	1.69595	1.10125e-06	0.226815	0.078545
cg09498077	1.06186	1.1033e-06	0.824781	0.705215
cg07054502	0.953316	1.10346e-06	0.709573	0.575722
cg02688118	1.87327	1.10635e-06	0.784306	0.487397
cg14405435	1.27552	1.10776e-06	0.732054	0.527389
cg23057326	1.0928	1.10947e-06	0.636755	0.455745
cg08670916	1.50415	1.11317e-06	0.240422	0.104053
cg27538957	1.71843	1.12314e-06	0.825681	0.574594
cg04612203	1.18718	1.1242e-06	0.782031	0.61821
cg11698478	1.65549	1.12654e-06	0.759979	0.4841
cg01949002	1.43587	1.12787e-06	0.816086	0.657202
cg01212167	1.68592	1.12877e-06	0.511987	0.252467
cg02560323	1.46797	1.13117e-06	0.725667	0.471071
cg08220966	1.56612	1.13125e-06	0.654954	0.386454
cg16763805	1.22097	1.13317e-06	0.770414	0.60243
cg06419268	1.08755	1.13317e-06	0.714221	0.534571
cg06205108	-1.75169	1.13355e-06	0.209402	0.394358
cg13538965	1.13666	1.13416e-06	0.72909	0.559146
cg15444811	1.11828	1.13858e-06	0.642212	0.465161
cg13912813	1.24233	1.13861e-06	0.757764	0.56287
cg06991078	1.1099	1.13974e-06	0.806418	0.685249
cg06596521	1.16546	1.14229e-06	0.488698	0.291475
cg00890658	1.72496	1.14836e-06	0.270068	0.101545
cg04399899	1.5713	1.15049e-06	0.744043	0.497338
cg14658235	1.36422	1.15511e-06	0.544772	0.321784
cg07095530	1.81969	1.15518e-06	0.844941	0.593231
cg18942934	1.91663	1.15643e-06	0.802597	0.52563
cg05274316	1.60305	1.15855e-06	0.457522	0.207456
cg15702185	0.828931	1.1591e-06	0.675926	0.552348
cg06043201	1.56063	1.16246e-06	0.797821	0.564454
cg03111964	1.03345	1.16431e-06	0.737143	0.571983
cg07347869	1.26388	1.16499e-06	0.452644	0.260461
cg19934989	1.54372	1.16588e-06	0.80268	0.574943
cg09612555	1.18998	1.17198e-06	0.76022	0.583952
cg21966631	0.859619	1.17353e-06	0.838958	0.752355
cg03652336	1.45797	1.17542e-06	0.409363	0.208106
cg02064459	1.39791	1.1759e-06	0.488648	0.277375
cg15560591	0.819336	1.17637e-06	0.771039	0.676778
cg04399631	1.40663	1.18051e-06	0.808779	0.621868
cg06053534	1.31507	1.18134e-06	0.575985	0.351542
cg22484898	1.05237	1.18584e-06	0.50276	0.325468
cg05816851	1.32775	1.18692e-06	0.893719	0.780746
cg01591190	1.04779	1.18873e-06	0.648155	0.470557
cg26661623	1.16933	1.18957e-06	0.654464	0.452172
cg17620798	1.90961	1.19412e-06	0.371841	0.130319
cg18667648	0.923248	1.1942e-06	0.318611	0.199483
cg13597043	2.04779	1.20133e-06	0.492578	0.175039
cg20046808	1.28953	1.20173e-06	0.815126	0.625245
cg00026554	1.38698	1.20215e-06	0.671679	0.449851
cg05652485	1.20207	1.20404e-06	0.611769	0.427081
cg13498610	1.0884	1.20708e-06	0.848616	0.728888
cg02976476	2.24257	1.21072e-06	0.432507	0.125106
cg13230009	0.943313	1.21109e-06	0.742586	0.606483
cg07381651	2.09412	1.21323e-06	0.682525	0.360557
cg25130471	1.12927	1.21331e-06	0.696237	0.513657
cg13292942	1.29763	1.2152e-06	0.576692	0.336582
cg19533955	1.84875	1.21742e-06	0.773601	0.467286
cg25314518	-1.74224	1.22079e-06	0.337196	0.52773
cg24328944	1.24827	1.22212e-06	0.590799	0.396485
cg10473480	1.23882	1.22621e-06	0.722317	0.538966
cg02543993	1.4008	1.22813e-06	0.935747	0.849943
cg05903736	1.45532	1.23001e-06	0.603222	0.346779
cg11449005	1.09071	1.23687e-06	0.571179	0.392358
cg07180212	1.41739	1.24531e-06	0.777019	0.577872
cg02501911	1.51252	1.24704e-06	0.768608	0.548673
cg24529532	1.40918	1.24909e-06	0.782813	0.582288
cg23334433	1.87563	1.24961e-06	0.843207	0.553738
cg08837884	1.36094	1.25369e-06	0.862316	0.704029
cg12387247	1.27086	1.25477e-06	0.616749	0.378852
cg20378900	1.06736	1.25936e-06	0.692932	0.538348
cg17709458	0.84341	1.26387e-06	0.831335	0.746025
cg21932542	1.64057	1.26623e-06	0.802573	0.543928
cg09821769	2.02564	1.26681e-06	0.793705	0.467441
cg07539709	2.08757	1.26683e-06	0.865197	0.570621
cg09602650	1.40087	1.26742e-06	0.709251	0.453005
cg15262253	1.37225	1.26756e-06	0.677923	0.443272
cg04606170	1.43183	1.26848e-06	0.213606	0.0991412
cg08444117	1.86576	1.27343e-06	0.845819	0.61827
cg02114386	1.41404	1.27454e-06	0.666399	0.415803
cg17839796	1.32417	1.2776e-06	0.171642	0.0833365
cg13103915	1.25466	1.28122e-06	0.589457	0.381855
cg25921544	1.37387	1.2821e-06	0.803113	0.616412
cg16853390	1.81071	1.28301e-06	0.772796	0.500479
cg00686132	1.52201	1.28357e-06	0.664088	0.466912
cg19120457	1.07693	1.28564e-06	0.793461	0.646086
cg06075683	1.11421	1.28856e-06	0.611048	0.413715
cg26663337	1.3788	1.28896e-06	0.822255	0.601417
cg11916322	1.65644	1.29045e-06	0.762851	0.473357
cg04714637	1.19252	1.2974e-06	0.869073	0.73148
cg00060796	0.889321	1.29966e-06	0.626949	0.492022
cg26889953	1.46116	1.30283e-06	0.777706	0.540433
cg03064723	1.51489	1.30353e-06	0.86294	0.721968
cg17852290	1.25226	1.30549e-06	0.769851	0.561078
cg12459502	1.64626	1.30828e-06	0.669182	0.378759
cg26961240	2.14727	1.31457e-06	0.76909	0.428758
cg01183122	1.04231	1.31542e-06	0.767642	0.618572
cg22259797	1.92429	1.32196e-06	0.863146	0.634742
cg10839746	1.29227	1.32564e-06	0.684829	0.476652
cg07374077	1.14148	1.32739e-06	0.748149	0.563093
cg15052832	1.38256	1.3292e-06	0.478518	0.265929
cg10608169	1.60495	1.33414e-06	0.605685	0.344752
cg26686361	1.59192	1.33782e-06	0.818787	0.587113
cg07069844	1.28471	1.33824e-06	0.33274	0.171124
cg04278296	1.5892	1.34073e-06	0.541164	0.258609
cg05578227	1.33059	1.34219e-06	0.760284	0.556517
cg09099177	0.855115	1.34297e-06	0.835664	0.728634
cg04403049	1.46053	1.34371e-06	0.639299	0.40981
cg18611360	1.54848	1.34969e-06	0.293712	0.115838
cg06718986	1.32987	1.35079e-06	0.633764	0.394526
cg00411579	0.853259	1.35284e-06	0.543904	0.386185
cg07707505	1.18719	1.35296e-06	0.821592	0.679573
cg16580197	1.45939	1.35296e-06	0.715488	0.46698
cg23214949	1.60079	1.35507e-06	0.677368	0.425907
cg21194115	1.37484	1.35697e-06	0.69282	0.500948
cg15080495	1.64346	1.35703e-06	0.753897	0.485517
cg15730234	1.44559	1.36096e-06	0.629263	0.3968
cg02741475	1.15687	1.36149e-06	0.740248	0.544863
cg14888493	1.28086	1.36545e-06	0.778201	0.593529
cg09860323	1.86374	1.36586e-06	0.849676	0.580222
cg16870156	1.36355	1.3678e-06	0.633146	0.427444
cg20498634	1.85824	1.36818e-06	0.513521	0.227024
cg11367652	1.0268	1.37013e-06	0.588114	0.433775
cg09436389	2.12129	1.3742e-06	0.526897	0.207943
cg23200278	1.27509	1.38021e-06	0.807794	0.624486
cg20660424	1.01551	1.38316e-06	0.709781	0.549339
cg19555318	1.21399	1.38735e-06	0.668909	0.473341
cg11988679	2.27824	1.38791e-06	0.635827	0.272979
cg14587213	1.04567	1.38859e-06	0.777584	0.620307
cg05955436	1.9317	1.39046e-06	0.394953	0.152764
cg24380489	1.28156	1.39396e-06	0.838757	0.691354
cg26694454	1.27075	1.39441e-06	0.400851	0.221371
cg16339550	2.64856	1.39661e-06	0.515128	0.198022
cg19807298	1.41858	1.39776e-06	0.802122	0.596714
cg20960882	1.57292	1.39916e-06	0.67823	0.394007
cg07717543	1.40017	1.40593e-06	0.798696	0.592753
cg01919885	2.0279	1.41335e-06	0.7442	0.43041
cg23138440	1.14565	1.41471e-06	0.744617	0.594455
cg22647738	1.51546	1.42756e-06	0.731226	0.489042
cg15397930	1.54731	1.43332e-06	0.734533	0.47702
cg17029229	1.20651	1.43466e-06	0.810594	0.663579
cg26539688	1.12484	1.4393e-06	0.710384	0.52031
cg03590328	1.52716	1.44015e-06	0.752503	0.512735
cg14461099	2.00728	1.44522e-06	0.654319	0.374406
cg04298131	1.78342	1.44689e-06	0.883811	0.700582
cg14286456	1.02426	1.44832e-06	0.741353	0.597748
cg01893068	1.60012	1.45335e-06	0.738049	0.49881
cg01833890	1.33723	1.45502e-06	0.696702	0.490591
cg26581481	1.46193	1.45989e-06	0.612579	0.368538
cg22286382	1.68356	1.46085e-06	0.547961	0.316705
cg09190907	1.83051	1.46139e-06	0.213939	0.0715866
cg16970323	1.67692	1.46147e-06	0.647218	0.350644
cg01995927	1.15427	1.46327e-06	0.558339	0.358891
cg26730763	1.24625	1.46447e-06	0.449704	0.253179
cg23648810	2.16653	1.4664e-06	0.463295	0.171709
cg15620642	1.35939	1.47609e-06	0.826418	0.641097
cg15969901	0.96657	1.4819e-06	0.602748	0.470863
cg04082408	0.959122	1.48534e-06	0.753197	0.60682
cg04992215	1.21464	1.48729e-06	0.815956	0.646091
cg10673360	0.828883	1.48978e-06	0.791561	0.692043
cg26601496	0.881936	1.4953e-06	0.801336	0.67521
cg00057840	1.26646	1.49607e-06	0.761854	0.568734
cg19938920	1.1404	1.49936e-06	0.790837	0.629385
cg21860097	1.19031	1.50324e-06	0.611311	0.409601
cg07265015	0.91665	1.50458e-06	0.80367	0.690543
cg09230791	1.36203	1.50678e-06	0.788401	0.605124
cg16113793	1.4986	1.50748e-06	0.372036	0.156393
cg21095779	1.79205	1.51076e-06	0.651009	0.348792
cg13583535	1.91802	1.51427e-06	0.54051	0.222449
cg05788267	1.30474	1.52194e-06	0.8418	0.686536
cg17327171	1.26821	1.52586e-06	0.629552	0.410095
cg26321407	0.885282	1.52791e-06	0.740853	0.610267
cg05900955	1.21975	1.5305e-06	0.799262	0.6264
cg17419677	1.0181	1.5367e-06	0.689907	0.531033
cg16261498	1.72974	1.53849e-06	0.836328	0.580656
cg25985943	1.07069	1.541e-06	0.737535	0.580756
cg13657900	1.2484	1.54868e-06	0.830293	0.645929
cg15384400	1.69954	1.55983e-06	0.461686	0.209006
cg00504285	1.13782	1.55994e-06	0.648048	0.452882
cg18341731	1.57079	1.56002e-06	0.500627	0.247376
cg02018291	1.6202	1.56054e-06	0.711211	0.451918
cg06492205	0.865041	1.56151e-06	0.647492	0.487041
cg17331152	2.04591	1.56357e-06	0.299097	0.100614
cg27279678	1.43576	1.56795e-06	0.249495	0.119439
cg21088514	1.07901	1.57104e-06	0.783941	0.628667
cg17069928	1.68616	1.57413e-06	0.816778	0.56596
cg19982066	1.29274	1.57559e-06	0.735832	0.522404
cg06022374	1.54485	1.5774e-06	0.34892	0.155916
cg04088945	1.83171	1.57904e-06	0.863876	0.603051
cg02421383	1.14545	1.57957e-06	0.32977	0.171251
cg05826596	1.08798	1.58584e-06	0.238753	0.121142
cg09938677	1.61016	1.58776e-06	0.867	0.68307
cg08818087	1.9196	1.5898e-06	0.754735	0.448825
cg14431165	1.58784	1.59526e-06	0.40253	0.182975
cg04453124	1.79665	1.59852e-06	0.758973	0.473275
cg19992504	1.2397	1.5992e-06	0.684798	0.488026
cg16887070	0.996157	1.60318e-06	0.881601	0.79248
cg14341251	1.38415	1.60576e-06	0.705192	0.463178
cg25392060	1.45683	1.60589e-06	0.595047	0.357084
cg08789695	1.12173	1.6078e-06	0.80834	0.676039
cg13223682	1.44635	1.61077e-06	0.779199	0.538485
cg04794254	1.41274	1.61078e-06	0.799872	0.602899
cg13817689	1.01138	1.61111e-06	0.517696	0.362083
cg04331032	1.0153	1.61592e-06	0.632069	0.454022
cg10126923	1.12389	1.62043e-06	0.566402	0.366519
cg12870750	1.74111	1.62717e-06	0.636036	0.354176
cg01850295	0.906059	1.62993e-06	0.740584	0.605584
cg07658678	0.983138	1.63586e-06	0.736539	0.602734
cg02720566	1.31465	1.63722e-06	0.370091	0.185449
cg22401679	1.05643	1.64025e-06	0.615634	0.440664
cg22833809	0.914697	1.64566e-06	0.633719	0.482105
cg03518357	1.10933	1.65031e-06	0.775585	0.643853
cg26967723	1.29002	1.65221e-06	0.565823	0.358464
cg08481112	1.321	1.65304e-06	0.227374	0.114063
cg15865606	1.11286	1.6548e-06	0.343001	0.178776
cg03739177	1.22472	1.6599e-06	0.731043	0.536055
cg16302310	1.08293	1.66003e-06	0.660846	0.462201
cg16776981	1.71025	1.6623e-06	0.773752	0.484418
cg05620953	1.28084	1.66282e-06	0.771063	0.587604
cg14115597	1.73339	1.67036e-06	0.746735	0.490058
cg20256153	0.858541	1.67361e-06	0.570835	0.416337
cg25627263	1.62157	1.6774e-06	0.780311	0.520378
cg07320357	0.889286	1.67896e-06	0.631329	0.472754
cg17150328	1.10969	1.67988e-06	0.804885	0.661224
cg14686533	1.47403	1.68476e-06	0.188052	0.081631
cg08438609	1.97325	1.68541e-06	0.445528	0.179344
cg15059548	1.37663	1.68719e-06	0.582439	0.334764
cg14267671	0.891152	1.69187e-06	0.820033	0.711882
cg14302353	1.55972	1.69923e-06	0.206435	0.0782547
cg23459424	1.00297	1.69985e-06	0.656466	0.497412
cg23732431	1.74752	1.70135e-06	0.293559	0.112248
cg04867549	1.20954	1.70291e-06	0.75779	0.576429
cg15228889	1.58333	1.70604e-06	0.660247	0.397581
cg10023040	0.815474	1.70611e-06	0.850734	0.76316
cg13339632	1.535	1.71075e-06	0.425613	0.214648
cg14262506	0.904321	1.72104e-06	0.590852	0.450155
cg05743750	1.5769	1.7236e-06	0.804492	0.55741
cg05669237	1.36731	1.72756e-06	0.819775	0.63236
cg21473545	0.936982	1.74452e-06	0.703699	0.552055
cg11345960	1.38616	1.74696e-06	0.687387	0.44483
cg24446326	1.09015	1.74982e-06	0.822955	0.687603
cg03911956	1.4177	1.75102e-06	0.162231	0.0567751
cg11887996	1.33136	1.75368e-06	0.512964	0.296768
cg04555139	1.1531	1.7538e-06	0.638564	0.445583
cg26385126	2.30892	1.75648e-06	0.916603	0.663542
cg00027637	2.02058	1.75703e-06	0.336381	0.110749
cg10953410	1.65867	1.758e-06	0.79683	0.522158
cg04245616	1.23823	1.76182e-06	0.632387	0.428688
cg21216258	1.1497	1.7642e-06	0.717576	0.538152
cg19730422	1.30846	1.76437e-06	0.700596	0.491085
cg05438672	1.44618	1.76587e-06	0.659312	0.420256
cg27599848	1.5481	1.76772e-06	0.742564	0.48095
cg11748354	1.81082	1.77289e-06	0.289583	0.106713
cg26446161	1.58419	1.77913e-06	0.798303	0.612221
cg07254416	1.26407	1.78455e-06	0.763083	0.585966
cg19122402	1.14793	1.78771e-06	0.700936	0.539954
cg19045773	1.56143	1.78903e-06	0.473267	0.228203
cg10346004	1.30031	1.79406e-06	0.175985	0.0793128
cg00543524	0.852951	1.79581e-06	0.686761	0.55458
cg19089328	1.42461	1.79749e-06	0.89659	0.751347
cg03839717	2.11631	1.79858e-06	0.333057	0.0942943
cg15896207	1.38392	1.79858e-06	0.496785	0.276988
cg17333269	1.62631	1.79906e-06	0.568301	0.291893
cg06979374	0.948603	1.79918e-06	0.610825	0.449537
cg13879482	1.19354	1.80223e-06	0.781503	0.592432
cg03940484	-1.64196	1.80696e-06	0.0964016	0.228904
cg11301075	1.21528	1.80985e-06	0.640619	0.422913
cg08239588	1.07079	1.81068e-06	0.673219	0.479653
cg18449135	0.856	1.83686e-06	0.837304	0.769116
cg20434459	1.25435	1.83821e-06	0.395518	0.214008
cg07807757	0.956972	1.84402e-06	0.617591	0.464681
cg07961554	1.62024	1.84595e-06	0.86774	0.68496
cg08459071	1.58739	1.84847e-06	0.623754	0.365582
cg01691194	0.985535	1.85544e-06	0.817928	0.704016
cg22786667	1.32482	1.86346e-06	0.448062	0.271516
cg19670723	1.63888	1.86946e-06	0.686856	0.426391
cg14593352	1.33591	1.8753e-06	0.178238	0.0816083
cg07081724	1.28605	1.87958e-06	0.465993	0.271772
cg05191013	1.0694	1.88341e-06	0.419762	0.261285
cg01316909	1.39915	1.88827e-06	0.809229	0.604799
cg17948174	2.19947	1.8967e-06	0.857887	0.541614
cg22277695	1.65538	1.89829e-06	0.667932	0.384391
cg01994902	1.11235	1.90029e-06	0.677713	0.489269
cg22666103	2.26178	1.90048e-06	0.386875	0.109418
cg06363243	1.27059	1.90066e-06	0.752168	0.550348
cg11311053	1.83767	1.90463e-06	0.880832	0.660203
cg17774776	1.36634	1.90514e-06	0.75386	0.563498
cg10922232	1.04588	1.9059e-06	0.549489	0.378163
cg27287823	1.64641	1.90914e-06	0.819791	0.586705
cg12152352	1.29992	1.91224e-06	0.783926	0.591757
cg23680451	1.91404	1.91284e-06	0.677423	0.352249
cg03383670	1.43754	1.91563e-06	0.515852	0.272587
cg00471162	1.38804	1.9237e-06	0.822756	0.660298
cg18305652	0.842847	1.92429e-06	0.758197	0.65084
cg01056135	1.59762	1.92919e-06	0.780586	0.524121
cg16218494	1.43953	1.93432e-06	0.752906	0.535093
cg22100356	1.43163	1.93942e-06	0.738953	0.499449
cg15978561	1.90847	1.94308e-06	0.551201	0.241167
cg03239682	1.0555	1.9517e-06	0.804811	0.686436
cg12962265	1.85643	1.96799e-06	0.861841	0.611173
cg15842894	0.992049	1.96926e-06	0.602082	0.444994
cg11462667	1.5036	1.9693e-06	0.719779	0.465526
cg07357341	1.15175	1.96953e-06	0.827094	0.666921
cg00463732	1.27521	1.97168e-06	0.73142	0.526244
cg25178683	1.20402	1.97391e-06	0.717811	0.531953
cg25709906	1.26439	1.97556e-06	0.819353	0.656532
cg21834463	1.68289	1.98039e-06	0.845011	0.600847
cg05522807	1.42852	1.98088e-06	0.322097	0.150574
cg14552672	1.41484	1.98188e-06	0.715245	0.477556
cg27142757	1.25601	1.98401e-06	0.796838	0.612202
cg06652085	1.19016	1.9865e-06	0.791886	0.641789
cg07645761	1.79672	1.98913e-06	0.765757	0.530736
cg10491120	1.55803	1.99459e-06	0.423453	0.218348
cg14891022	1.3063	1.99948e-06	0.417632	0.215524
cg16737727	1.0323	2.00565e-06	0.664033	0.481804
cg08845574	1.40523	2.00952e-06	0.818546	0.63342
cg11267549	1.51178	2.01024e-06	0.658554	0.503969
cg07651551	1.84025	2.02185e-06	0.720444	0.423295
cg21534537	1.27207	2.02564e-06	0.675154	0.432793
cg08429605	1.18111	2.03342e-06	0.84472	0.7056
cg21787473	1.04365	2.03501e-06	0.755894	0.600785
cg11397135	0.720365	2.03601e-06	0.835672	0.76699
cg15771408	1.58089	2.03836e-06	0.826487	0.597786
cg21463799	0.791608	2.04001e-06	0.737742	0.625257
cg27317179	1.41719	2.04777e-06	0.172642	0.074141
cg21438984	1.84316	2.05132e-06	0.458319	0.185574
cg13322252	1.73566	2.05999e-06	0.579386	0.285271
cg01662869	2.1241	2.06407e-06	0.801859	0.457857
cg00482555	1.46787	2.07358e-06	0.784699	0.555684
cg15599772	1.29135	2.0748e-06	0.274127	0.132504
cg16389578	1.63546	2.0803e-06	0.646294	0.393244
cg14181409	1.12999	2.08115e-06	0.804926	0.638419
cg17394766	1.38431	2.08116e-06	0.725991	0.540519
cg03228193	1.38581	2.08179e-06	0.466613	0.237236
cg11143475	0.903243	2.08584e-06	0.803424	0.711952
cg11358276	1.01482	2.08647e-06	0.0911658	0.0502811
cg23164076	1.16702	2.09337e-06	0.762721	0.616123
cg24107088	2.24079	2.09912e-06	0.715698	0.37582
cg08183353	1.10595	2.10055e-06	0.792796	0.637416
cg03895671	1.66216	2.10346e-06	0.537398	0.276232
cg21211317	0.983517	2.10513e-06	0.289511	0.152806
cg08536012	2.02676	2.11286e-06	0.512871	0.194167
cg09792819	1.23524	2.11438e-06	0.709103	0.515634
cg01901274	1.37457	2.11812e-06	0.831083	0.645329
cg14020392	1.24672	2.1196e-06	0.728613	0.578283
cg05179474	1.25919	2.12685e-06	0.178806	0.0936145
cg03492107	1.07436	2.12893e-06	0.762456	0.600702
cg22422937	1.05422	2.14355e-06	0.843208	0.745374
cg21809420	1.58284	2.14606e-06	0.371059	0.162436
cg13099585	1.11504	2.14862e-06	0.763567	0.607157
cg09298313	1.33659	2.15414e-06	0.723406	0.513821
cg25238941	1.14002	2.16251e-06	0.840678	0.718945
cg19412131	1.36162	2.16409e-06	0.764863	0.575317
cg14184907	1.30154	2.1667e-06	0.227296	0.104187
cg00362567	1.38497	2.16923e-06	0.781121	0.590586
cg11566983	1.30418	2.17197e-06	0.836677	0.65483
cg27305510	1.22024	2.17455e-06	0.830341	0.683419
cg16289653	1.15398	2.17464e-06	0.587031	0.377321
cg25965586	1.27286	2.17491e-06	0.650283	0.437506
cg07827395	1.47771	2.18612e-06	0.725235	0.483422
cg18364453	1.40369	2.187e-06	0.706282	0.512526
cg02462015	1.14833	2.18713e-06	0.66262	0.470058
cg12443509	1.20931	2.18807e-06	0.581837	0.373239
cg01773127	1.56231	2.19474e-06	0.658806	0.406322
cg16902977	0.972175	2.19609e-06	0.763739	0.623187
cg08331345	1.55576	2.20805e-06	0.278821	0.127192
cg06596233	1.08768	2.21571e-06	0.738571	0.585138
cg27593881	1.2006	2.22097e-06	0.807447	0.667622
cg17579498	1.65761	2.22426e-06	0.354552	0.142088
cg02746822	1.80918	2.22694e-06	0.742041	0.439171
cg15899242	1.38402	2.23311e-06	0.761245	0.569354
cg23070020	1.24623	2.23646e-06	0.469303	0.279644
cg23281529	1.63867	2.23911e-06	0.835547	0.595361
cg04318200	1.14853	2.24887e-06	0.722918	0.580298
cg04690994	0.848402	2.25595e-06	0.661602	0.516348
cg03297013	1.13374	2.25999e-06	0.227651	0.112506
cg06624032	1.50352	2.26224e-06	0.516879	0.301565
cg03217434	1.50676	2.26265e-06	0.787133	0.543525
cg08928958	0.798696	2.26723e-06	0.518944	0.400021
cg19908211	1.92399	2.27318e-06	0.291946	0.0735014
cg05612654	1.85072	2.27444e-06	0.918082	0.751736
cg27374247	1.08179	2.27548e-06	0.743736	0.597682
cg27134322	1.56548	2.27613e-06	0.645576	0.390515
cg01727273	1.70591	2.27692e-06	0.474984	0.21875
cg15234914	0.995997	2.27879e-06	0.885061	0.805579
cg05999731	0.938799	2.28078e-06	0.141902	0.0769329
cg25988256	2.00175	2.29251e-06	0.254296	0.0764943
cg00242423	1.00854	2.29341e-06	0.665204	0.505674
cg22146523	1.40003	2.29378e-06	0.880334	0.759883
cg24898318	1.0607	2.29531e-06	0.829494	0.730405
cg07209567	-1.22364	2.29696e-06	0.449924	0.637825
cg01579949	1.38893	2.29754e-06	0.221684	0.102342
cg14667925	1.07361	2.29929e-06	0.760621	0.61032
cg12435551	1.04942	2.30049e-06	0.141338	0.0795515
cg16207184	1.90276	2.30708e-06	0.506271	0.230426
cg26993950	2.19116	2.31109e-06	0.594849	0.236627
cg14517752	1.1075	2.33143e-06	0.617124	0.420617
cg10447678	1.87261	2.33339e-06	0.596897	0.301386
cg08596000	0.908217	2.34026e-06	0.117973	0.0664249
cg23566513	1.13298	2.34177e-06	0.660855	0.449219
cg14969094	1.13206	2.34374e-06	0.552383	0.375961
cg05655190	0.842943	2.34386e-06	0.412259	0.270386
cg01325154	1.01461	2.34475e-06	0.902798	0.825687
cg23004527	1.06885	2.3536e-06	0.714581	0.546859
cg07628580	1.09308	2.3586e-06	0.680732	0.496497
cg25249880	1.12494	2.36459e-06	0.785824	0.644786
cg11847517	0.796433	2.37666e-06	0.818822	0.723823
cg11003009	1.30542	2.37672e-06	0.124163	0.0583984
cg16826942	-1.03037	2.37784e-06	0.216473	0.320078
cg16891352	1.71395	2.38455e-06	0.793536	0.499975
cg22305150	0.926488	2.38458e-06	0.89998	0.831485
cg16285957	0.818902	2.3909e-06	0.723686	0.601385
cg24921262	1.30878	2.3972e-06	0.624711	0.402012
cg10103293	1.15833	2.39959e-06	0.719203	0.51951
cg08500112	1.71896	2.40267e-06	0.298183	0.110493
cg18489994	1.29169	2.40461e-06	0.167677	0.0806617
cg24799894	1.23106	2.41134e-06	0.660488	0.446431
cg10965259	1.32145	2.41453e-06	0.705086	0.500228
cg08781526	1.20808	2.41464e-06	0.309506	0.161414
cg20786944	1.15879	2.42008e-06	0.59851	0.423651
cg13532523	0.89598	2.4201e-06	0.74323	0.611585
cg00289503	1.36385	2.42167e-06	0.520713	0.29726
cg15799486	1.31383	2.4257e-06	0.752994	0.555237
cg19439071	1.36713	2.4303e-06	0.737354	0.518884
cg24944457	1.07025	2.43143e-06	0.70783	0.547791
cg26537814	1.13362	2.43177e-06	0.36481	0.197042
cg07594831	1.81113	2.43559e-06	0.892601	0.678325
cg08718872	2.51148	2.45463e-06	0.812584	0.482594
cg04710526	0.962187	2.45543e-06	0.77754	0.637839
cg16679543	1.65977	2.45649e-06	0.928773	0.785585
cg00923927	1.94692	2.46277e-06	0.581563	0.246711
cg16395432	1.09143	2.47405e-06	0.657375	0.467849
cg12524318	1.5536	2.48246e-06	0.327142	0.128062
cg09681356	1.51706	2.48523e-06	0.698735	0.478099
cg01427597	1.39311	2.48776e-06	0.541695	0.284218
cg03336458	0.997684	2.4895e-06	0.849743	0.751861
cg05751661	1.46791	2.49349e-06	0.644747	0.404642
cg09187007	1.55461	2.50428e-06	0.584666	0.313856
cg10087664	1.31484	2.5075e-06	0.806209	0.642193
cg15975802	1.21096	2.51327e-06	0.528994	0.332054
cg11746597	1.3251	2.5172e-06	0.335256	0.169247
cg02219433	1.43402	2.52218e-06	0.771742	0.58273
cg23770271	1.25458	2.52847e-06	0.729563	0.520957
cg06732758	1.43701	2.52924e-06	0.733816	0.474706
cg05468953	1.51359	2.5434e-06	0.718662	0.621859
cg24319143	1.19266	2.54592e-06	0.723155	0.531472
cg27520597	1.29804	2.55273e-06	0.769787	0.580454
cg04475878	1.19131	2.5548e-06	0.749298	0.585812
cg12343947	1.72597	2.55953e-06	0.411084	0.161867
cg21277729	1.38146	2.55972e-06	0.704526	0.487561
cg22699725	1.11797	2.56067e-06	0.722677	0.541476
cg21710458	1.70294	2.56161e-06	0.824815	0.555833
cg04058216	1.31713	2.56522e-06	0.507709	0.285604
cg11785056	1.43883	2.56949e-06	0.733559	0.502331
cg03399794	1.65822	2.57483e-06	0.62631	0.335474
cg01437161	1.11694	2.57923e-06	0.860753	0.745041
cg12940993	1.60227	2.58697e-06	0.662738	0.393676
cg01539699	1.81439	2.59063e-06	0.781386	0.492532
cg05866778	1.38991	2.59153e-06	0.561011	0.316402
cg27410601	1.3795	2.59284e-06	0.33529	0.164009
cg23755933	1.88252	2.59844e-06	0.89729	0.715623
cg16370767	0.75477	2.59945e-06	0.631766	0.504957
cg20420047	1.36547	2.60048e-06	0.804794	0.614199
cg15601361	1.04292	2.60507e-06	0.775752	0.62005
cg24718773	1.08081	2.60667e-06	0.817254	0.64702
cg01483139	2.1351	2.61055e-06	0.436568	0.131382
cg00781658	1.29938	2.61379e-06	0.456573	0.252905
cg05320158	1.20557	2.6149e-06	0.609706	0.413447
cg04736673	1.4832	2.61595e-06	0.792349	0.574412
cg01777300	1.04733	2.61706e-06	0.675259	0.548817
cg19733736	1.50518	2.62263e-06	0.686578	0.427554
cg12351803	1.00436	2.62523e-06	0.742113	0.584339
cg00308680	2.35874	2.63702e-06	0.497575	0.159466
cg04342202	1.22175	2.64572e-06	0.658342	0.472125
cg12539787	0.978617	2.64753e-06	0.747573	0.6052
cg07840258	0.89092	2.64765e-06	0.545463	0.405725
cg01394461	1.05302	2.65743e-06	0.789407	0.647772
cg21321626	1.32126	2.65796e-06	0.507283	0.306656
cg22891465	1.0108	2.67282e-06	0.71014	0.556941
cg10950593	1.09522	2.67708e-06	0.834974	0.689874
cg05137895	1.60091	2.6773e-06	0.54047	0.266014
cg04159766	1.09221	2.67819e-06	0.775361	0.622725
cg00827893	-1.32361	2.68722e-06	0.435898	0.649957
cg11920406	1.04847	2.69364e-06	0.800478	0.659904
cg14175634	1.61763	2.69446e-06	0.81988	0.565395
cg24126698	1.24506	2.69535e-06	0.760763	0.54883
cg20941275	1.28129	2.69759e-06	0.423763	0.236984
cg01607625	2.14803	2.70744e-06	0.771082	0.413501
cg06775523	1.11187	2.70995e-06	0.520051	0.317132
cg15640925	0.768063	2.71952e-06	0.844788	0.767355
cg23686027	1.06733	2.724e-06	0.639127	0.446582
cg00049638	1.21329	2.72613e-06	0.859461	0.736218
cg10367962	1.49804	2.73208e-06	0.693355	0.489854
cg10937494	1.06968	2.73222e-06	0.77039	0.596424
cg05194983	-1.43355	2.73434e-06	0.0663681	0.148518
cg21898699	0.949875	2.73475e-06	0.832666	0.738464
cg16693741	1.05839	2.73938e-06	0.714062	0.542108
cg00744232	1.20696	2.74115e-06	0.709062	0.519076
cg06606470	1.42459	2.74773e-06	0.693961	0.448554
cg11175334	1.6329	2.75423e-06	0.361985	0.153495
cg08416530	0.981927	2.76079e-06	0.70046	0.556621
cg18090986	1.06084	2.76247e-06	0.650193	0.4694
cg08736275	1.0411	2.76711e-06	0.711327	0.535746
cg04292846	1.10349	2.77011e-06	0.781236	0.626029
cg24782468	1.21315	2.77367e-06	0.141816	0.062542
cg07150398	0.982169	2.77517e-06	0.835595	0.699916
cg24138325	1.75625	2.7791e-06	0.816223	0.59272
cg27217148	1.30205	2.78282e-06	0.416791	0.227365
cg10434392	1.45905	2.78635e-06	0.484641	0.256926
cg13999304	1.18302	2.79083e-06	0.488914	0.316326
cg01554751	1.13394	2.79442e-06	0.589855	0.405794
cg07465127	1.60352	2.80406e-06	0.788818	0.546999
cg03014019	1.71797	2.81004e-06	0.62031	0.349934
cg15767844	1.82321	2.81162e-06	0.786864	0.58107
cg14240593	1.02114	2.813e-06	0.684603	0.503963
cg11180972	1.11503	2.81499e-06	0.81978	0.697059
cg16992533	1.20466	2.81616e-06	0.136205	0.0652948
cg23378546	2.07734	2.81734e-06	0.418346	0.176976
cg17197471	1.61843	2.82338e-06	0.816923	0.694346
cg23244761	1.97935	2.83651e-06	0.887982	0.65246
cg11330465	0.964626	2.84327e-06	0.795741	0.677655
cg07933720	2.0629	2.84752e-06	0.610965	0.28694
cg13030383	1.53967	2.8498e-06	0.771077	0.513224
cg23434216	1.04313	2.85406e-06	0.416303	0.260617
cg06689758	1.20491	2.85484e-06	0.69127	0.505865
cg23184082	1.24547	2.85528e-06	0.602971	0.390466
cg08574423	1.46793	2.86559e-06	0.340929	0.147916
cg18468842	1.3501	2.87306e-06	0.627814	0.397161
cg03859359	1.48439	2.87438e-06	0.795437	0.582678
cg26872907	2.10542	2.87864e-06	0.83879	0.528374
cg21669763	1.1554	2.88175e-06	0.631623	0.433049
cg23726748	1.42634	2.88618e-06	0.480721	0.233012
cg16640730	1.47998	2.88949e-06	0.62663	0.365268
cg14515364	2.08015	2.89092e-06	0.937966	0.780523
cg02722435	1.32125	2.89399e-06	0.702953	0.473418
cg11144842	2.0487	2.9016e-06	0.354672	0.111185
cg19769147	1.87665	2.91965e-06	0.837744	0.575632
cg01047938	1.47669	2.92894e-06	0.396431	0.189317
cg26965801	1.67527	2.93593e-06	0.514191	0.239296
cg16448702	1.37692	2.95653e-06	0.879237	0.735186
cg23523922	1.58762	2.97474e-06	0.686322	0.464122
cg13618516	2.07373	2.97884e-06	0.870629	0.595468
cg03977395	1.17782	2.98417e-06	0.876646	0.766968
cg03098021	1.18375	2.98451e-06	0.610145	0.425631
cg23756272	1.47679	2.99195e-06	0.695189	0.431788
cg06393885	1.74846	2.9939e-06	0.263584	0.0887927
cg23400599	1.27068	2.99527e-06	0.739688	0.509656
cg07853489	0.995396	2.99591e-06	0.560861	0.383982
cg18104968	1.40902	2.99647e-06	0.770089	0.550639
cg07031743	1.47155	3.00684e-06	0.660565	0.422006
cg17515837	1.35595	3.01015e-06	0.584468	0.358987
cg06869171	1.27319	3.01215e-06	0.205711	0.0938886
cg17215478	-1.35509	3.02827e-06	0.176159	0.31651
cg13449332	1.31132	3.03038e-06	0.736047	0.588073
cg23831998	1.93042	3.0398e-06	0.365635	0.124005
cg01175039	0.982271	3.04379e-06	0.805227	0.686401
cg08866665	0.994033	3.04709e-06	0.664683	0.506518
cg14300089	1.17451	3.04752e-06	0.877538	0.764556
cg17855178	1.22103	3.05454e-06	0.572094	0.356725
cg03327945	1.59336	3.06659e-06	0.789007	0.521505
cg15633603	1.30263	3.06829e-06	0.800331	0.648877
cg25116699	1.87914	3.07193e-06	0.766052	0.508872
cg02787737	1.55419	3.07511e-06	0.735668	0.474955
cg25435020	1.38741	3.09262e-06	0.685016	0.456156
cg01015210	1.74469	3.09847e-06	0.591887	0.296702
cg07057235	1.5357	3.10031e-06	0.481679	0.261982
cg18467978	0.765974	3.10158e-06	0.696574	0.561834
cg17396707	0.909442	3.1039e-06	0.838132	0.746278
cg10004949	1.09429	3.10425e-06	0.720809	0.548739
cg23607078	1.96185	3.10471e-06	0.619633	0.296505
cg02093062	1.38112	3.11277e-06	0.858226	0.700153
cg14209264	1.36297	3.11592e-06	0.428686	0.231319
cg18278424	1.04493	3.11907e-06	0.594234	0.419668
cg15450349	1.50654	3.12003e-06	0.699016	0.466011
cg17009807	1.22513	3.12719e-06	0.707595	0.528318
cg22802253	1.5591	3.13458e-06	0.805666	0.554095
cg24757160	1.10018	3.1402e-06	0.738894	0.562164
cg00736299	1.37426	3.14403e-06	0.818775	0.617718
cg11247817	1.13719	3.16659e-06	0.722992	0.525835
cg02669047	1.83448	3.16759e-06	0.459461	0.180135
cg08538199	1.40343	3.16771e-06	0.717625	0.46267
cg24301112	1.22057	3.17263e-06	0.865076	0.757537
cg02584975	0.840136	3.17525e-06	0.768155	0.643241
cg02192976	1.77825	3.18822e-06	0.567507	0.265505
cg24916316	0.979969	3.18954e-06	0.383909	0.242789
cg11460110	1.98365	3.19147e-06	0.865048	0.599763
cg25419339	1.10785	3.20562e-06	0.845238	0.714382
cg02509569	1.00815	3.20642e-06	0.481376	0.315205
cg20787447	1.32347	3.2096e-06	0.711935	0.460048
cg07436701	1.00298	3.21028e-06	0.616392	0.462769
cg20554353	1.08808	3.21231e-06	0.649078	0.469999
cg14132895	1.45166	3.22374e-06	0.380957	0.199755
cg01811895	0.955235	3.23844e-06	0.0999387	0.0602704
cg17749867	0.946201	3.24709e-06	0.683817	0.538064
cg13037568	1.10189	3.24729e-06	0.814459	0.709424
cg21190644	1.06622	3.24925e-06	0.804209	0.648965
cg03892989	1.2842	3.25224e-06	0.484284	0.269818
cg22050564	1.23642	3.26222e-06	0.683467	0.466186
cg01533228	1.10482	3.2738e-06	0.877525	0.76763
cg02154635	1.16874	3.27546e-06	0.814853	0.666599
cg21348975	1.72525	3.27633e-06	0.362839	0.175069
cg24105081	1.79317	3.27825e-06	0.949468	0.84353
cg17788468	1.74562	3.28517e-06	0.478043	0.214368
cg23545458	1.193	3.2857e-06	0.568607	0.343049
cg14097859	1.48984	3.28583e-06	0.74019	0.490267
cg01976921	1.11799	3.28768e-06	0.744815	0.58964
cg16582814	1.26812	3.29454e-06	0.362591	0.192135
cg19568513	1.21374	3.29707e-06	0.524434	0.325162
cg27509293	1.23666	3.30229e-06	0.691268	0.487411
cg15183092	-1.55832	3.30522e-06	0.166216	0.362223
cg22164087	1.00517	3.30602e-06	0.741578	0.584746
cg20458968	1.95946	3.32145e-06	0.420709	0.152315
cg15617059	1.0771	3.32675e-06	0.819531	0.692883
cg23676423	1.50336	3.32973e-06	0.542523	0.303472
cg26694615	1.09936	3.33208e-06	0.792215	0.671645
cg08160072	1.48253	3.3335e-06	0.715851	0.47306
cg10848058	1.47404	3.3354e-06	0.841215	0.65298
cg20298936	1.38322	3.33668e-06	0.206503	0.0892303
cg00860110	1.1615	3.34503e-06	0.444817	0.28356
cg15738500	1.0371	3.34638e-06	0.611978	0.467104
cg13424923	1.31247	3.35439e-06	0.461111	0.239866
cg02562678	1.19186	3.358e-06	0.807378	0.631139
cg18637746	1.26633	3.35892e-06	0.558104	0.334281
cg25191549	1.36984	3.36576e-06	0.78083	0.582241
cg02456998	1.19702	3.36789e-06	0.578377	0.372792
cg11202345	1.22658	3.3685e-06	0.275976	0.140714
cg19456812	1.89527	3.3828e-06	0.681158	0.374338
cg17469017	1.04422	3.39005e-06	0.701593	0.531021
cg18635253	1.6672	3.3903e-06	0.749655	0.468275
cg27307571	1.39042	3.39072e-06	0.850077	0.660806
cg25954134	1.12275	3.39079e-06	0.654743	0.449786
cg12467226	1.22958	3.39242e-06	0.342989	0.181096
cg04130273	1.2425	3.39736e-06	0.439532	0.255181
cg01956293	1.5123	3.40164e-06	0.199507	0.0770161
cg07893916	1.0194	3.40795e-06	0.874535	0.785728
cg19821988	1.06168	3.41679e-06	0.746031	0.597755
cg19541712	1.8872	3.42066e-06	0.681952	0.374082
cg09837656	1.33706	3.4223e-06	0.633464	0.402817
cg07739340	1.32704	3.43677e-06	0.465441	0.25079
cg04384590	1.41064	3.44489e-06	0.310002	0.140976
cg08782022	2.93875	3.44841e-06	0.871117	0.453536
cg24069963	1.21371	3.44927e-06	0.29576	0.143195
cg19040173	1.25396	3.45261e-06	0.695467	0.510113
cg07675950	1.00161	3.45436e-06	0.570473	0.416299
cg09533740	1.11812	3.45485e-06	0.737189	0.566266
cg10521711	1.39996	3.45656e-06	0.684126	0.498572
cg03223121	1.41691	3.45697e-06	0.787819	0.585216
cg13684013	1.26003	3.45841e-06	0.435973	0.255649
cg06912282	1.17115	3.45979e-06	0.617742	0.411261
cg22595920	1.53657	3.46662e-06	0.732421	0.458832
cg26256358	1.17198	3.46795e-06	0.706451	0.505508
cg04008913	-1.12413	3.46866e-06	0.515093	0.68556
cg08120210	1.6503	3.46992e-06	0.290846	0.13079
cg09732913	0.92081	3.47356e-06	0.695444	0.549763
cg25510614	0.915602	3.48398e-06	0.541319	0.376612
cg02855936	1.69188	3.4841e-06	0.479997	0.227641
cg00772257	0.928803	3.48793e-06	0.683682	0.550619
cg08671280	1.33749	3.49363e-06	0.816551	0.68996
cg04114389	1.71623	3.50643e-06	0.67515	0.368031
cg20341089	1.09576	3.51514e-06	0.741108	0.591922
cg26424188	1.42464	3.51879e-06	0.577081	0.338367
cg11417612	1.2886	3.51895e-06	0.783571	0.5969
cg20671304	1.75805	3.5214e-06	0.42584	0.188725
cg12718972	1.72072	3.52463e-06	0.478523	0.241806
cg08064068	1.22879	3.52551e-06	0.768982	0.562988
cg08156743	1.29982	3.52827e-06	0.78288	0.591426
cg07574645	1.03991	3.53074e-06	0.764195	0.616669
cg10181028	0.796396	3.53376e-06	0.676904	0.543849
cg03529340	1.06024	3.53399e-06	0.61209	0.419584
cg16704703	1.55595	3.5364e-06	0.737631	0.48064
cg26326621	1.31653	3.53904e-06	0.763137	0.57181
cg07855639	0.856137	3.54929e-06	0.826061	0.759216
cg02040103	1.8249	3.56007e-06	0.765172	0.481895
cg04590464	1.81182	3.56163e-06	0.595865	0.291911
cg20824844	1.04408	3.56557e-06	0.719864	0.562366
cg21737020	1.04825	3.58252e-06	0.641035	0.509489
cg14011870	1.0221	3.59133e-06	0.828248	0.70799
cg07033604	1.13559	3.6013e-06	0.66081	0.471508
cg26688665	0.982168	3.6027e-06	0.850399	0.746092
cg07161067	1.61847	3.60951e-06	0.727347	0.436867
cg25234117	0.981557	3.61217e-06	0.598602	0.42126
cg08540275	1.03116	3.61402e-06	0.624673	0.46076
cg21053989	1.37901	3.62432e-06	0.734723	0.511153
cg23774975	1.00201	3.62446e-06	0.77876	0.64146
cg19344315	1.93772	3.62931e-06	0.404016	0.15579
cg15108521	1.7719	3.64455e-06	0.538764	0.263531
cg01667861	0.972205	3.64554e-06	0.696597	0.547227
cg22176763	1.67033	3.64586e-06	0.833666	0.599688
cg08458745	0.984938	3.64662e-06	0.570412	0.402306
cg06830981	1.42548	3.65675e-06	0.487829	0.253539
cg00275372	1.54274	3.66378e-06	0.478727	0.235532
cg04752731	1.35678	3.67237e-06	0.299811	0.155783
cg17576228	0.984082	3.67395e-06	0.684131	0.49729
cg00859792	1.80935	3.68072e-06	0.656532	0.431074
cg16684217	1.468	3.68073e-06	0.730743	0.466182
cg10891521	1.35345	3.68114e-06	0.768637	0.563725
cg09405276	0.804858	3.68775e-06	0.592657	0.450461
cg08460732	1.18157	3.69587e-06	0.64485	0.463374
cg15585324	1.03881	3.69651e-06	0.404571	0.251206
cg06093152	1.16077	3.6977e-06	0.758829	0.578863
cg17968214	0.837471	3.70151e-06	0.733866	0.619701
cg14484844	1.36525	3.71875e-06	0.609432	0.361999
cg27130578	1.17298	3.72008e-06	0.710665	0.517439
cg06784824	0.914972	3.72081e-06	0.746203	0.592628
cg23425059	1.09101	3.72234e-06	0.838903	0.696306
cg11772801	1.27166	3.73046e-06	0.555293	0.344492
cg07260003	1.28724	3.74962e-06	0.566745	0.358401
cg24060744	1.21778	3.76677e-06	0.63235	0.42318
cg12201988	1.37752	3.7684e-06	0.780723	0.572931
cg24310530	1.60467	3.77626e-06	0.854277	0.644909
cg19173666	0.85259	3.78764e-06	0.607003	0.447349
cg08512353	1.01433	3.79183e-06	0.414906	0.262324
cg24198765	1.46578	3.79702e-06	0.471132	0.252833
cg20745074	1.21061	3.79731e-06	0.799206	0.635754
cg21696286	1.17879	3.81559e-06	0.711413	0.53186
cg20354774	0.98567	3.82347e-06	0.86441	0.759302
cg26689780	1.29887	3.8255e-06	0.49137	0.279353
cg06484854	0.999947	3.82609e-06	0.50252	0.331004
cg27316369	1.18283	3.82942e-06	0.812006	0.640068
cg04868788	1.41097	3.84719e-06	0.530425	0.308539
cg00897703	1.52196	3.85465e-06	0.692344	0.449537
cg25769469	1.64172	3.8602e-06	0.753259	0.502455
cg19033383	2.06876	3.87942e-06	0.534369	0.225869
cg12423658	1.51274	3.88002e-06	0.813542	0.586335
cg02658272	0.714862	3.8832e-06	0.690701	0.584602
cg03169538	1.07634	3.89358e-06	0.864278	0.759695
cg17792616	1.45382	3.89966e-06	0.824931	0.619551
cg19164541	1.59672	3.90481e-06	0.799913	0.652401
cg06305891	2.21073	3.90619e-06	0.828025	0.486686
cg19342503	1.04525	3.91432e-06	0.761519	0.594156
cg15754587	1.25035	3.91666e-06	0.680177	0.458811
cg17092523	1.56033	3.92134e-06	0.604242	0.364487
cg09313810	1.7811	3.93041e-06	0.644614	0.337583
cg25813953	1.26555	3.93217e-06	0.298899	0.149756
cg26957423	1.09643	3.9424e-06	0.651195	0.485206
cg08400494	1.72017	3.94786e-06	0.827195	0.570862
cg13863007	1.10842	3.94927e-06	0.780071	0.613645
cg21097090	1.38061	3.96318e-06	0.834762	0.669622
cg03247739	1.40044	3.96851e-06	0.64012	0.396601
cg12229841	1.3248	3.97926e-06	0.472551	0.274397
cg11375638	1.50247	3.98e-06	0.728445	0.54665
cg19889856	1.32168	3.9838e-06	0.86155	0.672968
cg08842616	1.22801	4.01203e-06	0.790259	0.586743
cg13098633	1.48783	4.01328e-06	0.780412	0.583503
cg24965450	1.27819	4.0165e-06	0.664715	0.487836
cg27637382	1.10827	4.02602e-06	0.788733	0.702732
cg22774605	1.55918	4.03107e-06	0.784715	0.544756
cg17958964	1.27387	4.03172e-06	0.279315	0.134075
cg07039378	1.68464	4.03521e-06	0.659495	0.381051
cg08350742	1.25828	4.03839e-06	0.799521	0.615014
cg08873792	1.40577	4.03843e-06	0.773396	0.56479
cg12093413	0.816729	4.03946e-06	0.524284	0.398686
cg10452229	1.25726	4.04139e-06	0.76075	0.584977
cg13924996	1.3533	4.04295e-06	0.66998	0.43333
cg15542342	1.21823	4.04367e-06	0.169101	0.0934598
cg11145772	1.2076	4.04609e-06	0.647368	0.450319
cg22250362	1.22492	4.0584e-06	0.739776	0.561764
cg26377120	1.26892	4.06126e-06	0.796064	0.599488
cg16022904	1.11456	4.06842e-06	0.387812	0.222388
cg06992496	0.91237	4.07348e-06	0.709369	0.581778
cg22423174	1.29388	4.07478e-06	0.692736	0.472916
cg26015427	1.37102	4.07787e-06	0.552921	0.319268
cg12181407	1.22628	4.0786e-06	0.153826	0.0775951
cg23117167	1.3113	4.07987e-06	0.647125	0.458293
cg14066916	1.32902	4.10083e-06	0.456471	0.252375
cg05019740	0.929322	4.12534e-06	0.685726	0.539863
cg13659387	1.06864	4.12892e-06	0.776462	0.628261
cg18863237	1.37505	4.14031e-06	0.406048	0.197581
cg13127186	1.18121	4.14119e-06	0.668941	0.484186
cg20969424	0.950124	4.15242e-06	0.478471	0.321379
cg21153236	1.8809	4.15519e-06	0.233352	0.0761832
cg02639108	1.48393	4.15552e-06	0.736972	0.545123
cg02328326	1.39212	4.15714e-06	0.753867	0.548913
cg13874459	1.82855	4.15737e-06	0.438729	0.200066
cg15475066	2.28824	4.16723e-06	0.884482	0.57985
cg08189411	1.17095	4.17394e-06	0.800228	0.643756
cg05091997	1.16958	4.18053e-06	0.309559	0.167159
cg10238692	1.37757	4.18134e-06	0.240441	0.10625
cg05787638	1.37813	4.19781e-06	0.63884	0.392459
cg10691846	1.12722	4.20121e-06	0.747587	0.577846
cg12622020	1.56946	4.20864e-06	0.478799	0.243241
cg18196453	1.07354	4.20884e-06	0.738229	0.560028
cg04714188	0.914359	4.21457e-06	0.720786	0.583639
cg16276348	0.870626	4.21815e-06	0.120997	0.0723742
cg25805675	1.518	4.22505e-06	0.441761	0.208667
cg24462980	1.19228	4.22625e-06	0.865776	0.745834
cg17951817	1.26117	4.23039e-06	0.706125	0.501945
cg13885391	0.761914	4.23506e-06	0.821117	0.798551
cg00579751	1.98741	4.23546e-06	0.636934	0.303649
cg09024892	1.35819	4.23984e-06	0.145379	0.0615162
cg15395733	1.28802	4.24339e-06	0.728191	0.50863
cg02163885	2.21522	4.25164e-06	0.49795	0.188546
cg12324588	1.10788	4.25612e-06	0.202118	0.106831
cg13747899	0.935913	4.25762e-06	0.68425	0.513261
cg10040370	1.00221	4.2596e-06	0.800939	0.665024
cg07030193	1.53438	4.26008e-06	0.519858	0.265656
cg07941045	1.33959	4.26033e-06	0.220412	0.109736
cg18248499	0.952068	4.27387e-06	0.527851	0.368103
cg13518257	1.15558	4.27774e-06	0.537537	0.352575
cg04320476	1.40665	4.27888e-06	0.846201	0.675659
cg02177007	1.14102	4.28357e-06	0.777152	0.595777
cg12717681	1.23466	4.29236e-06	0.614495	0.428184
cg16664015	1.35686	4.29643e-06	0.736277	0.531978
cg10386598	1.31865	4.29677e-06	0.857027	0.68203
cg13615963	1.79888	4.30715e-06	0.338857	0.11914
cg14444046	1.05296	4.31085e-06	0.517952	0.34136
cg25786273	0.955368	4.31421e-06	0.708052	0.554336
cg03051893	0.921237	4.31711e-06	0.66922	0.563434
cg05192293	1.3455	4.32395e-06	0.285666	0.131713
cg04839576	1.42143	4.32801e-06	0.196455	0.0793847
cg27657924	1.2007	4.33566e-06	0.696256	0.497453
cg08672437	-1.46622	4.34159e-06	0.410244	0.620154
cg05352464	1.29877	4.35093e-06	0.697877	0.500459
cg24483442	1.29252	4.35234e-06	0.716126	0.504813
cg19791095	1.11106	4.35486e-06	0.800106	0.661021
cg05786554	1.00363	4.35882e-06	0.572166	0.414805
cg19746802	1.91922	4.36027e-06	0.256099	0.0863079
cg12769599	1.76952	4.3624e-06	0.398381	0.186493
cg14604850	1.28425	4.36519e-06	0.397602	0.219715
cg06663317	1.09672	4.37016e-06	0.720922	0.546187
cg07243202	1.05974	4.3736e-06	0.632432	0.446058
cg27522733	1.85211	4.38281e-06	0.42802	0.155599
cg02116768	1.39715	4.38416e-06	0.650173	0.381001
cg13009854	0.886333	4.38628e-06	0.502367	0.37456
cg20110638	1.36117	4.39157e-06	0.267958	0.128037
cg00504274	1.45585	4.39467e-06	0.698333	0.450461
cg18460239	1.54575	4.40009e-06	0.655717	0.388456
cg16594403	1.23407	4.40291e-06	0.676128	0.468385
cg05207730	1.70983	4.40316e-06	0.503387	0.241342
cg16451527	1.44332	4.4253e-06	0.753992	0.520054
cg14328641	1.13689	4.43306e-06	0.655329	0.450456
cg22695440	1.75627	4.43897e-06	0.836062	0.586891
cg18921600	1.2732	4.44003e-06	0.787874	0.612243
cg22678092	1.1253	4.44139e-06	0.646781	0.433573
cg21642988	1.24076	4.44266e-06	0.744343	0.57231
cg07466463	1.95219	4.46173e-06	0.879185	0.648909
cg07928365	1.46537	4.46209e-06	0.463229	0.250862
cg01905489	1.07981	4.46288e-06	0.616147	0.426402
cg01673856	1.17618	4.4689e-06	0.812255	0.649568
cg04871472	1.58393	4.46962e-06	0.762414	0.486496
cg01209723	1.34986	4.4768e-06	0.267375	0.128903
cg10977392	1.5604	4.4771e-06	0.398926	0.202185
cg25633717	1.12903	4.48509e-06	0.697461	0.495165
cg17681447	1.17776	4.4922e-06	0.897022	0.806209
cg12122241	1.58124	4.50132e-06	0.750262	0.489314
cg14064637	0.855369	4.5104e-06	0.677669	0.549534
cg23458989	1.57784	4.51579e-06	0.607532	0.327072
cg00525681	1.78932	4.51982e-06	0.798224	0.601434
cg11410857	1.85473	4.53715e-06	0.558383	0.257637
cg22632029	1.22553	4.5462e-06	0.71005	0.527426
cg14256263	1.26806	4.55139e-06	0.609388	0.423072
cg14095431	1.18591	4.55184e-06	0.257167	0.126549
cg03946288	1.32978	4.55415e-06	0.319905	0.152706
cg23845009	1.59883	4.55702e-06	0.742967	0.481219
cg12573002	1.61556	4.56091e-06	0.518544	0.248926
cg17571972	1.27434	4.57082e-06	0.862659	0.716264
cg27424960	1.21947	4.57115e-06	0.792473	0.606297
cg13905838	1.47415	4.57728e-06	0.382226	0.171799
cg12222277	1.41337	4.57732e-06	0.877989	0.723073
cg17290817	1.55962	4.60375e-06	0.815557	0.602418
cg00525964	1.42411	4.60701e-06	0.696264	0.463088
cg21089270	1.02989	4.61828e-06	0.628928	0.457198
cg02561376	1.73967	4.6191e-06	0.433351	0.181913
cg14849578	1.30484	4.62998e-06	0.812069	0.629649
cg13658000	1.19611	4.64948e-06	0.737067	0.554789
cg13140667	1.9009	4.65231e-06	0.792044	0.593898
cg20923885	1.40183	4.66729e-06	0.752001	0.529346
cg25997486	1.55576	4.67409e-06	0.729289	0.533091
cg24022629	1.50002	4.67726e-06	0.754443	0.526082
cg10026930	1.5827	4.68815e-06	0.284239	0.117909
cg01603266	1.55185	4.69197e-06	0.148149	0.0600944
cg08166169	1.26472	4.69597e-06	0.754284	0.545085
cg01275932	1.09826	4.69922e-06	0.838949	0.701287
cg05376228	1.52219	4.70058e-06	0.516783	0.307133
cg24628310	0.900016	4.70119e-06	0.587454	0.419899
cg23815306	1.31692	4.70995e-06	0.731071	0.520549
cg26488978	1.05638	4.71294e-06	0.567749	0.379721
cg13747876	0.978386	4.72599e-06	0.726751	0.576447
cg15770046	1.07588	4.73181e-06	0.777269	0.630719
cg20744727	1.08076	4.73217e-06	0.673694	0.515286
cg26829395	1.15764	4.73234e-06	0.503301	0.332274
cg25581222	1.53536	4.73556e-06	0.679685	0.437822
cg02475902	1.36232	4.73845e-06	0.584893	0.342647
cg26960939	1.20288	4.74226e-06	0.490789	0.294149
cg08788930	1.18312	4.74524e-06	0.832169	0.691488
cg10143827	1.317	4.7483e-06	0.740254	0.521452
cg01801191	1.06438	4.76627e-06	0.680807	0.51882
cg04709491	0.906057	4.7665e-06	0.775737	0.65722
cg10664582	1.25809	4.76723e-06	0.358436	0.182089
cg12270180	1.34828	4.7722e-06	0.341391	0.168852
cg20523759	1.69903	4.77487e-06	0.755838	0.48823
cg17981620	1.11582	4.7818e-06	0.403186	0.239581
cg11679149	1.19763	4.80236e-06	0.217998	0.11736
cg07340025	1.47844	4.80275e-06	0.559321	0.359836
cg03511957	1.03259	4.81526e-06	0.826428	0.68814
cg15282973	1.17891	4.83346e-06	0.634144	0.465585
cg12223090	1.32822	4.83483e-06	0.854241	0.708023
cg25898146	-1.44414	4.8394e-06	0.0927269	0.225559
cg15431934	0.905325	4.84942e-06	0.292162	0.192724
cg17892629	2.07794	4.85268e-06	0.64793	0.322035
cg19548511	0.988327	4.85275e-06	0.71695	0.575245
cg05420640	1.01905	4.8679e-06	0.652797	0.464257
cg08024910	1.16194	4.87329e-06	0.567264	0.373253
cg15547344	0.754425	4.8825e-06	0.769172	0.668391
cg20916656	1.27376	4.88987e-06	0.385801	0.209951
cg09487893	1.27846	4.89643e-06	0.614284	0.400665
cg06597413	0.731916	4.89656e-06	0.685178	0.579527
cg16381332	0.892136	4.90245e-06	0.872572	0.805182
cg13984928	1.97777	4.90405e-06	0.927922	0.746132
cg06322979	1.80591	4.91191e-06	0.637002	0.35522
cg13625968	1.24425	4.91348e-06	0.725144	0.536606
cg20432206	1.21425	4.91399e-06	0.770216	0.600338
cg12459214	1.21965	4.91458e-06	0.642057	0.429301
cg26707709	2.2113	4.91923e-06	0.443182	0.193715
cg03256302	1.07489	4.92536e-06	0.655193	0.470606
cg09914785	0.816545	4.93886e-06	0.715332	0.592858
cg01035804	0.916906	4.93974e-06	0.839718	0.736301
cg06086582	1.42485	4.94359e-06	0.365423	0.181464
cg22387323	1.33256	4.95202e-06	0.744739	0.507283
cg05888040	1.29028	4.95287e-06	0.814392	0.664769
cg01426968	1.09276	4.95818e-06	0.802644	0.669542
cg21640865	1.11498	4.96366e-06	0.642259	0.471853
cg02908632	1.17622	4.96886e-06	0.670401	0.486836
cg26406563	0.838074	4.97045e-06	0.587248	0.452356
cg22721423	1.49439	4.98216e-06	0.296832	0.128774
cg09739869	1.47939	4.98698e-06	0.42549	0.197063
cg03135474	0.976691	4.99288e-06	0.775355	0.652138
cg01543603	1.78827	4.99726e-06	0.547142	0.269415
cg11232081	1.01189	4.9988e-06	0.849955	0.759143
cg03872677	1.49935	5.00035e-06	0.394356	0.181057
cg00982274	0.892842	5.00185e-06	0.739779	0.601066
cg19116601	1.71328	5.00451e-06	0.807347	0.5278
cg11254522	1.1677	5.00606e-06	0.673043	0.478012
cg07757007	0.985538	5.01177e-06	0.879155	0.790315
cg05201573	0.857151	5.01532e-06	0.555875	0.406338
cg13349716	1.15583	5.02498e-06	0.683205	0.477534
cg12688435	1.0558	5.03101e-06	0.693409	0.521596
cg20843513	1.29609	5.04066e-06	0.783233	0.61
cg16671238	0.826366	5.0485e-06	0.554478	0.401514
cg06453421	1.06315	5.04886e-06	0.797725	0.654471
cg09331533	1.07637	5.06117e-06	0.816076	0.682405
cg04629221	0.985566	5.07185e-06	0.755225	0.592695
cg00879685	1.77051	5.09327e-06	0.868098	0.650375
cg25608555	0.93322	5.1149e-06	0.733943	0.595148
cg26936496	1.01249	5.12117e-06	0.505558	0.361749
cg19102557	1.42956	5.13053e-06	0.751231	0.497757
cg00431590	1.37891	5.13071e-06	0.449344	0.232039
cg19128969	1.15506	5.14051e-06	0.745258	0.590464
cg05359443	1.06017	5.14924e-06	0.809208	0.648684
cg07179730	1.46757	5.15742e-06	0.601569	0.350311
cg20784591	0.966679	5.16384e-06	0.531062	0.376578
cg11963400	1.02137	5.164e-06	0.804354	0.651275
cg16420101	1.01311	5.16979e-06	0.533282	0.394374
cg10590350	0.656796	5.1708e-06	0.750717	0.6549
cg03134666	1.18069	5.17437e-06	0.308079	0.178565
cg25119497	1.31014	5.17694e-06	0.708068	0.512086
cg05986838	1.06192	5.18415e-06	0.660437	0.485984
cg05573654	1.08376	5.19664e-06	0.782756	0.638887
cg06303635	1.16752	5.20857e-06	0.797743	0.613318
cg06728793	1.06743	5.20946e-06	0.690512	0.517976
cg10516886	1.19675	5.21971e-06	0.486311	0.312465
cg16536892	1.49158	5.22189e-06	0.709797	0.469374
cg22345623	1.23756	5.22487e-06	0.891379	0.771444
cg03995610	1.70241	5.23329e-06	0.767503	0.494271
cg17445166	0.797905	5.23942e-06	0.642101	0.517989
cg21180953	1.71224	5.24799e-06	0.326915	0.125447
cg15049177	1.06145	5.25952e-06	0.835294	0.700054
cg07941571	0.909057	5.2747e-06	0.528555	0.368135
cg25043378	1.40962	5.28876e-06	0.721899	0.552971
cg09568451	1.4142	5.29664e-06	0.722452	0.510358
cg05205842	1.00773	5.32723e-06	0.709653	0.563279
cg21013431	1.62982	5.33542e-06	0.777435	0.541817
cg17568809	1.16105	5.3362e-06	0.777868	0.632917
cg16034863	1.76245	5.33702e-06	0.531028	0.276449
cg01847274	1.29492	5.35215e-06	0.506931	0.295674
cg09507391	1.03839	5.36047e-06	0.361039	0.22299
cg20641425	0.987785	5.3745e-06	0.721769	0.56474
cg12599598	1.32706	5.38156e-06	0.735678	0.498756
cg24394891	1.0606	5.38162e-06	0.586635	0.396586
cg05087553	1.20589	5.3823e-06	0.848119	0.717524
cg20173011	1.6352	5.38846e-06	0.569485	0.283645
cg02902617	1.38247	5.39352e-06	0.830435	0.639834
cg10020520	1.88033	5.39998e-06	0.849179	0.568907
cg26797722	0.966415	5.4084e-06	0.706706	0.541035
cg00974809	1.06522	5.41113e-06	0.699444	0.527205
cg10803034	1.05016	5.42159e-06	0.847316	0.732261
cg00136184	1.01365	5.44891e-06	0.824213	0.716533
cg14509967	1.74379	5.45099e-06	0.347883	0.169623
cg00107970	1.45753	5.46772e-06	0.775796	0.526147
cg03272508	1.49453	5.47459e-06	0.187644	0.0723583
cg04804052	1.25886	5.47781e-06	0.590064	0.37324
cg04329931	1.15552	5.48494e-06	0.901385	0.7815
cg18121066	1.49048	5.49539e-06	0.890807	0.741121
cg09730359	1.49409	5.4987e-06	0.763266	0.510333
cg22864504	1.07477	5.51102e-06	0.332709	0.195604
cg13931640	2.53757	5.51324e-06	0.868935	0.555023
cg14724492	0.739065	5.51325e-06	0.704289	0.587435
cg05999317	1.78566	5.52027e-06	0.257034	0.0952116
cg00094538	2.11297	5.52635e-06	0.562678	0.228109
cg01173681	1.09335	5.52675e-06	0.607398	0.435504
cg26165117	1.685	5.53683e-06	0.60767	0.329854
cg27632016	0.995793	5.54552e-06	0.241976	0.142805
cg21650866	1.50972	5.54895e-06	0.504468	0.287776
cg09330699	1.33804	5.55383e-06	0.727281	0.499997
cg04030141	1.34506	5.57793e-06	0.839186	0.661464
cg23177839	0.943547	5.59686e-06	0.696797	0.55735
cg16969885	1.21124	5.59777e-06	0.900838	0.790972
cg09546258	1.06211	5.59952e-06	0.593663	0.420764
cg09610287	1.42787	5.60443e-06	0.696755	0.455337
cg15880456	1.31819	5.60737e-06	0.823846	0.632464
cg00717678	0.770401	5.60969e-06	0.719049	0.607972
cg03037030	1.78568	5.62538e-06	0.285402	0.114526
cg27284034	0.969097	5.62554e-06	0.785159	0.671946
cg13871900	1.22991	5.62931e-06	0.801102	0.626342
cg04204688	1.15631	5.64566e-06	0.720919	0.554014
cg15497006	1.11707	5.655e-06	0.230627	0.118436
cg09620929	1.04679	5.65748e-06	0.703541	0.528847
cg02718064	0.850847	5.66658e-06	0.625941	0.479605
cg15906007	1.65311	5.67392e-06	0.477326	0.216317
cg13842508	1.55316	5.67556e-06	0.238798	0.0989199
cg18716245	1.38704	5.68607e-06	0.618727	0.465898
cg08372346	0.990709	5.6877e-06	0.84056	0.7274
cg01177321	0.859282	5.72878e-06	0.779036	0.657105
cg23311684	1.19473	5.72985e-06	0.822173	0.639821
cg00295574	0.962431	5.73034e-06	0.765617	0.637922
cg23965590	1.36359	5.73102e-06	0.554764	0.35426
cg16087098	1.21083	5.73432e-06	0.579746	0.378106
cg20910519	1.29506	5.7385e-06	0.667563	0.461565
cg27361711	1.37072	5.75067e-06	0.813846	0.648409
cg18863554	1.06517	5.76709e-06	0.733871	0.558237
cg06524165	1.60089	5.7788e-06	0.452534	0.225018
cg10600828	1.41033	5.79405e-06	0.820347	0.650971
cg23193616	0.819808	5.81383e-06	0.766889	0.670384
cg21859290	0.906537	5.82703e-06	0.776427	0.670309
cg25553730	1.00805	5.83016e-06	0.660763	0.476971
cg20811072	1.30435	5.83456e-06	0.232424	0.101649
cg08575697	1.23804	5.84136e-06	0.739506	0.554486
cg08262320	1.01916	5.84369e-06	0.61031	0.441381
cg12944251	1.75353	5.85112e-06	0.796162	0.498082
cg13589461	1.15989	5.856e-06	0.687031	0.473282
cg11737831	0.854921	5.86764e-06	0.44623	0.319862
cg05239425	1.37422	5.86995e-06	0.533329	0.295079
cg12229979	1.02964	5.90125e-06	0.775509	0.646645
cg16004367	1.02902	5.90459e-06	0.738833	0.610158
cg24940001	1.38875	5.90686e-06	0.346899	0.181655
cg25613180	1.29719	5.92106e-06	0.72506	0.501864
cg05836943	0.83828	5.92344e-06	0.412654	0.29402
cg11781421	1.49974	5.93237e-06	0.741737	0.507704
cg09817283	1.81439	5.94447e-06	0.838473	0.607199
cg21544415	1.26429	5.95024e-06	0.706206	0.479325
cg10947348	1.36062	5.96461e-06	0.740331	0.534943
cg18717044	1.22613	5.96584e-06	0.825986	0.661912
cg10079927	1.01181	5.97127e-06	0.660796	0.506569
cg14225168	1.30815	5.98112e-06	0.765407	0.585124
cg14561362	0.894727	5.98602e-06	0.788496	0.671359
cg16123269	1.19431	5.99581e-06	0.259809	0.135522
cg22210682	0.927129	6.00025e-06	0.681853	0.556086
cg02913140	1.52536	6.00138e-06	0.656628	0.411444
cg11641450	1.50826	6.00278e-06	0.415675	0.184324
cg04405960	1.49458	6.00559e-06	0.791155	0.555574
cg09202696	1.02336	6.01024e-06	0.380405	0.2369
cg19561181	0.963813	6.01182e-06	0.782664	0.662093
cg27445555	1.38152	6.01861e-06	0.811878	0.630356
cg05351767	1.19303	6.02123e-06	0.701133	0.501792
cg20954870	1.34353	6.02609e-06	0.801377	0.60057
cg05245760	1.16915	6.02772e-06	0.110829	0.0561486
cg18026955	1.31408	6.03463e-06	0.30002	0.145077
cg25653947	1.39846	6.04798e-06	0.752525	0.539621
cg10829629	1.18217	6.06219e-06	0.589972	0.383263
cg26385186	0.952117	6.07922e-06	0.830112	0.723553
cg01625041	1.76279	6.08082e-06	0.644261	0.354762
cg01574364	1.7552	6.08618e-06	0.86939	0.734283
cg06296597	1.16115	6.0929e-06	0.855173	0.736391
cg06616684	1.47642	6.09841e-06	0.755837	0.523091
cg10505257	1.39304	6.10382e-06	0.86738	0.706977
cg10862709	1.93695	6.12024e-06	0.669656	0.338328
cg02403137	1.06489	6.12472e-06	0.692273	0.504413
cg06679310	1.56638	6.13114e-06	0.789172	0.549974
cg13084650	1.28438	6.13343e-06	0.76451	0.65999
cg13085050	0.93141	6.13662e-06	0.828519	0.734523
cg11793783	1.2613	6.16418e-06	0.36881	0.214125
cg25149475	0.851963	6.16789e-06	0.311164	0.202993
cg01772658	1.27137	6.16879e-06	0.664422	0.466814
cg00502597	0.942397	6.17391e-06	0.418885	0.269666
cg02035930	1.08558	6.18309e-06	0.810837	0.652456
cg27366532	1.16686	6.20485e-06	0.648841	0.452969
cg03754907	1.42084	6.21469e-06	0.379433	0.182331
cg16271173	1.46138	6.21521e-06	0.15418	0.0620678
cg16616857	1.06166	6.23328e-06	0.60619	0.421948
cg00028034	1.03963	6.23694e-06	0.696876	0.528942
cg25186292	1.221	6.24781e-06	0.804821	0.648184
cg23061725	-1.90803	6.24875e-06	0.151871	0.265571
cg14874846	1.32971	6.24934e-06	0.738343	0.537836
cg17194879	1.27923	6.25531e-06	0.695775	0.490291
cg06731150	1.01263	6.26375e-06	0.397551	0.269855
cg13791460	1.06693	6.27132e-06	0.799454	0.675474
cg03020208	1.44542	6.27477e-06	0.618677	0.410023
cg13995811	1.01777	6.27496e-06	0.602062	0.407538
cg13451093	1.47624	6.28405e-06	0.763511	0.567866
cg07686393	0.928642	6.29297e-06	0.538994	0.367629
cg02716609	1.30869	6.29807e-06	0.444695	0.265069
cg17042723	1.97091	6.30665e-06	0.8598	0.567484
cg18045470	1.12177	6.3075e-06	0.279098	0.144385
cg17848797	1.06943	6.31745e-06	0.866644	0.731212
cg10964502	1.00992	6.3327e-06	0.729533	0.560086
cg23470862	1.34302	6.34971e-06	0.872094	0.723808
cg23950636	1.01397	6.36162e-06	0.581069	0.39384
cg04725636	1.81573	6.37418e-06	0.777799	0.489092
cg05594470	1.50733	6.38843e-06	0.712257	0.475583
cg01457573	0.744753	6.40005e-06	0.711627	0.59069
cg08703857	1.52516	6.40624e-06	0.741481	0.482756
cg04835068	0.991033	6.43623e-06	0.366247	0.221822
cg06022673	1.62613	6.43904e-06	0.870762	0.656524
cg26009124	1.25665	6.4436e-06	0.48904	0.292788
cg11349906	1.33194	6.45562e-06	0.579994	0.357347
cg15775914	1.49576	6.46518e-06	0.769597	0.515976
cg13636952	1.49494	6.46706e-06	0.319788	0.132943
cg08650128	0.814438	6.47041e-06	0.641687	0.510398
cg03669394	1.87338	6.47258e-06	0.672316	0.358516
cg22673476	0.885819	6.47303e-06	0.525395	0.379461
cg14395761	1.25446	6.47638e-06	0.849967	0.686357
cg04327001	1.23332	6.48483e-06	0.786393	0.595577
cg27327093	1.27958	6.48639e-06	0.821204	0.631185
cg15785534	1.26517	6.48912e-06	0.57885	0.366974
cg16514981	1.05291	6.49732e-06	0.701705	0.518745
cg05254327	1.04218	6.49743e-06	0.585219	0.402446
cg10233454	1.14098	6.49849e-06	0.682293	0.47792
cg07405796	1.05192	6.50845e-06	0.213112	0.115813
cg18565216	1.17193	6.51078e-06	0.364146	0.199605
cg24746726	1.33761	6.51887e-06	0.744861	0.519741
cg16899380	1.44681	6.52055e-06	0.644989	0.386355
cg15480653	1.49762	6.52288e-06	0.583472	0.331801
cg16907734	1.06392	6.52586e-06	0.719654	0.591095
cg22713306	1.45839	6.52647e-06	0.310682	0.132784
cg08541649	1.01851	6.53972e-06	0.797358	0.678086
cg26484896	1.06374	6.54446e-06	0.77789	0.629314
cg26870347	1.12542	6.54779e-06	0.822289	0.688671
cg13549638	1.33239	6.55931e-06	0.817286	0.604989
cg19695507	2.65702	6.57129e-06	0.552961	0.165245
cg00683922	0.922231	6.58695e-06	0.762953	0.62906
cg04747787	1.13395	6.59582e-06	0.583607	0.39137
cg27534624	1.14916	6.59963e-06	0.870589	0.744545
cg01256165	1.14417	6.61469e-06	0.445535	0.302288
cg27658698	0.845903	6.6195e-06	0.770512	0.643796
cg18515426	1.58193	6.61988e-06	0.245875	0.0937237
cg10188795	1.19019	6.6347e-06	0.624617	0.418552
cg16151789	1.25573	6.63772e-06	0.594574	0.398911
cg05148180	1.11088	6.64921e-06	0.690345	0.505326
cg00579955	1.35756	6.65445e-06	0.822249	0.630817
cg06779856	1.04245	6.66335e-06	0.774926	0.611077
cg03507641	1.52481	6.69304e-06	0.337037	0.137796
cg21261158	1.49755	6.69813e-06	0.770481	0.5525
cg14565014	1.11076	6.69846e-06	0.771136	0.619306
cg03006193	1.11019	6.70996e-06	0.445888	0.30537
cg26955383	1.52533	6.7113e-06	0.534701	0.28081
cg06675981	1.18801	6.71148e-06	0.547468	0.319583
cg24171555	1.30303	6.72054e-06	0.652717	0.422166
cg22138494	1.17551	6.73128e-06	0.654163	0.419905
cg08840010	1.44362	6.7336e-06	0.715808	0.46868
cg17794524	0.901242	6.73368e-06	0.778211	0.6932
cg25550013	0.930221	6.75641e-06	0.698128	0.550586
cg11500842	1.33464	6.7691e-06	0.847565	0.678576
cg26918117	1.34409	6.79833e-06	0.870447	0.709108
cg11006422	0.882396	6.80034e-06	0.669313	0.511737
cg00757950	1.11351	6.80288e-06	0.793651	0.635267
cg00857512	0.994466	6.80752e-06	0.575575	0.408598
cg14616353	1.32145	6.82285e-06	0.266711	0.124687
cg10583204	0.927735	6.82637e-06	0.849661	0.760685
cg18071489	0.845101	6.8321e-06	0.642254	0.48597
cg08097359	1.39548	6.83751e-06	0.460818	0.258098
cg06078349	1.5394	6.8921e-06	0.340731	0.15587
cg10239163	1.60494	6.90295e-06	0.807744	0.543732
cg02191320	1.66935	6.90775e-06	0.623256	0.341614
cg21519949	1.02852	6.9133e-06	0.441582	0.280299
cg23985447	1.70593	6.9182e-06	0.74719	0.491979
cg12304937	1.50924	6.94203e-06	0.670182	0.398337
cg22726370	1.38367	6.94423e-06	0.750635	0.532572
cg02084118	1.44086	6.97377e-06	0.806899	0.593993
cg22790205	1.61262	6.9866e-06	0.282473	0.117223
cg06555928	1.62757	6.99307e-06	0.305479	0.134038
cg22575879	1.86106	7.00651e-06	0.828777	0.551225
cg13160891	1.08189	7.0081e-06	0.777176	0.616029
cg06496803	1.61187	7.01811e-06	0.716559	0.434681
cg00961679	1.41357	7.0222e-06	0.301272	0.14951
cg09921385	1.06583	7.03495e-06	0.781931	0.607953
cg06582411	1.27054	7.05537e-06	0.772294	0.599557
cg03927566	1.93702	7.06454e-06	0.601124	0.264174
cg09309755	1.29964	7.07125e-06	0.536178	0.295955
cg07103415	1.08437	7.07377e-06	0.803448	0.645145
cg13580138	1.47894	7.07867e-06	0.527508	0.286415
cg07754940	1.46909	7.08004e-06	0.619679	0.381701
cg04975811	1.26723	7.09152e-06	0.702202	0.489004
cg07901859	0.928143	7.10462e-06	0.621439	0.454412
cg01616876	1.63112	7.11055e-06	0.37707	0.166329
cg09597022	0.902549	7.11096e-06	0.897565	0.831414
cg27061207	1.4987	7.11455e-06	0.661731	0.441085
cg11399214	1.21177	7.12439e-06	0.810104	0.643811
cg06236279	-1.38935	7.12944e-06	0.0902804	0.195326
cg25163793	1.55256	7.12948e-06	0.790732	0.55372
cg02563479	1.16773	7.13371e-06	0.247919	0.132954
cg15281956	0.99813	7.13427e-06	0.855215	0.742926
cg10503610	1.14975	7.13863e-06	0.682266	0.492675
cg25106538	0.961617	7.15429e-06	0.714081	0.574985
cg06246732	1.47787	7.16466e-06	0.674068	0.438256
cg25128949	1.27838	7.17027e-06	0.486856	0.27217
cg21584092	0.810696	7.20444e-06	0.708391	0.579897
cg23462242	1.68167	7.20958e-06	0.70205	0.442806
cg13116138	1.40042	7.22777e-06	0.725913	0.534432
cg17548673	1.16665	7.24078e-06	0.793542	0.713285
cg00530976	0.884506	7.24658e-06	0.536586	0.37895
cg07984972	1.04699	7.25269e-06	0.709828	0.584399
cg13035650	1.98619	7.25333e-06	0.228539	0.0671551
cg07416124	1.25343	7.28713e-06	0.488396	0.30591
cg05584070	1.79285	7.28787e-06	0.803223	0.532723
cg04220426	-1.54469	7.30037e-06	0.152632	0.296547
cg07616791	1.15269	7.30273e-06	0.597052	0.400061
cg12199583	0.98663	7.30619e-06	0.759126	0.609173
cg18793404	1.71442	7.31721e-06	0.527334	0.284835
cg06350121	1.2878	7.32911e-06	0.558174	0.353782
cg01058360	1.57869	7.33522e-06	0.805736	0.547242
cg08483599	1.01256	7.33903e-06	0.195104	0.102488
cg02246090	1.51727	7.34544e-06	0.786607	0.515773
cg04027449	1.03319	7.34886e-06	0.757217	0.583242
cg06874896	0.790302	7.35256e-06	0.696731	0.580009
cg13964181	1.21933	7.36653e-06	0.871635	0.739494
cg12738517	1.81632	7.373e-06	0.245422	0.0773076
cg03169836	0.981384	7.38276e-06	0.43251	0.279525
cg05948127	1.05492	7.39333e-06	0.689756	0.532452
cg02696201	0.91959	7.40647e-06	0.878715	0.81605
cg12046729	1.20452	7.41188e-06	0.845255	0.698277
cg07562481	1.23141	7.42285e-06	0.764082	0.571232
cg18953191	1.07301	7.42633e-06	0.64216	0.459304
cg11514965	1.19865	7.43231e-06	0.341362	0.175382
cg02705573	-1.55899	7.44193e-06	0.296844	0.406619
cg19296486	1.39298	7.44467e-06	0.773844	0.555469
cg08363345	1.41116	7.46876e-06	0.795096	0.625551
cg09592775	0.739866	7.49003e-06	0.627731	0.5033
cg24715767	0.992867	7.49188e-06	0.724795	0.584936
cg09414426	0.815063	7.49939e-06	0.8384	0.741146
cg22416486	0.999475	7.50935e-06	0.697975	0.558468
cg19233405	1.42763	7.51459e-06	0.550203	0.296744
cg13882090	0.789946	7.52322e-06	0.588249	0.464391
cg05076975	1.45098	7.52422e-06	0.796375	0.572641
cg01752594	1.6212	7.53291e-06	0.816134	0.562894
cg13199868	1.17148	7.53675e-06	0.660763	0.458991
cg16396716	1.03482	7.54591e-06	0.366097	0.229925
cg01195120	0.974325	7.55302e-06	0.749311	0.597523
cg16846465	1.14768	7.55894e-06	0.719319	0.550967
cg19069884	1.3272	7.56569e-06	0.627137	0.457074
cg04437067	0.802018	7.58516e-06	0.702058	0.585686
cg19301905	0.971349	7.58563e-06	0.867616	0.774858
cg23869295	0.838009	7.59041e-06	0.688276	0.555712
cg15674813	0.98805	7.59264e-06	0.735033	0.596113
cg00079656	0.869584	7.59802e-06	0.838366	0.748589
cg08492332	1.4599	7.60621e-06	0.920875	0.782925
cg21591192	1.53547	7.60928e-06	0.663043	0.446911
cg26534238	1.00308	7.61287e-06	0.435837	0.294416
cg19846500	0.616748	7.62113e-06	0.502594	0.409269
cg27093403	0.921105	7.62386e-06	0.698939	0.535029
cg18728406	0.955963	7.62421e-06	0.485739	0.335928
cg11422175	1.07373	7.62486e-06	0.818668	0.69028
cg17703391	1.28591	7.62514e-06	0.470786	0.273675
cg18710046	0.993823	7.63755e-06	0.757889	0.607101
cg21877005	0.968893	7.64026e-06	0.836971	0.753111
cg06483899	1.21013	7.65913e-06	0.496983	0.290291
cg13681768	1.28605	7.68843e-06	0.823416	0.672985
cg05791850	0.982821	7.68869e-06	0.250264	0.141209
cg05413906	1.00444	7.70322e-06	0.470338	0.291335
cg22365313	1.28224	7.70678e-06	0.614878	0.386873
cg24527252	1.54398	7.70711e-06	0.539836	0.290108
cg18738273	1.16816	7.71542e-06	0.653778	0.419828
[truncated: 719,528+ more rows]
