# Supplementary material for: TET2 mutations are associated with hypermethylation at key regulatory enhancers in normal and malignant hematopoiesis
Source: Nat Commun. 2021 Oct 18;12:6061. doi: 10.1038/s41467-021-26093-2 (PMC8523747; doi:10.1038/s41467-021-26093-2)
Supplement: Supplementary file 8 — Supplementary Data 5 [file 41467_2021_26093_MOESM8_ESM.xlsx]

## Sheet: Supplementary Data 3
name	family	Model	chip_E.value	chip_rank	ccus_E.value	ccus_rank	aml_E.value	aml_rank
ELF2	Ets-related factors	ELF2_HUMAN.H11MO.0.C	4.19e-21	1	2.96e-101	2	5.81e-10	95
ETS1	Ets-related factors	ETS1_HUMAN.H11MO.0.A	4.13e-20	2	1.88e-105	1	2.77e-22	6
ELF1	Ets-related factors	ELF1_HUMAN.H11MO.0.A	4.74e-20	3	5.98e-84	7	0.000184	188
ELF5	Ets-related factors	ELF5_HUMAN.H11MO.0.A	1.51e-19	4	1.82e-96	4	4.33e-07	131
ERG	Ets-related factors	ERG_HUMAN.H11MO.0.A	1.68e-19	5	9.81e-99	3	9.93e-22	7
SPI1	Ets-related factors	SPI1_HUMAN.H11MO.0.A	2.67e-19	6	2.14e-63	15	NA	NA
FLI1	Ets-related factors	FLI1_HUMAN.H11MO.0.A	3.51e-19	7	5.79e-94	5	4.77e-23	4
SPIB	Ets-related factors	SPIB_HUMAN.H11MO.0.A	3.5e-16	8	1.45e-38	22	NA	NA
EHF	Ets-related factors	EHF_HUMAN.H11MO.0.B	1.84e-15	9	8.56e-77	10	0.000193	189
ETV4	Ets-related factors	ETV4_HUMAN.H11MO.0.B	4.4e-15	10	9.38e-57	16	1.52e-21	8
ETV7	Ets-related factors	ETV7_HUMAN.H11MO.0.D	7.26e-15	11	6.8e-64	14	5.74e-29	2
ETV2	Ets-related factors	ETV2_HUMAN.H11MO.0.B	1.46e-14	12	2.39e-87	6	3.6e-11	78
ETV1	Ets-related factors	ETV1_HUMAN.H11MO.0.A	1.78e-14	13	2e-74	12	5.77e-23	5
ELF3	Ets-related factors	ELF3_HUMAN.H11MO.0.A	1.35e-12	14	7.65e-76	11	2.41e-05	170
ETV6	Ets-related factors	ETV6_HUMAN.H11MO.0.D	1.83e-12	15	5.56e-51	18	3.08e-23	3
GABPA	Ets-related factors	GABPA_HUMAN.H11MO.0.A	4.98e-12	16	1.08e-83	8	NA	NA
ELK1	Ets-related factors	ELK1_HUMAN.H11MO.0.B	9.55e-11	17	7.91e-45	19	0.00034	194
FEV	Ets-related factors	FEV_HUMAN.H11MO.0.B	9.63e-11	18	2.12e-42	20	1.94e-07	127
ETV5	Ets-related factors	ETV5_HUMAN.H11MO.0.C	4.42e-08	19	2.54e-36	24	1.24e-06	144
ETS2	Ets-related factors	ETS2_HUMAN.H11MO.0.B	2.2e-07	20	4.19e-28	26	0.000112	184
BC11A	Factors with multiple dispersed zinc fingers	BC11A_HUMAN.H11MO.0.A	1.06e-06	21	7.22e-14	35	NA	NA
MAF	Maf-related factors	MAF_HUMAN.H11MO.0.A	2.05e-06	22	NA	NA	NA	NA
ELK3	Ets-related factors	ELK3_HUMAN.H11MO.0.D	3.65e-06	23	8.69e-13	39	2.52e-05	171
IRF4	Interferon-regulatory factors	IRF4_HUMAN.H11MO.0.A	7.8e-06	24	3.09e-07	57	NA	NA
NFAT5	NFAT-related factors	NFAT5_HUMAN.H11MO.0.D	1.71e-05	25	1.45e-32	25	1.32e-14	40
MEIS1	TALE-type homeo domain factors	MEIS1_HUMAN.H11MO.0.A	4.32e-05	27	NA	NA	8.2e-16	29
CEBPA	C/EBP-related	CEBPA_HUMAN.H11MO.0.A	4.37e-05	28	9.31e-78	9	NA	NA
ATF1	CREB-related factors	ATF1_HUMAN.H11MO.0.B	6.12e-05	29	NA	NA	NA	NA
ZEB1	HD-ZF factors	ZEB1_HUMAN.H11MO.0.A	6.47e-05	30	NA	NA	3.13e-13	55
CREB1	CREB-related factors	CREB1_HUMAN.H11MO.0.A	7.22e-05	31	NA	NA	NA	NA
ZN394	More than 3 adjacent zinc finger factors	ZN394_HUMAN.H11MO.0.C	9.91e-05	32	NA	NA	1.29e-16	20
NFIL3	C/EBP-related	NFIL3_HUMAN.H11MO.0.D	0.000105	33	1.2e-36	23	NA	NA
OLIG2	Tal-related factors	OLIG2_HUMAN.H11MO.0.B	0.000504	34	NA	NA	0.00261	210
MAFB	Maf-related factors	MAFB_HUMAN.H11MO.0.B	0.000527	35	NA	NA	NA	NA
NKX22	NK-related factors	NKX22_HUMAN.H11MO.0.D	0.000633	36	NA	NA	NA	NA
ASCL2	MyoD / ASC-related factors	ASCL2_HUMAN.H11MO.0.D	0.00159	37	NA	NA	NA	NA
NF2L1	Jun-related factors	NF2L1_HUMAN.H11MO.0.C	0.00214	38	NA	NA	9.42e-07	140
MYF6	MyoD / ASC-related factors	MYF6_HUMAN.H11MO.0.C	0.00238	39	NA	NA	NA	NA
LYL1	Tal-related factors	LYL1_HUMAN.H11MO.0.A	0.00251	40	NA	NA	NA	NA
NR1D1	Thyroid hormone receptor-related factors (NR1)	NR1D1_HUMAN.H11MO.0.B	0.00411	42	NA	NA	NA	NA
TGIF1	TALE-type homeo domain factors	TGIF1_HUMAN.H11MO.0.A	0.0063	43	NA	NA	NA	NA
HIF1A	PAS domain factors	HIF1A_HUMAN.H11MO.0.C	0.00639	44	NA	NA	NA	NA
RUNX3	Runt-related factors	RUNX3_HUMAN.H11MO.0.A	0.0129	45	0.00579	77	NA	NA
ATF2	Jun-related factors	ATF2_HUMAN.H11MO.0.B	0.0146	46	NA	NA	NA	NA
SMAD2	SMAD factors	SMAD2_HUMAN.H11MO.0.A	0.0304	47	NA	NA	NA	NA
CEBPD	C/EBP-related	CEBPD_HUMAN.H11MO.0.C	0.0461	48	9.6e-41	21	NA	NA
CEBPB	C/EBP-related	CEBPB_HUMAN.H11MO.0.A	NA	NA	5.83e-72	13	NA	NA
ELK4	Ets-related factors	ELK4_HUMAN.H11MO.0.A	NA	NA	2e-22	27	0.0027	211
HLF	C/EBP-related	HLF_HUMAN.H11MO.0.C	NA	NA	3.14e-18	28	NA	NA
E2F4	E2F-related factors	E2F4_HUMAN.H11MO.0.A	NA	NA	6.51e-18	29	NA	NA
DBP	C/EBP-related	DBP_HUMAN.H11MO.0.B	NA	NA	3.29e-17	30	NA	NA
CEBPE	C/EBP-related	CEBPE_HUMAN.H11MO.0.A	NA	NA	3.42e-17	31	NA	NA
CEBPG	C/EBP-related	CEBPG_HUMAN.H11MO.0.B	NA	NA	3.84e-16	32	NA	NA
ATF4	ATF-4-related factors	ATF4_HUMAN.H11MO.0.A	NA	NA	6.87e-15	33	NA	NA
E2F7	E2F-related factors	E2F7_HUMAN.H11MO.0.B	NA	NA	3.97e-14	34	NA	NA
SP4	Three-zinc finger Kr��ppel-related factors	SP4_HUMAN.H11MO.0.A	NA	NA	8.86e-14	36	NA	NA
E2F1	E2F-related factors	E2F1_HUMAN.H11MO.0.A	NA	NA	1.18e-13	37	NA	NA
TAF1	TCF-7-related factors	TAF1_HUMAN.H11MO.0.A	NA	NA	5.1e-13	38	NA	NA
WT1	More than 3 adjacent zinc finger factors	WT1_HUMAN.H11MO.0.C	NA	NA	1.06e-12	40	NA	NA
SPDEF	Ets-related factors	SPDEF_HUMAN.H11MO.0.D	NA	NA	1.27e-12	41	1.59e-05	165
SP2	Three-zinc finger Kr��ppel-related factors	SP2_HUMAN.H11MO.0.A	NA	NA	1.09e-11	42	NA	NA
TFDP1	E2F-related factors	TFDP1_HUMAN.H11MO.0.C	NA	NA	1.58e-11	43	NA	NA
E2F6	E2F-related factors	E2F6_HUMAN.H11MO.0.A	NA	NA	1.23e-10	45	NA	NA
DDIT3	C/EBP-related	DDIT3_HUMAN.H11MO.0.D	NA	NA	1.68e-10	46	NA	NA
VEZF1	Factors with multiple dispersed zinc fingers	VEZF1_HUMAN.H11MO.0.C	NA	NA	6.21e-09	47	NA	NA
ZN467	Factors with multiple dispersed zinc fingers	ZN467_HUMAN.H11MO.0.C	NA	NA	7.9e-09	48	NA	NA
ZBT14	More than 3 adjacent zinc finger factors	ZBT14_HUMAN.H11MO.0.C	NA	NA	7.96e-09	49	NA	NA
PATZ1	Factors with multiple dispersed zinc fingers	PATZ1_HUMAN.H11MO.0.C	NA	NA	1.28e-08	50	NA	NA
MAZ	Factors with multiple dispersed zinc fingers	MAZ_HUMAN.H11MO.0.A	NA	NA	1.52e-08	51	NA	NA
ZBT17	Factors with multiple dispersed zinc fingers	ZBT17_HUMAN.H11MO.0.A	NA	NA	1.55e-08	52	NA	NA
SP1	Three-zinc finger Kr��ppel-related factors	SP1_HUMAN.H11MO.0.A	NA	NA	2.02e-08	53	NA	NA
KLF6	Three-zinc finger Kr��ppel-related factors	KLF6_HUMAN.H11MO.0.A	NA	NA	6.36e-08	54	NA	NA
KLF3	Three-zinc finger Kr��ppel-related factors	KLF3_HUMAN.H11MO.0.B	NA	NA	1.3e-07	56	NA	NA
ZN263	More than 3 adjacent zinc finger factors	ZN263_HUMAN.H11MO.0.A	NA	NA	3.33e-07	59	NA	NA
SP3	Three-zinc finger Kr��ppel-related factors	SP3_HUMAN.H11MO.0.B	NA	NA	3.88e-07	60	NA	NA
KLF15	Three-zinc finger Kr��ppel-related factors	KLF15_HUMAN.H11MO.0.A	NA	NA	6.08e-06	62	NA	NA
ZN341	Factors with multiple dispersed zinc fingers	ZN341_HUMAN.H11MO.0.C	NA	NA	7.03e-06	63	NA	NA
ZNF41	More than 3 adjacent zinc finger factors	ZNF41_HUMAN.H11MO.0.C	NA	NA	9.45e-06	64	NA	NA
IRF8	Interferon-regulatory factors	IRF8_HUMAN.H11MO.0.B	NA	NA	1.64e-05	65	NA	NA
THAP1	THAP-related factors	THAP1_HUMAN.H11MO.0.C	NA	NA	1.91e-05	66	NA	NA
MBD2		MBD2_HUMAN.H11MO.0.B	NA	NA	0.00012	69	NA	NA
E2F3	E2F-related factors	E2F3_HUMAN.H11MO.0.A	NA	NA	0.000445	70	NA	NA
MZF1	More than 3 adjacent zinc finger factors	MZF1_HUMAN.H11MO.0.B	NA	NA	0.00058	71	NA	NA
MECP2		MECP2_HUMAN.H11MO.0.C	NA	NA	0.000589	72	NA	NA
ZN281	More than 3 adjacent zinc finger factors	ZN281_HUMAN.H11MO.0.A	NA	NA	0.00123	73	NA	NA
IRF3	Interferon-regulatory factors	IRF3_HUMAN.H11MO.0.B	NA	NA	0.00145	74	NA	NA
EGR2	Three-zinc finger Kr��ppel-related factors	EGR2_HUMAN.H11MO.0.A	NA	NA	0.0042	75	NA	NA
KLF12	Three-zinc finger Kr��ppel-related factors	KLF12_HUMAN.H11MO.0.C	NA	NA	0.00556	76	NA	NA
ZSC22	More than 3 adjacent zinc finger factors	ZSC22_HUMAN.H11MO.0.C	NA	NA	0.0065	78	NA	NA
STAT4	STAT factors	STAT4_HUMAN.H11MO.0.A	NA	NA	0.00784	79	0.00365	215
REL	NF-kappaB-related factors	REL_HUMAN.H11MO.0.B	NA	NA	0.0251	81	NA	NA
KLF16	Three-zinc finger Kr��ppel-related factors	KLF16_HUMAN.H11MO.0.D	NA	NA	0.0325	82	NA	NA
PROX1	HD-PROS factors	PROX1_HUMAN.H11MO.0.D	NA	NA	0.0438	83	NA	NA
HMGA1	HMGA factors	HMGA1_HUMAN.H11MO.0.D	NA	NA	NA	NA	3.76e-29	1
HXD12	HOX-related factors	HXD12_HUMAN.H11MO.0.D	NA	NA	NA	NA	1.26e-20	9
HME2	NK-related factors	HME2_HUMAN.H11MO.0.D	NA	NA	NA	NA	8.28e-20	10
PO3F3	POU domain factors{	PO3F3_HUMAN.H11MO.0.D	NA	NA	NA	NA	8.92e-20	11
HXA9	HOX-related factors	HXA9_HUMAN.H11MO.0.B	NA	NA	NA	NA	1.18e-19	12
SOX5	SOX-related factors	SOX5_HUMAN.H11MO.0.C	NA	NA	NA	NA	1.52e-19	13
BARX1	NK-related factors	BARX1_HUMAN.H11MO.0.D	NA	NA	NA	NA	3.46e-19	14
HXA11	HOX-related factors	HXA11_HUMAN.H11MO.0.D	NA	NA	NA	NA	9.15e-19	15
DLX5	NK-related factors	DLX5_HUMAN.H11MO.0.D	NA	NA	NA	NA	1.9e-18	16
CDX1	HOX-related factors	CDX1_HUMAN.H11MO.0.C	NA	NA	NA	NA	3.05e-18	17
NKX61	NK-related factors	NKX61_HUMAN.H11MO.0.B	NA	NA	NA	NA	1.19e-17	18
VENTX	NK-related factors	VENTX_HUMAN.H11MO.0.D	NA	NA	NA	NA	2.11e-17	19
HXD10	HOX-related factors	HXD10_HUMAN.H11MO.0.D	NA	NA	NA	NA	1.99e-16	21
PO2F1	POU domain factors{	PO2F1_HUMAN.H11MO.0.C	NA	NA	NA	NA	2.3e-16	22
BSH	NK-related factors	BSH_HUMAN.H11MO.0.D	NA	NA	NA	NA	2.63e-16	23
GSX1	HOX-related factors	GSX1_HUMAN.H11MO.0.D	NA	NA	NA	NA	2.83e-16	24
NKX62	NK-related factors	NKX62_HUMAN.H11MO.0.D	NA	NA	NA	NA	3.09e-16	25
HXD11	HOX-related factors	HXD11_HUMAN.H11MO.0.D	NA	NA	NA	NA	3.42e-16	26
PDX1	HOX-related factors	PDX1_HUMAN.H11MO.0.A	NA	NA	NA	NA	6.89e-16	27
HXD8	HOX-related factors	HXD8_HUMAN.H11MO.0.D	NA	NA	NA	NA	6.98e-16	28
HMX2	NK-related factors	HMX2_HUMAN.H11MO.0.D	NA	NA	NA	NA	1.64e-15	30
DLX6	NK-related factors	DLX6_HUMAN.H11MO.0.D	NA	NA	NA	NA	1.99e-15	31
HXB3	HOX-related factors	HXB3_HUMAN.H11MO.0.D	NA	NA	NA	NA	2.63e-15	32
ALX1	Paired-related HD factors	ALX1_HUMAN.H11MO.0.B	NA	NA	NA	NA	2.94e-15	33
HXC10	HOX-related factors	HXC10_HUMAN.H11MO.0.D	NA	NA	NA	NA	4.82e-15	34
FOXP2	Forkhead box (FOX) factors	FOXP2_HUMAN.H11MO.0.C	NA	NA	NA	NA	4.84e-15	35
MNX1	HOX-related factors	MNX1_HUMAN.H11MO.0.D	NA	NA	NA	NA	8.88e-15	36
HXC11	HOX-related factors	HXC11_HUMAN.H11MO.0.D	NA	NA	NA	NA	9.52e-15	37
CUX2	HD-CUT factors	CUX2_HUMAN.H11MO.0.D	NA	NA	NA	NA	1.03e-14	38
NFAC4	NFAT-related factors	NFAC4_HUMAN.H11MO.0.C	NA	NA	NA	NA	1.22e-14	39
FOXM1	Forkhead box (FOX) factors	FOXM1_HUMAN.H11MO.0.A	NA	NA	NA	NA	1.38e-14	41
DLX1	NK-related factors	DLX1_HUMAN.H11MO.0.D	NA	NA	NA	NA	1.98e-14	42
HXD9	HOX-related factors	HXD9_HUMAN.H11MO.0.D	NA	NA	NA	NA	2.8e-14	43
NR4A1	NGFI-B-related receptors (NR4)	NR4A1_HUMAN.H11MO.0.A	NA	NA	NA	NA	3.97e-14	44
HXC13	HOX-related factors	HXC13_HUMAN.H11MO.0.D	NA	NA	NA	NA	4.33e-14	45
PBX1	TALE-type homeo domain factors	PBX1_HUMAN.H11MO.0.A	NA	NA	NA	NA	5.66e-14	46
SOX13	SOX-related factors	SOX13_HUMAN.H11MO.0.D	NA	NA	NA	NA	7.4e-14	47
MSX2	NK-related factors	MSX2_HUMAN.H11MO.0.D	NA	NA	NA	NA	8.44e-14	48
NFAC2	NFAT-related factors	NFAC2_HUMAN.H11MO.0.B	NA	NA	NA	NA	8.65e-14	49
IRX3	TALE-type homeo domain factors	IRX3_HUMAN.H11MO.0.D	NA	NA	NA	NA	1.26e-13	50
HXA13	HOX-related factors	HXA13_HUMAN.H11MO.0.C	NA	NA	NA	NA	1.34e-13	51
FOXK1	Forkhead box (FOX) factors	FOXK1_HUMAN.H11MO.0.A	NA	NA	NA	NA	1.43e-13	52
GSX2	HOX-related factors	GSX2_HUMAN.H11MO.0.D	NA	NA	NA	NA	1.78e-13	53
HXC9	HOX-related factors	HXC9_HUMAN.H11MO.0.C	NA	NA	NA	NA	1.82e-13	54
MEOX2	HOX-related factors	MEOX2_HUMAN.H11MO.0.D	NA	NA	NA	NA	3.25e-13	56
HNF1A	POU domain factors{	HNF1A_HUMAN.H11MO.0.C	NA	NA	NA	NA	3.32e-13	57
NFAC1	NFAT-related factors	NFAC1_HUMAN.H11MO.0.B	NA	NA	NA	NA	3.8e-13	58
FOXF2	Forkhead box (FOX) factors	FOXF2_HUMAN.H11MO.0.D	NA	NA	NA	NA	5.88e-13	59
FOXA1	Forkhead box (FOX) factors	FOXA1_HUMAN.H11MO.0.A	NA	NA	NA	NA	1.08e-12	60
LEF1	TCF-7-related factors	LEF1_HUMAN.H11MO.0.A	NA	NA	NA	NA	1.32e-12	61
HXA5	HOX-related factors	HXA5_HUMAN.H11MO.0.D	NA	NA	NA	NA	1.55e-12	62
GBX2	HOX-related factors	GBX2_HUMAN.H11MO.0.D	NA	NA	NA	NA	2.9e-12	63
HXC12	HOX-related factors	HXC12_HUMAN.H11MO.0.D	NA	NA	NA	NA	2.97e-12	64
HXB13	HOX-related factors	HXB13_HUMAN.H11MO.0.A	NA	NA	NA	NA	3.43e-12	65
LMX1B	HD-LIM factors	LMX1B_HUMAN.H11MO.0.D	NA	NA	NA	NA	4.65e-12	66
ZBT49	More than 3 adjacent zinc finger factors	ZBT49_HUMAN.H11MO.0.D	NA	NA	NA	NA	5.87e-12	67
TEF	C/EBP-related	TEF_HUMAN.H11MO.0.D	NA	NA	NA	NA	6.41e-12	68
ISL2	HD-LIM factors	ISL2_HUMAN.H11MO.0.D	NA	NA	NA	NA	6.88e-12	69
FOXD3	Forkhead box (FOX) factors	FOXD3_HUMAN.H11MO.0.D	NA	NA	NA	NA	9.54e-12	70
MIXL1	Paired-related HD factors	MIXL1_HUMAN.H11MO.0.D	NA	NA	NA	NA	1.06e-11	71
CDC5L	Myb/SANT domain factors	CDC5L_HUMAN.H11MO.0.D	NA	NA	NA	NA	1.34e-11	72
MEF2D	Regulators of differentiation	MEF2D_HUMAN.H11MO.0.A	NA	NA	NA	NA	1.5e-11	73
OTX2	Paired-related HD factors	OTX2_HUMAN.H11MO.0.A	NA	NA	NA	NA	2.18e-11	74
MEF2C	Regulators of differentiation	MEF2C_HUMAN.H11MO.0.A	NA	NA	NA	NA	3.06e-11	75
HSF1	HSF factors	HSF1_HUMAN.H11MO.0.A	NA	NA	NA	NA	3.36e-11	76
LHX4	HD-LIM factors	LHX4_HUMAN.H11MO.0.D	NA	NA	NA	NA	3.42e-11	77
MEF2A	Regulators of differentiation	MEF2A_HUMAN.H11MO.0.A	NA	NA	NA	NA	3.81e-11	79
BARX2	NK-related factors	BARX2_HUMAN.H11MO.0.D	NA	NA	NA	NA	4.19e-11	80
HXD13	HOX-related factors	HXD13_HUMAN.H11MO.0.D	NA	NA	NA	NA	5.23e-11	81
FOXF1	Forkhead box (FOX) factors	FOXF1_HUMAN.H11MO.0.D	NA	NA	NA	NA	6.43e-11	82
ARI5B	ARID-related factors	ARI5B_HUMAN.H11MO.0.C	NA	NA	NA	NA	6.59e-11	83
ZN350	More than 3 adjacent zinc finger factors	ZN350_HUMAN.H11MO.0.C	NA	NA	NA	NA	1.13e-10	85
PRDM6	More than 3 adjacent zinc finger factors	PRDM6_HUMAN.H11MO.0.C	NA	NA	NA	NA	1.22e-10	86
VSX1	Paired-related HD factors	VSX1_HUMAN.H11MO.0.D	NA	NA	NA	NA	1.25e-10	87
SRY	SOX-related factors	SRY_HUMAN.H11MO.0.B	NA	NA	NA	NA	1.28e-10	88
PAX4	Paired plus homeo domain	PAX4_HUMAN.H11MO.0.D	NA	NA	NA	NA	1.86e-10	89
PRRX2	Paired-related HD factors	PRRX2_HUMAN.H11MO.0.C	NA	NA	NA	NA	3.56e-10	90
FOXP3	Forkhead box (FOX) factors	FOXP3_HUMAN.H11MO.0.D	NA	NA	NA	NA	3.67e-10	91
FOXG1	Forkhead box (FOX) factors	FOXG1_HUMAN.H11MO.0.D	NA	NA	NA	NA	3.75e-10	92
PROP1	Paired-related HD factors	PROP1_HUMAN.H11MO.0.D	NA	NA	NA	NA	4.21e-10	93
HXA10	HOX-related factors	HXA10_HUMAN.H11MO.0.C	NA	NA	NA	NA	4.43e-10	94
ANDR	Steroid hormone receptors (NR3)	ANDR_HUMAN.H11MO.0.A	NA	NA	NA	NA	7.02e-10	96
MEF2B	Regulators of differentiation	MEF2B_HUMAN.H11MO.0.A	NA	NA	NA	NA	7.11e-10	97
TEAD4	TEF-1-related factors	TEAD4_HUMAN.H11MO.0.A	NA	NA	NA	NA	8.19e-10	98
HXA2	HOX-related factors	HXA2_HUMAN.H11MO.0.D	NA	NA	NA	NA	9.19e-10	99
PIT1	POU domain factors{	PIT1_HUMAN.H11MO.0.C	NA	NA	NA	NA	1.1e-09	100
FOXA3	Forkhead box (FOX) factors	FOXA3_HUMAN.H11MO.0.B	NA	NA	NA	NA	1.39e-09	101
AIRE	AIRE	AIRE_HUMAN.H11MO.0.C	NA	NA	NA	NA	1.98e-09	103
LMX1A	HD-LIM factors	LMX1A_HUMAN.H11MO.0.D	NA	NA	NA	NA	2.09e-09	104
ISL1	HD-LIM factors	ISL1_HUMAN.H11MO.0.A	NA	NA	NA	NA	2.97e-09	105
MYNN	More than 3 adjacent zinc finger factors	MYNN_HUMAN.H11MO.0.D	NA	NA	NA	NA	3.41e-09	106
LHX2	HD-LIM factors	LHX2_HUMAN.H11MO.0.A	NA	NA	NA	NA	3.42e-09	107
GATA3	GATA-type zinc fingers	GATA3_HUMAN.H11MO.0.A	NA	NA	NA	NA	5.37e-09	108
SNAI1	More than 3 adjacent zinc finger factors	SNAI1_HUMAN.H11MO.0.C	NA	NA	NA	NA	1.15e-08	109
CDX2	HOX-related factors	CDX2_HUMAN.H11MO.0.A	NA	NA	NA	NA	1.69e-08	110
HXD3	HOX-related factors	HXD3_HUMAN.H11MO.0.D	NA	NA	NA	NA	2.59e-08	111
NOTO	NK-related factors	NOTO_HUMAN.H11MO.0.D	NA	NA	NA	NA	2.79e-08	112
FOXO3	Forkhead box (FOX) factors	FOXO3_HUMAN.H11MO.0.B	NA	NA	NA	NA	3.29e-08	113
GBX1	HOX-related factors	GBX1_HUMAN.H11MO.0.D	NA	NA	NA	NA	4.49e-08	114
BHE23	Tal-related factors	BHE23_HUMAN.H11MO.0.D	NA	NA	NA	NA	5.04e-08	115
DMBX1	Paired-related HD factors	DMBX1_HUMAN.H11MO.0.D	NA	NA	NA	NA	6.11e-08	116
ID4	HLH domain only	ID4_HUMAN.H11MO.0.D	NA	NA	NA	NA	6.58e-08	117
FOXD1	Forkhead box (FOX) factors	FOXD1_HUMAN.H11MO.0.D	NA	NA	NA	NA	6.82e-08	118
SOX2	SOX-related factors	SOX2_HUMAN.H11MO.0.A	NA	NA	NA	NA	7.6e-08	120
RAX2	Paired-related HD factors	RAX2_HUMAN.H11MO.0.D	NA	NA	NA	NA	1.06e-07	121
TBP	TBP-related factors	TBP_HUMAN.H11MO.0.A	NA	NA	NA	NA	1.29e-07	122
ZN333	More than 3 adjacent zinc finger factors	ZN333_HUMAN.H11MO.0.D	NA	NA	NA	NA	1.37e-07	123
IRF7	Interferon-regulatory factors	IRF7_HUMAN.H11MO.0.C	NA	NA	NA	NA	1.44e-07	124
BATF	B-ATF-related factors	BATF_HUMAN.H11MO.0.A	NA	NA	NA	NA	1.64e-07	125
PITX1	Paired-related HD factors	PITX1_HUMAN.H11MO.0.D	NA	NA	NA	NA	1.83e-07	126
FOXP1	Forkhead box (FOX) factors	FOXP1_HUMAN.H11MO.0.A	NA	NA	NA	NA	2.19e-07	128
ZN282	More than 3 adjacent zinc finger factors	ZN282_HUMAN.H11MO.0.D	NA	NA	NA	NA	2.61e-07	129
ZN652	More than 3 adjacent zinc finger factors	ZN652_HUMAN.H11MO.0.D	NA	NA	NA	NA	3.54e-07	130
SMCA1	Myb/SANT domain factors	SMCA1_HUMAN.H11MO.0.C	NA	NA	NA	NA	4.66e-07	132
ZFHX3	HD-ZF factors	ZFHX3_HUMAN.H11MO.0.D	NA	NA	NA	NA	6.49e-07	133
NANOG	NK-related factors	NANOG_HUMAN.H11MO.0.A	NA	NA	NA	NA	6.79e-07	134
MESP1	Tal-related factors	MESP1_HUMAN.H11MO.0.D	NA	NA	NA	NA	7.84e-07	135
ESX1	Paired-related HD factors	ESX1_HUMAN.H11MO.0.D	NA	NA	NA	NA	7.87e-07	136
FOXB1	Forkhead box (FOX) factors	FOXB1_HUMAN.H11MO.0.D	NA	NA	NA	NA	8.24e-07	137
GATA5	GATA-type zinc fingers	GATA5_HUMAN.H11MO.0.D	NA	NA	NA	NA	8.33e-07	138
RX	Paired-related HD factors	RX_HUMAN.H11MO.0.D	NA	NA	NA	NA	9.4e-07	139
ARI3A	ARID-related factors	ARI3A_HUMAN.H11MO.0.D	NA	NA	NA	NA	9.62e-07	141
BRAC	Brachyury-related factors	BRAC_HUMAN.H11MO.0.A	NA	NA	NA	NA	1.13e-06	142
GFI1	More than 3 adjacent zinc finger factors	GFI1_HUMAN.H11MO.0.C	NA	NA	NA	NA	1.14e-06	143
SUH	CSL-related factors	SUH_HUMAN.H11MO.0.A	NA	NA	NA	NA	1.31e-06	145
BARH2	NK-related factors	BARH2_HUMAN.H11MO.0.D	NA	NA	NA	NA	1.36e-06	146
HNF1B	POU domain factors{	HNF1B_HUMAN.H11MO.0.A	NA	NA	NA	NA	1.42e-06	147
DLX4	NK-related factors	DLX4_HUMAN.H11MO.0.D	NA	NA	NA	NA	1.45e-06	148
PBX2	TALE-type homeo domain factors	PBX2_HUMAN.H11MO.0.C	NA	NA	NA	NA	1.57e-06	149
FIGLA	Tal-related factors	FIGLA_HUMAN.H11MO.0.D	NA	NA	NA	NA	1.95e-06	150
ZN713	More than 3 adjacent zinc finger factors	ZN713_HUMAN.H11MO.0.D	NA	NA	NA	NA	2.43e-06	151
NOBOX	Paired-related HD factors	NOBOX_HUMAN.H11MO.0.C	NA	NA	NA	NA	2.53e-06	152
BCL6	More than 3 adjacent zinc finger factors	BCL6_HUMAN.H11MO.0.A	NA	NA	NA	NA	2.62e-06	153
EMX1	NK-related factors	EMX1_HUMAN.H11MO.0.D	NA	NA	NA	NA	3.44e-06	155
FOXA2	Forkhead box (FOX) factors	FOXA2_HUMAN.H11MO.0.A	NA	NA	NA	NA	3.8e-06	156
ALX3	Paired-related HD factors	ALX3_HUMAN.H11MO.0.D	NA	NA	NA	NA	4.46e-06	157
LHX3	HD-LIM factors	LHX3_HUMAN.H11MO.0.C	NA	NA	NA	NA	4.69e-06	158
BARH1	NK-related factors	BARH1_HUMAN.H11MO.0.D	NA	NA	NA	NA	5.89e-06	159
CUX1	HD-CUT factors	CUX1_HUMAN.H11MO.0.C	NA	NA	NA	NA	5.94e-06	160
STAT6	STAT factors	STAT6_HUMAN.H11MO.0.B	NA	NA	NA	NA	6.75e-06	161
FOXO6	Forkhead box (FOX) factors	FOXO6_HUMAN.H11MO.0.D	NA	NA	NA	NA	7.22e-06	162
HXB7	HOX-related factors	HXB7_HUMAN.H11MO.0.C	NA	NA	NA	NA	9.73e-06	163
HXD4	HOX-related factors	HXD4_HUMAN.H11MO.0.D	NA	NA	NA	NA	1.36e-05	164
EMX2	NK-related factors	EMX2_HUMAN.H11MO.0.D	NA	NA	NA	NA	1.61e-05	166
PO3F1	POU domain factors{	PO3F1_HUMAN.H11MO.0.C	NA	NA	NA	NA	1.8e-05	167
CPEB1		CPEB1_HUMAN.H11MO.0.D	NA	NA	NA	NA	1.86e-05	168
LHX9	HD-LIM factors	LHX9_HUMAN.H11MO.0.D	NA	NA	NA	NA	2.4e-05	169
FOSL2	Fos-related factors	FOSL2_HUMAN.H11MO.0.A	NA	NA	NA	NA	2.62e-05	172
DLX3	NK-related factors	DLX3_HUMAN.H11MO.0.C	NA	NA	NA	NA	2.84e-05	173
IKZF1	Factors with multiple dispersed zinc fingers	IKZF1_HUMAN.H11MO.0.C	NA	NA	NA	NA	3.64e-05	174
HXB4	HOX-related factors	HXB4_HUMAN.H11MO.0.B	NA	NA	NA	NA	4.11e-05	175
FOSL1	Fos-related factors	FOSL1_HUMAN.H11MO.0.A	NA	NA	NA	NA	4.23e-05	176
TLX1	NK-related factors	TLX1_HUMAN.H11MO.0.D	NA	NA	NA	NA	4.96e-05	177
FEZF1	More than 3 adjacent zinc finger factors	FEZF1_HUMAN.H11MO.0.C	NA	NA	NA	NA	5.05e-05	178
EOMES	TBrain-related factors	EOMES_HUMAN.H11MO.0.D	NA	NA	NA	NA	5.56e-05	179
TBX21	TBrain-related factors	TBX21_HUMAN.H11MO.0.A	NA	NA	NA	NA	5.71e-05	180
JUN	Jun-related factors	JUN_HUMAN.H11MO.0.A	NA	NA	NA	NA	6.12e-05	181
PO3F2	POU domain factors{	PO3F2_HUMAN.H11MO.0.A	NA	NA	NA	NA	9.06e-05	182
PO5F1	POU domain factors{	PO5F1_HUMAN.H11MO.0.A	NA	NA	NA	NA	9.98e-05	183
GATA1	GATA-type zinc fingers	GATA1_HUMAN.H11MO.0.A	NA	NA	NA	NA	0.000137	186
SOX17	SOX-related factors	SOX17_HUMAN.H11MO.0.C	NA	NA	NA	NA	0.000155	187
MSX1	NK-related factors	MSX1_HUMAN.H11MO.0.D	NA	NA	NA	NA	0.000204	190
MEOX1	HOX-related factors	MEOX1_HUMAN.H11MO.0.D	NA	NA	NA	NA	0.000244	191
BPTF		BPTF_HUMAN.H11MO.0.D	NA	NA	NA	NA	0.000255	192
PO6F2	POU domain factors{	PO6F2_HUMAN.H11MO.0.D	NA	NA	NA	NA	0.000313	193
GATA6	GATA-type zinc fingers	GATA6_HUMAN.H11MO.0.A	NA	NA	NA	NA	0.000382	195
NFAC3	NFAT-related factors	NFAC3_HUMAN.H11MO.0.B	NA	NA	NA	NA	0.000443	196
SIX2	HD-SINE factors	SIX2_HUMAN.H11MO.0.A	NA	NA	NA	NA	0.000577	197
VAX2	NK-related factors	VAX2_HUMAN.H11MO.0.D	NA	NA	NA	NA	0.000749	198
FUBP1		FUBP1_HUMAN.H11MO.0.D	NA	NA	NA	NA	0.000783	199
STA5B	STAT factors	STA5B_HUMAN.H11MO.0.A	NA	NA	NA	NA	0.000807	200
FOXC1	Forkhead box (FOX) factors	FOXC1_HUMAN.H11MO.0.C	NA	NA	NA	NA	0.00112	201
CRX	Paired-related HD factors	CRX_HUMAN.H11MO.0.B	NA	NA	NA	NA	0.00115	202
ISX	Paired-related HD factors	ISX_HUMAN.H11MO.0.D	NA	NA	NA	NA	0.00118	203
TEAD2	TEF-1-related factors	TEAD2_HUMAN.H11MO.0.D	NA	NA	NA	NA	0.00122	204
ZN214	More than 3 adjacent zinc finger factors	ZN214_HUMAN.H11MO.0.C	NA	NA	NA	NA	0.00133	205
Z354A	More than 3 adjacent zinc finger factors	Z354A_HUMAN.H11MO.0.C	NA	NA	NA	NA	0.00167	206
BATF3	B-ATF-related factors	BATF3_HUMAN.H11MO.0.B	NA	NA	NA	NA	0.00186	207
TEAD1	TEF-1-related factors	TEAD1_HUMAN.H11MO.0.A	NA	NA	NA	NA	0.00187	208
GATA2	GATA-type zinc fingers	GATA2_HUMAN.H11MO.0.A	NA	NA	NA	NA	0.0019	209
GSC	Paired-related HD factors	GSC_HUMAN.H11MO.0.D	NA	NA	NA	NA	0.00292	212
JUND	Jun-related factors	JUND_HUMAN.H11MO.0.A	NA	NA	NA	NA	0.00315	213
UNC4	Paired-related HD factors	UNC4_HUMAN.H11MO.0.D	NA	NA	NA	NA	0.00324	214
SPIC	Ets-related factors	SPIC_HUMAN.H11MO.0.D	NA	NA	NA	NA	0.00398	216
FOXO1	Forkhead box (FOX) factors	FOXO1_HUMAN.H11MO.0.A	NA	NA	NA	NA	0.00449	217
LBX2	NK-related factors	LBX2_HUMAN.H11MO.0.D	NA	NA	NA	NA	0.00476	219
ONEC3	HD-CUT factors	ONEC3_HUMAN.H11MO.0.D	NA	NA	NA	NA	0.00527	220
TF7L1	TCF-7-related factors	TF7L1_HUMAN.H11MO.0.B	NA	NA	NA	NA	0.00557	221
TBX4	TBX2-related factors	TBX4_HUMAN.H11MO.0.D	NA	NA	NA	NA	0.00563	222
HMX1	NK-related factors	HMX1_HUMAN.H11MO.0.D	NA	NA	NA	NA	0.00609	223
SHOX2	Paired-related HD factors	SHOX2_HUMAN.H11MO.0.D	NA	NA	NA	NA	0.00676	224
HNF6	HD-CUT factors	HNF6_HUMAN.H11MO.0.B	NA	NA	NA	NA	0.00678	225
FOXJ2	Forkhead box (FOX) factors	FOXJ2_HUMAN.H11MO.0.C	NA	NA	NA	NA	0.0074	226
TWST1	Tal-related factors	TWST1_HUMAN.H11MO.0.A	NA	NA	NA	NA	0.00892	228
PO4F2	POU domain factors{	PO4F2_HUMAN.H11MO.0.D	NA	NA	NA	NA	0.00953	229
PRRX1	Paired-related HD factors	PRRX1_HUMAN.H11MO.0.D	NA	NA	NA	NA	0.00998	230
HSF2	HSF factors	HSF2_HUMAN.H11MO.0.A	NA	NA	NA	NA	0.0106	231
PO3F4	POU domain factors{	PO3F4_HUMAN.H11MO.0.D	NA	NA	NA	NA	0.0134	233
HXA7	HOX-related factors	HXA7_HUMAN.H11MO.0.D	NA	NA	NA	NA	0.0139	234
ARX	Paired-related HD factors	ARX_HUMAN.H11MO.0.D	NA	NA	NA	NA	0.0161	235
PITX2	Paired-related HD factors	PITX2_HUMAN.H11MO.0.D	NA	NA	NA	NA	0.0169	236
HXB8	HOX-related factors	HXB8_HUMAN.H11MO.0.C	NA	NA	NA	NA	0.0187	237
PHX2B	Paired-related HD factors	PHX2B_HUMAN.H11MO.0.D	NA	NA	NA	NA	0.0192	238
EVI1	Factors with multiple dispersed zinc fingers	EVI1_HUMAN.H11MO.0.B	NA	NA	NA	NA	0.0259	239
TBR1	TBrain-related factors	TBR1_HUMAN.H11MO.0.D	NA	NA	NA	NA	0.0288	240
HME1	NK-related factors	HME1_HUMAN.H11MO.0.D	NA	NA	NA	NA	0.0301	241
TBX5	TBX2-related factors	TBX5_HUMAN.H11MO.0.D	NA	NA	NA	NA	0.0305	242
LHX8	HD-LIM factors	LHX8_HUMAN.H11MO.0.D	NA	NA	NA	NA	0.0306	243
PO4F1	POU domain factors{	PO4F1_HUMAN.H11MO.0.D	NA	NA	NA	NA	0.0383	244
HXB6	HOX-related factors	HXB6_HUMAN.H11MO.0.D	NA	NA	NA	NA	0.0434	245
SHOX	Paired-related HD factors	SHOX_HUMAN.H11MO.0.D	NA	NA	NA	NA	0.0465	246
