# Supplementary material for: TET2 mutations are associated with hypermethylation at key regulatory enhancers in normal and malignant hematopoiesis
Source: Nat Commun. 2021 Oct 18;12:6061. doi: 10.1038/s41467-021-26093-2 (PMC8523747; doi:10.1038/s41467-021-26093-2)
Supplement: Supplementary file 9 — Supplementary Data 6 [file 41467_2021_26093_MOESM9_ESM.xlsx]

## Sheet: primers
[Header]
Customer Name	RIGSHOSPITALET
Product Type	15026626
Date Manufactured	2017-04-10
Lot	20158478
DesignStudio ID	120981
Target Plexity	296
[Probes]
Target.Region.Name	Target.Region.ID	Target.ID	Species	Build.ID	Chromosome	Start.Position	End.Position	Submitted.Target.Region.Strand	ULSO.Sequence	ULSO.Genomic.Hits	DLSO.Sequence	DLSO.Genomic.Hits	Probe.Strand	Designer	Design.Score	Expected.Amplifed.Region.Size	SNP.Masking	Labels
CBL_Cds (190567747)_UserDefined (191079357)_UserDe_UserDefined (54476847)_UserDefined (46114347)	46114347	CBL_Cds (190567747)_UserDefined (191079357)_UserDe_UserDefined (54476847)_UserDefined (46114347)_184746012	Homo sapiens	hg19	chr11	119148467	119148554	-	NNNNNNGCTCCAGGGTTTAAAGTGAAACCACAT	0	GTAAAGAGTAACCAACCCTGGGTTTTANNNNNN	0	-	ILLUMINA	0.96	277	FALSE	NA
CBL_Cds (190567748)_UserDefined (191079274)_UserDe_UserDefined (41407427)_UserDefined (55147846)	55147846	CBL_Cds (190567748)_UserDefined (191079274)_UserDe_UserDefined (41407427)_UserDefined (55147846)_184746009	Homo sapiens	hg19	chr11	119144578	119144734	-	NNNNNNCCGAAGTAGCAGTAACCAGTTTAGTCA	0	TGGGGAGGGGGTGGAGAGGAGGCANNNNNN	0	-	ILLUMINA	0.8	239	FALSE	NA
CBL_Cds (190567749) + CBL_Cds (190567758) Merged_U_UserDefined (54476846)_UserDefined (55147850)	55147850	CBL_Cds (190567749) + CBL_Cds (190567758) Merged_U_UserDefined (54476846)_UserDefined (55147850)_184746017	Homo sapiens	hg19	chr11	119155679	119156276	-	NNNNNNCCCACTAGTACACAGCAAAGAATCCAA	0	AAAAATTTAACAGATTACTTTCGTTTGGGNNNNNN	0	-	ILLUMINA	0.741	239	FALSE	NA
CBL_Cds (190567749) + CBL_Cds (190567758) Merged_U_UserDefined (54476846)_UserDefined (55147850)	55147850	CBL_Cds (190567749) + CBL_Cds (190567758) Merged_U_UserDefined (54476846)_UserDefined (55147850)_184746018	Homo sapiens	hg19	chr11	119155679	119156276	+	NNNNNNGGTAAAGCATTTTCCATTACTGCAGTT	0	CCTTGCCTTGTACACCAGGCGACTGTNNNNNN	0	+	ILLUMINA	0.741	254	FALSE	NA
CBL_Cds (190567749) + CBL_Cds (190567758) Merged_U_UserDefined (54476846)_UserDefined (55147850)	55147850	CBL_Cds (190567749) + CBL_Cds (190567758) Merged_U_UserDefined (54476846)_UserDefined (55147850)_184746019	Homo sapiens	hg19	chr11	119155679	119156276	-	NNNNNNACTGAACGTGCTTCCGAGCCTAGGCA	0	GCGTCTTTGAGGTCGGGATTCTGNNNNNN	0	-	ILLUMINA	0.741	272	FALSE	NA
CBL_Cds (190567749) + CBL_Cds (190567758) Merged_U_UserDefined (54476846)_UserDefined (55147850)	55147850	CBL_Cds (190567749) + CBL_Cds (190567758) Merged_U_UserDefined (54476846)_UserDefined (55147850)_184746020	Homo sapiens	hg19	chr11	119155679	119156276	+	NNNNNNCCCTCACAAATGGAGCCCAGACCAGAT	0	CCTGGGGGACGTAGTGAAACCCTGTCTNNNNNN	0	+	ILLUMINA	0.741	243	FALSE	NA
CBL_Cds (190567750)_UserDefined (191079272)_UserDe_UserDefined (54476848)_UserDefined (55147853)	55147853	CBL_Cds (190567750)_UserDefined (191079272)_UserDe_UserDefined (54476848)_UserDefined (55147853)_184746023	Homo sapiens	hg19	chr11	119168094	119168191	-	NNNNNNCCTGTAGTCCCAGCTACAGAAGAATTT	0	GAACCAGAAGGAAAGTGCCATAATGATNNNNNN	0	-	ILLUMINA	0.98	259	FALSE	NA
CBL_Cds (190567751)_UserDefined (191079270)_UserDe_UserDefined (54476875)_UserDefined (55147847)	55147847	CBL_Cds (190567751)_UserDefined (191079270)_UserDe_UserDefined (54476875)_UserDefined (55147847)_184746010	Homo sapiens	hg19	chr11	119145542	119145663	-	NNNNNNGCAGAACCTTGGCTATTGCGAAACTAA	0	AAAGAAACAAGATCAATCACAGACTATTCNNNNNN	0	-	ILLUMINA	0.96	277	FALSE	NA
CBL_Cds (190567752)_UserDefined (191079277)_UserDe_UserDefined (54476845)_UserDefined (55147843)	55147843	CBL_Cds (190567752)_UserDefined (191079277)_UserDe_UserDefined (54476845)_UserDefined (55147843)_184746004	Homo sapiens	hg19	chr11	119077128	119077322	-	NNNNNNTGCAACAGCGGGCGCTCAGCCGG	0	CTGGGCAGGGTCGGAGCCCAGGCGNNNNNN	0	-	ILLUMINA	0.701	265	FALSE	NA
CBL_Cds (190567752)_UserDefined (191079277)_UserDe_UserDefined (54476845)_UserDefined (55147843)	55147843	CBL_Cds (190567752)_UserDefined (191079277)_UserDe_UserDefined (54476845)_UserDefined (55147843)_184746005	Homo sapiens	hg19	chr11	119077128	119077322	+	NNNNNNTGGAAGCTCATGGACAAGGTGAAAG	0	CGCGTTTGGGGTAGCCAGACAAAGATNNNNNN	0	+	ILLUMINA	0.701	284	FALSE	NA
CBL_Cds (190567753)_UserDefined (191079364)_UserDe_UserDefined (54454453)_UserDefined (55147848)	55147848	CBL_Cds (190567753)_UserDefined (191079364)_UserDe_UserDefined (54454453)_UserDefined (55147848)_184746011	Homo sapiens	hg19	chr11	119146707	119146844	-	NNNNNNTAATGATGAGGTTGGACAGCCCCTAAG	0	TGAACAGACATAAACAGAAGCTTTAGTANNNNNN	0	-	ILLUMINA	0.96	247	FALSE	NA
CBL_Cds (190567754)_UserDefined (191079275)_UserDe_UserDefined (54476879)_UserDefined (55147852)	55147852	CBL_Cds (190567754)_UserDefined (191079275)_UserDe_UserDefined (54476879)_UserDefined (55147852)_184746022	Homo sapiens	hg19	chr11	119167628	119167744	-	NNNNNNGGTGAAGGGTGTCAATTACCCACATAA	0	TAGAAAAAGAAGTAACAAACCAGTAAACTNNNNNN	0	-	ILLUMINA	0.8	243	FALSE	NA
CBL_Cds (190567755)_UserDefined (191079276)_UserDe_UserDefined (54476844)_UserDefined (55147854)	55147854	CBL_Cds (190567755)_UserDefined (191079276)_UserDe_UserDefined (54476844)_UserDefined (55147854)_184746024	Homo sapiens	hg19	chr11	119169068	119169250	-	NNNNNNCCATTCAGGACAAACCCAAAGTAGTCT	0	GGAGAAAAATGAGTGATGTTATCTTCTTCNNNNNN	0	-	ILLUMINA	0.96	263	FALSE	NA
CBL_Cds (190567757) + CBL_Cds (190567756) Merged_U_UserDefined (54476878)_UserDefined (55147849)	55147849	CBL_Cds (190567757) + CBL_Cds (190567756) Merged_U_UserDefined (54476878)_UserDefined (55147849)_184746013	Homo sapiens	hg19	chr11	119148876	119149423	-	NNNNNNAAAGTCGCTGTTTAGATCCGTACCTG	0	AACAGAAAAAGTGAAGACTTGTTTCCTNNNNNN	0	-	ILLUMINA	0.965	254	FALSE	NA
CBL_Cds (190567757) + CBL_Cds (190567756) Merged_U_UserDefined (54476878)_UserDefined (55147849)	55147849	CBL_Cds (190567757) + CBL_Cds (190567756) Merged_U_UserDefined (54476878)_UserDefined (55147849)_184746014	Homo sapiens	hg19	chr11	119148876	119149423	+	NNNNNNTGTGCACATCCTGTCTTACATCCTG	0	GGAATCAGAAGGTCAGGGCTGTCCTTTNNNNNN	0	+	ILLUMINA	0.965	279	FALSE	NA
CBL_Cds (190567757) + CBL_Cds (190567756) Merged_U_UserDefined (54476878)_UserDefined (55147849)	55147849	CBL_Cds (190567757) + CBL_Cds (190567756) Merged_U_UserDefined (54476878)_UserDefined (55147849)_184746015	Homo sapiens	hg19	chr11	119148876	119149423	-	NNNNNNCAGCCAATTCCTTCATCATGAAGAGAG	0	GCAGAAGAAGCAAAAGATAGTAACAGATGNNNNNN	0	-	ILLUMINA	0.965	239	FALSE	NA
CBL_Cds (190567757) + CBL_Cds (190567756) Merged_U_UserDefined (54476878)_UserDefined (55147849)	55147849	CBL_Cds (190567757) + CBL_Cds (190567756) Merged_U_UserDefined (54476878)_UserDefined (55147849)_184746016	Homo sapiens	hg19	chr11	119148876	119149423	+	NNNNNNGATGATGATGATGAACGAGCTGATGAT	0	ACTCAATCTTTACTACAGCCCTATGAGNNNNNN	0	+	ILLUMINA	0.965	269	FALSE	NA
CBL_Cds (190567759)_UserDefined (191079271)_UserDe_UserDefined (54476876)_UserDefined (55147851)	55147851	CBL_Cds (190567759)_UserDefined (191079271)_UserDe_UserDefined (54476876)_UserDefined (55147851)_184746021	Homo sapiens	hg19	chr11	119158562	119158656	-	NNNNNNATCATTTCTACATGGTGCAGAGATTTT	0	GGAAAGTAAAGAAAAGTGTTGAAAAACAANNNNNN	0	-	ILLUMINA	0.95	267	FALSE	NA
CBL_Cds (190567760)_UserDefined (191079269)_UserDe_UserDefined (54476843)_UserDefined (55147844)	55147844	CBL_Cds (190567760)_UserDefined (191079269)_UserDe_UserDefined (54476843)_UserDefined (55147844)_184746006	Homo sapiens	hg19	chr11	119103158	119103405	-	NNNNNNTTCTCCTCATACATTCTTTCTTTTCCC	0	GCAACAAATGAAAAAGAAGGGCTATTACTNNNNNN	0	-	ILLUMINA	0.96	279	FALSE	NA
CBL_Cds (190567760)_UserDefined (191079269)_UserDe_UserDefined (54476843)_UserDefined (55147844)	55147844	CBL_Cds (190567760)_UserDefined (191079269)_UserDe_UserDefined (54476843)_UserDefined (55147844)_184746007	Homo sapiens	hg19	chr11	119103158	119103405	+	NNNNNNCTAAGCAAACCATAAGCCTCTTCAAGG	0	TGGATGACGTTGTACTATCCCTAACTCNNNNNN	0	+	ILLUMINA	0.96	259	FALSE	NA
CBL_Cds (190567761)_UserDefined (191079273)_UserDe_UserDefined (54476849)_UserDefined (55147845)	55147845	CBL_Cds (190567761)_UserDefined (191079273)_UserDe_UserDefined (54476849)_UserDefined (55147845)_184746008	Homo sapiens	hg19	chr11	119142445	119142591	-	NNNNNNCTCGTAAGCTTTAGTTTTTCATAGTTCA	0	CAAATGATCAGAATGCAATAATTAAACACANNNNNN	0	-	ILLUMINA	0.602	242	FALSE	NA
CBL_Cds (190567762)_UserDefined (191079280)_UserDe_UserDefined (54476877)_UserDefined (55147855)	55147855	CBL_Cds (190567762)_UserDefined (191079280)_UserDe_UserDefined (54476877)_UserDefined (55147855)_184746025	Homo sapiens	hg19	chr11	119170205	119170488	-	NNNNNNATCTCGATGTTGTTCTGGGCAATGACC	0	AAATAGGAAAGAAAATATTTGCAAATCTGGNNNNNN	0	-	ILLUMINA	0.88	275	FALSE	NA
CBL_Cds (190567762)_UserDefined (191079280)_UserDe_UserDefined (54476877)_UserDefined (55147855)	55147855	CBL_Cds (190567762)_UserDefined (191079280)_UserDe_UserDefined (54476877)_UserDefined (55147855)_184746026	Homo sapiens	hg19	chr11	119170205	119170488	+	NNNNNNACTCCTACCAGGACATCCAGAAAGCTT	0	CTTTGGTGACTTCACAGTGAAGTCTTGNNNNNN	0	+	ILLUMINA	0.88	237	FALSE	NA
Coordinate Merged_UserDefined (189891494)_UserDefi_UserDefined (54476617)_UserDefined (47591633)	47591633	Coordinate Merged_UserDefined (189891494)_UserDefi_UserDefined (54476617)_UserDefined (47591633)_184745794	Homo sapiens	hg19	chr2	25463166	25463604	-	NNNNNNACACCACTGTCCTATGCAGACAGCCC	0	AGCAACCTTGGTTTGGCCAGCTNNNNNN	0	-	ILLUMINA	0.721	248	FALSE	NA
Coordinate Merged_UserDefined (189891494)_UserDefi_UserDefined (54476617)_UserDefined (47591633)	47591633	Coordinate Merged_UserDefined (189891494)_UserDefi_UserDefined (54476617)_UserDefined (47591633)_184745795	Homo sapiens	hg19	chr2	25463166	25463604	+	NNNNNNAGGTCGGAAGAGAAAGCCATCAGCT	0	CAGGGACTGCCCCCAATCACCAGATNNNNNN	0	+	ILLUMINA	0.721	265	FALSE	NA
Coordinate Merged_UserDefined (189891494)_UserDefi_UserDefined (54476617)_UserDefined (47591633)	47591633	Coordinate Merged_UserDefined (189891494)_UserDefi_UserDefined (54476617)_UserDefined (47591633)_184745796	Homo sapiens	hg19	chr2	25463166	25463604	-	NNNNNNCGTTCTTGTTTAGGACTTGTCCATGGT	0	AATGACCTCTCCATCGTCAACCCTGCTNNNNNN	0	-	ILLUMINA	0.721	265	FALSE	NA
Coordinate Merged_UserDefined (189891496)_UserDefi_UserDefined (54476869)_UserDefined (47591637)	47591637	Coordinate Merged_UserDefined (189891496)_UserDefi_UserDefined (54476869)_UserDefined (47591637)_184745803	Homo sapiens	hg19	chr2	25468884	25469183	-	NNNNNNAAGAGCACAGCGGAGAAGCCCAAGG	0	CTGGGAACTCTGGCACTCCTAGTNNNNNN	0	-	ILLUMINA	0.781	243	FALSE	NA
Coordinate Merged_UserDefined (189891496)_UserDefi_UserDefined (54476869)_UserDefined (47591637)	47591637	Coordinate Merged_UserDefined (189891496)_UserDefi_UserDefined (54476869)_UserDefined (47591637)_184745804	Homo sapiens	hg19	chr2	25468884	25469183	+	NNNNNNCTTGTGCGCTCATCAATAATCTCCTTG	0	CCAACTTGTTCCCACCTCCCAACTCTANNNNNN	0	+	ILLUMINA	0.781	283	FALSE	NA
Coordinate Merged_UserDefined (189891497)_UserDefi_UserDefined (54454479)_UserDefined (37356674)	37356674	Coordinate Merged_UserDefined (189891497)_UserDefi_UserDefined (54454479)_UserDefined (37356674)_184746040	Homo sapiens	hg19	chr2	198267275	198267764	-	NNNNNNAGCGAGACACACTGGTATTAAGATTGT	0	ATCCTCCTGCTCAGCCTCCTTAGTAGTNNNNNN	0	-	ILLUMINA	0.958	237	FALSE	NA
Coordinate Merged_UserDefined (189891497)_UserDefi_UserDefined (54454479)_UserDefined (37356674)	37356674	Coordinate Merged_UserDefined (189891497)_UserDefi_UserDefined (54454479)_UserDefined (37356674)_184746041	Homo sapiens	hg19	chr2	198267275	198267764	+	NNNNNNACAGCCCATAAGAATAGCTATCTGTTG	0	GTAGCCAGACCAGCAGCCTAAAATGTANNNNNN	0	+	ILLUMINA	0.958	247	FALSE	NA
Coordinate Merged_UserDefined (189891497)_UserDefi_UserDefined (54454479)_UserDefined (37356674)	37356674	Coordinate Merged_UserDefined (189891497)_UserDefi_UserDefined (54454479)_UserDefined (37356674)_184746042	Homo sapiens	hg19	chr2	198267275	198267764	-	NNNNNNCGTGGTCATTGAACCGCTATTGATTGA	0	ATGATCTCTACCATGAGACCTGATATANNNNNN	0	-	ILLUMINA	0.958	261	FALSE	NA
Coordinate Merged_UserDefined (189891497)_UserDefi_UserDefined (54454479)_UserDefined (37356674)	37356674	Coordinate Merged_UserDefined (189891497)_UserDefi_UserDefined (54454479)_UserDefined (37356674)_184746043	Homo sapiens	hg19	chr2	198267275	198267764	+	NNNNNNGCCTTCCACTCTAGCATAGTAATCTTC	0	CAAGTTCAAACTCCAGACAGAGATGAANNNNNN	0	+	ILLUMINA	0.958	245	FALSE	NA
Coordinate Merged_UserDefined (189891498)_UserDefi_UserDefined (54454532)_UserDefined (55147868)	55147868	Coordinate Merged_UserDefined (189891498)_UserDefi_UserDefined (54454532)_UserDefined (55147868)_184745815	Homo sapiens	hg19	chr2	25505255	25505585	-	NNNNNNTATTACCCAATGGGGACTTGGAGAAGC	0	TCAGGGACTTGGCTCTCCAGCAGGTCNNNNNN	0	-	ILLUMINA	0.88	283	FALSE	NA
Coordinate Merged_UserDefined (189891498)_UserDefi_UserDefined (54454532)_UserDefined (55147868)	55147868	Coordinate Merged_UserDefined (189891498)_UserDefi_UserDefined (54454532)_UserDefined (55147868)_184745816	Homo sapiens	hg19	chr2	25505255	25505585	+	NNNNNNCTCCCCTCCTCTGGCTGGGGCTCACT	0	CACTTTCTGTCCAGAAACTGTGTTCATNNNNNN	0	+	ILLUMINA	0.88	273	FALSE	NA
Coordinate Merged_UserDefined (189891499)_UserDefi_UserDefined (54476060)_UserDefined (55147883)	55147883	Coordinate Merged_UserDefined (189891499)_UserDefi_UserDefined (54476060)_UserDefined (55147883)_184746038	Homo sapiens	hg19	chr2	198266558	198266859	-	NNNNNNGTTAAAGCCTTTATGGAAGGGTATCCG	0	TGCCAACTACTATACTAGAGAAGTGATNNNNNN	0	-	ILLUMINA	0.96	237	FALSE	NA
Coordinate Merged_UserDefined (189891499)_UserDefi_UserDefined (54476060)_UserDefined (55147883)	55147883	Coordinate Merged_UserDefined (189891499)_UserDefi_UserDefined (54476060)_UserDefined (55147883)_184746039	Homo sapiens	hg19	chr2	198266558	198266859	+	NNNNNNTGGTGGATTTACCTTTCCTCTGTGTTG	0	GTTACACAATATCATCCAGATTCTCTCANNNNNN	0	+	ILLUMINA	0.96	244	FALSE	NA
Coordinate Merged_UserDefined (189891500)_UserDefi_UserDefined (45686525)_UserDefined (35213997)	35213997	Coordinate Merged_UserDefined (189891500)_UserDefi_UserDefined (45686525)_UserDefined (35213997)_184745773	Homo sapiens	hg19	chr17	7578172	7578559	-	NNNNNNATGAGCGCTGCTCAGATAGCGATG	0	TTTGCAACTGGGGTCTCTGGGAGGAGNNNNNN	0	-	ILLUMINA	0.8	262	FALSE	NA
Coordinate Merged_UserDefined (189891500)_UserDefi_UserDefined (45686525)_UserDefined (35213997)	35213997	Coordinate Merged_UserDefined (189891500)_UserDefi_UserDefined (45686525)_UserDefined (35213997)_184745774	Homo sapiens	hg19	chr17	7578172	7578559	+	NNNNNNTCGTCTCTCCAGCCCCAGCTGCTCA	0	CACAAGTGAACAGATAAAGCAACTGGANNNNNN	0	+	ILLUMINA	0.8	287	FALSE	NA
Coordinate Merged_UserDefined (189891501)_UserDefi_UserDefined (54404202)_UserDefined (35213998)	35213998	Coordinate Merged_UserDefined (189891501)_UserDefi_UserDefined (54404202)_UserDefined (35213998)_184745775	Homo sapiens	hg19	chr17	7579307	7579917	-	NNNNNNCCGGACGATATTGAACAATGGTTCACT	0	CTGAGGGGCTGGCTTCCATGAGNNNNNN	0	-	ILLUMINA	0.853	281	FALSE	NA
Coordinate Merged_UserDefined (189891501)_UserDefi_UserDefined (54404202)_UserDefined (35213998)	35213998	Coordinate Merged_UserDefined (189891501)_UserDefi_UserDefined (54404202)_UserDefined (35213998)_184745776	Homo sapiens	hg19	chr17	7579307	7579917	+	NNNNNNTGGGAGCTTCATCTGGACCTGGGTCTT	0	AAGTCAGTCCCATGGAATTTTCGCTTCNNNNNN	0	+	ILLUMINA	0.853	285	FALSE	NA
Coordinate Merged_UserDefined (189891501)_UserDefi_UserDefined (54404202)_UserDefined (35213998)	35213998	Coordinate Merged_UserDefined (189891501)_UserDefi_UserDefined (54404202)_UserDefined (35213998)_184745777	Homo sapiens	hg19	chr17	7579307	7579917	-	NNNNNNAAGTGTCTCATGCTGGATCCCCACTTT	0	CTGCTCTTGTCTTTCAGACTTCCTGAANNNNNN	0	-	ILLUMINA	0.853	279	FALSE	NA
Coordinate Merged_UserDefined (189891502)_UserDefi_UserDefined (54401941)_UserDefined (35213996)	35213996	Coordinate Merged_UserDefined (189891502)_UserDefi_UserDefined (54401941)_UserDefined (35213996)_184745768	Homo sapiens	hg19	chr17	7576535	7577160	-	NNNNNNAATTGGGGCATTTGCCATCAGGGGGCA	0	AGTTGAAAATGGATTTAATACACCTAATCTNNNNNN	0	-	ILLUMINA	0.83	287	FALSE	NA
Coordinate Merged_UserDefined (189891502)_UserDefi_UserDefined (54401941)_UserDefined (35213996)	35213996	Coordinate Merged_UserDefined (189891502)_UserDefi_UserDefined (54401941)_UserDefined (35213996)_184745769	Homo sapiens	hg19	chr17	7576535	7577160	+	NNNNNNCCAGGAGCCATTGTCTTTGAGGCATCA	0	TCTGAGGCATAACTGCACCCTTGNNNNNN	0	+	ILLUMINA	0.83	285	FALSE	NA
Coordinate Merged_UserDefined (189891502)_UserDefi_UserDefined (54401941)_UserDefined (35213996)	35213996	Coordinate Merged_UserDefined (189891502)_UserDefi_UserDefined (54401941)_UserDefined (35213996)_184745770	Homo sapiens	hg19	chr17	7576535	7577160	-	NNNNNNCCTCTTGCTTCTCTTTTCCTATCCTGA	0	TCACTTTTATCACCTTTCCTTGCCTCTNNNNNN	0	-	ILLUMINA	0.83	265	FALSE	NA
Coordinate Merged_UserDefined (189891502)_UserDefi_UserDefined (54401941)_UserDefined (35213996)	35213996	Coordinate Merged_UserDefined (189891502)_UserDefi_UserDefined (54401941)_UserDefined (35213996)_184745771	Homo sapiens	hg19	chr17	7576535	7577160	+	NNNNNNCTGTTCCGTCCCAGTAGATTACCACTA	0	AAAGAAAACTGAGTGGGAGCAGTAAGGNNNNNN	0	+	ILLUMINA	0.83	239	FALSE	NA
Coordinate Merged_UserDefined (189891503)_UserDefi_UserDefined (54454520)_UserDefined (52805259)	52805259	Coordinate Merged_UserDefined (189891503)_UserDefi_UserDefined (54454520)_UserDefined (52805259)_184745953	Homo sapiens	hg19	chr4	106155095	106158599	-	NNNNNNTTACTTCTGGATGAGCTCTCTCAGGCAGT	0	GAGCATGGAAACAAAAATTAAAATGTGTTNNNNNN	0	-	ILLUMINA	0.867	237	FALSE	NA
Coordinate Merged_UserDefined (189891503)_UserDefi_UserDefined (54454520)_UserDefined (52805259)	52805259	Coordinate Merged_UserDefined (189891503)_UserDefi_UserDefined (54454520)_UserDefined (52805259)_184745954	Homo sapiens	hg19	chr4	106155095	106158599	+	NNNNNNGCTACAAAGCTCCAGAATGGAAGC	0	ACAGTTAGTGAACCTTCTCTCTCTGGGNNNNNN	0	+	ILLUMINA	0.867	237	FALSE	NA
Coordinate Merged_UserDefined (189891503)_UserDefi_UserDefined (54454520)_UserDefined (52805259)	52805259	Coordinate Merged_UserDefined (189891503)_UserDefi_UserDefined (54454520)_UserDefined (52805259)_184745955	Homo sapiens	hg19	chr4	106155095	106158599	-	NNNNNNCACAGATTCTTTCTTATCACTCAAATCGG	0	GGAATACCCTCTACTTTCTTGTGTAAAGTCNNNNNN	0	-	ILLUMINA	0.867	237	FALSE	NA
Coordinate Merged_UserDefined (189891503)_UserDefi_UserDefined (54454520)_UserDefined (52805259)	52805259	Coordinate Merged_UserDefined (189891503)_UserDefi_UserDefined (54454520)_UserDefined (52805259)_184745956	Homo sapiens	hg19	chr4	106155095	106158599	+	NNNNNNCCAGGTGAAAGCAGTCAACCAAATGT	0	TATTACTTAAAAACAAGGCAGTGCTAATGCNNNNNN	0	+	ILLUMINA	0.867	238	FALSE	NA
Coordinate Merged_UserDefined (189891503)_UserDefi_UserDefined (54454520)_UserDefined (52805259)	52805259	Coordinate Merged_UserDefined (189891503)_UserDefi_UserDefined (54454520)_UserDefined (52805259)_184745957	Homo sapiens	hg19	chr4	106155095	106158599	-	NNNNNNGGACAACTCATTAGTAGCCTGACTGTTAA	0	CTTGTCATGGTAATTAGCACTTTTCCCNNNNNN	0	-	ILLUMINA	0.867	237	FALSE	NA
Coordinate Merged_UserDefined (189891503)_UserDefi_UserDefined (54454520)_UserDefined (52805259)	52805259	Coordinate Merged_UserDefined (189891503)_UserDefi_UserDefined (54454520)_UserDefined (52805259)_184745958	Homo sapiens	hg19	chr4	106155095	106158599	+	NNNNNNAATATTATCCAGATTGTGTTTCCATTGCGG	0	CTGATGATGCTGATAATGCCAGTAAACNNNNNN	0	+	ILLUMINA	0.867	237	FALSE	NA
Coordinate Merged_UserDefined (189891503)_UserDefi_UserDefined (54454520)_UserDefined (52805259)	52805259	Coordinate Merged_UserDefined (189891503)_UserDefi_UserDefined (54454520)_UserDefined (52805259)_184745959	Homo sapiens	hg19	chr4	106155095	106158599	-	NNNNNNCTGAACAGAATTCTTCACCAGACGCTA	0	GCTTTGGAGGCAGCTCAGAGTTAGNNNNNN	0	-	ILLUMINA	0.867	237	FALSE	NA
Coordinate Merged_UserDefined (189891503)_UserDefi_UserDefined (54454520)_UserDefined (52805259)	52805259	Coordinate Merged_UserDefined (189891503)_UserDefi_UserDefined (54454520)_UserDefined (52805259)_184745960	Homo sapiens	hg19	chr4	106155095	106158599	+	NNNNNNTCAGTTTTTGAGATATGCCCATCTCCTG	0	TGCCACTACCACACCACCACCACCATNNNNNN	0	+	ILLUMINA	0.867	238	FALSE	NA
Coordinate Merged_UserDefined (189891503)_UserDefi_UserDefined (54454520)_UserDefined (52805259)	52805259	Coordinate Merged_UserDefined (189891503)_UserDefi_UserDefined (54454520)_UserDefined (52805259)_184745961	Homo sapiens	hg19	chr4	106155095	106158599	-	NNNNNNCACTTCCCTTAAAAGTGTTGTGTTACTTT	0	TTGCTTGAAGTAAGCACCATTCATTTCNNNNNN	0	-	ILLUMINA	0.867	237	FALSE	NA
Coordinate Merged_UserDefined (189891503)_UserDefi_UserDefined (54454520)_UserDefined (52805259)	52805259	Coordinate Merged_UserDefined (189891503)_UserDefi_UserDefined (54454520)_UserDefined (52805259)_184745962	Homo sapiens	hg19	chr4	106155095	106158599	+	NNNNNNAGTTTTAGAAGAACACCACCACTACCC	0	AATGACTGTTCCATTGTGTTCTGAGAANNNNNN	0	+	ILLUMINA	0.867	237	FALSE	NA
Coordinate Merged_UserDefined (189891503)_UserDefi_UserDefined (54454520)_UserDefined (52805259)	52805259	Coordinate Merged_UserDefined (189891503)_UserDefi_UserDefined (54454520)_UserDefined (52805259)_184745963	Homo sapiens	hg19	chr4	106155095	106158599	-	NNNNNNATCTCGTGTTTGCTCCTTGTCTCGACC	0	CACACAATTATTCTGAGGCCTTTCAGANNNNNN	0	-	ILLUMINA	0.867	237	FALSE	NA
Coordinate Merged_UserDefined (189891503)_UserDefi_UserDefined (54454520)_UserDefined (52805259)	52805259	Coordinate Merged_UserDefined (189891503)_UserDefi_UserDefined (54454520)_UserDefined (52805259)_184745964	Homo sapiens	hg19	chr4	106155095	106158599	+	NNNNNNGTTGATGAGAAACAAAGAGCAAGAGATTC	0	TCCAATCAAATGACCTCCAAACAATACACNNNNNN	0	+	ILLUMINA	0.867	237	FALSE	NA
Coordinate Merged_UserDefined (189891503)_UserDefi_UserDefined (54454520)_UserDefined (52805259)	52805259	Coordinate Merged_UserDefined (189891503)_UserDefi_UserDefined (54454520)_UserDefined (52805259)_184745965	Homo sapiens	hg19	chr4	106155095	106158599	-	NNNNNNTGGAGATGTTGGTCCACTGTACCTT	0	CAGTGATGCCTCATTACGTTTTAGATGGNNNNNN	0	-	ILLUMINA	0.867	237	FALSE	NA
Coordinate Merged_UserDefined (189891503)_UserDefi_UserDefined (54454520)_UserDefined (52805259)	52805259	Coordinate Merged_UserDefined (189891503)_UserDefi_UserDefined (54454520)_UserDefined (52805259)_184745966	Homo sapiens	hg19	chr4	106155095	106158599	+	NNNNNNAAATGTACCAAGTTGAAATGAATCAAGGGC	0	TGTTGAAACAGCACTTGAATCAACAGGNNNNNN	0	+	ILLUMINA	0.867	237	FALSE	NA
Coordinate Merged_UserDefined (189891503)_UserDefi_UserDefined (54454520)_UserDefined (52805259)	52805259	Coordinate Merged_UserDefined (189891503)_UserDefi_UserDefined (54454520)_UserDefined (52805259)_184745967	Homo sapiens	hg19	chr4	106155095	106158599	-	NNNNNNTTATTCTTTATTTGTAATTTTTGCTGCTGT	0	CTGCTCTTTGTTGAAAATGAAATCTAGTGCNNNNNN	0	-	ILLUMINA	0.867	238	FALSE	NA
Coordinate Merged_UserDefined (189891503)_UserDefi_UserDefined (54454520)_UserDefined (52805259)	52805259	Coordinate Merged_UserDefined (189891503)_UserDefi_UserDefined (54454520)_UserDefined (52805259)_184745968	Homo sapiens	hg19	chr4	106155095	106158599	+	NNNNNNAGAGTTCACATCTCCCTCAAAACCAG	0	ATAATGTCCAAATGGGACTGGAGGAAGNNNNNN	0	+	ILLUMINA	0.867	237	FALSE	NA
Coordinate Merged_UserDefined (189891503)_UserDefi_UserDefined (54454520)_UserDefined (52805259)	52805259	Coordinate Merged_UserDefined (189891503)_UserDefi_UserDefined (54454520)_UserDefined (52805259)_184745969	Homo sapiens	hg19	chr4	106155095	106158599	-	NNNNNNCTGCAAAAAGTTCAGGATGTGTAGTCTG	0	CTGATTTTCACCATGAAAACATTCTTCCACNNNNNN	0	-	ILLUMINA	0.867	238	FALSE	NA
Coordinate Merged_UserDefined (189891503)_UserDefi_UserDefined (54454520)_UserDefined (52805259)	52805259	Coordinate Merged_UserDefined (189891503)_UserDefi_UserDefined (54454520)_UserDefined (52805259)_184745970	Homo sapiens	hg19	chr4	106155095	106158599	+	NNNNNNAATACACACCTAGTTTCAGAGAATAAAGA	0	AACCAAGATATGTCTGGTCAACAAGCTGNNNNNN	0	+	ILLUMINA	0.867	238	FALSE	NA
Coordinate Merged_UserDefined (189891503)_UserDefi_UserDefined (54454520)_UserDefined (52805259)	52805259	Coordinate Merged_UserDefined (189891503)_UserDefi_UserDefined (54454520)_UserDefined (52805259)_184745971	Homo sapiens	hg19	chr4	106155095	106158599	-	NNNNNNTTGCTGTGTTTGCTGCTGTTCTTGC	0	CTATTTTTATATCCCTGTAGAACTGAAGCNNNNNN	0	-	ILLUMINA	0.867	237	FALSE	NA
Coordinate Merged_UserDefined (189891503)_UserDefi_UserDefined (54454520)_UserDefined (52805259)	52805259	Coordinate Merged_UserDefined (189891503)_UserDefi_UserDefined (54454520)_UserDefined (52805259)_184745972	Homo sapiens	hg19	chr4	106155095	106158599	+	NNNNNNCATGCTGCTCTAAGGTGGCATCTCTTA	0	AGCTGTGATAATGTGCAGCAAAAGAGCNNNNNN	0	+	ILLUMINA	0.867	237	FALSE	NA
Coordinate Merged_UserDefined (189891503)_UserDefi_UserDefined (54454520)_UserDefined (52805259)	52805259	Coordinate Merged_UserDefined (189891503)_UserDefi_UserDefined (54454520)_UserDefined (52805259)_184745973	Homo sapiens	hg19	chr4	106155095	106158599	-	NNNNNNTAAAGCTGGGGTGTGGCTATCAAGTTC	0	GCAGGTGGATTCTCTTGCTTAGTTACCNNNNNN	0	-	ILLUMINA	0.867	241	FALSE	NA
Coordinate Merged_UserDefined (189891503)_UserDefi_UserDefined (54454520)_UserDefined (52805259)	52805259	Coordinate Merged_UserDefined (189891503)_UserDefi_UserDefined (54454520)_UserDefined (52805259)_184745974	Homo sapiens	hg19	chr4	106155095	106158599	+	NNNNNNAGTTTTGACTAGACAAACCACTGCTGC	0	TGCAGATGTGTAGGTAAGTGCCAGAANNNNNN	0	+	ILLUMINA	0.867	246	FALSE	NA
Coordinate Merged_UserDefined (189891503)_UserDefi_UserDefined (54454520)_UserDefined (52805259)	52805259	Coordinate Merged_UserDefined (189891503)_UserDefi_UserDefined (54454520)_UserDefined (52805259)_184745975	Homo sapiens	hg19	chr4	106155095	106158599	-	NNNNNNGTTCTCTTTCACAAGACACAAGCATCG	0	GATGGGAAATCATATTGAGTCTTGACANNNNNN	0	-	ILLUMINA	0.867	237	FALSE	NA
Coordinate Merged_UserDefined (191079372)_UserDefi_UserDefined (54476862)_UserDefined (55147864)	55147864	Coordinate Merged_UserDefined (191079372)_UserDefi_UserDefined (54476862)_UserDefined (55147864)_184745798	Homo sapiens	hg19	chr2	25466762	25467521	-	NNNNNNCTGGGGCGCGGTCTCGAGCTCC	0	GGTGCAGGCCCAAGAGGTGCTGNNNNNN	0	-	ILLUMINA	0.75	284	FALSE	NA
Coordinate Merged_UserDefined (191079372)_UserDefi_UserDefined (54476862)_UserDefined (55147864)	55147864	Coordinate Merged_UserDefined (191079372)_UserDefi_UserDefined (54476862)_UserDefined (55147864)_184745799	Homo sapiens	hg19	chr2	25466762	25467521	+	NNNNNNGGCCCCACAACCAAGGCTCAGCCAA	0	GAAGGAGACCCAGTGAGCAGAGGAGANNNNNN	0	+	ILLUMINA	0.75	286	FALSE	NA
Coordinate Merged_UserDefined (191079372)_UserDefi_UserDefined (54476862)_UserDefined (55147864)	55147864	Coordinate Merged_UserDefined (191079372)_UserDefi_UserDefined (54476862)_UserDefined (55147864)_184745800	Homo sapiens	hg19	chr2	25466762	25467521	-	NNNNNNAAACAACAACTGCTGCAGGTGAGGCT	0	AGGTGCTTTTGCGTGGAGTGTGTNNNNNN	0	-	ILLUMINA	0.75	252	FALSE	NA
Coordinate Merged_UserDefined (191079372)_UserDefi_UserDefined (54476862)_UserDefined (55147864)	55147864	Coordinate Merged_UserDefined (191079372)_UserDefi_UserDefined (54476862)_UserDefined (55147864)_184745801	Homo sapiens	hg19	chr2	25466762	25467521	+	NNNNNNAGCTAAGGAGACCACTGGAGGCCACAA	0	TCACAGAGCCTAAGCCCTGAAGACATNNNNNN	0	+	ILLUMINA	0.75	268	FALSE	NA
Coordinate_Cds (189852709)_UserDefined (190567692)_UserDefined (54476836)_UserDefined (33681914)	33681914	Coordinate_Cds (189852709)_UserDefined (190567692)_UserDefined (54476836)_UserDefined (33681914)_184746044	Homo sapiens	hg19	chr2	209113093	209113384	-	NNNNNNTGTGCCACTATCACTCCTGATGAGAAG	0	GTCATGTTGGCAATAATGTGATTTTGCNNNNNN	0	-	ILLUMINA	0.96	241	FALSE	NA
Coordinate_Cds (189852709)_UserDefined (190567692)_UserDefined (54476836)_UserDefined (33681914)	33681914	Coordinate_Cds (189852709)_UserDefined (190567692)_UserDefined (54476836)_UserDefined (33681914)_184746045	Homo sapiens	hg19	chr2	209113093	209113384	+	NNNNNNTTTGTTTCAACTTGAACTCCTCAACCC	0	TACAACTGCAGTGATGGCATATAGAGCNNNNNN	0	+	ILLUMINA	0.96	243	FALSE	NA
Coordinate_Cds (189852710)_UserDefined (190567663)_UserDefined (54476613)_UserDefined (55105186)	55105186	Coordinate_Cds (189852710)_UserDefined (190567663)_UserDefined (54476613)_UserDefined (55105186)_184745849	Homo sapiens	hg19	chr20	31021087	31021720	-	NNNNNNAACCCCTGCTTGTTCTGACTCCTGT	0	GCAAATCAAAATCACAGCCATCAGTTTNNNNNN	0	-	ILLUMINA	0.88	261	FALSE	NA
Coordinate_Cds (189852710)_UserDefined (190567663)_UserDefined (54476613)_UserDefined (55105186)	55105186	Coordinate_Cds (189852710)_UserDefined (190567663)_UserDefined (54476613)_UserDefined (55105186)_184745850	Homo sapiens	hg19	chr20	31021087	31021720	+	NNNNNNAGAGCCAGAAGGAATCTGTACAAAA	0	TTGGCACGTGCCTCTGCATCTCCAGANNNNNN	0	+	ILLUMINA	0.88	272	FALSE	NA
Coordinate_Cds (189852710)_UserDefined (190567663)_UserDefined (54476613)_UserDefined (55105186)	55105186	Coordinate_Cds (189852710)_UserDefined (190567663)_UserDefined (54476613)_UserDefined (55105186)_184745851	Homo sapiens	hg19	chr20	31021087	31021720	-	NNNNNNACTTTGGGCTCCTCTTTAGTGGGCTG	0	TTGTCTGGCTCAGCCTGGATCCGAGAANNNNNN	0	-	ILLUMINA	0.88	258	FALSE	NA
Coordinate_Cds (189852710)_UserDefined (190567663)_UserDefined (54476613)_UserDefined (55105186)	55105186	Coordinate_Cds (189852710)_UserDefined (190567663)_UserDefined (54476613)_UserDefined (55105186)_184745852	Homo sapiens	hg19	chr20	31021087	31021720	+	NNNNNNAATTGAAAGTGTTCACACCGAAAAGCC	0	CTTGAGACAGCCTTCAAGTTTAGTGAGNNNNNN	0	+	ILLUMINA	0.88	237	FALSE	NA
Coordinate_Cds (189852711)_UserDefined (190567699)_UserDefined (41824156)_UserDefined (55147905)	55147905	Coordinate_Cds (189852711)_UserDefined (190567699)_UserDefined (41824156)_UserDefined (55147905)_184745853	Homo sapiens	hg19	chr20	31022235	31025138	-	NNNNNNAGTCCAACCCCGGCAGGAGGACTCCGT	0	GGGTCATGGCATACAGAATCAAATAATTNNNNNN	0	-	ILLUMINA	0.83	237	FALSE	NA
Coordinate_Cds (189852711)_UserDefined (190567699)_UserDefined (41824156)_UserDefined (55147905)	55147905	Coordinate_Cds (189852711)_UserDefined (190567699)_UserDefined (41824156)_UserDefined (55147905)_184745854	Homo sapiens	hg19	chr20	31022235	31025138	+	NNNNNNATATGCCCCCGGATCATCCCCA	0	GCAGAGGCAGCAGCAGTGGTGATNNNNNN	0	+	ILLUMINA	0.83	237	FALSE	NA
Coordinate_Cds (189852711)_UserDefined (190567699)_UserDefined (41824156)_UserDefined (55147905)	55147905	Coordinate_Cds (189852711)_UserDefined (190567699)_UserDefined (41824156)_UserDefined (55147905)_184745855	Homo sapiens	hg19	chr20	31022235	31025138	-	NNNNNNTTTCTCAGAGAAGGCAGGTCCTCTCTCCT	0	ACCTCCCTCATCGGTGGCCCCGCCGNNNNNN	0	-	ILLUMINA	0.83	237	FALSE	NA
Coordinate_Cds (189852711)_UserDefined (190567699)_UserDefined (41824156)_UserDefined (55147905)	55147905	Coordinate_Cds (189852711)_UserDefined (190567699)_UserDefined (41824156)_UserDefined (55147905)_184745856	Homo sapiens	hg19	chr20	31022235	31025138	+	NNNNNNCCAGGCCGGAACTGCCATGTCCAGA	0	GATTAGTGGAGCAGCCTCAGTTGCATNNNNNN	0	+	ILLUMINA	0.83	238	FALSE	NA
Coordinate_Cds (189852711)_UserDefined (190567699)_UserDefined (41824156)_UserDefined (55147905)	55147905	Coordinate_Cds (189852711)_UserDefined (190567699)_UserDefined (41824156)_UserDefined (55147905)_184745857	Homo sapiens	hg19	chr20	31022235	31025138	-	NNNNNNCCTTCATAGTGGGATGACTGTCAAGAG	0	AGCTACTGAGGTTTGGGAGGACAGTANNNNNN	0	-	ILLUMINA	0.83	237	FALSE	NA
Coordinate_Cds (189852711)_UserDefined (190567699)_UserDefined (41824156)_UserDefined (55147905)	55147905	Coordinate_Cds (189852711)_UserDefined (190567699)_UserDefined (41824156)_UserDefined (55147905)_184745858	Homo sapiens	hg19	chr20	31022235	31025138	+	NNNNNNAGATGATACATTAGAGAAAGGAACTGGCC	0	GAAAACCAAGGCTCTCGTTTCTAACAGNNNNNN	0	+	ILLUMINA	0.83	237	FALSE	NA
Coordinate_Cds (189852711)_UserDefined (190567699)_UserDefined (41824156)_UserDefined (55147905)	55147905	Coordinate_Cds (189852711)_UserDefined (190567699)_UserDefined (41824156)_UserDefined (55147905)_184745859	Homo sapiens	hg19	chr20	31022235	31025138	-	NNNNNNTAGACCCTCCTCAGCTGTCAAATCCCCA	0	GTTTTCTTGTCTAGTATCACTTTCCCTCNNNNNN	0	-	ILLUMINA	0.83	238	FALSE	NA
Coordinate_Cds (189852711)_UserDefined (190567699)_UserDefined (41824156)_UserDefined (55147905)	55147905	Coordinate_Cds (189852711)_UserDefined (190567699)_UserDefined (41824156)_UserDefined (55147905)_184745860	Homo sapiens	hg19	chr20	31022235	31025138	+	NNNNNNGAAAGCTGCTCCCACCCCTCCTGCATT	0	GTCCACGGATACAGCCTCTGACTTTGAANNNNNN	0	+	ILLUMINA	0.83	238	FALSE	NA
Coordinate_Cds (189852711)_UserDefined (190567699)_UserDefined (41824156)_UserDefined (55147905)	55147905	Coordinate_Cds (189852711)_UserDefined (190567699)_UserDefined (41824156)_UserDefined (55147905)_184745861	Homo sapiens	hg19	chr20	31022235	31025138	-	NNNNNNAGCAACCATCCCATCTGTCCTTGTAAC	0	AGGACTCAGTGCTTCAGAGTCTCCNNNNNN	0	-	ILLUMINA	0.83	237	FALSE	NA
Coordinate_Cds (189852711)_UserDefined (190567699)_UserDefined (41824156)_UserDefined (55147905)	55147905	Coordinate_Cds (189852711)_UserDefined (190567699)_UserDefined (41824156)_UserDefined (55147905)_184745862	Homo sapiens	hg19	chr20	31022235	31025138	+	NNNNNNGTCCAAGGTGAATGGTGACATGCGTCT	0	AGTTGCTGCAGGGTAGCTTGCCCCTANNNNNN	0	+	ILLUMINA	0.83	238	FALSE	NA
Coordinate_Cds (189852711)_UserDefined (190567699)_UserDefined (41824156)_UserDefined (55147905)	55147905	Coordinate_Cds (189852711)_UserDefined (190567699)_UserDefined (41824156)_UserDefined (55147905)_184745863	Homo sapiens	hg19	chr20	31022235	31025138	-	NNNNNNTCCTTCAAAGCCCTTAAAGAACTGGG	0	ATCACAAGTGGGTTAGTGGCCTCCACTGNNNNNN	0	-	ILLUMINA	0.83	238	FALSE	NA
Coordinate_Cds (189852711)_UserDefined (190567699)_UserDefined (41824156)_UserDefined (55147905)	55147905	Coordinate_Cds (189852711)_UserDefined (190567699)_UserDefined (41824156)_UserDefined (55147905)_184745864	Homo sapiens	hg19	chr20	31022235	31025138	+	NNNNNNAAAAACAGTGGCATGGTTGATGGAAGC	0	CCTCTAGGAAACTGGAAGAAATGGATTCCNNNNNN	0	+	ILLUMINA	0.83	237	FALSE	NA
Coordinate_Cds (189852711)_UserDefined (190567699)_UserDefined (41824156)_UserDefined (55147905)	55147905	Coordinate_Cds (189852711)_UserDefined (190567699)_UserDefined (41824156)_UserDefined (55147905)_184745865	Homo sapiens	hg19	chr20	31022235	31025138	-	NNNNNNTGCTCTGGACCAAAGGAGATCACAT	0	TAATGGGATTTGTCACTGGATGGAGGGAGNNNNNN	0	-	ILLUMINA	0.83	237	FALSE	NA
Coordinate_Cds (189852711)_UserDefined (190567699)_UserDefined (41824156)_UserDefined (55147905)	55147905	Coordinate_Cds (189852711)_UserDefined (190567699)_UserDefined (41824156)_UserDefined (55147905)_184745866	Homo sapiens	hg19	chr20	31022235	31025138	+	NNNNNNCCTCGAGAACACCTCGTTTCTCATCT	0	CCAGTGGGAAGTTGGGACCAAGCACAAANNNNNN	0	+	ILLUMINA	0.83	238	FALSE	NA
Coordinate_Cds (189852711)_UserDefined (190567699)_UserDefined (41824156)_UserDefined (55147905)	55147905	Coordinate_Cds (189852711)_UserDefined (190567699)_UserDefined (41824156)_UserDefined (55147905)_184745867	Homo sapiens	hg19	chr20	31022235	31025138	-	NNNNNNTTCCAAGTGACCCACCAGTTCCAGGG	0	AAAAACTGGAGGGATCTCAGCAGGAAGNNNNNN	0	-	ILLUMINA	0.83	240	FALSE	NA
Coordinate_Cds (189852711)_UserDefined (190567699)_UserDefined (41824156)_UserDefined (55147905)	55147905	Coordinate_Cds (189852711)_UserDefined (190567699)_UserDefined (41824156)_UserDefined (55147905)_184745868	Homo sapiens	hg19	chr20	31022235	31025138	+	NNNNNNGAGAACAGGAAAGCTACTGGGCATAGT	0	TCCACCAGCTTTAATTATTCCTCTAGCNNNNNN	0	+	ILLUMINA	0.83	243	FALSE	NA
Coordinate_Cds (189852711)_UserDefined (190567699)_UserDefined (41824156)_UserDefined (55147905)	55147905	Coordinate_Cds (189852711)_UserDefined (190567699)_UserDefined (41824156)_UserDefined (55147905)_184745869	Homo sapiens	hg19	chr20	31022235	31025138	-	NNNNNNAATACAGTCATCGTGACAGAACGCACCG	0	CTCAGTTGGAGTTTAGAAAGCTTCCCANNNNNN	0	-	ILLUMINA	0.83	274	FALSE	NA
Coordinate_Cds (189852711)_UserDefined (190567699)_UserDefined (41824156)_UserDefined (55147905)	55147905	Coordinate_Cds (189852711)_UserDefined (190567699)_UserDefined (41824156)_UserDefined (55147905)_184745870	Homo sapiens	hg19	chr20	31022235	31025138	+	NNNNNNAAAGCCATGATCATGTGCCAAGGCT	0	ACTCTTGCCTTCCCCCAAAATTTACACNNNNNN	0	+	ILLUMINA	0.83	245	FALSE	NA
Coordinate_Cds (189852712)_UserDefined (190567703)_UserDefined (54476865)_UserDefined (55147878)	55147878	Coordinate_Cds (189852712)_UserDefined (190567703)_UserDefined (54476865)_UserDefined (55147878)_184745843	Homo sapiens	hg19	chr2	25994309	25994409	-	NNNNNNGTTCTTACTCCAGGTAGCAGCATATGA	0	AGCATTGCTAGTCTGTATTTATCAAGTANNNNNN	0	-	ILLUMINA	0.96	239	FALSE	NA
Coordinate_Cds (189852713)_UserDefined (190567709)_UserDefined (54476832)_UserDefined (55147874)	55147874	Coordinate_Cds (189852713)_UserDefined (190567709)_UserDefined (54476832)_UserDefined (55147874)_184745839	Homo sapiens	hg19	chr2	25978887	25978983	-	NNNNNNGAGTTGGATAAGCACATAGTATGAGATAGT	0	AAGTGCTCTACTTAATGTGTCTCCCAGNNNNNN	0	-	ILLUMINA	0.98	286	FALSE	NA
Coordinate_Cds (189852714)_UserDefined (190567707)_UserDefined (54476863)_UserDefined (55147872)	55147872	Coordinate_Cds (189852714)_UserDefined (190567707)_UserDefined (54476863)_UserDefined (55147872)_184745834	Homo sapiens	hg19	chr2	25972565	25973282	-	NNNNNNCGGGTCCACAGGAGACTAATATGAAAG	0	GAGAATGGAGAGAATTAGAAAAGCAGANNNNNN	0	-	ILLUMINA	0.96	273	FALSE	NA
Coordinate_Cds (189852714)_UserDefined (190567707)_UserDefined (54476863)_UserDefined (55147872)	55147872	Coordinate_Cds (189852714)_UserDefined (190567707)_UserDefined (54476863)_UserDefined (55147872)_184745835	Homo sapiens	hg19	chr2	25972565	25973282	+	NNNNNNCTCTGATCAACAAGAGTTGCTAGAGGT	0	ATGGGAAGAATGCTGCTAAGCTCATGNNNNNN	0	+	ILLUMINA	0.96	284	FALSE	NA
Coordinate_Cds (189852714)_UserDefined (190567707)_UserDefined (54476863)_UserDefined (55147872)	55147872	Coordinate_Cds (189852714)_UserDefined (190567707)_UserDefined (54476863)_UserDefined (55147872)_184745836	Homo sapiens	hg19	chr2	25972565	25973282	-	NNNNNNGTCAGAGGCCTCTCTTATCAGAATAGTT	0	AAGTGCCCAAAGGATGAGGATCTCTTGNNNNNN	0	-	ILLUMINA	0.96	238	FALSE	NA
Coordinate_Cds (189852714)_UserDefined (190567707)_UserDefined (54476863)_UserDefined (55147872)	55147872	Coordinate_Cds (189852714)_UserDefined (190567707)_UserDefined (54476863)_UserDefined (55147872)_184745837	Homo sapiens	hg19	chr2	25972565	25973282	+	NNNNNNCTTTACACTCTGACTGGGAGACTACTG	0	ATGGAAGATGACAATGCCTAGGAGAACNNNNNN	0	+	ILLUMINA	0.96	267	FALSE	NA
Coordinate_Cds (189852715)_UserDefined (190567714)_UserDefined (54476050)_UserDefined (55147880)	55147880	Coordinate_Cds (189852715)_UserDefined (190567714)_UserDefined (54476050)_UserDefined (55147880)_184745845	Homo sapiens	hg19	chr2	26029098	26029209	-	NNNNNNAAGATATGTTTAAGTCAAAGGAGTATTGAC	0	AAATATTTTGTTGGGGAGTCATTTAGAAANNNNNN	0	-	ILLUMINA	0.602	272	FALSE	NA
Coordinate_Cds (189852716)_UserDefined (190567715)_UserDefined (54476861)_UserDefined (55147881)	55147881	Coordinate_Cds (189852716)_UserDefined (190567715)_UserDefined (54476861)_UserDefined (55147881)_184745846	Homo sapiens	hg19	chr2	26068325	26068457	-	NNNNNNTTTCAGGTCTTAGAAAAATACCCCAAT	0	CTGATCAGATGTCAGATCTTTGGCATTNNNNNN	0	-	ILLUMINA	0.96	243	FALSE	NA
Coordinate_Cds (189852716)_UserDefined (190567715)_UserDefined (54476861)_UserDefined (55147881)	55147881	Coordinate_Cds (189852716)_UserDefined (190567715)_UserDefined (54476861)_UserDefined (55147881)_184745847	Homo sapiens	hg19	chr2	26068325	26068457	+	NNNNNNGAAGAATTTCTTTATGACTCATGGGTG	0	ACATCCCTTCACTACCTGTGACCTACTNNNNNN	0	+	ILLUMINA	0.96	243	FALSE	NA
Coordinate_Cds (189852717)_UserDefined (190567711)_UserDefined (54476831)_UserDefined (55147876)	55147876	Coordinate_Cds (189852717)_UserDefined (190567711)_UserDefined (54476831)_UserDefined (55147876)_184745841	Homo sapiens	hg19	chr2	25990452	25990595	-	NNNNNNACTTCATTTAGTGAATGTTGAATGATTGA	0	GTTTGCTTACAAAGACTTCAGTTTTCANNNNNN	0	-	ILLUMINA	0.98	277	FALSE	NA
Coordinate_Cds (189852718)_UserDefined (190567710)_UserDefined (54454483)_UserDefined (55147875)	55147875	Coordinate_Cds (189852718)_UserDefined (190567710)_UserDefined (54454483)_UserDefined (55147875)_184745840	Homo sapiens	hg19	chr2	25982351	25982514	-	NNNNNNGGCCCAAACGATTCTTCTCTGTTTTTG	0	GCGTCATTGAACTCCTTAAGATTTTAAAANNNNNN	0	-	ILLUMINA	0.96	237	FALSE	NA
Coordinate_Cds (189852719)_UserDefined (190567708)_UserDefined (54476045)_UserDefined (55147873)	55147873	Coordinate_Cds (189852719)_UserDefined (190567708)_UserDefined (54476045)_UserDefined (55147873)_184745838	Homo sapiens	hg19	chr2	25976403	25976508	-	NNNNNNGAGGAGGTTTGAGGAGTTTCTGTTACT	0	TTAGGACAGGTTCTATAAACCAAATGTNNNNNN	0	-	ILLUMINA	0.96	287	FALSE	NA
Coordinate_Cds (189852720)_UserDefined (190567717)_UserDefined (54476864)_UserDefined (55147871)	55147871	Coordinate_Cds (189852720)_UserDefined (190567717)_UserDefined (54476864)_UserDefined (55147871)_184745819	Homo sapiens	hg19	chr2	25964901	25967345	-	NNNNNNGCTTGAAAGCCATGATCATGTGCAAAG	0	GGTTTCAGTTGTCTTCAGAGACAAATGNNNNNN	0	-	ILLUMINA	0.851	237	FALSE	NA
Coordinate_Cds (189852720)_UserDefined (190567717)_UserDefined (54476864)_UserDefined (55147871)	55147871	Coordinate_Cds (189852720)_UserDefined (190567717)_UserDefined (54476864)_UserDefined (55147871)_184745820	Homo sapiens	hg19	chr2	25964901	25967345	+	NNNNNNATCATCATGGCAGAAAGCGCCACA	0	CATTGCTAGATACCTGGCTACCTGGTANNNNNN	0	+	ILLUMINA	0.851	239	FALSE	NA
Coordinate_Cds (189852720)_UserDefined (190567717)_UserDefined (54476864)_UserDefined (55147871)	55147871	Coordinate_Cds (189852720)_UserDefined (190567717)_UserDefined (54476864)_UserDefined (55147871)_184745821	Homo sapiens	hg19	chr2	25964901	25967345	-	NNNNNNTCAGTTCTACTGTTCTTCCTCTGCCTG	0	GGTGATGTCATGTCATTTTCAGTGACTGNNNNNN	0	-	ILLUMINA	0.851	237	FALSE	NA
Coordinate_Cds (189852720)_UserDefined (190567717)_UserDefined (54476864)_UserDefined (55147871)	55147871	Coordinate_Cds (189852720)_UserDefined (190567717)_UserDefined (54476864)_UserDefined (55147871)_184745822	Homo sapiens	hg19	chr2	25964901	25967345	+	NNNNNNAGTAGGGGCTGGTGGGTGGGGCTGTCT	0	GTTTGCTCATTCAATGGTATCTCAGCCNNNNNN	0	+	ILLUMINA	0.851	237	FALSE	NA
Coordinate_Cds (189852720)_UserDefined (190567717)_UserDefined (54476864)_UserDefined (55147871)	55147871	Coordinate_Cds (189852720)_UserDefined (190567717)_UserDefined (54476864)_UserDefined (55147871)_184745823	Homo sapiens	hg19	chr2	25964901	25967345	-	NNNNNNGCAAAGAAGATGACACTGATGAGGAAAGTA	0	CTTTAAGTAAGGAGAATTACCTGTTCACTANNNNNN	0	-	ILLUMINA	0.851	240	FALSE	NA
Coordinate_Cds (189852720)_UserDefined (190567717)_UserDefined (54476864)_UserDefined (55147871)	55147871	Coordinate_Cds (189852720)_UserDefined (190567717)_UserDefined (54476864)_UserDefined (55147871)_184745824	Homo sapiens	hg19	chr2	25964901	25967345	+	NNNNNNACTGTGACAGATTCCTGCTCATCAC	0	TAGAAATATTCAGTAAGTAGTGCCCTGCCNNNNNN	0	+	ILLUMINA	0.851	237	FALSE	NA
Coordinate_Cds (189852720)_UserDefined (190567717)_UserDefined (54476864)_UserDefined (55147871)	55147871	Coordinate_Cds (189852720)_UserDefined (190567717)_UserDefined (54476864)_UserDefined (55147871)_184745825	Homo sapiens	hg19	chr2	25964901	25967345	-	NNNNNNTCAGATCCTTCAGACTCTCATTCAGAG	0	TACGGCCGGGGCTCAGAGAGCTTTAGNNNNNN	0	-	ILLUMINA	0.851	237	FALSE	NA
Coordinate_Cds (189852720)_UserDefined (190567717)_UserDefined (54476864)_UserDefined (55147871)	55147871	Coordinate_Cds (189852720)_UserDefined (190567717)_UserDefined (54476864)_UserDefined (55147871)_184745826	Homo sapiens	hg19	chr2	25964901	25967345	+	NNNNNNGCACAACTGAGAGAAGATTCTGCCT	0	GCTGCGTAGCTGGATGGGACTGTCTCTNNNNNN	0	+	ILLUMINA	0.851	237	FALSE	NA
Coordinate_Cds (189852720)_UserDefined (190567717)_UserDefined (54476864)_UserDefined (55147871)	55147871	Coordinate_Cds (189852720)_UserDefined (190567717)_UserDefined (54476864)_UserDefined (55147871)_184745827	Homo sapiens	hg19	chr2	25964901	25967345	-	NNNNNNTAGTGACTCAGCTGCTTCAAGGCAAA	0	CAGCTGGGCAAAACCTTGCAAAGTAANNNNNN	0	-	ILLUMINA	0.851	238	FALSE	NA
Coordinate_Cds (189852720)_UserDefined (190567717)_UserDefined (54476864)_UserDefined (55147871)	55147871	Coordinate_Cds (189852720)_UserDefined (190567717)_UserDefined (54476864)_UserDefined (55147871)_184745828	Homo sapiens	hg19	chr2	25964901	25967345	+	NNNNNNTTTAGGCAGAATTTGCTCCATGGGAAC	0	CTGACCTGGGGTACAGGAAGCTTTTCTAANNNNNN	0	+	ILLUMINA	0.851	237	FALSE	NA
Coordinate_Cds (189852720)_UserDefined (190567717)_UserDefined (54476864)_UserDefined (55147871)	55147871	Coordinate_Cds (189852720)_UserDefined (190567717)_UserDefined (54476864)_UserDefined (55147871)_184745829	Homo sapiens	hg19	chr2	25964901	25967345	-	NNNNNNTAATCTCAGGTGCCTCACCTGTTCATTGTG	0	AACTACAGCACCTGCTGGATCAGCTCCNNNNNN	0	-	ILLUMINA	0.851	238	FALSE	NA
Coordinate_Cds (189852720)_UserDefined (190567717)_UserDefined (54476864)_UserDefined (55147871)	55147871	Coordinate_Cds (189852720)_UserDefined (190567717)_UserDefined (54476864)_UserDefined (55147871)_184745830	Homo sapiens	hg19	chr2	25964901	25967345	+	NNNNNNTTTGAGCTCAACTGTGCCATCAGCT	0	TGCATGCTCCACTGACGGCAGGTGTTNNNNNN	0	+	ILLUMINA	0.851	244	FALSE	NA
Coordinate_Cds (189852720)_UserDefined (190567717)_UserDefined (54476864)_UserDefined (55147871)	55147871	Coordinate_Cds (189852720)_UserDefined (190567717)_UserDefined (54476864)_UserDefined (55147871)_184745831	Homo sapiens	hg19	chr2	25964901	25967345	-	NNNNNNAGAGTCAGTGAAACTGGAAAGGGCCC	0	AAGTGTCCCATCACCAGCCCACATANNNNNN	0	-	ILLUMINA	0.851	252	FALSE	NA
Coordinate_Cds (189852720)_UserDefined (190567717)_UserDefined (54476864)_UserDefined (55147871)	55147871	Coordinate_Cds (189852720)_UserDefined (190567717)_UserDefined (54476864)_UserDefined (55147871)_184745832	Homo sapiens	hg19	chr2	25964901	25967345	+	NNNNNNGCTTCCAGTTCCTGCCAGTTCCAGTGT	0	CTCCTGTTCTGTTAGGACTAGTGATGGNNNNNN	0	+	ILLUMINA	0.851	287	FALSE	NA
Coordinate_Cds (189852720)_UserDefined (190567717)_UserDefined (54476864)_UserDefined (55147871)	55147871	Coordinate_Cds (189852720)_UserDefined (190567717)_UserDefined (54476864)_UserDefined (55147871)_184745833	Homo sapiens	hg19	chr2	25964901	25967345	-	NNNNNNTGTCACAGGTACTGTAGTGTTCATCTG	0	CAGAACTCTTGCAGACATCAAAGCAAANNNNNN	0	-	ILLUMINA	0.851	255	FALSE	NA
Coordinate_Cds (189852721)_UserDefined (190567713)_UserDefined (54476867)_UserDefined (55147879)	55147879	Coordinate_Cds (189852721)_UserDefined (190567713)_UserDefined (54476867)_UserDefined (55147879)_184745844	Homo sapiens	hg19	chr2	26022254	26022404	-	NNNNNNAGTTGCAACATTGCATATCAGAAGTTT	0	ATCCACCTGATCCTTCAATAAAGTACTNNNNNN	0	-	ILLUMINA	0.96	279	FALSE	NA
Coordinate_Cds (189852722)_UserDefined (190567712)_UserDefined (54476866)_UserDefined (55147877)	55147877	Coordinate_Cds (189852722)_UserDefined (190567712)_UserDefined (54476866)_UserDefined (55147877)_184745842	Homo sapiens	hg19	chr2	25991611	25991737	-	NNNNNNGAAATTGAACGATCAGCATGCTTCTTG	0	GGCAGTTTGGGCAGTTTTTCAATGGANNNNNN	0	-	ILLUMINA	0.96	275	FALSE	NA
Coordinate_Cds (189852723)_UserDefined (190567716)_UserDefined (54476051)_UserDefined (55147882)	55147882	Coordinate_Cds (189852723)_UserDefined (190567716)_UserDefined (54476051)_UserDefined (55147882)_184745848	Homo sapiens	hg19	chr2	26101035	26101091	-	NNNNNNACCACCCCCGCCGCTTCCTCTGCT	0	TAAGGGGGAGGGAGCGAAGGGGAAGGNNNNNN	0	-	ILLUMINA	0.602	256	FALSE	NA
Coordinate_Cds (189852749)_UserDefined (190567668)_UserDefined (41438730)_UserDefined (33681880)	33681880	Coordinate_Cds (189852749)_UserDefined (190567668)_UserDefined (41438730)_UserDefined (33681880)_184745952	Homo sapiens	hg19	chr15	90631819	90631979	-	NNNNNNGGGGTTCAAATTCTGGTTGAAAGATGG	0	TAGGCCAGGGTGGAGAGGGGATCCACNNNNNN	0	-	ILLUMINA	0.8	265	FALSE	NA
Coordinate_Cds (189891377)_UserDefined (190567718)_UserDefined (54476882)_UserDefined (55147860)	55147860	Coordinate_Cds (189891377)_UserDefined (190567718)_UserDefined (54476882)_UserDefined (55147860)_184745943	Homo sapiens	hg19	chr17	58740356	58740910	-	NNNNNNCTGGATCTTTTGAGGGTATGACTACAC	0	GGCTTCTTATGAAGCTAGTAGGATGGCNNNNNN	0	-	ILLUMINA	0.96	267	FALSE	NA
Coordinate_Cds (189891377)_UserDefined (190567718)_UserDefined (54476882)_UserDefined (55147860)	55147860	Coordinate_Cds (189891377)_UserDefined (190567718)_UserDefined (54476882)_UserDefined (55147860)_184745944	Homo sapiens	hg19	chr17	58740356	58740910	+	NNNNNNGCTGAGATAGCTCGAGAGAATGTCCAA	0	ACTTTAAAAGGACATTAGAAGAGTCCANNNNNN	0	+	ILLUMINA	0.96	277	FALSE	NA
Coordinate_Cds (189891377)_UserDefined (190567718)_UserDefined (54476882)_UserDefined (55147860)	55147860	Coordinate_Cds (189891377)_UserDefined (190567718)_UserDefined (54476882)_UserDefined (55147860)_184745945	Homo sapiens	hg19	chr17	58740356	58740910	-	NNNNNNTCCTGTGTTGATGAAGTAAAGGATTTC	0	TGTTGGAGGGGTTCTTTCAATTTCTTGNNNNNN	0	-	ILLUMINA	0.96	241	FALSE	NA
Coordinate_Cds (189891377)_UserDefined (190567718)_UserDefined (54476882)_UserDefined (55147860)	55147860	Coordinate_Cds (189891377)_UserDefined (190567718)_UserDefined (54476882)_UserDefined (55147860)_184745946	Homo sapiens	hg19	chr17	58740356	58740910	+	NNNNNNCGCAGACTTAGGGGCCAGAAGAAAATT	0	GTTTTATCCTGGCCTTGTACTTGCTTGNNNNNN	0	+	ILLUMINA	0.96	247	FALSE	NA
Coordinate_Cds (189891378)_UserDefined (190567695)_UserDefined (41420066)_UserDefined (55147888)	55147888	Coordinate_Cds (189891378)_UserDefined (190567695)_UserDefined (41420066)_UserDefined (55147888)_184746000	Homo sapiens	hg19	chr8	117864187	117864335	-	NNNNNNACTGTTCAAAACTGTATGACCTATGTT	0	AGTAAGCAAATCTATCCATTAAGTCATTTGNNNNNN	0	-	ILLUMINA	0.8	245	FALSE	NA
Coordinate_Cds (189891379)_UserDefined (190567693)_UserDefined (54476646)_UserDefined (55147886)	55147886	Coordinate_Cds (189891379)_UserDefined (190567693)_UserDefined (54476646)_UserDefined (55147886)_184745998	Homo sapiens	hg19	chr8	117861185	117861268	-	NNNNNNGCTAAGTGATTGCTCAGCAGCATTAAG	0	TATTGCCGCTGTTGTCTCAGAGGAAANNNNNN	0	-	ILLUMINA	0.96	275	FALSE	NA
Coordinate_Cds (189891380)_UserDefined (190567694)_UserDefined (41417916)_UserDefined (55147887)	55147887	Coordinate_Cds (189891380)_UserDefined (190567694)_UserDefined (41417916)_UserDefined (55147887)_184745999	Homo sapiens	hg19	chr8	117862857	117863006	-	NNNNNNTCAGCCACTGTGTATTTTCATATTTAAAA	0	TTTTCATTCCAGATTTAGCAAAAACCTNNNNNN	0	-	ILLUMINA	0.98	287	FALSE	NA
Coordinate_Cds (189891381)_UserDefined (190567719)_UserDefined (54476884)_UserDefined (55147885)	55147885	Coordinate_Cds (189891381)_UserDefined (190567719)_UserDefined (54476884)_UserDefined (55147885)_184745996	Homo sapiens	hg19	chr8	117859742	117859930	-	NNNNNNGGTTTTATTTCAGCGTGCTCTTGCTAA	0	AAGGAGCTAGAAGCATTATAGCTAGTNNNNNN	0	-	ILLUMINA	0.96	241	FALSE	NA
Coordinate_Cds (189891381)_UserDefined (190567719)_UserDefined (54476884)_UserDefined (55147885)	55147885	Coordinate_Cds (189891381)_UserDefined (190567719)_UserDefined (54476884)_UserDefined (55147885)_184745997	Homo sapiens	hg19	chr8	117859742	117859930	+	NNNNNNAAGCAAACTGATAGATTCAGCTCCAGT	0	GTGGATCCCTTATCAATCACTCCCTGTNNNNNN	0	+	ILLUMINA	0.96	259	FALSE	NA
Coordinate_Cds (189891382)_UserDefined (190567697)_UserDefined (41420068)_UserDefined (55147890)	55147890	Coordinate_Cds (189891382)_UserDefined (190567697)_UserDefined (41420068)_UserDefined (55147890)_184746002	Homo sapiens	hg19	chr8	117866484	117866707	-	NNNNNNAGAGCCCAACTTAGTGATTATTCAGAT	0	CAAGTATTTTGCAACTGTATGGCACATNNNNNN	0	-	ILLUMINA	0.96	275	FALSE	NA
Coordinate_Cds (189891382)_UserDefined (190567697)_UserDefined (41420068)_UserDefined (55147890)	55147890	Coordinate_Cds (189891382)_UserDefined (190567697)_UserDefined (41420068)_UserDefined (55147890)_184746003	Homo sapiens	hg19	chr8	117866484	117866707	+	NNNNNNGCGGTGCCAGATCCAAAGTAGTAACAA	0	TCTACACACAGACTCTAGCAGAGAAGTNNNNNN	0	+	ILLUMINA	0.96	261	FALSE	NA
Coordinate_Cds (189891383)_UserDefined (190567696)_UserDefined (54454481)_UserDefined (55147889)	55147889	Coordinate_Cds (189891383)_UserDefined (190567696)_UserDefined (54454481)_UserDefined (55147889)_184746001	Homo sapiens	hg19	chr8	117864788	117864947	-	NNNNNNACCTTTGGAAGATAGAAATCAGTGGTG	0	GTTCTGTTGGAATAGTTCCTTGATGAANNNNNN	0	-	ILLUMINA	0.96	287	FALSE	NA
Coordinate_Cds (189891388)_UserDefined (190567700)_UserDefined (54476830)_UserDefined (55147861)	55147861	Coordinate_Cds (189891388)_UserDefined (190567700)_UserDefined (54476830)_UserDefined (55147861)_184745947	Homo sapiens	hg19	chr17	74732246	74732546	-	NNNNNNTTCTCGATCTCGGTCGACCTCCAAGTC	0	AGAAAATGGTAATGTCTGGGAATCCGANNNNNN	0	-	ILLUMINA	0.88	243	FALSE	NA
Coordinate_Cds (189891388)_UserDefined (190567700)_UserDefined (54476830)_UserDefined (55147861)	55147861	Coordinate_Cds (189891388)_UserDefined (190567700)_UserDefined (54476830)_UserDefined (55147861)_184745948	Homo sapiens	hg19	chr17	74732246	74732546	+	NNNNNNCTTGGACTTGGACCTTCGTGCGGATCT	0	CATTATCTCGCCGCCAGACGCCATTTNNNNNN	0	+	ILLUMINA	0.88	274	FALSE	NA
Coordinate_Cds (189891389)_UserDefined (190567698)_UserDefined (54053708)_UserDefined (55147862)	55147862	Coordinate_Cds (189891389)_UserDefined (190567698)_UserDefined (54053708)_UserDefined (55147862)_184745949	Homo sapiens	hg19	chr17	74732881	74733242	-	NNNNNNCTTCGCCTTCGTTCGCTTTCAC	0	TAAACGGGGCTGAGGGGACCGCGGGAGGCGNNNNNN	0	-	ILLUMINA	0.668	238	FALSE	NA
Coordinate_Cds (189891389)_UserDefined (190567698)_UserDefined (54053708)_UserDefined (55147862)	55147862	Coordinate_Cds (189891389)_UserDefined (190567698)_UserDefined (54053708)_UserDefined (55147862)_184745950	Homo sapiens	hg19	chr17	74732881	74733242	+	NNNNNNCCATAGCGTCCTCAGCGTCGCGCTTGT	0	GGGCGGCCGTAGCTCATAGCTCTGAGTNNNNNN	0	+	ILLUMINA	0.668	239	FALSE	NA
Coordinate_Cds (189891389)_UserDefined (190567698)_UserDefined (54053708)_UserDefined (55147862)	55147862	Coordinate_Cds (189891389)_UserDefined (190567698)_UserDefined (54053708)_UserDefined (55147862)_184745951	Homo sapiens	hg19	chr17	74732881	74733242	-	NNNNNNCATTTTGTGAGGAGCGATATAAACGGG	0	CCTCCCGATGTGGAGGGTATGACNNNNNN	0	-	ILLUMINA	0.668	273	FALSE	NA
Coordinate_Cds (189891414)_UserDefined (190567688)_UserDefined (54315812)_UserDefined (31979456)	31979456	Coordinate_Cds (189891414)_UserDefined (190567688)_UserDefined (54315812)_UserDefined (31979456)_184745765	Homo sapiens	hg19	chr9	5073698	5073785	-	NNNNNNAGTTTACACTGACACCTAGCTGTGATC	0	AAGTACAAAGAATTGTTGTTTGACTGTNNNNNN	0	-	ILLUMINA	0.96	243	FALSE	NA
Coordinate_Cds (189891504)_UserDefined (190567677)_UserDefined (54475991)_UserDefined (34870120)	34870120	Coordinate_Cds (189891504)_UserDefined (190567677)_UserDefined (54475991)_UserDefined (34870120)_184745814	Homo sapiens	hg19	chr2	25498369	25498412	-	NNNNNNTTTCTCTGCCCTAGGCCCTGCTGGGTC	0	CAAGTGTTCCACCCCCAGGGGCNNNNNN	0	-	ILLUMINA	0.602	287	FALSE	NA
Coordinate_Cds (189891505)_UserDefined (191079362)_UserDefined (54476868)_UserDefined (55147865)	55147865	Coordinate_Cds (189891505)_UserDefined (191079362)_UserDefined (54476868)_UserDefined (55147865)_184745805	Homo sapiens	hg19	chr2	25469489	25470027	-	NNNNNNTACTCAGAGTCTGGCCTTGAGCCTGACC	0	TAAATGAGGGCACCCAGCTTTCTGGGNNNNNN	0	-	ILLUMINA	0.734	278	FALSE	NA
Coordinate_Cds (189891505)_UserDefined (191079362)_UserDefined (54476868)_UserDefined (55147865)	55147865	Coordinate_Cds (189891505)_UserDefined (191079362)_UserDefined (54476868)_UserDefined (55147865)_184745806	Homo sapiens	hg19	chr2	25469489	25470027	+	NNNNNNGTTGTCAGGACAGGCTGGAAGGCAGAT	0	GCTCCTCCTCCGAGCTCCCAGCANNNNNN	0	+	ILLUMINA	0.734	249	FALSE	NA
Coordinate_Cds (189891505)_UserDefined (191079362)_UserDefined (54476868)_UserDefined (55147865)	55147865	Coordinate_Cds (189891505)_UserDefined (191079362)_UserDefined (54476868)_UserDefined (55147865)_184745807	Homo sapiens	hg19	chr2	25469489	25470027	-	NNNNNNATGGGGTGGGTGCTTGCAAGTGTAA	0	TAGAGCACTAGGAGGCCTGGAAGTTGGNNNNNN	0	-	ILLUMINA	0.734	241	FALSE	NA
Coordinate_Cds (189891506)_UserDefined (190567671)_UserDefined (54476827)_UserDefined (34870106)	34870106	Coordinate_Cds (189891506)_UserDefined (190567671)_UserDefined (54476827)_UserDefined (34870106)_184745791	Homo sapiens	hg19	chr2	25458576	25458694	-	NNNNNNTACCTGGCATATTTGGTAGACGCATG	0	TACCCGGGTTGTGCTGGCATCTGGCTNNNNNN	0	-	ILLUMINA	0.8	242	FALSE	NA
Coordinate_Cds (189891507)_UserDefined (190567690)_UserDefined (54476872)_UserDefined (55147863)	55147863	Coordinate_Cds (189891507)_UserDefined (190567690)_UserDefined (54476872)_UserDefined (55147863)_184745790	Homo sapiens	hg19	chr2	25457151	25457289	-	NNNNNNTTCCGGGCAGCCTGGTCTGGCCAGCAC	0	ACATGGGGGCAAACTGAGGTAGCGACANNNNNN	0	-	ILLUMINA	0.8	243	FALSE	NA
Coordinate_Cds (189891508)_UserDefined (190567676)_UserDefined (54476834)_UserDefined (34870119)	34870119	Coordinate_Cds (189891508)_UserDefined (190567676)_UserDefined (54476834)_UserDefined (34870119)_184745813	Homo sapiens	hg19	chr2	25497810	25497956	-	NNNNNNATTGTGTTTGAGGCGAGTGCCTCCTT	0	TGAGGCGCCTTCTGGCCTGGGCCCCANNNNNN	0	-	ILLUMINA	0.8	266	FALSE	NA
Coordinate_Cds (189891509)_UserDefined (190567672)_UserDefined (54454475)_UserDefined (34870107)	34870107	Coordinate_Cds (189891509)_UserDefined (190567672)_UserDefined (54454475)_UserDefined (34870107)_184745792	Homo sapiens	hg19	chr2	25459805	25459874	-	NNNNNNGGGAGTTTGAAGAGAGTTATGACGTGT	0	TCAGCTCCAGCGTCTAGAACCTCTGCNNNNNN	0	-	ILLUMINA	0.96	269	FALSE	NA
Coordinate_Cds (189891510)_UserDefined (190567680)_UserDefined (54476835)_UserDefined (55147870)	55147870	Coordinate_Cds (189891510)_UserDefined (190567680)_UserDefined (54476835)_UserDefined (55147870)_184745818	Homo sapiens	hg19	chr2	25536782	25536853	-	NNNNNNAGAGGGCTCAACACCGGGATCTATGT	0	TGAGCAGCGGGCTCTGCTGGGGACCCNNNNNN	0	-	ILLUMINA	0.602	238	FALSE	NA
Coordinate_Cds (189891511)_UserDefined (190567689)_UserDefined (54476828)_UserDefined (34870135)	34870135	Coordinate_Cds (189891511)_UserDefined (190567689)_UserDefined (54476828)_UserDefined (34870135)_184745976	Homo sapiens	hg19	chr4	106162496	106162586	-	NNNNNNGTGTGTGAAGGCTGGAAAAATTCTGAC	0	CCCCAACTACACATTAAGGGCTCTAAANNNNNN	0	-	ILLUMINA	0.96	283	FALSE	NA
Coordinate_Cds (189891512)_UserDefined (190567682)_UserDefined (54476856)_UserDefined (34870137)	34870137	Coordinate_Cds (189891512)_UserDefined (190567682)_UserDefined (54476856)_UserDefined (34870137)_184745978	Homo sapiens	hg19	chr4	106164727	106164935	-	NNNNNNTTACTCTTCATTCAAGGCACACCGGC	0	GTGGATCACCATTCCATCCCAAACANNNNNN	0	-	ILLUMINA	0.96	254	FALSE	NA
Coordinate_Cds (189891512)_UserDefined (190567682)_UserDefined (54476856)_UserDefined (34870137)	34870137	Coordinate_Cds (189891512)_UserDefined (190567682)_UserDefined (54476856)_UserDefined (34870137)_184745979	Homo sapiens	hg19	chr4	106164727	106164935	+	NNNNNNCTGAGGAAATACGGCACGCTCACCAAT	0	ACAGTTTAGCCATTAATTAGGAGCAGTCNNNNNN	0	+	ILLUMINA	0.96	286	FALSE	NA
Coordinate_Cds (189891513)_UserDefined (190567684)_UserDefined (54475998)_UserDefined (34870139)	34870139	Coordinate_Cds (189891513)_UserDefined (190567684)_UserDefined (54475998)_UserDefined (34870139)_184745981	Homo sapiens	hg19	chr4	106182916	106183005	-	NNNNNNCAAGTAAGTTGTTACAATTGCTGCCAA	0	TCCCCTTACATTTTGAATCCCAAACACNNNNNN	0	-	ILLUMINA	0.96	251	FALSE	NA
Coordinate_Cds (189891514)_UserDefined (190567685)_UserDefined (54476885)_UserDefined (34870140)	34870140	Coordinate_Cds (189891514)_UserDefined (190567685)_UserDefined (54476885)_UserDefined (34870140)_184745982	Homo sapiens	hg19	chr4	106190767	106190904	-	NNNNNNTAGCAGTGTGAGAACAGACTCAACAGC	0	AAAGTGTGTGTGAATGCGAAAGTAGTTNNNNNN	0	-	ILLUMINA	0.8	241	FALSE	NA
Coordinate_Cds (189891515)_UserDefined (190567681)_UserDefined (41419346)_UserDefined (34870136)	34870136	Coordinate_Cds (189891515)_UserDefined (190567681)_UserDefined (41419346)_UserDefined (34870136)_184745977	Homo sapiens	hg19	chr4	106163991	106164084	-	NNNNNNTAACTGGCATGAGTCTTTGATCTGGG	0	AAGAAACCCACAGAAACACACACACNNNNNN	0	-	ILLUMINA	0.95	240	FALSE	NA
Coordinate_Cds (189891516)_UserDefined (190567683)_UserDefined (54475997)_UserDefined (34870138)	34870138	Coordinate_Cds (189891516)_UserDefined (190567683)_UserDefined (54475997)_UserDefined (34870138)_184745980	Homo sapiens	hg19	chr4	106180776	106180926	-	NNNNNNTGTCATATTGTTCACTTCATCTAAGCT	0	GAAAAATCAAAAGACCAAATTCATTGCTANNNNNN	0	-	ILLUMINA	0.8	273	FALSE	NA
Coordinate_Cds (189891517)_UserDefined (190567691)_UserDefined (54476588)_UserDefined (55147884)	55147884	Coordinate_Cds (189891517)_UserDefined (190567691)_UserDefined (54476588)_UserDefined (55147884)_184745985	Homo sapiens	hg19	chr4	106196205	106197673	-	NNNNNNTGCTGGGGTCTCTGCTGCTGCTG	0	CCACTAGTGATATACGACACCCATTAAGNNNNNN	0	-	ILLUMINA	0.825	237	FALSE	NA
Coordinate_Cds (189891517)_UserDefined (190567691)_UserDefined (54476588)_UserDefined (55147884)	55147884	Coordinate_Cds (189891517)_UserDefined (190567691)_UserDefined (54476588)_UserDefined (55147884)_184745986	Homo sapiens	hg19	chr4	106196205	106197673	+	NNNNNNCAGCCTCTACAGAAGCAGCCACCACA	0	ATGAACTTCTATTCCACCTCATCTCAAGCNNNNNN	0	+	ILLUMINA	0.825	239	FALSE	NA
Coordinate_Cds (189891517)_UserDefined (190567691)_UserDefined (54476588)_UserDefined (55147884)	55147884	Coordinate_Cds (189891517)_UserDefined (190567691)_UserDefined (54476588)_UserDefined (55147884)_184745987	Homo sapiens	hg19	chr4	106196205	106197673	-	NNNNNNTATACAGATCCATCGGCTGAGACTGGGGAG	0	GCTGGTGCTTCCATAGATATCTGAAGTNNNNNN	0	-	ILLUMINA	0.825	238	FALSE	NA
Coordinate_Cds (189891517)_UserDefined (190567691)_UserDefined (54476588)_UserDefined (55147884)	55147884	Coordinate_Cds (189891517)_UserDefined (190567691)_UserDefined (54476588)_UserDefined (55147884)_184745988	Homo sapiens	hg19	chr4	106196205	106197673	+	NNNNNNCATATCAATGCAATGGAAACCTATCAGTGG	0	ATGGAAACCAAAATATGCAGGGAGATGGNNNNNN	0	+	ILLUMINA	0.825	238	FALSE	NA
Coordinate_Cds (189891517)_UserDefined (190567691)_UserDefined (54476588)_UserDefined (55147884)	55147884	Coordinate_Cds (189891517)_UserDefined (190567691)_UserDefined (54476588)_UserDefined (55147884)_184745989	Homo sapiens	hg19	chr4	106196205	106197673	-	NNNNNNGAAGGTGAATGATGTTCACCATTTTTATA	0	CCTAAGTATTTAGATGTAAAACTCTGGCTANNNNNN	0	-	ILLUMINA	0.825	237	FALSE	NA
Coordinate_Cds (189891517)_UserDefined (190567691)_UserDefined (54476588)_UserDefined (55147884)	55147884	Coordinate_Cds (189891517)_UserDefined (190567691)_UserDefined (54476588)_UserDefined (55147884)_184745990	Homo sapiens	hg19	chr4	106196205	106197673	+	NNNNNNACCCAATCTGAGCAATCCAAACATGG	0	TAGAACTGCTTGTGTCCAAGGAGGCTTANNNNNN	0	+	ILLUMINA	0.825	238	FALSE	NA
Coordinate_Cds (189891517)_UserDefined (190567691)_UserDefined (54476588)_UserDefined (55147884)	55147884	Coordinate_Cds (189891517)_UserDefined (190567691)_UserDefined (54476588)_UserDefined (55147884)_184745991	Homo sapiens	hg19	chr4	106196205	106197673	-	NNNNNNTTCTTTAAAGGGGTTGTGGCATGCAGC	0	TGGTTAAGAGCTGGAAGCATCTTTGATNNNNNN	0	-	ILLUMINA	0.825	285	FALSE	NA
Coordinate_Cds (189891517)_UserDefined (190567691)_UserDefined (54476588)_UserDefined (55147884)	55147884	Coordinate_Cds (189891517)_UserDefined (190567691)_UserDefined (54476588)_UserDefined (55147884)_184745992	Homo sapiens	hg19	chr4	106196205	106197673	+	NNNNNNCAATTCTCATTGAGTGTGCAAAGCGTG	0	AGACTATGTGCCTCAGAAATCCCATGNNNNNN	0	+	ILLUMINA	0.825	240	FALSE	NA
Coordinate_Cds (189891517)_UserDefined (190567691)_UserDefined (54476588)_UserDefined (55147884)	55147884	Coordinate_Cds (189891517)_UserDefined (190567691)_UserDefined (54476588)_UserDefined (55147884)_184745993	Homo sapiens	hg19	chr4	106196205	106197673	-	NNNNNNGTTGTGGTCTTTTCAAGTGAGGTAACC	0	GGCCATACTTTTCACACTCTTCCTCTTNNNNNN	0	-	ILLUMINA	0.825	283	FALSE	NA
Coordinate_Cds (189891518)_UserDefined (190567686)_UserDefined (54476000)_UserDefined (34870141)	34870141	Coordinate_Cds (189891518)_UserDefined (190567686)_UserDefined (54476000)_UserDefined (34870141)_184745983	Homo sapiens	hg19	chr4	106193721	106194075	-	NNNNNNAAGTCTTGACTGGCTCTGCTAACATCC	0	GGTAGGGAAGTAAGACATTACAGCCTCNNNNNN	0	-	ILLUMINA	0.96	249	FALSE	NA
Coordinate_Cds (189891518)_UserDefined (190567686)_UserDefined (54476000)_UserDefined (34870141)	34870141	Coordinate_Cds (189891518)_UserDefined (190567686)_UserDefined (54476000)_UserDefined (34870141)_184745984	Homo sapiens	hg19	chr4	106193721	106194075	+	NNNNNNGTACTGAGTTCTTTTCGGCGAAAAGTC	0	GCATTTGTAGATAAATGTGTTGTGTGGNNNNNN	0	+	ILLUMINA	0.96	257	FALSE	NA
Coordinate_Cds (189891519)_UserDefined (190567657)_UserDefined (42410985)_UserDefined (34870074)	34870074	Coordinate_Cds (189891519)_UserDefined (190567657)_UserDefined (42410985)_UserDefined (34870074)_184745767	Homo sapiens	hg19	chr17	7573927	7574033	-	NNNNNNGCATGTTGCTTTTGTACCGTCATAAAG	0	TGAGTGACCTCAGCCCCTTCCTGGCCNNNNNN	0	-	ILLUMINA	0.8	253	FALSE	NA
Coordinate_Cds (189891520)_UserDefined (190567658)_UserDefined (54476881)_UserDefined (34870076)	34870076	Coordinate_Cds (189891520)_UserDefined (190567658)_UserDefined (54476881)_UserDefined (34870076)_184745772	Homo sapiens	hg19	chr17	7577499	7577608	-	NNNNNNAAAAAGGCCTCCCCTGCTTGCCACAG	0	ACCCTGCACACTGGCCTGCTGTGCNNNNNN	0	-	ILLUMINA	0.602	238	FALSE	NA
Coordinate_Cds (189891521)_UserDefined (190567664)_UserDefined (54476880)_UserDefined (35213995)	35213995	Coordinate_Cds (189891521)_UserDefined (190567664)_UserDefined (54476880)_UserDefined (35213995)_184745766	Homo sapiens	hg19	chr17	7572930	7573008	-	NNNNNNCATCTTGATTTGAATTCCCGTTGTCCC	0	ACATTCTCCACTTCTTGTTCCCCACNNNNNN	0	-	ILLUMINA	0.96	241	FALSE	NA
Coordinate_Cds (189891522)_UserDefined (190567675)_UserDefined (54475990)_UserDefined (55147866)	55147866	Coordinate_Cds (189891522)_UserDefined (190567675)_UserDefined (54475990)_UserDefined (55147866)_184745811	Homo sapiens	hg19	chr2	25472526	25472593	-	NNNNNNGTAGAAAATGGGGTTTTCTCCCCTCTA	0	TGAAAGGATGGAGGCTGTGCAATGGGNNNNNN	0	-	ILLUMINA	0.96	253	FALSE	NA
Coordinate_Cds (189891524)_UserDefined (190567674)_UserDefined (54476870)_UserDefined (34870113)	34870113	Coordinate_Cds (189891524)_UserDefined (190567674)_UserDefined (54476870)_UserDefined (34870113)_184745802	Homo sapiens	hg19	chr2	25468122	25468201	-	NNNNNNAGACTGGGGTCACAGTGCCTCCCTTTT	0	TAGGAGCACACCCACCCAGGAGAGGTNNNNNN	0	-	ILLUMINA	0.8	285	FALSE	NA
Coordinate_Cds (189891525)_UserDefined (190567673)_UserDefined (54475988)_UserDefined (34870108)	34870108	Coordinate_Cds (189891525)_UserDefined (190567673)_UserDefined (54475988)_UserDefined (34870108)_184745793	Homo sapiens	hg19	chr2	25461999	25462084	-	NNNNNNGCTCCTGAGAGAGAAGTAAGAGGCTTT	0	TTGGTGAAAGCTCCTGGGCCTGGGGGNNNNNN	0	-	ILLUMINA	0.8	239	FALSE	NA
Coordinate_Cds (189891526)_UserDefined (190567661)_UserDefined (54476833)_UserDefined (34870117)	34870117	Coordinate_Cds (189891526)_UserDefined (190567661)_UserDefined (54476833)_UserDefined (34870117)_184745808	Homo sapiens	hg19	chr2	25470460	25470618	-	NNNNNNCTCGTGACCACTGTGTAATGATTTCTG	0	TAAGTTGTGGGGTTTGGCAGTAGCCTNNNNNN	0	-	ILLUMINA	0.96	241	FALSE	NA
Coordinate_Cds (189891527)_UserDefined (190567678)_UserDefined (54476871)_UserDefined (55147869)	55147869	Coordinate_Cds (189891527)_UserDefined (190567678)_UserDefined (54476871)_UserDefined (55147869)_184745817	Homo sapiens	hg19	chr2	25523008	25523112	-	NNNNNNATATTACACAGCCCTGGAAGTGTGGC	0	TGAGTGTCACATCCTACACACCCTNNNNNN	0	-	ILLUMINA	0.8	286	FALSE	NA
Coordinate_Cds (189891529)_UserDefined (190567669)_UserDefined (54454526)_UserDefined (34870110)	34870110	Coordinate_Cds (189891529)_UserDefined (190567669)_UserDefined (54454526)_UserDefined (34870110)_184745797	Homo sapiens	hg19	chr2	25464431	25464576	-	NNNNNNATGGGTCCTGTTGGCCAGCAGGCTCA	0	TATGTCCATGCTGTGGGGCGCAGCCCGTNNNNNN	0	-	ILLUMINA	0.602	278	FALSE	NA
Coordinate_Cds (189891530)_UserDefined (190567679)_UserDefined (54454469)_UserDefined (55147867)	55147867	Coordinate_Cds (189891530)_UserDefined (190567679)_UserDefined (54454469)_UserDefined (55147867)_184745812	Homo sapiens	hg19	chr2	25475063	25475066	-	NNNNNNACGTGACCTGGAGTCCTAGACAAAGAA	0	TAGGTTCCTGGACGGAGCCCCGGGGAGANNNNNN	0	-	ILLUMINA	0.8	237	FALSE	NA
Coordinate_Cds (189891531)_UserDefined (190567662)_UserDefined (54454527)_UserDefined (34870118)	34870118	Coordinate_Cds (189891531)_UserDefined (190567662)_UserDefined (54454527)_UserDefined (34870118)_184745809	Homo sapiens	hg19	chr2	25470906	25471121	-	NNNNNNCTGAGAAGAAAGCCAAGGTCATTGCA	0	TGAGCGGCTTCTTCACCAGCCGTGGCNNNNNN	0	-	ILLUMINA	0.88	254	FALSE	NA
Coordinate_Cds (189891531)_UserDefined (190567662)_UserDefined (54454527)_UserDefined (34870118)	34870118	Coordinate_Cds (189891531)_UserDefined (190567662)_UserDefined (54454527)_UserDefined (34870118)_184745810	Homo sapiens	hg19	chr2	25470906	25471121	+	NNNNNNCCTGGTTTTCTTCCACAGCATTCATTC	0	AAGTAGAGAGGTGAACTCAAGTCACACNNNNNN	0	+	ILLUMINA	0.88	257	FALSE	NA
Coordinate_Cds (190567730)_UserDefined (191079349)_UserDefined (54476002)_UserDefined (34870045)	34870045	Coordinate_Cds (190567730)_UserDefined (191079349)_UserDefined (54476002)_UserDefined (34870045)_184745780	Homo sapiens	hg19	chr12	11992074	11992238	-	NNNNNNGACCAACCACTAACTAAGAGACTTTCC	0	TGTTGGAGAGAGCATGAGGCAGAAAGNNNNNN	0	-	ILLUMINA	0.96	265	FALSE	NA
Coordinate_Cds (190567731)_UserDefined (191079361)_UserDefined (54476883)_UserDefined (49236797)	49236797	Coordinate_Cds (190567731)_UserDefined (191079361)_UserDefined (54476883)_UserDefined (49236797)_184745787	Homo sapiens	hg19	chr12	12043875	12043977	-	NNNNNNATTTCTGGGTCGCTTCCTTTTCCACTC	0	TGGAAGAAGAAGTGGAGGAGGTAAGANNNNNN	0	-	ILLUMINA	0.8	267	FALSE	NA
Coordinate_Cds (190567732)_UserDefined (191079354)_UserDefined (54476825)_UserDefined (49236796)	49236796	Coordinate_Cds (190567732)_UserDefined (191079354)_UserDefined (54476825)_UserDefined (49236796)_184745778	Homo sapiens	hg19	chr12	11803062	11803094	-	NNNNNNGAGTAGCAAGGTTACGCTAAAGGGTAC	0	TCTCACAGCGAGAGAGATCAGGAAGTNNNNNN	0	-	ILLUMINA	0.96	257	FALSE	NA
Coordinate_Cds (190567733)_UserDefined (191079353)_UserDefined (41419533)_UserDefined (34870049)	34870049	Coordinate_Cds (190567733)_UserDefined (191079353)_UserDefined (41419533)_UserDefined (34870049)_184745786	Homo sapiens	hg19	chr12	12038860	12038960	-	NNNNNNTCCGATAGGCAGGTAGAGATCTTAACA	0	GTTTGTTCAAAGGAGGAAGGGAGAAAANNNNNN	0	-	ILLUMINA	0.96	245	FALSE	NA
Coordinate_Cds (190567734)_UserDefined (191079350)_UserDefined (41418089)_UserDefined (34870046)	34870046	Coordinate_Cds (190567734)_UserDefined (191079350)_UserDefined (41418089)_UserDefined (34870046)_184745781	Homo sapiens	hg19	chr12	12006361	12006495	-	NNNNNNCACGAAGAAGACCAGCTTATCAAGTTA	0	GGAAAGAAAAAGGAAAGGGAAATCGAGNNNNNN	0	-	ILLUMINA	0.96	265	FALSE	NA
Coordinate_Cds (190567735)_UserDefined (191079351)_UserDefined (54053627)_UserDefined (34870047)	34870047	Coordinate_Cds (190567735)_UserDefined (191079351)_UserDefined (54053627)_UserDefined (34870047)_184745782	Homo sapiens	hg19	chr12	12022358	12022903	-	NNNNNNACTGACAGAGGGTAGGACTCCTGGTG	0	TGTGGAGCAGAGGGAAAGACAATCACNNNNNN	0	-	ILLUMINA	0.734	286	FALSE	NA
Coordinate_Cds (190567735)_UserDefined (191079351)_UserDefined (54053627)_UserDefined (34870047)	34870047	Coordinate_Cds (190567735)_UserDefined (191079351)_UserDefined (54053627)_UserDefined (34870047)_184745783	Homo sapiens	hg19	chr12	12022358	12022903	+	NNNNNNGACCCAGGCCGCACCAGGAGAACAA	0	CCCATCAACCTCTCTCATCGGGAAGANNNNNN	0	+	ILLUMINA	0.734	286	FALSE	NA
Coordinate_Cds (190567735)_UserDefined (191079351)_UserDefined (54053627)_UserDefined (34870047)	34870047	Coordinate_Cds (190567735)_UserDefined (191079351)_UserDefined (54053627)_UserDefined (34870047)_184745784	Homo sapiens	hg19	chr12	12022358	12022903	-	NNNNNNTAATTGGGAATGGTGCGAGGCTGGCT	0	TTCCCTTCCCTATGCAGCCCGTCCTNNNNNN	0	-	ILLUMINA	0.734	242	FALSE	NA
Coordinate_Cds (190567736)_UserDefined (191079348)_UserDefined (54454433)_UserDefined (34870044)	34870044	Coordinate_Cds (190567736)_UserDefined (191079348)_UserDefined (54454433)_UserDefined (34870044)_184745779	Homo sapiens	hg19	chr12	11905384	11905513	-	NNNNNNAAGTCCTGTGAAAACCACCTCAGAGC	0	GTTAAAAATAAGGGCAGGAAGAGGGGANNNNNN	0	-	ILLUMINA	0.96	284	FALSE	NA
Coordinate_Cds (190567737)_UserDefined (191079352)_UserDefined (41418091)_UserDefined (34870048)	34870048	Coordinate_Cds (190567737)_UserDefined (191079352)_UserDefined (41418091)_UserDefined (34870048)_184745785	Homo sapiens	hg19	chr12	12037379	12037521	-	NNNNNNTTATCCTCCAATCCAGGGATAAGGACT	0	CAGAGGAAAAGGGCAAGAAAACACTGNNNNNN	0	-	ILLUMINA	0.8	257	FALSE	NA
Coordinate_Cds (190567738)_UserDefined (191079254)_UserDefined (54476614)_UserDefined (55147858)	55147858	Coordinate_Cds (190567738)_UserDefined (191079254)_UserDefined (54476614)_UserDefined (55147858)_184745763	Homo sapiens	hg19	chr16	3786120	3786204	-	NNNNNNACATGCATGGGACTCTGCCACACCATG	0	GAAGAGAGCATTAAGGAACTAGAACAANNNNNN	0	-	ILLUMINA	0.8	245	FALSE	NA
Coordinate_Cds (190567739)_UserDefined (191079255)_UserDefined (54476860)_UserDefined (55147859)	55147859	Coordinate_Cds (190567739)_UserDefined (191079255)_UserDefined (54476860)_UserDefined (55147859)_184745764	Homo sapiens	hg19	chr16	3786651	3786810	-	NNNNNNCTCCTCTGCTATAACTCCTTAAAGGCA	0	TACCCGGCGCTGAAGGAAGGTGGTGGNNNNNN	0	-	ILLUMINA	0.8	283	FALSE	NA
Coordinate_Cds (190567741)_UserDefined (191079319)_UserDefined (53685873)_UserDefined (31979239)	31979239	Coordinate_Cds (190567741)_UserDefined (191079319)_UserDefined (53685873)_UserDefined (31979239)_184745789	Homo sapiens	hg19	chr12	25398208	25398318	-	NNNNNNAGGTACTGGTGGAGTATTTGATAGTGT	0	CTTGTTTTAATATGCATATTACTGGTGCANNNNNN	0	-	ILLUMINA	0.96	255	FALSE	NA
Coordinate_Cds (190567742)_UserDefined (191079252)_UserDefined (41407302)_UserDefined (31979238)	31979238	Coordinate_Cds (190567742)_UserDefined (191079252)_UserDefined (41407302)_UserDefined (31979238)_184745788	Homo sapiens	hg19	chr12	25380168	25380346	-	NNNNNNGGTGCACTGTAATAATCCAGACTGTGT	0	TGGGTTTAAATTGAATATAATAAGCTGACANNNNNN	0	-	ILLUMINA	0.95	263	FALSE	NA
Coordinate_Cds (190567744)_UserDefined (191079320)_UserDefined (54454422)_UserDefined (31979190)	31979190	Coordinate_Cds (190567744)_UserDefined (191079320)_UserDefined (54454422)_UserDefined (31979190)_184745995	Homo sapiens	hg19	chr1	115258671	115258781	-	NNNNNNGGAAGGTCACACTAGGGTTTTCATTTC	0	TGAGGCCCAGTGGTAGCCCGCTGACCNNNNNN	0	-	ILLUMINA	0.8	267	FALSE	NA
Coordinate_Cds (190567745)_UserDefined (191079253)_UserDefined (54475968)_UserDefined (31979189)	31979189	Coordinate_Cds (190567745)_UserDefined (191079253)_UserDefined (54475968)_UserDefined (31979189)_184745994	Homo sapiens	hg19	chr1	115256421	115256599	-	NNNNNNAAAAATTGAACTTCCCTCCCTCCCTG	0	CTAGGAGCATTATTTTCTCTGAAAGGATNNNNNN	0	-	ILLUMINA	0.96	272	FALSE	NA
Coordinate_Cds (190567763)_UserDefined (191079289)_UserDefined (54476855)_UserDefined (55147902)	55147902	Coordinate_Cds (190567763)_UserDefined (191079289)_UserDefined (54476855)_UserDefined (55147902)_184746035	Homo sapiens	hg19	chrX	154344332	154344463	-	NNNNNNGAGCTGCTAAAGAGAAAAGGACAGAAG	0	TGTGAGGCAATCAGTTCAGGTCAGTTNNNNNN	0	-	ILLUMINA	0.96	255	FALSE	NA
Coordinate_Cds (190567764)_UserDefined (191079283)_UserDefined (54476032)_UserDefined (55147895)	55147895	Coordinate_Cds (190567764)_UserDefined (191079283)_UserDefined (54476032)_UserDefined (55147895)_184746028	Homo sapiens	hg19	chrX	154300602	154300618	-	NNNNNNCTCAACTGAATAGGAGGTAAGGCAGAA	0	AAAAACATTATTGATCACATTACGTTTGTNNNNNN	0	-	ILLUMINA	0.95	259	FALSE	NA
Coordinate_Cds (190567765)_UserDefined (191079287)_UserDefined (54476826)_UserDefined (55147900)	55147900	Coordinate_Cds (190567765)_UserDefined (191079287)_UserDefined (54476826)_UserDefined (55147900)_184746033	Homo sapiens	hg19	chrX	154319059	154319114	-	NNNNNNAGCTGCTAAAGAGATTCTAACTCATCG	0	AGAAAGAAAGAAATATCACACAAAGAAAGANNNNNN	0	-	ILLUMINA	0.95	279	FALSE	NA
Coordinate_Cds (190567766)_UserDefined (191079290)_UserDefined (54476039)_UserDefined (55147903)	55147903	Coordinate_Cds (190567766)_UserDefined (191079290)_UserDefined (54476039)_UserDefined (55147903)_184746036	Homo sapiens	hg19	chrX	154344986	154345029	-	NNNNNNGAGTTTACAAGAAATGTTGGGCTCAGG	0	AAATAGTTTAGGTTAGTGGCAAAGCAGNNNNNN	0	-	ILLUMINA	0.96	263	FALSE	NA
Coordinate_Cds (190567767)_UserDefined (191079285)_UserDefined (54476874)_UserDefined (55147898)	55147898	Coordinate_Cds (190567767)_UserDefined (191079285)_UserDefined (54476874)_UserDefined (55147898)_184746031	Homo sapiens	hg19	chrX	154306891	154306978	-	NNNNNNTCTGCTAAAGGACAGTCAAATTTTGGT	0	GTGTCTGTCAAGGTACTTTAAAAATGTGGNNNNNN	0	-	ILLUMINA	0.96	245	FALSE	NA
Coordinate_Cds (190567768)_UserDefined (191079371)_UserDefined (54476840)_UserDefined (55147896)	55147896	Coordinate_Cds (190567768)_UserDefined (191079371)_UserDefined (54476840)_UserDefined (55147896)_184746029	Homo sapiens	hg19	chrX	154301649	154301706	-	NNNNNNGAACAGAAAATTAGGTCCCATTCCTAG	0	AAAAAGGAAGTGGGGTTTGGAATATANNNNNN	0	-	ILLUMINA	0.96	283	FALSE	NA
Coordinate_Cds (190567769)_UserDefined (191079286)_UserDefined (54454441)_UserDefined (55147899)	55147899	Coordinate_Cds (190567769)_UserDefined (191079286)_UserDefined (54454441)_UserDefined (55147899)_184746032	Homo sapiens	hg19	chrX	154317538	154317626	-	NNNNNNCCTTGAAACCTTTCCTGACCATCCTAT	0	AATTTAAAAATCTTCTGTCAATAAGCTGTGNNNNNN	0	-	ILLUMINA	0.95	267	FALSE	NA
Coordinate_Cds (190567771)_UserDefined (191079284)_UserDefined (54476854)_UserDefined (55147897)	55147897	Coordinate_Cds (190567771)_UserDefined (191079284)_UserDefined (54476854)_UserDefined (55147897)_184746030	Homo sapiens	hg19	chrX	154305445	154305564	-	NNNNNNAGGGAAGAAAACTTGTGAAACCACCTA	0	AGGAAAATCCACAGAAATGGTTACTTANNNNNN	0	-	ILLUMINA	0.96	271	FALSE	NA
Coordinate_Cds (190567772)_UserDefined (191079282)_UserDefined (54476839)_UserDefined (55147894)	55147894	Coordinate_Cds (190567772)_UserDefined (191079282)_UserDefined (54476839)_UserDefined (55147894)_184746027	Homo sapiens	hg19	chrX	154299803	154299925	-	NNNNNNAAGGACCTAAATCGAGGATGCCTGTG	0	CGACCCTTCTCACGTCCGCCTCNNNNNN	0	-	ILLUMINA	0.8	282	FALSE	NA
Coordinate_Cds (190567773)_UserDefined (191079256)_UserDefined (54476612)_UserDefined (55147904)	55147904	Coordinate_Cds (190567773)_UserDefined (191079256)_UserDefined (54476612)_UserDefined (55147904)_184746037	Homo sapiens	hg19	chrX	154348274	154348422	-	NNNNNNGAGCTGTGTGCATTTTCAGACTGTGTT	0	AGGAAAAATAAAGATGAGAATAATTGTGGANNNNNN	0	-	ILLUMINA	0.95	277	FALSE	NA
Coordinate_Cds (190567774)_UserDefined (191079288)_UserDefined (54476610)_UserDefined (55147901)	55147901	Coordinate_Cds (190567774)_UserDefined (191079288)_UserDefined (54476610)_UserDefined (55147901)_184746034	Homo sapiens	hg19	chrX	154327590	154327664	-	NNNNNNAAGACTAGATTTCCTAGTCTCCTTGGC	0	TAGGATGGAAACCACACACCAAGATGGNNNNNN	0	-	ILLUMINA	0.96	273	FALSE	NA
Coordinate_Cds (190567837)_UserDefined (191079279)_UserDefined (54454445)_UserDefined (55147891)	55147891	Coordinate_Cds (190567837)_UserDefined (191079279)_UserDefined (54454445)_UserDefined (55147891)_184745871	Homo sapiens	hg19	chrX	39911365	39911653	-	NNNNNNGCTGCAATTTTCCAAACGTGGAAATTG	0	CAAGCTGGACCCACCATGTACAGNNNNNN	0	-	ILLUMINA	0.88	263	FALSE	NA
Coordinate_Cds (190567837)_UserDefined (191079279)_UserDefined (54454445)_UserDefined (55147891)	55147891	Coordinate_Cds (190567837)_UserDefined (191079279)_UserDefined (54454445)_UserDefined (55147891)_184745872	Homo sapiens	hg19	chrX	39911365	39911653	+	NNNNNNCGATAAAATTCTGCCTCTGCAATGGTG	0	TCATTTCTCACCATACCTACTCTCTGANNNNNN	0	+	ILLUMINA	0.88	281	FALSE	NA
Coordinate_Cds (190567838)_UserDefined (191079312)_UserDefined (54476853)_UserDefined (52867703)	52867703	Coordinate_Cds (190567838)_UserDefined (191079312)_UserDefined (54476853)_UserDefined (52867703)_184745907	Homo sapiens	hg19	chrX	39935707	39935785	-	NNNNNNCTTTCAATATGGGCCATTGACAGCTG	0	GAGATTAATAGCTTCTGTTGATGCCATNNNNNN	0	-	ILLUMINA	0.96	276	FALSE	NA
Coordinate_Cds (190567839)_UserDefined (191079324)_UserDefined (41418398)_UserDefined (55147892)	55147892	Coordinate_Cds (190567839)_UserDefined (191079324)_UserDefined (41418398)_UserDefined (55147892)_184745873	Homo sapiens	hg19	chrX	39913139	39913586	-	NNNNNNTCTTGCTGTAGTTTACTGATTCCTTCC	0	GAGCATGGCTGTCATGTGATTGAAAACNNNNNN	0	-	ILLUMINA	0.96	247	FALSE	NA
Coordinate_Cds (190567839)_UserDefined (191079324)_UserDefined (41418398)_UserDefined (55147892)	55147892	Coordinate_Cds (190567839)_UserDefined (191079324)_UserDefined (41418398)_UserDefined (55147892)_184745874	Homo sapiens	hg19	chrX	39913139	39913586	+	NNNNNNCTGGTTCTAATGGAGGGCAAATAAGAG	0	CAATGCAGCTTACCACAAACAGAGCTNNNNNN	0	+	ILLUMINA	0.96	244	FALSE	NA
Coordinate_Cds (190567839)_UserDefined (191079324)_UserDefined (41418398)_UserDefined (55147892)	55147892	Coordinate_Cds (190567839)_UserDefined (191079324)_UserDefined (41418398)_UserDefined (55147892)_184745875	Homo sapiens	hg19	chrX	39913139	39913586	-	NNNNNNGAGAAAGAGGAAGACAGGAAATGACCT	0	TTGCTCTAGTTCCGTAGGAGGTGAACANNNNNN	0	-	ILLUMINA	0.96	263	FALSE	NA
Coordinate_Cds (190567841)_UserDefined (191079315)_UserDefined (41418402)_UserDefined (52867701)	52867701	Coordinate_Cds (190567841)_UserDefined (191079315)_UserDefined (41418402)_UserDefined (52867701)_184745888	Homo sapiens	hg19	chrX	39930890	39930943	-	NNNNNNAGCCAAATTGTTTTGCAATGTTAAGAA	0	CCAAATATACAAAGGGAAGTTTGTGGGNNNNNN	0	-	ILLUMINA	0.98	257	FALSE	NA
Coordinate_Cds (190567842)_UserDefined (191079311)_UserDefined (41418399)_UserDefined (52867695)	52867695	Coordinate_Cds (190567842)_UserDefined (191079311)_UserDefined (41418399)_UserDefined (52867695)_184745877	Homo sapiens	hg19	chrX	39916408	39916574	-	NNNNNNCTTACAAGGTCATTGTGCAGTGATCTG	0	TCAGTGATGTGTCTTGTTCTCAGCCTNNNNNN	0	-	ILLUMINA	0.96	261	FALSE	NA
Coordinate_Cds (190567843)_UserDefined (191079365)_UserDefined (54476608)_UserDefined (52867704)	52867704	Coordinate_Cds (190567843)_UserDefined (191079365)_UserDefined (54476608)_UserDefined (52867704)_184745908	Homo sapiens	hg19	chrX	39937097	39937182	-	NNNNNNATGAATCACCTAGAAAGAGGCCTTCTC	0	TGAATGCGCCCATCTGGGCCGGGCCTNNNNNN	0	-	ILLUMINA	0.8	255	FALSE	NA
Coordinate_Cds (190567844)_UserDefined (191079310)_UserDefined (54476837)_UserDefined (52867700)	52867700	Coordinate_Cds (190567844)_UserDefined (191079310)_UserDefined (54476837)_UserDefined (52867700)_184745886	Homo sapiens	hg19	chrX	39930226	39930412	-	NNNNNNTTCCATCTCCGTTCTCTTTCTAGCGTG	0	GTAAACCTGAGCAGTTTGCTTGTGTNNNNNN	0	-	ILLUMINA	0.89	251	FALSE	NA
Coordinate_Cds (190567844)_UserDefined (191079310)_UserDefined (54476837)_UserDefined (52867700)	52867700	Coordinate_Cds (190567844)_UserDefined (191079310)_UserDefined (54476837)_UserDefined (52867700)_184745887	Homo sapiens	hg19	chrX	39930226	39930412	+	NNNNNNCTCCAACTCTGAGAAGCGCATCATT	0	CACACATTCTTTATTCATAAAGTCATGTGNNNNNN	0	+	ILLUMINA	0.89	259	FALSE	NA
Coordinate_Cds (190567845)_UserDefined (191079314)_UserDefined (41418401)_UserDefined (52867699)	52867699	Coordinate_Cds (190567845)_UserDefined (191079314)_UserDefined (41418401)_UserDefined (52867699)_184745884	Homo sapiens	hg19	chrX	39923589	39923852	-	NNNNNNTGATCCCTTTGAAGCCCCAGAGGACAA	0	TGAGCCCTGTCTGCTTCGCCCGCCTGNNNNNN	0	-	ILLUMINA	0.88	275	FALSE	NA
Coordinate_Cds (190567845)_UserDefined (191079314)_UserDefined (41418401)_UserDefined (52867699)	52867699	Coordinate_Cds (190567845)_UserDefined (191079314)_UserDefined (41418401)_UserDefined (52867699)_184745885	Homo sapiens	hg19	chrX	39923589	39923852	+	NNNNNNCACAAAGTACTTCTCCACAGGAAGATC	0	TTAGCACAAAACCCTCAGAAACAGAACNNNNNN	0	+	ILLUMINA	0.88	267	FALSE	NA
Coordinate_Cds (190567847)_UserDefined (191079250)_UserDefined (54454595)_UserDefined (55147893)	55147893	Coordinate_Cds (190567847)_UserDefined (191079250)_UserDefined (54454595)_UserDefined (55147893)_184745882	Homo sapiens	hg19	chrX	39922861	39923205	-	NNNNNNTTGCTGCACCTTAGAGAACGATGG	0	GGGGCCACCCCTTGAGTGTTCANNNNNN	0	-	ILLUMINA	0.701	258	FALSE	NA
Coordinate_Cds (190567847)_UserDefined (191079250)_UserDefined (54454595)_UserDefined (55147893)	55147893	Coordinate_Cds (190567847)_UserDefined (191079250)_UserDefined (54454595)_UserDefined (55147893)_184745883	Homo sapiens	hg19	chrX	39922861	39923205	+	NNNNNNATCTGCTGCCGACACCTGCTGCT	0	AAACTGTCTTACGCATCACTAATGGGGNNNNNN	0	+	ILLUMINA	0.701	265	FALSE	NA
Coordinate_Cds (190567848)_UserDefined (191079308)_UserDefined (54476838)_UserDefined (52867694)	52867694	Coordinate_Cds (190567848)_UserDefined (191079308)_UserDefined (54476838)_UserDefined (52867694)_184745876	Homo sapiens	hg19	chrX	39914621	39914766	-	NNNNNNCCTGTTGCTTTTAAAGGAGACAACTGC	0	TGACAAAGTTCAAGAAATGGTCTTATTCNNNNNN	0	-	ILLUMINA	0.96	271	FALSE	NA
Coordinate_Cds (190567849)_UserDefined (191079316)_UserDefined (54476852)_UserDefined (52867697)	52867697	Coordinate_Cds (190567849)_UserDefined (191079316)_UserDefined (54476852)_UserDefined (52867697)_184745880	Homo sapiens	hg19	chrX	39921999	39922324	-	NNNNNNCGCCTGCCAAACAGCAGAAAATTAAAG	0	TACCTCTTGACCCCGGCTTCCCTCTGNNNNNN	0	-	ILLUMINA	0.96	263	FALSE	NA
Coordinate_Cds (190567849)_UserDefined (191079316)_UserDefined (54476852)_UserDefined (52867697)	52867697	Coordinate_Cds (190567849)_UserDefined (191079316)_UserDefined (54476852)_UserDefined (52867697)_184745881	Homo sapiens	hg19	chrX	39921999	39922324	+	NNNNNNGCACACAGCACATCTGTCTTCTGGTTT	0	AGGAAGAAAAGCCCATTGTTAACACTGNNNNNN	0	+	ILLUMINA	0.96	277	FALSE	NA
Coordinate_Cds (190567850)_UserDefined (191079313)_UserDefined (54476873)_UserDefined (52867696)	52867696	Coordinate_Cds (190567850)_UserDefined (191079313)_UserDefined (54476873)_UserDefined (52867696)_184745878	Homo sapiens	hg19	chrX	39921392	39921646	-	NNNNNNATTCAGAAAGCGGCCGGAGCCCAGTTCG	0	TGTGTCCCTGTGGGCGCTCCCTGGGGNNNNNN	0	-	ILLUMINA	0.781	280	FALSE	NA
Coordinate_Cds (190567850)_UserDefined (191079313)_UserDefined (54476873)_UserDefined (52867696)	52867696	Coordinate_Cds (190567850)_UserDefined (191079313)_UserDefined (54476873)_UserDefined (52867696)_184745879	Homo sapiens	hg19	chrX	39921392	39921646	+	NNNNNNCCTGCTTGGCTGGTGACAGATCATAGT	0	GTTTGGGGGAAGGGATTTCATTCTTACNNNNNN	0	+	ILLUMINA	0.781	261	FALSE	NA
Coordinate_Cds (190567851)_UserDefined (191079309)_UserDefined (41577085)_UserDefined (52867702)	52867702	Coordinate_Cds (190567851)_UserDefined (191079309)_UserDefined (41577085)_UserDefined (52867702)_184745889	Homo sapiens	hg19	chrX	39931602	39934433	-	NNNNNNAATCGCCAACTCAGCGGGTTACGTGG	0	CAGATTTGGTGAATGAAGCTTGTGGTANNNNNN	0	-	ILLUMINA	0.792	238	FALSE	NA
Coordinate_Cds (190567851)_UserDefined (191079309)_UserDefined (41577085)_UserDefined (52867702)	52867702	Coordinate_Cds (190567851)_UserDefined (191079309)_UserDefined (41577085)_UserDefined (52867702)_184745890	Homo sapiens	hg19	chrX	39931602	39934433	+	NNNNNNTACAGTTCGGTAGTGACACATTTGAATCG	0	TCTTGGGTTTTACCAAAAGTTACAGCAGNNNNNN	0	+	ILLUMINA	0.792	238	FALSE	NA
Coordinate_Cds (190567851)_UserDefined (191079309)_UserDefined (41577085)_UserDefined (52867702)	52867702	Coordinate_Cds (190567851)_UserDefined (191079309)_UserDefined (41577085)_UserDefined (52867702)_184745891	Homo sapiens	hg19	chrX	39931602	39934433	-	NNNNNNTGAGAGAGGAGTTGGGGCGCATCAGTG	0	AAACCATTTTGTGTGGGCAGTGCCCCANNNNNN	0	-	ILLUMINA	0.792	239	FALSE	NA
Coordinate_Cds (190567851)_UserDefined (191079309)_UserDefined (41577085)_UserDefined (52867702)	52867702	Coordinate_Cds (190567851)_UserDefined (191079309)_UserDefined (41577085)_UserDefined (52867702)_184745892	Homo sapiens	hg19	chrX	39931602	39934433	+	NNNNNNGCTGTTTGAAAGTATAAGTTTCGTGGAAG	0	GGTCTACGTAGACAAGCTTGTCGCTTTNNNNNN	0	+	ILLUMINA	0.792	237	FALSE	NA
Coordinate_Cds (190567851)_UserDefined (191079309)_UserDefined (41577085)_UserDefined (52867702)	52867702	Coordinate_Cds (190567851)_UserDefined (191079309)_UserDefined (41577085)_UserDefined (52867702)_184745893	Homo sapiens	hg19	chrX	39931602	39934433	-	NNNNNNAGAGAGCCCGTTACGAGGACCCAACCC	0	ACACAAACGTGTCCAAACCCAGCTNNNNNN	0	-	ILLUMINA	0.792	237	FALSE	NA
Coordinate_Cds (190567851)_UserDefined (191079309)_UserDefined (41577085)_UserDefined (52867702)	52867702	Coordinate_Cds (190567851)_UserDefined (191079309)_UserDefined (41577085)_UserDefined (52867702)_184745894	Homo sapiens	hg19	chrX	39931602	39934433	+	NNNNNNATCTGGATGTAACTTGGTGCTGCTAG	0	CTCTGGACGGCCGGTGGGAAGCCCATANNNNNN	0	+	ILLUMINA	0.792	237	FALSE	NA
Coordinate_Cds (190567851)_UserDefined (191079309)_UserDefined (41577085)_UserDefined (52867702)	52867702	Coordinate_Cds (190567851)_UserDefined (191079309)_UserDefined (41577085)_UserDefined (52867702)_184745895	Homo sapiens	hg19	chrX	39931602	39934433	-	NNNNNNAGTTACCTCCCTTACCCAGCCCCTGAG	0	TTGGGCATGGTGCATCCCATGTTGATANNNNNN	0	-	ILLUMINA	0.792	237	FALSE	NA
Coordinate_Cds (190567851)_UserDefined (191079309)_UserDefined (41577085)_UserDefined (52867702)	52867702	Coordinate_Cds (190567851)_UserDefined (191079309)_UserDefined (41577085)_UserDefined (52867702)_184745896	Homo sapiens	hg19	chrX	39931602	39934433	+	NNNNNNCCATGTAAGGAGAGGGGACTTACAGCAAT	0	GCTTGGCAGGAGTGGCCGGGGGCTNNNNNN	0	+	ILLUMINA	0.792	238	FALSE	NA
Coordinate_Cds (190567851)_UserDefined (191079309)_UserDefined (41577085)_UserDefined (52867702)	52867702	Coordinate_Cds (190567851)_UserDefined (191079309)_UserDefined (41577085)_UserDefined (52867702)_184745897	Homo sapiens	hg19	chrX	39931602	39934433	-	NNNNNNTGCTGTCATCACTAACGTTTCAGGGT	0	AAAGCCAGCAACCCAGAACCGAGTTTCNNNNNN	0	-	ILLUMINA	0.792	238	FALSE	NA
Coordinate_Cds (190567851)_UserDefined (191079309)_UserDefined (41577085)_UserDefined (52867702)	52867702	Coordinate_Cds (190567851)_UserDefined (191079309)_UserDefined (41577085)_UserDefined (52867702)_184745898	Homo sapiens	hg19	chrX	39931602	39934433	+	NNNNNNCGGAGGCTGGGCGGCCTGCACTCGACA	0	AGTGCTGATGATTTCAGATCTATAGATAGCNNNNNN	0	+	ILLUMINA	0.792	238	FALSE	NA
Coordinate_Cds (190567851)_UserDefined (191079309)_UserDefined (41577085)_UserDefined (52867702)	52867702	Coordinate_Cds (190567851)_UserDefined (191079309)_UserDefined (41577085)_UserDefined (52867702)_184745899	Homo sapiens	hg19	chrX	39931602	39934433	-	NNNNNNTGGATGTAGATGCTTCCAAAGCTGAC	0	AGTCCTAACGAAGAGAACAATGGCAANNNNNN	0	-	ILLUMINA	0.792	238	FALSE	NA
Coordinate_Cds (190567851)_UserDefined (191079309)_UserDefined (41577085)_UserDefined (52867702)	52867702	Coordinate_Cds (190567851)_UserDefined (191079309)_UserDefined (41577085)_UserDefined (52867702)_184745900	Homo sapiens	hg19	chrX	39931602	39934433	+	NNNNNNCAGGACCGTGGGAGCCATCTTTTTCAT	0	TCGCCCCCTTCCGGAGCCTTGGGATACTTNNNNNN	0	+	ILLUMINA	0.792	237	FALSE	NA
Coordinate_Cds (190567851)_UserDefined (191079309)_UserDefined (41577085)_UserDefined (52867702)	52867702	Coordinate_Cds (190567851)_UserDefined (191079309)_UserDefined (41577085)_UserDefined (52867702)_184745901	Homo sapiens	hg19	chrX	39931602	39934433	-	NNNNNNTTCCCACCCAGCCTGCTGCAGACAC	0	GAAGACAGCGGTTCAAGACAGAAAAGNNNNNN	0	-	ILLUMINA	0.792	237	FALSE	NA
Coordinate_Cds (190567851)_UserDefined (191079309)_UserDefined (41577085)_UserDefined (52867702)	52867702	Coordinate_Cds (190567851)_UserDefined (191079309)_UserDefined (41577085)_UserDefined (52867702)_184745902	Homo sapiens	hg19	chrX	39931602	39934433	+	NNNNNNCTGAAGGAGAGGTGGAGATCCTGGCATA	0	GTGGGAATCAACAGGATTCCCAGGNNNNNN	0	+	ILLUMINA	0.792	238	FALSE	NA
Coordinate_Cds (190567851)_UserDefined (191079309)_UserDefined (41577085)_UserDefined (52867702)	52867702	Coordinate_Cds (190567851)_UserDefined (191079309)_UserDefined (41577085)_UserDefined (52867702)_184745903	Homo sapiens	hg19	chrX	39931602	39934433	-	NNNNNNTATTCTCCAGTCTGCACCAATGGGGAGCG	0	CCTATCCTCACATCCAGAACAGTAAGCNNNNNN	0	-	ILLUMINA	0.792	247	FALSE	NA
Coordinate_Cds (190567851)_UserDefined (191079309)_UserDefined (41577085)_UserDefined (52867702)	52867702	Coordinate_Cds (190567851)_UserDefined (191079309)_UserDefined (41577085)_UserDefined (52867702)_184745904	Homo sapiens	hg19	chrX	39931602	39934433	+	NNNNNNGTAGTGAGGTGGCGGCAGGTAGAGAAA	0	CACCATTGATGTTGAGAGGGCTCTGTTNNNNNN	0	+	ILLUMINA	0.792	245	FALSE	NA
Coordinate_Cds (190567851)_UserDefined (191079309)_UserDefined (41577085)_UserDefined (52867702)	52867702	Coordinate_Cds (190567851)_UserDefined (191079309)_UserDefined (41577085)_UserDefined (52867702)_184745905	Homo sapiens	hg19	chrX	39931602	39934433	-	NNNNNNTGGGTTTTCTTCGGAAAGAAATCCAGA	0	TAGTTATCTGCGGCTGCCCTGGGTCAANNNNNN	0	-	ILLUMINA	0.792	255	FALSE	NA
Coordinate_Cds (190567851)_UserDefined (191079309)_UserDefined (41577085)_UserDefined (52867702)	52867702	Coordinate_Cds (190567851)_UserDefined (191079309)_UserDefined (41577085)_UserDefined (52867702)_184745906	Homo sapiens	hg19	chrX	39931602	39934433	+	NNNNNNCTCGGGTGTATTCGGTTTGAACTGCAT	0	AGAACAACATGGGTGTTACTGGGATACNNNNNN	0	+	ILLUMINA	0.792	273	FALSE	NA
Coordinate_Cds_16812201_UserDefined (191079257)_Us_UserDefined (54476850)_UserDefined (55147856)	55147856	Coordinate_Cds_16812201_UserDefined (191079257)_Us_UserDefined (54476850)_UserDefined (55147856)_184745761	Homo sapiens	hg19	chr16	3781295	3781479	-	NNNNNNTTGTGTGGGACTAAAGCCCCTCCTCT	0	TGGAGCTGCACACCCAGGGCCAGGACNNNNNN	0	-	ILLUMINA	0.602	258	FALSE	NA
Coordinate_Cds_16813369_UserDefined (191079258)_Us_UserDefined (54476851)_UserDefined (55147857)	55147857	Coordinate_Cds_16813369_UserDefined (191079258)_Us_UserDefined (54476851)_UserDefined (55147857)_184745762	Homo sapiens	hg19	chr16	3781772	3781807	-	NNNNNNAAGTGTGGAGGGGCACTTGCCTGGTC	0	TGGGCTGCGGTGCTGCAGCCGTGNNNNNN	0	-	ILLUMINA	0.602	254	FALSE	NA
GNAS Merged_UserDefined (34729071)_UserDefined (49237895)	49237895	GNAS Merged_UserDefined (34729071)_UserDefined (49237895)_184745913	Homo sapiens	hg19	chr20	57428316	57430393	-	NNNNNNTGCCCCTGGGGCCTCCAAAGGT	0	AAAATCAAAGTACCAGCTGGAAAGTTCNNNNNN	0	-	ILLUMINA	0.632	238	FALSE	NA
GNAS Merged_UserDefined (34729071)_UserDefined (49237895)	49237895	GNAS Merged_UserDefined (34729071)_UserDefined (49237895)_184745914	Homo sapiens	hg19	chr20	57428316	57430393	+	NNNNNNCTGAAATCGGGGAACAGCCCGAGCAA	0	CTGGAGCCCATGGAAGCTACAGNNNNNN	0	+	ILLUMINA	0.632	238	FALSE	NA
GNAS Merged_UserDefined (34729071)_UserDefined (49237895)	49237895	GNAS Merged_UserDefined (34729071)_UserDefined (49237895)_184745915	Homo sapiens	hg19	chr20	57428316	57430393	-	NNNNNNTATCCTCCCAGGCCTGGTCTGGCACCACT	0	TTCCCTGAATGCCGGGTTGAGGACCNNNNNN	0	-	ILLUMINA	0.632	237	FALSE	NA
GNAS Merged_UserDefined (34729071)_UserDefined (49237895)	49237895	GNAS Merged_UserDefined (34729071)_UserDefined (49237895)_184745916	Homo sapiens	hg19	chr20	57428316	57430393	+	NNNNNNCCCAGCACTCATGGAGCCCGGAGCCTT	0	AGCCCTCAGGCCTGCAAAGGCTNNNNNN	0	+	ILLUMINA	0.632	238	FALSE	NA
GNAS Merged_UserDefined (34729071)_UserDefined (49237895)	49237895	GNAS Merged_UserDefined (34729071)_UserDefined (49237895)_184745917	Homo sapiens	hg19	chr20	57428316	57430393	-	NNNNNNAGTGAGGCGGACCGCACTCGAGGCCGC	0	TCCTCGGGAGGAGCTCCGGGGACCCCNNNNNN	0	-	ILLUMINA	0.632	237	FALSE	NA
GNAS Merged_UserDefined (34729071)_UserDefined (49237895)	49237895	GNAS Merged_UserDefined (34729071)_UserDefined (49237895)_184745918	Homo sapiens	hg19	chr20	57428316	57430393	+	NNNNNNCGACGGCAGCAGCCAGTTCGCGGCAGT	0	CTGGGGTCGACGACACTCCCGTCAACATNNNNNN	0	+	ILLUMINA	0.632	240	FALSE	NA
GNAS Merged_UserDefined (34729071)_UserDefined (49237895)	49237895	GNAS Merged_UserDefined (34729071)_UserDefined (49237895)_184745919	Homo sapiens	hg19	chr20	57428316	57430393	-	NNNNNNTACTTTTCCTCCCTCCGCGGCATCAGCGG	0	CGGAGATCTCCATCCAGGGGCTNNNNNN	0	-	ILLUMINA	0.632	237	FALSE	NA
GNAS Merged_UserDefined (34729071)_UserDefined (49237895)	49237895	GNAS Merged_UserDefined (34729071)_UserDefined (49237895)_184745920	Homo sapiens	hg19	chr20	57428316	57430393	+	NNNNNNAGGAAGCAGCAGAGATGGAAGGA	0	GGGGCATTCGCAGCCGATCCCGACTNNNNNN	0	+	ILLUMINA	0.632	237	FALSE	NA
GNAS Merged_UserDefined (34729071)_UserDefined (49237895)	49237895	GNAS Merged_UserDefined (34729071)_UserDefined (49237895)_184745921	Homo sapiens	hg19	chr20	57428316	57430393	-	NNNNNNAGCTGGGGCGACATGGGCTGCCCGGG	0	AGTCAGGATCGGCTGGTGCTGTCCCGNNNNNN	0	-	ILLUMINA	0.632	244	FALSE	NA
GNAS Merged_UserDefined (34729071)_UserDefined (49237895)	49237895	GNAS Merged_UserDefined (34729071)_UserDefined (49237895)_184745922	Homo sapiens	hg19	chr20	57428316	57430393	+	NNNNNNAGGCTCCCGCCGCCCCTGCGGCTGCTGA	0	CGCCTACTCCGCGGCCTACTCGNNNNNN	0	+	ILLUMINA	0.632	238	FALSE	NA
GNAS Merged_UserDefined (34729071)_UserDefined (49237895)	49237895	GNAS Merged_UserDefined (34729071)_UserDefined (49237895)_184745923	Homo sapiens	hg19	chr20	57428316	57430393	-	NNNNNNATCGACCGAAGCAGCCCCCGAAGGCTT	0	ATCGGCAGCCTGGATCTCGGGGCTGNNNNNN	0	-	ILLUMINA	0.632	287	FALSE	NA
GNAS Merged_UserDefined (34729071)_UserDefined (49237895)	49237895	GNAS Merged_UserDefined (34729071)_UserDefined (49237895)_184745924	Homo sapiens	hg19	chr20	57428316	57430393	+	NNNNNNCAACTTACTCCGCAACTTTCTCGTG	0	ACAACTCCAGGACGAAAAGATGGGCTANNNNNN	0	+	ILLUMINA	0.632	237	FALSE	NA
GNAS Merged_UserDefined (34729071)_UserDefined (49237895)	49237895	GNAS Merged_UserDefined (34729071)_UserDefined (49237895)_184745925	Homo sapiens	hg19	chr20	57428316	57430393	-	NNNNNNTGGAACTTTCTAGCAAGTTCTTCCCG	0	TGTCGATGAGCTTACTGCGTTTCTTNNNNNN	0	-	ILLUMINA	0.632	238	FALSE	NA
GNAS Merged_UserDefined (34729072)_UserDefined (49237898)	49237898	GNAS Merged_UserDefined (34729072)_UserDefined (49237898)_184745929	Homo sapiens	hg19	chr20	57478578	57478851	-	NNNNNNTTCTCGGGGTTGGCCAGCTCCACGGGG	0	GATTGAAAAGAAAAGAAAATCATATTGCACNNNNNN	0	-	ILLUMINA	0.701	251	FALSE	NA
GNAS Merged_UserDefined (34729072)_UserDefined (49237898)	49237898	GNAS Merged_UserDefined (34729072)_UserDefined (49237898)_184745930	Homo sapiens	hg19	chr20	57478578	57478851	+	NNNNNNGGCCGCCATGAGCAACCTGGTG	0	GGCAAAACTACATTTCAGTGATGTCCANNNNNN	0	+	ILLUMINA	0.701	265	FALSE	NA
GNAS Merged_UserDefined (34729073)_UserDefined (47592572)	47592572	GNAS Merged_UserDefined (34729073)_UserDefined (47592572)_184745932	Homo sapiens	hg19	chr20	57484212	57485886	-	NNNNNNAAAGAGGGCTCAGAGTCCTCTGGTGGGG	0	CACAGTTATGCAGCACTAAGTCAATGGNNNNNN	0	-	ILLUMINA	0.797	240	FALSE	NA
GNAS Merged_UserDefined (34729073)_UserDefined (47592572)	47592572	GNAS Merged_UserDefined (34729073)_UserDefined (47592572)_184745933	Homo sapiens	hg19	chr20	57484212	57485886	+	NNNNNNAGCGATCAGGTGTGCAAAACCC	0	ACAAAGTCAACTTCCAGTAAGCCAACNNNNNN	0	+	ILLUMINA	0.797	238	FALSE	NA
GNAS Merged_UserDefined (34729073)_UserDefined (47592572)	47592572	GNAS Merged_UserDefined (34729073)_UserDefined (47592572)_184745934	Homo sapiens	hg19	chr20	57484212	57485886	-	NNNNNNAACAGCCAAGCCCACAGCATCCTAC	0	ACCTGGAACTTGGTCTCAAAGATTCCNNNNNN	0	-	ILLUMINA	0.797	237	FALSE	NA
GNAS Merged_UserDefined (34729073)_UserDefined (47592572)	47592572	GNAS Merged_UserDefined (34729073)_UserDefined (47592572)_184745935	Homo sapiens	hg19	chr20	57484212	57485886	+	NNNNNNAACGCCGCAAGTGGATCCAGTGCTTCAA	0	AGACCAACCGCCTGCAGGAGGCTCTGAANNNNNN	0	+	ILLUMINA	0.797	240	FALSE	NA
GNAS Merged_UserDefined (34729073)_UserDefined (47592572)	47592572	GNAS Merged_UserDefined (34729073)_UserDefined (47592572)_184745936	Homo sapiens	hg19	chr20	57484212	57485886	-	NNNNNNAAGAAGGGAGGCCGTGTGAATGCTTGG	0	TTGTCCTCCCGGATGACCATGTTGTANNNNNN	0	-	ILLUMINA	0.797	237	FALSE	NA
GNAS Merged_UserDefined (34729073)_UserDefined (47592572)	47592572	GNAS Merged_UserDefined (34729073)_UserDefined (47592572)_184745937	Homo sapiens	hg19	chr20	57484212	57485886	+	NNNNNNCAGACCCCTGGCCGAAAGCGCGCTTCT	0	ATGGCTTCCACTCTTGCTGGCTGTTCATTNNNNNN	0	+	ILLUMINA	0.797	237	FALSE	NA
GNAS Merged_UserDefined (34729073)_UserDefined (47592572)	47592572	GNAS Merged_UserDefined (34729073)_UserDefined (47592572)_184745938	Homo sapiens	hg19	chr20	57484212	57485886	-	NNNNNNTGCTAGCATCTCTGTAGCTCCTGAAGT	0	ATCCTCAGGAGTAGTGTAGCGAGCAAANNNNNN	0	-	ILLUMINA	0.797	237	FALSE	NA
GNAS Merged_UserDefined (34729073)_UserDefined (47592572)	47592572	GNAS Merged_UserDefined (34729073)_UserDefined (47592572)_184745939	Homo sapiens	hg19	chr20	57484212	57485886	+	NNNNNNCCCACTAATTCTCATATGGAAAAATCAGGG	0	CCTGTCTTTAGTTTCCTCTCTTGTTCCNNNNNN	0	+	ILLUMINA	0.797	237	FALSE	NA
GNAS Merged_UserDefined (34729073)_UserDefined (47592572)	47592572	GNAS Merged_UserDefined (34729073)_UserDefined (47592572)_184745940	Homo sapiens	hg19	chr20	57484212	57485886	-	NNNNNNAACCACCCTATCCCTGATGGGGACAC	0	CTCACCAGAAACTCATCTCGAATGAAGNNNNNN	0	-	ILLUMINA	0.797	270	FALSE	NA
GNAS Merged_UserDefined (34729073)_UserDefined (47592572)	47592572	GNAS Merged_UserDefined (34729073)_UserDefined (47592572)_184745941	Homo sapiens	hg19	chr20	57484212	57485886	+	NNNNNNGGCTGGCTGACAGCCGTCCCTGGTA	0	GGAACCCCCAAATTTAATTAAAGCCTTNNNNNN	0	+	ILLUMINA	0.797	287	FALSE	NA
GNAS Merged_UserDefined (34729073)_UserDefined (47592572)	47592572	GNAS Merged_UserDefined (34729073)_UserDefined (47592572)_184745942	Homo sapiens	hg19	chr20	57484212	57485886	-	NNNNNNCTGTAGGCCGCCTTAAGCTTTCTAAAT	0	TTCTTAGAGCAGCTCGTACTGACGAAGNNNNNN	0	-	ILLUMINA	0.797	237	FALSE	NA
GNAS_Cds (34295010)_UserDefined (49237896)	49237896	GNAS_Cds (34295010)_UserDefined (49237896)_184745927	Homo sapiens	hg19	chr20	57470667	57470739	-	NNNNNNCTAAAGAGCCCTTCCCAGGATTTTCTA	0	ATGAAAGTAAGTCTCAGGTTATGAAGGNNNNNN	0	-	ILLUMINA	0.96	275	FALSE	NA
GNAS_Cds (34729054)_UserDefined (49237894)	49237894	GNAS_Cds (34729054)_UserDefined (49237894)_184745909	Homo sapiens	hg19	chr20	57415162	57415896	-	NNNNNNTGGGCGTTAAGGAAGCTCCGGCG	0	ACACACCGAGAAGCCGGCCTGCCCTCNNNNNN	0	-	ILLUMINA	0.701	251	FALSE	NA
GNAS_Cds (34729054)_UserDefined (49237894)	49237894	GNAS_Cds (34729054)_UserDefined (49237894)_184745910	Homo sapiens	hg19	chr20	57415162	57415896	+	NNNNNNTGCCCAGCAGCGCGCGGCTGCCCAACA	0	CGAGCCTGAGACCGCCCCCACCACTGANNNNNN	0	+	ILLUMINA	0.701	267	FALSE	NA
GNAS_Cds (34729054)_UserDefined (49237894)	49237894	GNAS_Cds (34729054)_UserDefined (49237894)_184745911	Homo sapiens	hg19	chr20	57415162	57415896	-	NNNNNNTTCGACTCTTCGGGGTCCCTTGGAT	0	TCTCGAAGTCGGTCTCGGACTCGATTTNNNNNN	0	-	ILLUMINA	0.701	283	FALSE	NA
GNAS_Cds (34729054)_UserDefined (49237894)	49237894	GNAS_Cds (34729054)_UserDefined (49237894)_184745912	Homo sapiens	hg19	chr20	57415162	57415896	+	NNNNNNGGGGAGGAGCTCAAGCCCGAGGACAAA	0	ATTCAGGTTAGTTGCCCACCGCTAAANNNNNN	0	+	ILLUMINA	0.701	242	FALSE	NA
GNAS_Cds (34729056)_UserDefined (53121559)	53121559	GNAS_Cds (34729056)_UserDefined (53121559)_184745926	Homo sapiens	hg19	chr20	57466782	57466920	-	NNNNNNTTTTTGAGCCCCCGCCCGGCCGAATCC	0	TTGTCCTTCTGCAGCTGCTTCTCGATCNNNNNN	0	-	ILLUMINA	0.8	273	FALSE	NA
GNAS_Cds (34729058)_UserDefined (49237897)	49237897	GNAS_Cds (34729058)_UserDefined (49237897)_184745928	Homo sapiens	hg19	chr20	57473996	57474040	-	NNNNNNGTTACGCACTTTACTTGCTCCAAAATG	0	AGAGAGATTGAAAGCTCACCTAATCTGNNNNNN	0	-	ILLUMINA	0.96	277	FALSE	NA
GNAS_Cds (34729059)_UserDefined (34174455)	34174455	GNAS_Cds (34729059)_UserDefined (34174455)_184745931	Homo sapiens	hg19	chr20	57480438	57480535	-	NNNNNNGGTAACTGGTTGGCTTCTAAGAAAGGA	0	GTGAACACAAGAAAGTTTAGAGAAAGGCNNNNNN	0	-	ILLUMINA	0.8	269	FALSE	NA
GNB1_Cds (190567721)_UserDefined (191079267)_UserD_UserDefined (54476585)_UserDefined (55147836)	55147836	GNB1_Cds (190567721)_UserDefined (191079267)_UserD_UserDefined (54476585)_UserDefined (55147836)_184745753	Homo sapiens	hg19	chr1	1721834	1722035	-	NNNNNNCCTGTGGGACATCGAGACCGGC	0	TGAGTCTGGGTGGAGGTGTGGGGTCGNNNNNN	0	-	ILLUMINA	0.701	238	FALSE	NA
GNB1_Cds (190567721)_UserDefined (191079267)_UserD_UserDefined (54476585)_UserDefined (55147836)	55147836	GNB1_Cds (190567721)_UserDefined (191079267)_UserD_UserDefined (54476585)_UserDefined (55147836)_184745754	Homo sapiens	hg19	chr1	1721834	1722035	+	NNNNNNTCCGGTAAACGTGGTCGTCTGCT	0	AAATTATACAGAGATGAGCACAGGGCCNNNNNN	0	+	ILLUMINA	0.701	281	FALSE	NA
GNB1_Cds (190567722)_UserDefined (191079249)_UserD_UserDefined (54476842)_UserDefined (55147835)	55147835	GNB1_Cds (190567722)_UserDefined (191079249)_UserD_UserDefined (54476842)_UserDefined (55147835)_184745751	Homo sapiens	hg19	chr1	1720452	1720768	-	NNNNNNTTTGACCTTCGTGCTGACCAGGAGCTC	0	CGTGGTATCTTTAGAGCAAACACAGAGTNNNNNN	0	-	ILLUMINA	0.88	241	FALSE	NA
GNB1_Cds (190567722)_UserDefined (191079249)_UserD_UserDefined (54476842)_UserDefined (55147835)	55147835	GNB1_Cds (190567722)_UserDefined (191079249)_UserD_UserDefined (54476842)_UserDefined (55147835)_184745752	Homo sapiens	hg19	chr1	1720452	1720768	+	NNNNNNAGATGATGTTGTCATGGGAGTAAGTCA	0	AAAGACCAGCAAGACTGTGCTCTGGTANNNNNN	0	+	ILLUMINA	0.88	251	FALSE	NA
GNB1_Cds (190567723)_UserDefined (191079306)_UserD_UserDefined (54476829)_UserDefined (55147842)	55147842	GNB1_Cds (190567723)_UserDefined (191079306)_UserD_UserDefined (54476829)_UserDefined (55147842)_184745760	Homo sapiens	hg19	chr1	1756836	1756892	-	NNNNNNCACCACGCCCACCTTAAACTTTCAATT	0	GTAGTTGTGTGTGCTTGGTTTTATTAANNNNNN	0	-	ILLUMINA	0.96	243	FALSE	NA
GNB1_Cds (190567724)_UserDefined (191079305)_UserD_UserDefined (54476859)_UserDefined (55147838)	55147838	GNB1_Cds (190567724)_UserDefined (191079305)_UserD_UserDefined (54476859)_UserDefined (55147838)_184745756	Homo sapiens	hg19	chr1	1735858	1736020	-	NNNNNNGATGAGAAAATCCTGGTGTCAGTGTTG	0	ACCTGTCCTTGTTCATAAGCTTCAAGTNNNNNN	0	-	ILLUMINA	0.96	277	FALSE	NA
GNB1_Cds (190567725)_UserDefined (191079292)_UserD_UserDefined (54476857)_UserDefined (55147839)	55147839	GNB1_Cds (190567725)_UserDefined (191079292)_UserD_UserDefined (54476857)_UserDefined (55147839)_184745757	Homo sapiens	hg19	chr1	1737914	1737977	-	NNNNNNATTACAAACGTGAGCAACTGTGCCCGA	0	TAGGGACTGGAGGATTCCCTTCCTNNNNNN	0	-	ILLUMINA	0.602	283	FALSE	NA
GNB1_Cds (190567726)_UserDefined (191079259)_UserD_UserDefined (54454577)_UserDefined (55147841)	55147841	GNB1_Cds (190567726)_UserDefined (191079259)_UserD_UserDefined (54454577)_UserDefined (55147841)_184745759	Homo sapiens	hg19	chr1	1749276	1749314	-	NNNNNNACAGTCCACAGATGGTAGTAGACCATG	0	TAAGAGCCCACTGAGTCACGCAGANNNNNN	0	-	ILLUMINA	0.8	257	FALSE	NA
GNB1_Cds (190567727)_UserDefined (191079260)_UserD_UserDefined (54476858)_UserDefined (55147834)	55147834	GNB1_Cds (190567727)_UserDefined (191079260)_UserD_UserDefined (54476858)_UserDefined (55147834)_184745750	Homo sapiens	hg19	chr1	1718773	1718876	-	NNNNNNTCTTGTCCCATGAGAGATGCACCATC	0	CAGTAGGTAATGCAGCAGCCCAAATNNNNNN	0	-	ILLUMINA	0.96	252	FALSE	NA
GNB1_Cds (190567728)_UserDefined (191079293)_UserD_UserDefined (54476841)_UserDefined (55147840)	55147840	GNB1_Cds (190567728)_UserDefined (191079293)_UserD_UserDefined (54476841)_UserDefined (55147840)_184745758	Homo sapiens	hg19	chr1	1747195	1747301	-	NNNNNNAACTGTGGGAAGGGCTGGGAAGAGGTAG	0	TAGGCGTGGGCATGAGCAGGATGCTGNNNNNN	0	-	ILLUMINA	0.602	270	FALSE	NA
GNB1_Cds (190567729)_UserDefined (191079307)_UserD_UserDefined (54476054)_UserDefined (55147837)	55147837	GNB1_Cds (190567729)_UserDefined (191079307)_UserD_UserDefined (54476054)_UserDefined (55147837)_184745755	Homo sapiens	hg19	chr1	1724684	1724750	-	NNNNNNGAATAAAAGGTCACTAGCATGGTGCTG	0	TAAGTACCTGACCCGGGGCAGGNNNNNN	0	-	ILLUMINA	0.8	239	FALSE	NA
[Targets]
TargetA	TargetB	Target.Number	Chromosome	Start.Position	End.Position	Probe.Strand	Sequence	Species	Build.ID
CBL_Cds (190567747)_UserDefined (191079357)_UserDe_UserDefined (54476847)_UserDefined (46114347)_184746012	CBL_Cds (190567747)_UserDefined (191079357)_UserDe_UserDefined (54476847)_UserDefined (46114347)_184746012	1	chr11	119148432	119148708	+	AGCTATTTGTTTCCTGATGGACGAAATCAGAATCCTGATCTGACTGGCTTATGTGAACCAACTCCCCAAGACCATATCAAAGTGACCCAGGTGAGTTTTGTTTCACATGATAACCATATCACTGGACACAAGCTTTAGTATATTCTTTATAGAACTGACAGCATAATTGAATTCATTGGAACCCATTGACTAGATTAGTGAATTTGTGTGT	Homo sapiens	hg19
CBL_Cds (190567748)_UserDefined (191079274)_UserDe_UserDefined (41407427)_UserDefined (55147846)_184746009	CBL_Cds (190567748)_UserDefined (191079274)_UserDe_UserDefined (41407427)_UserDefined (55147846)_184746009	1	chr11	119144547	119144785	+	GGACAATAGTCCCTTGGAAGAGCTTTCGACAGGCTCTACATGAAGTGCATCCCATCAGTTCTGGGCTGGAGGCCATGGCTCTGAAATCCACTATTGATCTGACCTGCAATGATTATATTTCGGTTTTTGAATTTGACATCTTTACCCGACTCTTTCAGGTAGGACACTAAAAAAGT	Homo sapiens	hg19
CBL_Cds (190567749) + CBL_Cds (190567758) Merged_U_UserDefined (54476846)_UserDefined (55147850)_184746017	CBL_Cds (190567749) + CBL_Cds (190567758) Merged_U_UserDefined (54476846)_UserDefined (55147850)_184746017	1	chr11	119155632	119155870	+	TATGTACCCTAGGTGGAACGGCCGCCTTCTCCATTCTCCATGGCCCCACAAGCTTCCCTTCCCCCGGTGCCACCACGACTTGACCTTCTGCCGCAGCGAGTATGTGTTCCCTCAAGTGCTTCTGCTCTTGGAACTGCTTCTAAGGTAAAGCATTTTCCATTACTGCAGTTT	Homo sapiens	hg19
CBL_Cds (190567749) + CBL_Cds (190567758) Merged_U_UserDefined (54476846)_UserDefined (55147850)_184746018	CBL_Cds (190567749) + CBL_Cds (190567758) Merged_U_UserDefined (54476846)_UserDefined (55147850)_184746018	1	chr11	119155804	119156057	-	GGCGTCTTTGAGGTCGGGATTCTGCTCCAACAGAATATGGCCGGTCTGGAGGCGGTGGTGGTGGAAGATCTCGAAGTGTGGGAGGTACTGGCAATGGTTTGTCTTTATGAAGGGAGCCAGAAGCAGCCTGTGGAAGCAGGGTGAAAGCAAATCAGTAAAAACCCACTAGTACACAGCAAAGAATCCAAA	Homo sapiens	hg19
CBL_Cds (190567749) + CBL_Cds (190567758) Merged_U_UserDefined (54476846)_UserDefined (55147850)_184746019	CBL_Cds (190567749) + CBL_Cds (190567758) Merged_U_UserDefined (54476846)_UserDefined (55147850)_184746019	1	chr11	119155996	119156267	+	CCCTTGCCTTGTACACCAGGCGACTGTCCCTCCAGAGACAAACTGCCCCCTGTCCCCTCTAGCCGCCTTGGAGACTCATGGCTGCCCCGGCCAATCCCCAAAGTACCAGTATCTGCCCCAAGTTCCAGTGATCCCTGGACAGGAAGAGAATTAACCAACCGGCACTCACTTCCATTTTCATTGCCCTCACAAATGGAGCCCAGACCAGATG	Homo sapiens	hg19
CBL_Cds (190567749) + CBL_Cds (190567758) Merged_U_UserDefined (54476846)_UserDefined (55147850)_184746020	CBL_Cds (190567749) + CBL_Cds (190567758) Merged_U_UserDefined (54476846)_UserDefined (55147850)_184746020	1	chr11	119156202	119156444	-	CTGGTCTCGAAATCCTCGGCTCAAGCGATCCACCCACCTTGGCCTCCCAAATTGCTGGGATTACAGACATGAGCCACTGTGCCTGGCCCACACATATTTCTTAACAGGTTAGATAGTTTCAAAATTAAGACTCACCATGGAGGTATCCAGACTGAACGTGCTTCCGAGCCTAGGCAC	Homo sapiens	hg19
CBL_Cds (190567750)_UserDefined (191079272)_UserDe_UserDefined (54476848)_UserDefined (55147853)_184746023	CBL_Cds (190567750)_UserDefined (191079272)_UserDe_UserDefined (54476848)_UserDefined (55147853)_184746023	1	chr11	119168059	119168317	+	AGAGCATGTGATTGCGACCAGCAGATTGATAGCTGTACGTATGAAGCAATGTATAATATTCAGTCCCAGGCGCCATCTATCACCGAGAGCAGCACCTTTGGTAAGTTGCCATTCTGCTACTTTAAAAATCATTGATATGTCATAGGAATGAACATGTAATATTTGGCAATTGAGATAGCTTGATCTAAGCTCA	Homo sapiens	hg19
CBL_Cds (190567751)_UserDefined (191079270)_UserDe_UserDefined (54476875)_UserDefined (55147847)_184746010	CBL_Cds (190567751)_UserDefined (191079270)_UserDe_UserDefined (54476875)_UserDefined (55147847)_184746010	1	chr11	119145505	119145781	+	AGCCCTGGTCCTCTTTGCTCAGGAATTGGAACAGCCTTGCTGTAACTCATCCTGGCTACATGGCTTTTTTGACGTATGACGAAGTGAAAGCTCGGCTCCAGAAATTCATTCACAAACCTGGCAGGTCAGTTCAATGACGCAAAGAGATTTATTCTTCTGAATTTCGTTATCTTGAGACTTCTGCTAGTATAGAAGAAACATGACCTTAA	Homo sapiens	hg19
CBL_Cds (190567752)_UserDefined (191079277)_UserDe_UserDefined (54476845)_UserDefined (55147843)_184746004	CBL_Cds (190567752)_UserDefined (191079277)_UserDe_UserDefined (54476845)_UserDefined (55147843)_184746004	1	chr11	119077095	119077359	+	GCCATGGCCGGCAACGTGAAGAAGAGCTCTGGGGCCGGGGGCGGCAGCGGCTCCGGGGGCTCGGGTTCGGGTGGCCTGATTGGGCTCATGAAGGACGCCTTCCAGCCGCACCACCACCACCACCACCACCTCAGCCCCCACCCGCCGGGGACGGTGGACAAGAAGATGGTGGAGAAGTGCTGGAAGCTCATGGACAAGGTGAAAGG	Homo sapiens	hg19
CBL_Cds (190567752)_UserDefined (191079277)_UserDe_UserDefined (54476845)_UserDefined (55147843)_184746005	CBL_Cds (190567752)_UserDefined (191079277)_UserDe_UserDefined (54476845)_UserDefined (55147843)_184746005	1	chr11	119077299	119077582	-	GCACCCCAGCGTTCCCCGACTCCCAACGGCAGCCCCTCCCCCACGCCGCCCCCCACCCTCCCGGCCTCGTCCCTGCCCCCACGCCCCCGGCCGGTCACCCCGGCTCCGCGCCTCCCCGGCTTCACCAGACCCGTCCCCTCCCCCGCTTCCTCCGTCCGCTCGTTCCCCTCCCCGCGGCCCTCCGCCCACGCCCACCCTGCAACAGCGGGCGCTCAGCCGGC	Homo sapiens	hg19
CBL_Cds (190567753)_UserDefined (191079364)_UserDe_UserDefined (54454453)_UserDefined (55147848)_184746011	CBL_Cds (190567753)_UserDefined (191079364)_UserDe_UserDefined (54454453)_UserDefined (55147848)_184746011	1	chr11	119146670	119146916	+	TAGTTATATCTTCCGGCTGAGCTGTACTCGTCTGGGTCAGTGGGCTATTGGGTATGTTACTGCTGATGGGAACATTCTCCAGACAATCCCTCACAATAAACCTCTCTTCCAAGCACTGATTGATGGCTTCAGGGAAGGCTTGTGAGTACCTACTGCATACCATCTGTTAGAGTCTGGGAA	Homo sapiens	hg19
CBL_Cds (190567754)_UserDefined (191079275)_UserDe_UserDefined (54476879)_UserDefined (55147852)_184746022	CBL_Cds (190567754)_UserDefined (191079275)_UserDe_UserDefined (54476879)_UserDefined (55147852)_184746022	1	chr11	119167571	119167813	+	TTTTTTATTCTTCATCTTCCAGACCTCTTCCTGTGCCAAAACTGCCACCTGGGGAGCAATGTGAGGGTGAAGAGGACACAGAGTACATGACTCCCTCTTCCAGGCCTCTACGGCCTTTGGATACATCCCAGAGTTCACGGTAGGTTCACAACAACCCTTTTTGGGCCCTATACCT	Homo sapiens	hg19
CBL_Cds (190567755)_UserDefined (191079276)_UserDe_UserDefined (54476844)_UserDefined (55147854)_184746024	CBL_Cds (190567755)_UserDefined (191079276)_UserDe_UserDefined (54476844)_UserDefined (55147854)_184746024	1	chr11	119169031	119169293	+	AGGTGAAGGGAATTTGGCCGCAGCCCATGCCAACACTGGTCCCGAGGAGTCAGAAAATGAGGATGATGGGTATGATGTCCCAAAGCCACCTGTGCCGGCCGTGCTGGCCCGCCGAACTCTCTCAGATATCTCTAATGCCAGCTCCTCCTTTGGCTGGTTGTCTCTGGATGGTGATCCTACAACAAGTGAGTCTCC	Homo sapiens	hg19
CBL_Cds (190567757) + CBL_Cds (190567756) Merged_U_UserDefined (54476878)_UserDefined (55147849)_184746013	CBL_Cds (190567757) + CBL_Cds (190567756) Merged_U_UserDefined (54476878)_UserDefined (55147849)_184746013	1	chr11	119148783	119149036	+	AACATTTATAATTGCAGTTATTTATTCAACTAATAGTCTTTTAATTTTTTTTAATCAAAGGAACAATATGAATTATACTGTGAGATGGGCTCCACATTCCAACTATGTAAAATATGTGCTGAAAATGATAAGGATGTAAAGATTGAGCCCTGTGGACACCTCATGTGCACATCCTGTCTTACATCCTGG	Homo sapiens	hg19
CBL_Cds (190567757) + CBL_Cds (190567756) Merged_U_UserDefined (54476878)_UserDefined (55147849)_184746014	CBL_Cds (190567757) + CBL_Cds (190567756) Merged_U_UserDefined (54476878)_UserDefined (55147849)_184746014	1	chr11	119148973	119149251	-	TGCAGAAGAAGCAAAAGATAGTAACAGATGCATCTGAAAATACTTAAAATATTAATCTACTAGAAAATACATTTCCTAGAGATCAAAAAAAAGTAAAAGTTTAAACCTAACCCCAAAAGCCAGGCCACCCCTTGTATCAGTAAAGGCTATATAATACCGAATTTTCCAAGGTTATTACATAGCTGAAAAAAGTCGCTGTTTAGATCCGTACCTGC	Homo sapiens	hg19
CBL_Cds (190567757) + CBL_Cds (190567756) Merged_U_UserDefined (54476878)_UserDefined (55147849)_184746015	CBL_Cds (190567757) + CBL_Cds (190567756) Merged_U_UserDefined (54476878)_UserDefined (55147849)_184746015	1	chr11	119149183	119149421	+	AGGAATCAGAAGGTCAGGGCTGTCCTTTCTGCCGATGTGAAATTAAAGGTACTGAACCCATCGTGGTAGATCCGTTTGATCCTAGAGGGAGTGGCAGCCTGTTGAGGCAAGGAGCAGAGGGAGCTCCCTCCCCAAATTATGATGATGATGATGATGAACGAGCTGATGATA	Homo sapiens	hg19
CBL_Cds (190567757) + CBL_Cds (190567756) Merged_U_UserDefined (54476878)_UserDefined (55147849)_184746016	CBL_Cds (190567757) + CBL_Cds (190567756) Merged_U_UserDefined (54476878)_UserDefined (55147849)_184746016	1	chr11	119149355	119149623	-	AAAAAACAAGTAAAGTGCTTAACACAATATCTGTCATATAGTAAATGCTCAATAAATATTAGCTATTAATACTACCTATCATTGTAGTTTGGATATCGTTAAGTGTTTTACGGCTTTAGAAGACAACTCACAATGGATTTTGCCAGTCTCCTAAACTGCCATCTTACCTTGGCACCAGCCAATTCCTTCATCATGAAGAGAGT	Homo sapiens	hg19
CBL_Cds (190567759)_UserDefined (191079271)_UserDe_UserDefined (54476876)_UserDefined (55147851)_184746021	CBL_Cds (190567759)_UserDefined (191079271)_UserDe_UserDefined (54476876)_UserDefined (55147851)_184746021	1	chr11	119158525	119158791	+	AGAGTATGAATAGCAGCCCATTAGTAGGTCCAGAGTGTGACCACCCCAAAATCAAACCTTCCTCATCTGCCAATGCCATTTATTCTCTGGCTGCCAGGTAAGTCTGCTAAAGCTATATTTTGTACAGTGGAGTTGTTACTTGTAAAAAGCTTACTTGCAGAAAATTGAGAAAACCCAGAAAAGTGTAAAAAAGAAAATA	Homo sapiens	hg19
CBL_Cds (190567760)_UserDefined (191079269)_UserDe_UserDefined (54476843)_UserDefined (55147844)_184746006	CBL_Cds (190567760)_UserDefined (191079269)_UserDe_UserDefined (54476843)_UserDefined (55147844)_184746006	1	chr11	119103121	119103399	+	AGGTGGTGCGGTTGTGTCAGAACCCAAAGCTGGCGCTAAAGAATAGCCCACCTTATATCTTAGACCTGCTACCAGATACCTACCAGCATCTCCGTACTATCTTGTCAAGATATGAGGGGAAGATGGAGACACTTGGAGAAAATGAGTATTTTAGGGTGTTTATGGAGAATTTGATGAAGAAAACTAAGCAAACCATAAGCCTCTTCAAGGA	Homo sapiens	hg19
CBL_Cds (190567760)_UserDefined (191079269)_UserDe_UserDefined (54476843)_UserDefined (55147844)_184746007	CBL_Cds (190567760)_UserDefined (191079269)_UserDe_UserDefined (54476843)_UserDefined (55147844)_184746007	1	chr11	119103333	119103591	-	TGGCAACCTTTTATATAAACTATACCTTTAAATCAAATGTCAACTTTCCATTCCTACTAACATAAAATTAAAACCAACTCAACTACTTCTATGTGTTACCCATTCAGGCAGTCACAGACCTGCATAATTATTTGTGTAGTATTTCTCCATTACCTAGGCTGAGAATTCTCCTCATACATTCTTTCTTTTCCCT	Homo sapiens	hg19
CBL_Cds (190567761)_UserDefined (191079273)_UserDe_UserDefined (54476849)_UserDefined (55147845)_184746008	CBL_Cds (190567761)_UserDefined (191079273)_UserDe_UserDefined (54476849)_UserDefined (55147845)_184746008	1	chr11	119142406	119142647	+	TAGGCGAAACCTAACCAAACTGTCCCTCATCTTCAGCCACATGCTGGCAGAACTAAAAGGAATCTTTCCAAGTGGACTCTTTCAGGGAGACACATTTCGGATTACTAAAGCAGATGCTGCGGAATTTTGGAGAAAAGCTTTTGGGGAAAAGTAAGTCTCAGAATAATGAATT	Homo sapiens	hg19
CBL_Cds (190567762)_UserDefined (191079280)_UserDe_UserDefined (54476877)_UserDefined (55147855)_184746025	CBL_Cds (190567762)_UserDefined (191079280)_UserDe_UserDefined (54476877)_UserDefined (55147855)_184746025	1	chr11	119170162	119170436	+	CTTCTAGATGTCACTGAAGGTTCCCAAGTTCCCGAGAGGCCTCCAAAACCATTCCCGCGGAGAATCAACTCTGAACGGAAAGCTGGCAGCTGTCAGCAAGGTAGTGGTCCTGCCGCCTCTGCTGCCACCGCCTCACCTCAGCTCTCCAGTGAGATCGAGAACCTCATGAGTCAGGGGTACTCCTACCAGGACATCCAGAAAGCTTT	Homo sapiens	hg19
CBL_Cds (190567762)_UserDefined (191079280)_UserDe_UserDefined (54476877)_UserDefined (55147855)_184746026	CBL_Cds (190567762)_UserDefined (191079280)_UserDe_UserDefined (54476877)_UserDefined (55147855)_184746026	1	chr11	119170370	119170606	-	GAACTCCTGCCCTTCTAGGTGCCACTTGAGTAATAACTCCCAACTCACTGGTCCTCTAAACCTGCAGCAGGGAGATGGTGTGCTAGGTAGCTACATGGGCAGGAGAAGAAATGGAAACAAATTCCCGGAGGATGTTTTTGGCCATCTCGATGTTGTTCTGGGCAATGACCA	Homo sapiens	hg19
Coordinate Merged_UserDefined (189891494)_UserDefi_UserDefined (54476617)_UserDefined (47591633)_184745794	Coordinate Merged_UserDefined (189891494)_UserDefi_UserDefined (54476617)_UserDefined (47591633)_184745794	1	chr2	25463135	25463382	+	GGCTATACCTCGAGAAATCGCGAGATGTCCCTCTTGTCACTAACGCCCATGGCCACCACATTCTCAAAGAGCCAGAAGAAGGGGCGATCATCTCCCTCCTTGGGCCGCGCATCATGCAGGAGGCGGTAGAACTCAAAGAAGAGCCGGCCAGTGCCCTCTGAGAGGTCGGAAGAGAAAGCCATCAGCTG	Homo sapiens	hg19
Coordinate Merged_UserDefined (189891494)_UserDefi_UserDefined (54476617)_UserDefined (47591633)_184745795	Coordinate Merged_UserDefined (189891494)_UserDefi_UserDefined (54476617)_UserDefined (47591633)_184745795	1	chr2	25463319	25463583	-	CAATGACCTCTCCATCGTCAACCCTGCTCGCAAGGGCCTCTACGGTAGGTACCATCCTGTCCCCTCCACCTTCTCAGCTGGTGCTTCCGCACATAGGCTTCCTCCTTGGATATTTCTGCCCTGGGACAGCTATTCCCGATGACCCTGTCTTCCCGTGCCCTCCCCGTGCCCGAGCCACACCACTGTCCTATGCAGACAGCCCC	Homo sapiens	hg19
Coordinate Merged_UserDefined (189891494)_UserDefi_UserDefined (54476617)_UserDefined (47591633)_184745796	Coordinate Merged_UserDefined (189891494)_UserDefi_UserDefined (54476617)_UserDefined (47591633)_184745796	1	chr2	25463519	25463783	+	GCAGGGACTGCCCCCAATCACCAGATCGAATGGGCCCCACTCCTGGATCTGGGAGGATAAAGGCAACGTGATGGGCCTGCTGTCCAGGGACAGAGGCAGACAGGAAGAAAGAGAAATTATCTGTGAACTTGGCAAAGAAGTCCTTTGACACGAAAGAGAGGAGACCCAGCTGCTCTGCAGGCTCACGACCCTAGCTGCA	Homo sapiens	hg19
Coordinate Merged_UserDefined (189891496)_UserDefi_UserDefined (54476869)_UserDefined (47591637)_184745803	Coordinate Merged_UserDefined (189891496)_UserDefi_UserDefined (54476869)_UserDefined (47591637)_184745803	1	chr2	25468847	25469089	+	GCAACAAACTTACCCTCAATGTTCCGGCACTTCTGCCGCACCTCGTACACCAGCCGCTCTGCAAGGGGAGGAGAGCTGGCGTCAGAGGAGGCCGCGCCTGCTCCTCGGATGCAGGCCTCCTGGTGCCACCCTCTCCAGAAGCAGGCCAACTACCTCTTGTGCGCTCATCAATAATCTCCTTGA	Homo sapiens	hg19
Coordinate Merged_UserDefined (189891496)_UserDefi_UserDefined (54476869)_UserDefined (47591637)_184745804	Coordinate Merged_UserDefined (189891496)_UserDefi_UserDefined (54476869)_UserDefined (47591637)_184745804	1	chr2	25469025	25469307	-	AGACCAGGCCGCACCCCACTGTAAGGAGGGTGGGGGAAGGGGCTGGAGTTTCCTGTCAGCCTGTAACTGACCTTGGCACCTGCTTTCCTCCTCCAGAAGAGAAGAATCCCTACAAAGAAGTGTACACGGACATGTGGGTGGAACCTGAGGCAGCTGCCTACGCACCACCTCCACCAGCCAAAAAGCCCCGGAAGAGCACAGCGGAGAAGCCCAAGGT	Homo sapiens	hg19
Coordinate Merged_UserDefined (189891497)_UserDefi_UserDefined (54454479)_UserDefined (37356674)_184746040	Coordinate Merged_UserDefined (189891497)_UserDefi_UserDefined (54454479)_UserDefined (37356674)_184746040	1	chr2	198267150	198267386	+	CACTTGAGCCCAAAGGTTTGAGTCCAGTCTGGGCAACATAGTAAGACCCTGTCTCCTAAAGAAAAAAAAAAAAAGACAAAGTTACATTACAACTTACCATGTTCAATGATTTCAACTAAACTTCTAAGATGTGGCAAGATGGCACAGCCCATAAGAATAGCTATCTGTTGT	Homo sapiens	hg19
Coordinate Merged_UserDefined (189891497)_UserDefi_UserDefined (54454479)_UserDefined (37356674)_184746041	Coordinate Merged_UserDefined (189891497)_UserDefi_UserDefined (54454479)_UserDefined (37356674)_184746041	1	chr2	198267320	198267566	-	TATGATCTCTACCATGAGACCTGATATAGATAACATGGATGAGTATGTCCGTAACACAACAGCTAGAGCTTTTGCTGTTGTAGCCTCTGCCCTGGGCATTCCTTCTTTATTGCCCTTCTTAAAAGCTGTGTGCAAAAGCAAGAAGTCCTGGCAAGCGAGACACACTGGTATTAAGATTGTA	Homo sapiens	hg19
Coordinate Merged_UserDefined (189891497)_UserDefi_UserDefined (54454479)_UserDefined (37356674)_184746042	Coordinate Merged_UserDefined (189891497)_UserDefi_UserDefined (54454479)_UserDefined (37356674)_184746042	1	chr2	198267500	198267760	+	AGTAGCCAGACCAGCAGCCTAAAATGTAAACAAAGAAAGGACAGTCATGAGTTGGTAATATTAATCTTCAACCATTTCTTTCCATAATCAATTCCATAAACAGATATAAATTTTCTTCTCTAGAAATTAAATGTAAATACCTTTGCCAAATTAGAAATGATCTCTCGGCCTTCCACTCTAGCATAGTAATCTTCA	Homo sapiens	hg19
Coordinate Merged_UserDefined (189891497)_UserDefi_UserDefined (54454479)_UserDefined (37356674)_184746043	Coordinate Merged_UserDefined (189891497)_UserDefi_UserDefined (54454479)_UserDefined (37356674)_184746043	1	chr2	198267694	198267938	-	TATAATTAAAATTCTTAAACAGTTCGTCCCTTGATTAACAAAAGTCCTGATAATTCTAAATTTCTTATGTATGTTTAATTCTGTACATGAGCATTTCATCAGTAATTGATGTGAAAGTGTAGCTTCTTCTCTTTTCTCTTTTTCAGATCCTCGTGGTCATTGAACCGCTATTGATTGAT	Homo sapiens	hg19
Coordinate Merged_UserDefined (189891498)_UserDefi_UserDefined (54454532)_UserDefined (55147868)_184745815	Coordinate Merged_UserDefined (189891498)_UserDefi_UserDefined (54454532)_UserDefined (55147868)_184745815	1	chr2	25505222	25505504	+	CTCTCAGGGTATGCTGGTGGGCCCAGAAGAGGCTGCCCCTGGTGCTGAGGACTCACCCGCTTCTGCAGGGGCTCCTCGGCCCTCCTTGGGGGTGCAGCAGCCATTTTCCACTGCTCTTGAGGCTTCAGGCAGGGTCTCAGCTGCACCCTCTCCCTCTGCTGGGGCCCCGCCCTTCTGCCCCCCAGCAGGGCTCCCCTCCTCTGGCTGGGGCTCACTCC	Homo sapiens	hg19
Coordinate Merged_UserDefined (189891498)_UserDefi_UserDefined (54454532)_UserDefined (55147868)_184745816	Coordinate Merged_UserDefined (189891498)_UserDefi_UserDefined (54454532)_UserDefined (55147868)_184745816	1	chr2	25505438	25505710	-	CATAACATTCTCTAGAATTTCAGAGCGGTCAATGATCCAAAACAGGCTAAGCCCACTGATCTAACCCTCCTCTTGTGTATCTTTCTTACATTTGCAGGTGGAAAGCGGTGACACGCCAAAGGACCCTGCGGTGATCTCCAAGTCCCCATCCATGGCCCAGGACTCAGGCGCCTCAGAGCTATTACCCAATGGGGACTTGGAGAAGCGG	Homo sapiens	hg19
Coordinate Merged_UserDefined (189891499)_UserDefi_UserDefined (54476060)_UserDefined (55147883)_184746038	Coordinate Merged_UserDefined (189891499)_UserDefi_UserDefined (54476060)_UserDefined (55147883)_184746038	1	chr2	198266521	198266757	+	TATTCTGCATCCATAAGAGGAATAAGATACCCAATAGCCTTCAAGAAAGCAGCCAAACCCTATTTTTAAATAAAAAATATATGTACTTTAGTAATTTAGATTTATGTCGCCTTAACTTTAATGAAGATAAATCAAAAGGTAATTGGTGGATTTACCTTTCCTCTGTGTTGG	Homo sapiens	hg19
Coordinate Merged_UserDefined (189891499)_UserDefi_UserDefined (54476060)_UserDefined (55147883)_184746039	Coordinate Merged_UserDefined (189891499)_UserDefi_UserDefined (54476060)_UserDefined (55147883)_184746039	1	chr2	198266691	198266934	-	TTAGGTAATGTTGGGGCATAGTTAAAACCTGTGTTTGGTTTTGTAGGTCTTGTGGATGAGCAGCAGAAAGTTCGGACCATCAGTGCTTTGGCCATTGCTGCCTTGGCTGAAGCAGCAACTCCTTATGGTATCGAATCTTTTGATTCTGTGTTAAAGCCTTTATGGAAGGGTATCCGC	Homo sapiens	hg19
Coordinate Merged_UserDefined (189891500)_UserDefi_UserDefined (45686525)_UserDefined (35213997)_184745773	Coordinate Merged_UserDefined (189891500)_UserDefi_UserDefined (45686525)_UserDefined (35213997)_184745773	1	chr17	7578139	7578400	+	CCAGACCTCAGGCGGCTCATAGGGCACCACCACACTATGTCGAAAAGTGTTTCTGTCATCCAAATACTCCACACGCAAATTTCCTTCCACTCGGATAAGATGCTGAGGAGGGGCCAGACCTAAGAGCAATCAGTGAGGAATCAGAGGCCTGGGGACCCTGGGCAACCAGCCCTGTCGTCTCTCCAGCCCCAGCTGCTCAC	Homo sapiens	hg19
Coordinate Merged_UserDefined (189891500)_UserDefi_UserDefined (45686525)_UserDefined (35213997)_184745774	Coordinate Merged_UserDefined (189891500)_UserDefi_UserDefined (45686525)_UserDefined (35213997)_184745774	1	chr17	7578339	7578625	-	CCCTGACTTTCAACTCTGTCTCCTTCCTCTTCCTACAGTACTCCCCTGCCCTCAACAAGATGTTTTGCCAACTGGCCAAGACCTGCCCTGTGCAGCTGTGGGTTGATTCCACACCCCCGCCCGGCACCCGCGTCCGCGCCATGGCCATCTACAAGCAGTCACAGCACATGACGGAGGTTGTGAGGCGCTGCCCCCACCATGAGCGCTGCTCAGATAGCGATGG	Homo sapiens	hg19
Coordinate Merged_UserDefined (189891501)_UserDefi_UserDefined (54404202)_UserDefined (35213998)_184745775	Coordinate Merged_UserDefined (189891501)_UserDefi_UserDefined (54404202)_UserDefined (35213998)_184745775	1	chr17	7579274	7579554	+	GGCAACTGACCGTGCAAGTCACAGACTTGGCTGTCCCAGAATGCAAGAAGCCCAGACGGAAACCGTAGCTGCCCTGGTAGGTTTTCTGGGAAGGGACAGAAGATGACAGGGGCCAGGAGGGGGCTGGTGCAGGGGCCGCCGGTGTAGGAGCTGCTGGTGCAGGGGCCACGGGGGGAGCAGCCTCTGGCATTCTGGGAGCTTCATCTGGACCTGGGTCTTC	Homo sapiens	hg19
Coordinate Merged_UserDefined (189891501)_UserDefi_UserDefined (54404202)_UserDefined (35213998)_184745776	Coordinate Merged_UserDefined (189891501)_UserDefi_UserDefined (54404202)_UserDefined (35213998)_184745776	1	chr17	7579488	7579772	-	TCTGCTCTTGTCTTTCAGACTTCCTGAAAACAACGTTCTGGTAAGGACAAGGGTTGGGCTGGGGACCTGGAGGGCTGGGGACCTGGAGGGCTGGGGGGCTGGGGGGCTGAGGACCTGGTCCTCTGACTGCTCTTTTCACCCATCTACAGTCCCCCTTGCCGTCCCAAGCAATGGATGATTTGATGCTGTCCCCGGACGATATTGAACAATGGTTCACTG	Homo sapiens	hg19
Coordinate Merged_UserDefined (189891501)_UserDefi_UserDefined (54404202)_UserDefined (35213998)_184745777	Coordinate Merged_UserDefined (189891501)_UserDefi_UserDefined (54404202)_UserDefined (35213998)_184745777	1	chr17	7579706	7579984	+	AAAGTCAGTCCCATGGAATTTTCGCTTCCCACAGGTCTCTGCTAGGGGGCTGGGGTTGGGGTGGGGGTGGTGGGCCTGCCCTTCCAATGGATCCACTCACAGTTTCCATAGGTCTGAAAATGTTTCCTGACTCAGAGGGGGCTCGACGCTAGGATCTGACTGCGGCTCCTCCATGGCAGTGACCCGGAAGGCAGTCTGGCTGCTGCAAGAGGA	Homo sapiens	hg19
Coordinate Merged_UserDefined (189891502)_UserDefi_UserDefined (54401941)_UserDefined (35213996)_184745768	Coordinate Merged_UserDefined (189891502)_UserDefi_UserDefined (54401941)_UserDefined (35213996)_184745768	1	chr17	7576486	7576772	+	TACAATATTTTCAACTTACGACGAGTTTATCAGGAAGTAACACCATCGTAAGTCAAGTAGCATCTGTATCAGGCAAAGTCATAGAACCATTTTCATGCTCTCTTTAACAATTTTCTTTTTGAAAGCTGGTCTGGTCCTTTAAAATATATATTATGGTATAAGTTGGTGTTCTGAAGTTAGTTAGCTACAACCAGGAGCCATTGTCTTTGAGGCATCAC	Homo sapiens	hg19
Coordinate Merged_UserDefined (189891502)_UserDefi_UserDefined (54401941)_UserDefined (35213996)_184745769	Coordinate Merged_UserDefined (189891502)_UserDefi_UserDefined (54401941)_UserDefined (35213996)_184745769	1	chr17	7576706	7576990	-	TTCACTTTTATCACCTTTCCTTGCCTCTTTCCTAGCACTGCCCAACAACACCAGCTCCTCTCCCCAGCCAAAGAAGAAACCACTGGATGGAGAATATTTCACCCTTCAGGTACTAAGTCTTGGGACCTCTTATCAAGTGGAAAGTTTCCAGTCTAACACTCAAAATGCCGTTTTCTTCTTGACTGTTTTACCTGCAATTGGGGCATTTGCCATCAGGGGGCAG	Homo sapiens	hg19
Coordinate Merged_UserDefined (189891502)_UserDefi_UserDefined (54401941)_UserDefined (35213996)_184745770	Coordinate Merged_UserDefined (189891502)_UserDefi_UserDefined (54401941)_UserDefined (35213996)_184745770	1	chr17	7576928	7577192	+	ATCTGAGGCATAACTGCACCCTTGGTCTCCTCCACCGCTTCTTGTCCTGCTTGCTTACCTCGCTTAGTGCTCCCTGGGGGCAGCTCGTGGTGAGGCTCCCCTTTCTTGCGGAGATTCTCTTCCTCTGTGCGCCGGTCTCTCCCAGGACAGGCACAAACACGCACCTCAAAGCTGTTCCGTCCCAGTAGATTACCACTAC	Homo sapiens	hg19
Coordinate Merged_UserDefined (189891502)_UserDefi_UserDefined (54401941)_UserDefined (35213996)_184745771	Coordinate Merged_UserDefined (189891502)_UserDefi_UserDefined (54401941)_UserDefined (35213996)_184745771	1	chr17	7577126	7577364	-	TCTCTGGCTTTGGGACCTCTTAACCTGTGGCTTCTCCTCCACCTACCTGGAGCTGGAGCTTAGGCTCCAGAAAGGACAAGGGTGGTTGGGAGTAGATGGAGCCTGGTTTTTTAAATGGGACAGGTAGGACCTGATTTCCTTACTGCCTCTTGCTTCTCTTTTCCTATCCTGAG	Homo sapiens	hg19
Coordinate Merged_UserDefined (189891503)_UserDefi_UserDefined (54454520)_UserDefined (52805259)_184745953	Coordinate Merged_UserDefined (189891503)_UserDefi_UserDefined (54454520)_UserDefined (52805259)_184745953	1	chr4	106155014	106155250	+	TTTAGAATTCAACTAGAGGGCAGCCTTGTGGATGGCCCCGAAGCAAGCCTGATGGAACAGGATAGAACCAACCATGTTGAGGGCAACAGACTAAGTCCATTCCTGATACCATCACCTCCCATTTGCCAGACAGAACCTCTGGCTACAAAGCTCCAGAATGGAAGCCC	Homo sapiens	hg19
Coordinate Merged_UserDefined (189891503)_UserDefi_UserDefined (54454520)_UserDefined (52805259)_184745954	Coordinate Merged_UserDefined (189891503)_UserDefi_UserDefined (54454520)_UserDefined (52805259)_184745954	1	chr4	106155184	106155420	-	GCGTTTTATTCCTCCATTTTGCAAACACTTGGAATACCCTCTACTTTCTTGTGTAAAGTCAGGACTCACACGACTATTCTGGCTTCCCTTCATACAGGGTATTCCATAATAACTTTTGAAAGAGTGCCACTTGGTGTCTCCATTTACTTCTGGATGAGCTCTCTCAGGCAGTGG	Homo sapiens	hg19
Coordinate Merged_UserDefined (189891503)_UserDefi_UserDefined (54454520)_UserDefined (52805259)_184745955	Coordinate Merged_UserDefined (189891503)_UserDefi_UserDefined (54454520)_UserDefined (52805259)_184745955	1	chr4	106155322	106155558	+	AAGTGTTTGCAAAATGGAGGAATAAAACGCACAGTTAGTGAACCTTCTCTCTCTGGGCTCCTTCAGATCAAGAAATTGAAACAAGACCAAAAGGCTAATGGAGAAAGACGTAACTTCGGGGTAAGCCAAGAAAGAAATCCAGGTGAAAGCAGTCAACCAAATGTCT	Homo sapiens	hg19
Coordinate Merged_UserDefined (189891503)_UserDefi_UserDefined (54454520)_UserDefined (52805259)_184745956	Coordinate Merged_UserDefined (189891503)_UserDefi_UserDefined (54454520)_UserDefined (52805259)_184745956	1	chr4	106155490	106155727	-	CAATGTTCTTGTCATGGTAATTAGCACTTTTCCCCTCCTGCTCATTCAGAATCTGAAGCTCTGGATTTTCAGGCCCACTGCAGTTATGTGTTGAAAAACTGGTGAAATCTTTAACTGCATTTTCTTGGGCTACAGAACTCACAGATTCTTTCTTATCACTCAAATCGGAG	Homo sapiens	hg19
Coordinate Merged_UserDefined (189891503)_UserDefi_UserDefined (54454520)_UserDefined (52805259)_184745957	Coordinate Merged_UserDefined (189891503)_UserDefi_UserDefined (54454520)_UserDefined (52805259)_184745957	1	chr4	106155652	106155888	+	AACATTGTATTACTTAAAAACAAGGCAGTGCTAATGCCTAATGGTGCTACAGTTTCTGCCTCTTCCGTGGAACACACACATGGTGAACTCCTGGAAAAAACACTGTCTCAATATTATCCAGATTGTGTTTCCATTGCGGTGCAGAAAACCACATCTCACATAAATGCCA	Homo sapiens	hg19
Coordinate Merged_UserDefined (189891503)_UserDefi_UserDefined (54454520)_UserDefined (52805259)_184745958	Coordinate Merged_UserDefined (189891503)_UserDefi_UserDefined (54454520)_UserDefined (52805259)_184745958	1	chr4	106155788	106156024	-	CATCACAGGCCTCACTCACCACTGCAGCTGGCTTTGGAGGCAGCTCAGAGTTAGAGGTCTGTGCGGAATTGATCTGCCCTGAGGTATGCGATGGGTGAGTGATCTCACAGGACAACTCATTAGTAGCCTGACTGTTAATGGCATTTATGTGAGATGTGGTTTTCTGCA	Homo sapiens	hg19
Coordinate Merged_UserDefined (189891503)_UserDefi_UserDefined (54454520)_UserDefined (52805259)_184745959	Coordinate Merged_UserDefined (189891503)_UserDefi_UserDefined (54454520)_UserDefined (52805259)_184745959	1	chr4	106155932	106156168	+	CAGCTGCAGTGGTGAGTGAGGCCTGTGATGCTGATGATGCTGATAATGCCAGTAAACTAGCTGCAATGCTAAATACCTGTTCCTTTCAGAAACCAGAACAACTACAACAACAAAAATCAGTTTTTGAGATATGCCCATCTCCTGCAGAAAATAACATCCAGGGAACCACAAAGC	Homo sapiens	hg19
Coordinate Merged_UserDefined (189891503)_UserDefi_UserDefined (54454520)_UserDefined (52805259)_184745960	Coordinate Merged_UserDefined (189891503)_UserDefi_UserDefined (54454520)_UserDefined (52805259)_184745960	1	chr4	106156072	106156309	-	GAAAAGGAATCCTTAGTGAACACTGAGCTTTGCTTGAAGTAAGCACCATTCATTTCATTTTGTTTTAAATACCGTTCAGAGCTGCCACCAGGAGCTTGCAAATTGCTGCTGGAACCTGAACAGAATTCTTCACCAGACGCTAGCTTTGTGGTTCCCTGGATGTTATTTTCTG	Homo sapiens	hg19
Coordinate Merged_UserDefined (189891503)_UserDefi_UserDefined (54454520)_UserDefined (52805259)_184745961	Coordinate Merged_UserDefined (189891503)_UserDefi_UserDefined (54454520)_UserDefined (52805259)_184745961	1	chr4	106156216	106156452	+	AGCTCAGTGTTCACTAAGGATTCCTTTTCTGCCACTACCACACCACCACCACCATCACAATTGCTTCTTTCTCCCCCTCCTCCTCTTCCACAGGTTCCTCAGCTTCCTTCAGAAGGAAAAAGCACTCTGAATGGTGGAGTTTTAGAAGAACACCACCACTACCCCAACC	Homo sapiens	hg19
Coordinate Merged_UserDefined (189891503)_UserDefi_UserDefined (54454520)_UserDefined (52805259)_184745962	Coordinate Merged_UserDefined (189891503)_UserDefi_UserDefined (54454520)_UserDefined (52805259)_184745962	1	chr4	106156380	106156616	-	GTCCCTGCAGTCTGTATGTCATTCCTGTTCACACAATTATTCTGAGGCCTTTCAGAAAGCATCGGAGAAGGGCTGCATACATGTGTAGATGGATTAGGACTCTGGGAAGGTGGTGCCTCAGGTTTACCCTCTATTTTCACTTCCCTTAAAAGTGTTGTGTTACTTTGGTTG	Homo sapiens	hg19
Coordinate Merged_UserDefined (189891503)_UserDefi_UserDefined (54454520)_UserDefined (52805259)_184745963	Coordinate Merged_UserDefined (189891503)_UserDefi_UserDefined (54454520)_UserDefined (52805259)_184745963	1	chr4	106156522	106156758	+	AACAGGAATGACATACAGACTGCAGGGACAATGACTGTTCCATTGTGTTCTGAGAAAACAAGACCAATGTCAGAACACCTCAAGCATAACCCACCAATTTTTGGTAGCAGTGGAGAGCTACAGGACAACTGCCAGCAGTTGATGAGAAACAAAGAGCAAGAGATTCTGAAG	Homo sapiens	hg19
Coordinate Merged_UserDefined (189891503)_UserDefi_UserDefined (54454520)_UserDefined (52805259)_184745964	Coordinate Merged_UserDefined (189891503)_UserDefi_UserDefined (54454520)_UserDefined (52805259)_184745964	1	chr4	106156686	106156922	-	GAGATTGGGTTGATACTGAAGAATTGATGGCAGTGATGCCTCATTACGTTTTAGATGGGATTCCGCTTGGTGAAAACGAGGGGCCTTCAATTCAATCCATCCTGGTTTCAGATAGTGCTGTGTTGGGGGCACAAGATCTCGTGTTTGCTCCTTGTCTCGACCCTTCA	Homo sapiens	hg19
Coordinate Merged_UserDefined (189891503)_UserDefi_UserDefined (54454520)_UserDefined (52805259)_184745965	Coordinate Merged_UserDefined (189891503)_UserDefi_UserDefined (54454520)_UserDefined (52805259)_184745965	1	chr4	106156824	106157060	+	CCATCAATTCTTCAGTATCAACCCAATCTCTCCAATCAAATGACCTCCAAACAATACACTGGAAATTCCAACATGCCTGGGGGGCTCCCAAGGCAAGCTTACACCCAGAAAACAACACAGCTGGAGCACAAGTCACAAATGTACCAAGTTGAAATGAATCAAGGGCAGTCCC	Homo sapiens	hg19
Coordinate Merged_UserDefined (189891503)_UserDefi_UserDefined (54454520)_UserDefined (52805259)_184745966	Coordinate Merged_UserDefined (189891503)_UserDefi_UserDefined (54454520)_UserDefined (52805259)_184745966	1	chr4	106156988	106157224	-	CTGGGGACATAAGTTTTTCAGTTTGGGAATCTGCTCTTTGTTGAAAATGAAATCTAGTGCCACACAGTGACTGCACATGAGCTTTTGGTAAATGGTCTGTTTTGGAGAAGTGCACCTGGTGTGAGGGTTTTTGGAACTGGAGATGTTGGTCCACTGTACCTTGGGACT	Homo sapiens	hg19
Coordinate Merged_UserDefined (189891503)_UserDefi_UserDefined (54454520)_UserDefined (52805259)_184745967	Coordinate Merged_UserDefined (189891503)_UserDefi_UserDefined (54454520)_UserDefined (52805259)_184745967	1	chr4	106157126	106157363	+	ATTCCCAAACTGAAAAACTTATGTCCCCAGTGTTGAAACAGCACTTGAATCAACAGGCTTCAGAGACTGAGCCATTTTCAAACTCACACCTTTTGCAACATAAGCCTCATAAACAGGCAGCACAAACACAACCATCCCAGAGTTCACATCTCCCTCAAAACCAGCA	Homo sapiens	hg19
Coordinate Merged_UserDefined (189891503)_UserDefi_UserDefined (54454520)_UserDefined (52805259)_184745968	Coordinate Merged_UserDefined (189891503)_UserDefi_UserDefined (54454520)_UserDefined (52805259)_184745968	1	chr4	106157294	106157530	-	GAGTCTCGAACTCGCTTGATTTTGAATACTGATTTTCACCATGAAAACATTCTTCCACTTTAGTCTGGCCAAAGAATGATCCTTCTCTTTGCTGATCATTGTTGCTTTGGGGGTGAGGAAAAGTCTGGAGTATTTCCTCTTTATTCTTTATTTGTAATTTTTGCTGCTGTTG	Homo sapiens	hg19
Coordinate Merged_UserDefined (189891503)_UserDefi_UserDefined (54454520)_UserDefined (52805259)_184745969	Coordinate Merged_UserDefined (189891503)_UserDefi_UserDefined (54454520)_UserDefined (52805259)_184745969	1	chr4	106157434	106157671	+	TATTCAAAATCAAGCGAGTTCGAGACTCATAATGTCCAAATGGGACTGGAGGAAGTACAGAATATAAATCGTAGAAATTCCCCTTATAGTCAGACCATGAAATCAAGTGCATGCAAAATACAGGTTTCTTGTTCAAACAATACACACCTAGTTTCAGAGAATAAAGAA	Homo sapiens	hg19
Coordinate Merged_UserDefined (189891503)_UserDefi_UserDefined (54454520)_UserDefined (52805259)_184745970	Coordinate Merged_UserDefined (189891503)_UserDefi_UserDefined (54454520)_UserDefined (52805259)_184745970	1	chr4	106157602	106157839	-	TCTATTTTTATATCCCTGTAGAACTGAAGCTTGTTGTGACTTCTGCTCCTGTTCTTGAAAGCACCTGTGAAGAAGATCTTGCTTTGGGATCACATTATTTGGAAAATATTGCATGTGATGCAAGTTTTGGGTCTTGTTTCCTGCAAAAAGTTCAGGATGTGTAGTCTGT	Homo sapiens	hg19
Coordinate Merged_UserDefined (189891503)_UserDefi_UserDefined (54454520)_UserDefined (52805259)_184745971	Coordinate Merged_UserDefined (189891503)_UserDefi_UserDefined (54454520)_UserDefined (52805259)_184745971	1	chr4	106157770	106158006	+	AAACCAAGATATGTCTGGTCAACAAGCTGCGCAACTTGCTCAGCAAAGGTACTTGATACATAACCATGCAAATGTTTTTCCTGTGCCTGACCAGGGAGGAAGTCACACTCAGACCCCTCCCCAGAAGGACACTCAAAAGCATGCTGCTCTAAGGTGGCATCTCTTACAGAA	Homo sapiens	hg19
Coordinate Merged_UserDefined (189891503)_UserDefi_UserDefined (54454520)_UserDefined (52805259)_184745972	Coordinate Merged_UserDefined (189891503)_UserDefi_UserDefined (54454520)_UserDefined (52805259)_184745972	1	chr4	106157938	106158174	-	TGCAGGTGGATTCTCTTGCTTAGTTACCTTTTTCCATGTTTTGTTTTCTGGTGGTGCTGTGTGCATACAGGCATGTGGCTTGCATCCAGGTTCCACCTTAATTGGCCTGTGCATCTGACTATGGCAAGACTCAGTTTGGGGTTGCTGTGTTTGCTGCTGTTCTTGCTTCTG	Homo sapiens	hg19
Coordinate Merged_UserDefined (189891503)_UserDefi_UserDefined (54454520)_UserDefined (52805259)_184745973	Coordinate Merged_UserDefined (189891503)_UserDefi_UserDefined (54454520)_UserDefined (52805259)_184745973	1	chr4	106158108	106158348	+	AAGCTGTGATAATGTGCAGCAAAAGAGCATCATTGAGACCATGGAGCAGCATCTGAAGCAGTTTCACGCCAAGTCGTTATTTGACCATAAGGCTCTTACTCTCAAATCACAGAAGCAAGTAAAAGTTGAAATGTCAGGGCCAGTCACAGTTTTGACTAGACAAACCACTGCTGCA	Homo sapiens	hg19
Coordinate Merged_UserDefined (189891503)_UserDefi_UserDefined (54454520)_UserDefined (52805259)_184745974	Coordinate Merged_UserDefined (189891503)_UserDefi_UserDefined (54454520)_UserDefined (52805259)_184745974	1	chr4	106158282	106158527	-	AGATGGGAAATCATATTGAGTCTTGACAGGTGTATCCAATAAATTTTTTATAGGAGTATCTAGTAATTTGGAAGGTGACTCTATAAAATTATTGAGAACAGAAGCAGCTGTTCTTTTGGTTGGTGTCTTTTCTGAAGAAGTTGTTTGCTGCTCTAAAGCTGGGGTGTGGCTATCAAGTTCT	Homo sapiens	hg19
Coordinate Merged_UserDefined (189891503)_UserDefi_UserDefined (54454520)_UserDefined (52805259)_184745975	Coordinate Merged_UserDefined (189891503)_UserDefi_UserDefined (54454520)_UserDefined (52805259)_184745975	1	chr4	106158462	106158698	+	TTGCAGATGTGTAGGTAAGTGCCAGAAATGTACTGAGACACATGGCGTTTATCCAGAATTAGCAAATTTATCTTCAGATATGGGATTTTCCTTCTTTTTTTAAATCTTGAGTCTGGCAGCAATTTGTAAAGGCTCATAAAAATCTGAAGCTTACATTTTTTGTCAAGTTAC	Homo sapiens	hg19
Coordinate Merged_UserDefined (191079372)_UserDefi_UserDefined (54476862)_UserDefined (55147864)_184745798	Coordinate Merged_UserDefined (191079372)_UserDefi_UserDefined (54476862)_UserDefined (55147864)_184745798	1	chr2	25466733	25467016	+	CCTCACCTGTAGCGATTCCATCAAAGAGAGACAGCACCCGGATGGGCTTCCTCTTCTCAGCTGGGACAGGTGGGTAAACCTTTGGAGGGTCCTAAGCAGTGAGCACAACAGGTCAGATGCAGGCCCAGCGGTGTCCCAAGCTCCCACCCAGCGCTGGCCCTCCAGCCAGGCTCCTAGACCCACACACCCTGCGCACAGCTCAGGCCCCACAACCAAGGCTCAGCCAAG	Homo sapiens	hg19
Coordinate Merged_UserDefined (191079372)_UserDefi_UserDefined (54476862)_UserDefined (55147864)_184745799	Coordinate Merged_UserDefined (191079372)_UserDefi_UserDefined (54476862)_UserDefined (55147864)_184745799	1	chr2	25466957	25467242	-	CAGGTGCTTTTGCGTGGAGTGTGTGGACCTCTTGGTGGGGCCGGGGGCTGCCCAGGCAGCCATTAAGGAAGACCCCTGGAACTGCTACATGTGCGGGCACAAGGGTACCTACGGGCTGCTGCGGCGGCGAGAGGACTGGCCCTCCCGGCTCCAGATGTTCTTCGCTAATAACCACGACCAGGAATTTGTGAGTGCTGGGCCTGGGGCGCGGTCTCGAGCTCCC	Homo sapiens	hg19
Coordinate Merged_UserDefined (191079372)_UserDefi_UserDefined (54476862)_UserDefined (55147864)_184745800	Coordinate Merged_UserDefined (191079372)_UserDefi_UserDefined (54476862)_UserDefined (55147864)_184745800	1	chr2	25467181	25467432	+	GGAAGGAGACCCAGTGAGCAGAGGAGACTCTCAGCCCTGGTCCGGGGAGGCCAAGGTGTGCTACCTGGAATGGAAAGACCGGGTCTGGAGCATGGCTAGGGGGTGGAGGGTCTGTGGGGAAGGGAGAGGAGGGGAGGCGGTGGGCGGCGGGAGCCTGGGGCCCAGCTAAGGAGACCACTGGAGGCCACAAC	Homo sapiens	hg19
Coordinate Merged_UserDefined (191079372)_UserDefi_UserDefined (54476862)_UserDefined (55147864)_184745801	Coordinate Merged_UserDefined (191079372)_UserDefi_UserDefined (54476862)_UserDefined (55147864)_184745801	1	chr2	25467367	25467634	-	GGCCAGGTGTGGAGCCTCCCTTCGTCCTGGCCGTCCTGGGACCCGTCCTGGTGGTTTCTGACCCTTCCCGCTGCTGTCTAGAACTGCTTTCTGGAGTGTGCGTACCAGTACGACGACGACGGCTACCAGTCCTACTGCACCATCTGCTGTGGGGGCCGTGAGGTGCTCATGTGCGGAAACAACAACTGCTGCAGGTGAGGCTG	Homo sapiens	hg19
Coordinate_Cds (189852709)_UserDefined (190567692)_UserDefined (54476836)_UserDefined (33681914)_184746044	Coordinate_Cds (189852709)_UserDefined (190567692)_UserDefined (54476836)_UserDefined (33681914)_184746044	1	chr2	209113056	209113296	+	TTACTTGATCCCCATAAGCATGACGACCTATGATGATAGGTTTTACCCATCCACTCACAAGCCGGGGGATATTTTTGCAGATAATGGCTTCTCTGAAGACCGTGCCACCCAGAATATTTCGTATGGTGCCATTTGGTGATTTCCACATTTGTTTCAACTTGAACTCCTCAACCCT	Homo sapiens	hg19
Coordinate_Cds (189852709)_UserDefined (190567692)_UserDefined (54476836)_UserDefined (33681914)_184746045	Coordinate_Cds (189852709)_UserDefined (190567692)_UserDefined (54476836)_UserDefined (33681914)_184746045	1	chr2	209113230	209113472	-	GGTTATAACTATCCATTTGTCTGAAAAACTTTGCTTCTAATTTTTCTCTTTCAAGCTATGATTTAGGCATAGAGAATCGTGATGCCACCAACGACCAAGTCACCAAGGATGCTGCAGAAGCTATAAAGAAGCATAATGTTGGCGTCAAATGTGCCACTATCACTCCTGATGAGAAGA	Homo sapiens	hg19
Coordinate_Cds (189852710)_UserDefined (190567663)_UserDefined (54476613)_UserDefined (55105186)_184745849	Coordinate_Cds (189852710)_UserDefined (190567663)_UserDefined (54476613)_UserDefined (55105186)_184745849	1	chr20	31021052	31021312	+	AGGCTGGGTTTGACCAAAGAAGAGTCATTGCAGCAGAACGTGGGCCAGGAGGAGGCTGAAATCAAAAGTGGCTTGTGTGTCCCAGGAGAATCAGTGCGTATACAGCGTGGTCCAGCCACCCGACAGCGAGATGGGCATTTTAAGAAACGCTCTCGGCCAGATCTCCGAACCAGAGCCAGAAGGAATCTGTACAAAAA	Homo sapiens	hg19
Coordinate_Cds (189852710)_UserDefined (190567663)_UserDefined (54476613)_UserDefined (55105186)_184745850	Coordinate_Cds (189852710)_UserDefined (190567663)_UserDefined (54476613)_UserDefined (55105186)_184745850	1	chr20	31021250	31021521	-	GTTGTCTGGCTCAGCCTGGATCCGAGAAGCCACAGACTCAACTGGGAATTCGGGACCCTCCAGGTCGGGTGCTGCAGAGGATGTGCCTGGCAGATGGGGACTGCTCAGCCCTGCTGGGTCAGTCTTAGCCTCCCCATCCTTGTAGAGGGGAACATCTGAGGCCACAGATTTTGCATCCTTAGCAACCCCTGCTTGTTCTGACTCCTGTT	Homo sapiens	hg19
Coordinate_Cds (189852710)_UserDefined (190567663)_UserDefined (54476613)_UserDefined (55105186)_184745851	Coordinate_Cds (189852710)_UserDefined (190567663)_UserDefined (54476613)_UserDefined (55105186)_184745851	1	chr20	31021456	31021713	+	CTTGGCACGTGCCTCTGCATCTCCAGACAGAATTCCTAGCCTGCCTCAGGAAACTGTGGATCAGGAACCCAAGGATCAGAAGAGGAAATCCTTTGAGCAGGCGGCCTCTGCATCCTTTCCCGAAAAGAAGCCCCGGCTTGAAGATCGTCAGTCCTTTCGTAACACAATTGAAAGTGTTCACACCGAAAAGCCA	Homo sapiens	hg19
Coordinate_Cds (189852710)_UserDefined (190567663)_UserDefined (54476613)_UserDefined (55105186)_184745852	Coordinate_Cds (189852710)_UserDefined (190567663)_UserDefined (54476613)_UserDefined (55105186)_184745852	1	chr20	31021648	31021884	-	CAAACCTCTCATAAAAAGCTCTACATTCCCACATAATTAACTTCAGGGCCCCAGAGTTAAGGGCTCTATAATCTCATGACCCTCAAAGAAAACCTGGCTCCAGGGCAGCCAGGAATCAAACAGTCTCCTACCCGGATGGGCGGGACTTTGGGCTCCTCTTTAGTGGGCTGT	Homo sapiens	hg19
Coordinate_Cds (189852711)_UserDefined (190567699)_UserDefined (41824156)_UserDefined (55147905)_184745853	Coordinate_Cds (189852711)_UserDefined (190567699)_UserDefined (41824156)_UserDefined (55147905)_184745853	1	chr20	31022112	31022348	+	TTAAGCTACTAGAATCCTAGTTTTGCTTTACAGTCCCTAGGTCAGATCACCCAGTCAGTTAAAACTATTTTCTAATTCTTTTTTTGCAGATTCAACTTTCACGTATCAAACCACCCTGGGTGGTTAAAGGTCAGCCCACTTACCAGATATGCCCCCGGATCATCCCCACC	Homo sapiens	hg19
Coordinate_Cds (189852711)_UserDefined (190567699)_UserDefined (41824156)_UserDefined (55147905)_184745854	Coordinate_Cds (189852711)_UserDefined (190567699)_UserDefined (41824156)_UserDefined (55147905)_184745854	1	chr20	31022286	31022522	-	CACCTCCCTCATCGGTGGCCCCGCCGCCACCTCCACCCGGGCCACCCCCCCCTCCGATGGCAGTGGTGGCCGCCTCTCTATGGCAGTGGTGACCTCTCGCCCCTCGGACCTGCAGAGCACGGGCTTTAATGTCTGCGAGGGTCCTGGCGCCAGTCCAACCCCGGCAGGAGGACTCCGTGG	Homo sapiens	hg19
Coordinate_Cds (189852711)_UserDefined (190567699)_UserDefined (41824156)_UserDefined (55147905)_184745855	Coordinate_Cds (189852711)_UserDefined (190567699)_UserDefined (41824156)_UserDefined (55147905)_184745855	1	chr20	31022462	31022698	+	GGCAGAGGCAGCAGCAGTGGTGATGGTGGTGAGGCCTGTGGCCACCCTGAGCCCAGGGGAGGCCCGAGCACCCCTGGAAAGTGTACGTCAGATCTACAGCGAACACAACTACTGCCGCCTTATCCTCTAAATGGGGAGCATACCCAGGCCGGAACTGCCATGTCCAGAGCT	Homo sapiens	hg19
Coordinate_Cds (189852711)_UserDefined (190567699)_UserDefined (41824156)_UserDefined (55147905)_184745856	Coordinate_Cds (189852711)_UserDefined (190567699)_UserDefined (41824156)_UserDefined (55147905)_184745856	1	chr20	31022630	31022867	-	TCTCAGCTACTGAGGTTTGGGAGGACAGTAGGGGCAAGGCCTGGCATGGCTGGTCCCCAGTGGGAGCAACGGGGAGTTGGGAGGCATCTCCTAGCCCATCTGTGAGTCCAACTGTAGCCCTCTGTAGTAGGCAGCTTTCCTCCTTTCTCAGAGAAGGCAGGTCCTCTCTCCTAGC	Homo sapiens	hg19
Coordinate_Cds (189852711)_UserDefined (190567699)_UserDefined (41824156)_UserDefined (55147905)_184745857	Coordinate_Cds (189852711)_UserDefined (190567699)_UserDefined (41824156)_UserDefined (55147905)_184745857	1	chr20	31022800	31023036	+	GAGAGATTAGTGGAGCAGCCTCAGTTGCATCCGGATGTTAGAACTGAATGTGAGTCTGGCACCACTTCCTGGGAAAGTGATGATGAGGAGCAAGGACCCACCGTTCCTGCAGACAATGGTCCCATTCTGTCTCTAGTGGGAGATGATACATTAGAGAAAGGAACTGGCCAAG	Homo sapiens	hg19
Coordinate_Cds (189852711)_UserDefined (190567699)_UserDefined (41824156)_UserDefined (55147905)_184745858	Coordinate_Cds (189852711)_UserDefined (190567699)_UserDefined (41824156)_UserDefined (55147905)_184745858	1	chr20	31022966	31023202	-	AAGTTTTCTTGTCTAGTATCACTTTCCCTCATAGGAGGGCATGAGCCACCAAGCCCTAATTCGTCATCAAATGCTCTGTTCTGCAGGCAATCAGTCGGTGAGGATTCAGGTGTGGAACTGGGGGTCACATTTACAGGATCCTTCATAGTGGGATGACTGTCAAGAGCTT	Homo sapiens	hg19
Coordinate_Cds (189852711)_UserDefined (190567699)_UserDefined (41824156)_UserDefined (55147905)_184745859	Coordinate_Cds (189852711)_UserDefined (190567699)_UserDefined (41824156)_UserDefined (55147905)_184745859	1	chr20	31023134	31023371	+	TTGAAAACCAAGGCTCTCGTTTCTAACAGTTCTTTGCATTGGATACCCATCCCATCGAATGATGAGGTAGTGAAACAGCCCAAACCAGAATCCAGAGAACACATACCATCTGTTGAGCCCCAGGTTGGAGAGGAGTGGGAGAAAGCTGCTCCCACCCCTCCTGCATTGCC	Homo sapiens	hg19
Coordinate_Cds (189852711)_UserDefined (190567699)_UserDefined (41824156)_UserDefined (55147905)_184745860	Coordinate_Cds (189852711)_UserDefined (190567699)_UserDefined (41824156)_UserDefined (55147905)_184745860	1	chr20	31023302	31023539	-	TCACCGTGAGGACTCAGTGCTTCAGAGTCTCCGTTGATTTTCAGCTTTTCAATGTCCACCTGTTGACAGTAACTGCCATTGCTGTCACTGCCTCCTCGAGATGGCACAGTCCAGAGTGAAGTAAGGCTGTCAAGAGGATCTAGACCCTCCTCAGCTGTCAAATCCCCAGGC	Homo sapiens	hg19
Coordinate_Cds (189852711)_UserDefined (190567699)_UserDefined (41824156)_UserDefined (55147905)_184745861	Coordinate_Cds (189852711)_UserDefined (190567699)_UserDefined (41824156)_UserDefined (55147905)_184745861	1	chr20	31023468	31023704	+	CACGGTGAGTCCACGGATACAGCCTCTGACTTTGAAGGTCACCTCACGGAGGACAGCAGTGAGGCTGACACTAGAGAAGCTGCAGTGACAAAGGGATCTTCGGTGGACAAGGATGAGAAACCCAATTGGAACCAATCTGCCCCACTGTCCAAGGTGAATGGTGACATGCGTCTG	Homo sapiens	hg19
Coordinate_Cds (189852711)_UserDefined (190567699)_UserDefined (41824156)_UserDefined (55147905)_184745862	Coordinate_Cds (189852711)_UserDefined (190567699)_UserDefined (41824156)_UserDefined (55147905)_184745862	1	chr20	31023638	31023875	-	GCATCACAAGTGGGTTAGTGGCCTCCACTGAGGACCCAGGCATGGACAGGCACACGGCTCTTGGCTGGTACTCAGTACTGGCCAGCAGTAGGGAATCTGGGATCTTTTGGCGGACCGCACATACTCGAGACACCCAGCTCTGAGGAGCAACCATCCCATCTGTCCTTGTAACC	Homo sapiens	hg19
Coordinate_Cds (189852711)_UserDefined (190567699)_UserDefined (41824156)_UserDefined (55147905)_184745863	Coordinate_Cds (189852711)_UserDefined (190567699)_UserDefined (41824156)_UserDefined (55147905)_184745863	1	chr20	31023808	31024045	+	GCAGTTGCTGCAGGGTAGCTTGCCCCTAGAGAAGGTTCTTCCACCAGCCCACGATGACAGCATGTCAGAATCCCCACAAGTACCACTTACAAAAGACCAGAGCCATGGCTCGCTACGCATGGGATCTTTACATGGTCTTGGAAAAAACAGTGGCATGGTTGATGGAAGCAGC	Homo sapiens	hg19
Coordinate_Cds (189852711)_UserDefined (190567699)_UserDefined (41824156)_UserDefined (55147905)_184745864	Coordinate_Cds (189852711)_UserDefined (190567699)_UserDefined (41824156)_UserDefined (55147905)_184745864	1	chr20	31023978	31024214	-	ATGTAATGGGATTTGTCACTGGATGGAGGGAGTCAAAACTTGGGACTGCCTTGCAATTCTTTTGGGGTGCTCCAGGAGCCTGGGTGGCCTCAATCCTGGCAAGACCAGTGCCTGTTTCACAGCTATCTGGCAGAAGAGGCTCCTTCAAAGCCCTTAAAGAACTGGGGCT	Homo sapiens	hg19
Coordinate_Cds (189852711)_UserDefined (190567699)_UserDefined (41824156)_UserDefined (55147905)_184745865	Coordinate_Cds (189852711)_UserDefined (190567699)_UserDefined (41824156)_UserDefined (55147905)_184745865	1	chr20	31024142	31024378	+	CATCCTCTAGGAAACTGGAAGAAATGGATTCCAAAGAGCAGTTCTCTTCCTTTAGTTGTGAAGATCAGAAGGAAGTCCGTGCTATGTCACAGGACAGTAATTCAAATGCTGCTCCAGGAAAGAGCCCAGGAGATCTTACTACCTCGAGAACACCTCGTTTCTCATCTCCAA	Homo sapiens	hg19
Coordinate_Cds (189852711)_UserDefined (190567699)_UserDefined (41824156)_UserDefined (55147905)_184745866	Coordinate_Cds (189852711)_UserDefined (190567699)_UserDefined (41824156)_UserDefined (55147905)_184745866	1	chr20	31024312	31024549	-	GAAAAACTGGAGGGATCTCAGCAGGAAGAGGCATCGGGTCCGCAGGCCTGGGGCGCTGAAGGGTTGCAGCCACATTCCCAGAGCCAAAAAGCTTCTTCCCTTGGCCTGTAACATTGCTCTGATCACCCAGGGCCCGACCTGTCTGCTCTGGACCAAAGGAGATCACATTTGG	Homo sapiens	hg19
Coordinate_Cds (189852711)_UserDefined (190567699)_UserDefined (41824156)_UserDefined (55147905)_184745867	Coordinate_Cds (189852711)_UserDefined (190567699)_UserDefined (41824156)_UserDefined (55147905)_184745867	1	chr20	31024482	31024721	+	CCCAGTGGGAAGTTGGGACCAAGCACAAACTCCATGTCTGGTGGGGTACAGACTCCAAGGGAAGACTGGGCTCCAAAGCCACATGCCTTTGTTGGCAGCGTCAAGAATGAGAAGACTTTTGTGGGGGGTCCTCTTAAGGCAAATGCCGAGAACAGGAAAGCTACTGGGCATAGTC	Homo sapiens	hg19
Coordinate_Cds (189852711)_UserDefined (190567699)_UserDefined (41824156)_UserDefined (55147905)_184745868	Coordinate_Cds (189852711)_UserDefined (190567699)_UserDefined (41824156)_UserDefined (55147905)_184745868	1	chr20	31024656	31024898	-	ACTCAGTTGGAGTTTAGAAAGCTTCCCATAAAATGCCTGCTTGATGCTGAGTTGGGAGGGGAGAGAAGAAGGCTCCAGAGGCTCACTGAGCCCCTTCCCTGGCTCTCGGGGTAATTTCCAGAAGGGCAAGTCCATGACAAAGGGCATCCCTTCCAAGTGACCCACCAGTTCCAGGGG	Homo sapiens	hg19
Coordinate_Cds (189852711)_UserDefined (190567699)_UserDefined (41824156)_UserDefined (55147905)_184745869	Coordinate_Cds (189852711)_UserDefined (190567699)_UserDefined (41824156)_UserDefined (55147905)_184745869	1	chr20	31024832	31025105	+	TTCCACCAGCTTTAATTATTCCTCTAGCTCTCCCACCTTTCCCAAAGGCCTTGCTGGAAGTGTGGTGCAGCTGAGCCACAAAGCAAACTTTGGTGCGAGCCACAGTGCATCACTTTCCTTGCAAATGTTCACTGACAGCAGCACGGTGGAAAGCATCTCGCTCCAGTGTGCGTGCAGCCTGAAAGCCATGATCATGTGCCAAGGCTG	Homo sapiens	hg19
Coordinate_Cds (189852711)_UserDefined (190567699)_UserDefined (41824156)_UserDefined (55147905)_184745870	Coordinate_Cds (189852711)_UserDefined (190567699)_UserDefined (41824156)_UserDefined (55147905)_184745870	1	chr20	31025040	31025284	-	GCTCCTGCCTAAAGAGTATTATATCAATGATATTCTGTATACAGATTTAAGATCAATCATTATCAAAATACACACACTAAATATACAATGTTTCCCATGGCCATAATTTATTATCTCACCACAAGGCACAATACACAGAGCTTTGAGGGTCCAATACAGTCATCGTGACAGAACGCACCGC	Homo sapiens	hg19
Coordinate_Cds (189852712)_UserDefined (190567703)_UserDefined (54476865)_UserDefined (55147878)_184745843	Coordinate_Cds (189852712)_UserDefined (190567703)_UserDefined (54476865)_UserDefined (55147878)_184745843	1	chr2	25994272	25994510	+	TACCTGCTTTAGTGCCTTCTTGCTGTGCTTCTGTGATGGAGAAATGACTTTACCTGCTGGAATGGTGGGTGATGGGCAGCCTGACTGCGGGGAGGACGACGATACTAGGGAAAAAAAAGTGACAATAAAAGATTTTTGTTAACAGAGATACCAAGCACCATTCCTTCCCCAA	Homo sapiens	hg19
Coordinate_Cds (189852713)_UserDefined (190567709)_UserDefined (54476832)_UserDefined (55147874)_184745839	Coordinate_Cds (189852713)_UserDefined (190567709)_UserDefined (54476832)_UserDefined (55147874)_184745839	1	chr2	25978852	25979137	+	ACCTTCTGAGAGTCTTTCCTTCCAGCCTTGGGCTGCTGAAGTGAAGAATTCATTGTTAAGGGCTGAGCCATTTAACTTCATTAAACCATCTGGACCAACCTGGGTCAAAGAATAAGCCAAGGAAAGCTTACAAAGAAAGTGAAAGGTATCACGTCGTATTTGACCTTCCTTTCATTTTATAAAAGAATGTATATATATTTATTTTAATAGAAATATA	Homo sapiens	hg19
Coordinate_Cds (189852714)_UserDefined (190567707)_UserDefined (54476863)_UserDefined (55147872)_184745834	Coordinate_Cds (189852714)_UserDefined (190567707)_UserDefined (54476863)_UserDefined (55147872)_184745834	1	chr2	25972528	25972800	+	TTACCTTGAGAGGTGGTACTTTTCGCACCTGGATTCTGTCCCCTCTATTGAGAAAGGGCTGTGGTGAGACCTGAAATGGCTGCTGGTGCTGGCGATTCTCAGTGACACGTGGCCTCTTCTCCCAGCTCACAGGGGCCTCTTCTTGGGTGAGGGAAGACTTCCTCTTGAGGCTTTCTGGGCTCTGATCAACAAGAGTTGCTAGAGGTT	Homo sapiens	hg19
Coordinate_Cds (189852714)_UserDefined (190567707)_UserDefined (54476863)_UserDefined (55147872)_184745835	Coordinate_Cds (189852714)_UserDefined (190567707)_UserDefined (54476863)_UserDefined (55147872)_184745835	1	chr2	25972734	25973017	-	CAAGTGCCCAAAGGATGAGGATCTCTTGGAGCAGAAGCCAGTCACCTCTGCTGAACAGGAATCTGAGAAGAACCATCTCACCACAGCTTCTAATTATAACAAAAGTGAAAGCCAAGAATCTTTAGTTACATCGCCAAGCAAACCCAAGAGTCCTGGGGTTGAAAAACCAATAGTGAAGCCCACAGCAGGAGCGGGTCCACAGGAGACTAATATGAAAGA	Homo sapiens	hg19
Coordinate_Cds (189852714)_UserDefined (190567707)_UserDefined (54476863)_UserDefined (55147872)_184745836	Coordinate_Cds (189852714)_UserDefined (190567707)_UserDefined (54476863)_UserDefined (55147872)_184745836	1	chr2	25972952	25973189	+	GATGGGAAGAATGCTGCTAAGCTCATGTGTATTGAGAGCTGAGGAAAGCAGGGGCTCTGAAGATGTGGAGAAGTTCGGCTGCACTTCACCTTGGCTTTCACACTCTTCTTTTCTGCCTGGTGATGACATTTGCAATGCTTCTTCTTTACACTCTGACTGGGAGACTACTGG	Homo sapiens	hg19
Coordinate_Cds (189852714)_UserDefined (190567707)_UserDefined (54476863)_UserDefined (55147872)_184745837	Coordinate_Cds (189852714)_UserDefined (190567707)_UserDefined (54476863)_UserDefined (55147872)_184745837	1	chr2	25973122	25973388	-	TATCTCTATTAATGAATGCTTTCGCAACATGGGCTATTTTTCAACTGGAATATTTCTTTTTTCCCCTTTTTAGTTCTGGCCTGAGCCTTGAAGATTCTAAGAAATTGACAGCTTCTCCCAGTGATCCCAAAGTAAAGAAAACCCCAGCTGAACAACCAAAATCCATGCCTGTGTCAGAGGCCTCTCTTATCAGAATAGTTC	Homo sapiens	hg19
Coordinate_Cds (189852715)_UserDefined (190567714)_UserDefined (54476050)_UserDefined (55147880)_184745845	Coordinate_Cds (189852715)_UserDefined (190567714)_UserDefined (54476050)_UserDefined (55147880)_184745845	1	chr2	26029061	26029332	+	ACCTTCAAAGTATATACTCCCATTCTACCTGGAACCTTATAGAAGATGCCCTCTTCACCTCTGGAGTTTGTGTGAAGCATTGCATTCAGGCATGCAAGAGGAGAAGTCCCACTGCAAAACAAAGAAGAGATGTGATAAGGAACACAACAATTAATTTCTGTCTCTGAATATCCTATGTAACACTCAAAATAAAATTAATTA	Homo sapiens	hg19
Coordinate_Cds (189852716)_UserDefined (190567715)_UserDefined (54476861)_UserDefined (55147881)_184745846	Coordinate_Cds (189852716)_UserDefined (190567715)_UserDefined (54476861)_UserDefined (55147881)_184745846	1	chr2	26068202	26068444	+	AACAAAGCATTTATTATTAAGTAATTAATCTTCAGGACTAAAGTATACTATTATATACTACCAAATACTCTGATCAAGTATTATAATTATTACTAAAAATATTTAAATAACTCACCTGATTTCTTTTAGTCCTTCTCTCTGGATAACTTGAAGAATTTCTTTATGACTCATGGGTGT	Homo sapiens	hg19
Coordinate_Cds (189852716)_UserDefined (190567715)_UserDefined (54476861)_UserDefined (55147881)_184745847	Coordinate_Cds (189852716)_UserDefined (190567715)_UserDefined (54476861)_UserDefined (55147881)_184745847	1	chr2	26068378	26068620	-	GGGGATGGAGGGAGAAAGTAAACAATTGCATATGTATTAGTAGTGAATAATTGGGTTATTAATTTTAGCTTTTAAGACGTAATTATAAGAAATATATATAGAATTATAATAACTTGAAATAAGAAATAATTTATTATTATATACTTGTTTTTCAGGTCTTAGAAAAATACCCCAATA	Homo sapiens	hg19
Coordinate_Cds (189852717)_UserDefined (190567711)_UserDefined (54476831)_UserDefined (55147876)_184745841	Coordinate_Cds (189852717)_UserDefined (190567711)_UserDefined (54476831)_UserDefined (55147876)_184745841	1	chr2	25990415	25990691	+	TTACTGGTATGGAGTCTCTCAGATCTCTGGAATGACTTCTTCCCCAAGCCTAGTAAAGTATTTTCCACTTTAACTGAGGAAGAAAAGCTGGAGTTTGAGTTTTGAGGGCTGCCTGTCTGTCCATCAGATTGCTTTCCTTCCCATGTTGCTAGGAGAAAAAAATACGTATAAAGACTGGTAGCACTGAGATTATAGACAGAATCAATTAA	Homo sapiens	hg19
Coordinate_Cds (189852718)_UserDefined (190567710)_UserDefined (54454483)_UserDefined (55147875)_184745840	Coordinate_Cds (189852718)_UserDefined (190567710)_UserDefined (54454483)_UserDefined (55147875)_184745840	1	chr2	25982314	25982550	+	ACCTGTCGATCTACCTCTGGGAGTAGTAAAAGCAGTCGTTGCTGGCAATCTCCAGGAAGGACTGAAAATGTGTGCTTGTTGATCAGTGCTCGCAGATTTGTATTAACCAGAATGGAGTCCGGTGTCTCAACGTCAATGTCAGCACATTTAGTTCTTTTCATTTGTCCTA	Homo sapiens	hg19
Coordinate_Cds (189852719)_UserDefined (190567708)_UserDefined (54476045)_UserDefined (55147873)_184745838	Coordinate_Cds (189852719)_UserDefined (190567708)_UserDefined (54476045)_UserDefined (55147873)_184745838	1	chr2	25976364	25976650	+	TATTACCTCTGCCCATAGTAGCTTTCAAAGAATTGTTCTTTCCATGGCTCCACTTTTTTCTCCTTCTCAATCTCTTGTCGAATTCTCACCTGCATCTCAGGTGTAAACTCACCTGCAATGTACCCAAAAAAGGATATTCAATAGAAAAATGCTATTTGCAACATGTAACTATTTATAAATCATGAAAGACTCACGCAGGAATTGGAATACTACCATGTGAA	Homo sapiens	hg19
Coordinate_Cds (189852720)_UserDefined (190567717)_UserDefined (54476864)_UserDefined (55147871)_184745819	Coordinate_Cds (189852720)_UserDefined (190567717)_UserDefined (54476864)_UserDefined (55147871)_184745819	1	chr2	25964768	25965004	+	TACTTGTTTATTTCTGTGATTCCAAAAGGACGCAAAAAACCCAACTGGTCAACCCTTCCCTTCCCCCTCCTTTACAGTGTATCTCTTTCTAGTCTCATTACCGAACGACAAGGCAGGAGACGCACAGTTTGGAGGGGCCGATGCAATCATCATGGCAGAAAGCGCCACAGC	Homo sapiens	hg19
Coordinate_Cds (189852720)_UserDefined (190567717)_UserDefined (54476864)_UserDefined (55147871)_184745820	Coordinate_Cds (189852720)_UserDefined (190567717)_UserDefined (54476864)_UserDefined (55147871)_184745820	1	chr2	25964940	25965178	-	TAGGTGATGTCATGTCATTTTCAGTGACTGTCACTACCATCCCTGCTAGCCAAGCTATGAATCCCAGCAGCCATGGCCAGACCATTCCTGTTCAGGCGTTCTCCGAAGAGAACAGCATAGAGGGCACGCCTTCGAAATGTTACTGCCGCTTGAAAGCCATGATCATGTGCAAAGGC	Homo sapiens	hg19
Coordinate_Cds (189852720)_UserDefined (190567717)_UserDefined (54476864)_UserDefined (55147871)_184745821	Coordinate_Cds (189852720)_UserDefined (190567717)_UserDefined (54476864)_UserDefined (55147871)_184745821	1	chr2	25965110	25965346	+	TACATTGCTAGATACCTGGCTACCTGGTACAGCAGAGTTATGGTCCATGTCAGATGAGGTGGAGACATTGATCATGCCTCTATAGCTTGGCCCTATCTGGGTGGGGCTTCCATACAACTTCGGGGTTTGCAGGGGTGGAAGGAGTAGGGGCTGGTGGGTGGGGCTGTCTG	Homo sapiens	hg19
Coordinate_Cds (189852720)_UserDefined (190567717)_UserDefined (54476864)_UserDefined (55147871)_184745822	Coordinate_Cds (189852720)_UserDefined (190567717)_UserDefined (54476864)_UserDefined (55147871)_184745822	1	chr2	25965280	25965516	-	CACTTTAAGTAAGGAGAATTACCTGTTCACTAGAGGCCAAACATTTGATGAAAAGACCCTAGCCAGAGATTTAATTCAGGCAGCACAGAAGCAGATGGCTCATGCAGTGAGAGGTAAGGCAATCCGTAGCAGCCCCGAGCTTTTCAGTTCTACTGTTCTTCCTCTGCCTGC	Homo sapiens	hg19
Coordinate_Cds (189852720)_UserDefined (190567717)_UserDefined (54476864)_UserDefined (55147871)_184745823	Coordinate_Cds (189852720)_UserDefined (190567717)_UserDefined (54476864)_UserDefined (55147871)_184745823	1	chr2	25965446	25965685	+	TGGTTTGCTCATTCAATGGTATCTCAGCCTTCACATTCTTGCTAGCTAAGCAATCACTGGTAGATAGAGTTTCCCTGCTGTGAGGTCCTGAACTTGTGTCACCCTTGCCAGCACTCTGGGAAACCTGGGGCTCCTCTTTCACTGTGACAGATTCCTGCTCATCACCAG	Homo sapiens	hg19
Coordinate_Cds (189852720)_UserDefined (190567717)_UserDefined (54476864)_UserDefined (55147871)_184745824	Coordinate_Cds (189852720)_UserDefined (190567717)_UserDefined (54476864)_UserDefined (55147871)_184745824	1	chr2	25965616	25965852	-	CCTACGGCCGGGGCTCAGAGAGCTTTAGGAGGACCCATTCTGTAAACCCTGAAGATCGTTTTTGTCTAAGCAGCCCCACTGAAGCCTTGAAAATGGGATATACAGACTGTAAAAATGCAACAGGAGAGAGTAGCAGCAGCAAAGAAGATGACACTGATGAGGAAAGTACTG	Homo sapiens	hg19
Coordinate_Cds (189852720)_UserDefined (190567717)_UserDefined (54476864)_UserDefined (55147871)_184745825	Coordinate_Cds (189852720)_UserDefined (190567717)_UserDefined (54476864)_UserDefined (55147871)_184745825	1	chr2	25965784	25966020	+	GGTAGAAATATTCAGTAAGTAGTGCCCTGCCATTGCAGGTTTGGATGTCCTTCTGCCAGCAAAACCCAGCATGAACCTCTGGCTTGTGGAGATGTCTTCCAGCTGGAAACCTGAGTGAGCGAAGTTGAACTGTGAGGGCGGCACAACTGAGAGAAGATTCTGCCTCCGAACC	Homo sapiens	hg19
Coordinate_Cds (189852720)_UserDefined (190567717)_UserDefined (54476864)_UserDefined (55147871)_184745826	Coordinate_Cds (189852720)_UserDefined (190567717)_UserDefined (54476864)_UserDefined (55147871)_184745826	1	chr2	25965950	25966186	-	AGCAGCTGGGCAAAACCTTGCAAAGTAAGCAGCTCCCCCAGGTTCCAAGGCCCCTTCAGCTCTTTTCAGCTAAGGAGCTGAGGGACTCCAGCATTGACACACACCAATACCACGAAGGACTAAGTAAAGCAACCCAAGATCAGATCCTTCAGACTCTCATTCAGAGGGTTCGG	Homo sapiens	hg19
Coordinate_Cds (189852720)_UserDefined (190567717)_UserDefined (54476864)_UserDefined (55147871)_184745827	Coordinate_Cds (189852720)_UserDefined (190567717)_UserDefined (54476864)_UserDefined (55147871)_184745827	1	chr2	25966120	25966357	+	CTGCTGCGTAGCTGGATGGGACTGTCTCTCATTAACTTCCTCTCTGGTGCTATTTTCTGTTGTGTTGGTAGCTATGAGCGCTCCCATCCCCCTTTCCTCTTTTGCAGTCAGTGGAACCGTTTTCATTTCAACTTTGGTGAGAGGTTTAGGCAGAATTTGCTCCATGGGAACATC	Homo sapiens	hg19
Coordinate_Cds (189852720)_UserDefined (190567717)_UserDefined (54476864)_UserDefined (55147871)_184745828	Coordinate_Cds (189852720)_UserDefined (190567717)_UserDefined (54476864)_UserDefined (55147871)_184745828	1	chr2	25966290	25966526	-	TGCAACTACAGCACCTGCTGGATCAGCTCCACCCTCGAGCACTTTGCCAGCAGCTTCTAGCCTTAAAACCCCAGGAACTTCTTTAAACATGAATGGACCCACTTTAAGACCAACCTCTAGTATCCCTGCTAATAATCCTTTAGTGACTCAGCTGCTTCAAGGCAAAGAT	Homo sapiens	hg19
Coordinate_Cds (189852720)_UserDefined (190567717)_UserDefined (54476864)_UserDefined (55147871)_184745829	Coordinate_Cds (189852720)_UserDefined (190567717)_UserDefined (54476864)_UserDefined (55147871)_184745829	1	chr2	25966456	25966693	+	GCACTGACCTGGGGTACAGGAAGCTTTTCTAAAGTGGCTGTGGTCAATAAAGATGTTAAAGGGGAGGGAGTTACAGCCACTGGCACACTAGCATCTGTCTTTGATGAGGCTGAAGGGTTAGGTATATTCTTACTAGGACCTGCTTTGAGCTCAACTGTGCCATCAGCTG	Homo sapiens	hg19
Coordinate_Cds (189852720)_UserDefined (190567717)_UserDefined (54476864)_UserDefined (55147871)_184745830	Coordinate_Cds (189852720)_UserDefined (190567717)_UserDefined (54476864)_UserDefined (55147871)_184745830	1	chr2	25966626	25966869	-	CAAGTGTCCCATCACCAGCCCACATAGAGAAATTGGATAATGAAAAACTGAACCCCACCAGAGCAACAGCCACAGTGGCCTCTGTCAGCCATCCACAAGGGCCCAGTAGTTGCAGACAGGAGAAAGCACCTTCTCCAACAGGTCCTGCTCTAATCTCAGGTGCCTCACCTGTTCATTGTGC	Homo sapiens	hg19
Coordinate_Cds (189852720)_UserDefined (190567717)_UserDefined (54476864)_UserDefined (55147871)_184745831	Coordinate_Cds (189852720)_UserDefined (190567717)_UserDefined (54476864)_UserDefined (55147871)_184745831	1	chr2	25966806	25967057	+	GTGCATGCTCCACTGACGGCAGGTGTTGGAGGCACTGGGGGGGTTTGCTGTAGTTGTGCTCCAGAGACACTATGAGGCTGTGCCTGGCTTGGGGTGGTCTTGGTCTCAGACTGGGGCTGAGTCTCTGGACCACAGGGTAAAAGCTCTCTCGTACCTCCCCTGCTTCCAGTTCCTGCCAGTTCCAGTGTG	Homo sapiens	hg19
Coordinate_Cds (189852720)_UserDefined (190567717)_UserDefined (54476864)_UserDefined (55147871)_184745832	Coordinate_Cds (189852720)_UserDefined (190567717)_UserDefined (54476864)_UserDefined (55147871)_184745832	1	chr2	25966992	25967278	-	CCAGAACTCTTGCAGACATCAAAGCAAAAGCCCAACTGGTCAAAGCACAGAGGGCAGCAGCTGCCGCTGCCGCCGCAGCTGCTGCAGCCGCCTCAGTTGGAGGGACCATTCCAGGACCTGGCCCAGGGGGTGGACAAGGTCCAGGAGAGGGTGGTGAAGGGCAGACTGCTAGAGGAGGCAGTCCAGGCTCAGACAGAGTCAGTGAAACTGGAAAGGGCCCC	Homo sapiens	hg19
Coordinate_Cds (189852720)_UserDefined (190567717)_UserDefined (54476864)_UserDefined (55147871)_184745833	Coordinate_Cds (189852720)_UserDefined (190567717)_UserDefined (54476864)_UserDefined (55147871)_184745833	1	chr2	25967212	25967466	+	GCTCCTGTTCTGTTAGGACTAGTGATGGAGACTGGAAAACGAGCCCTGGGAGAGACCTGCGATGGATGAAACGGCATGGGGGAGATTCTGGAGACCGGGATCTGAAAGAAGTAGAGGGGAAAAAAACAACAGAGCTTAGTTTTCATTTGTAAGAATAACAAAACTTCATTAGCCCTCACATTTTAAAAA	Homo sapiens	hg19
Coordinate_Cds (189852721)_UserDefined (190567713)_UserDefined (54476867)_UserDefined (55147879)_184745844	Coordinate_Cds (189852721)_UserDefined (190567713)_UserDefined (54476867)_UserDefined (55147879)_184745844	1	chr2	26022217	26022495	+	TTACCTTTCCTTTTCCACCTGCTCTTTTTTCCCTCCTTGTTGCTGCCACCATCACTGCTGCTGCTGCTGTTCTCAGAACTCTGGGAATCTGACTGACCATCACTGCTTTCTTCTGAACCTTCTGACAGCTCTTTCACCCCATCCGGCACATCTTTCTGAAAATGTAGGCATCCAATTAGGATTAATCATTACCATTTAAGCAAACAGAAATTA	Homo sapiens	hg19
Coordinate_Cds (189852722)_UserDefined (190567712)_UserDefined (54476866)_UserDefined (55147877)_184745842	Coordinate_Cds (189852722)_UserDefined (190567712)_UserDefined (54476866)_UserDefined (55147877)_184745842	1	chr2	25991576	25991850	+	TACCAGGTTTGGCAGGTACAGAGTCACTGGCTGCTTTGACAGTCTTTAGTGAGAGATGCTGGTTGGAGGAGATGGATATGCTTGGCCTGCATTGCTGCTGCTGCTTCTTCTGCTGTTGCTGCTTTAGCGCCTATAAAGATAAAACAGACTATAAGAAACAAAACCAATCAGTTTTTTAGTAATAATATAAATTACTTCTTTTTTAAATGG	Homo sapiens	hg19
Coordinate_Cds (189852723)_UserDefined (190567716)_UserDefined (54476051)_UserDefined (55147882)_184745848	Coordinate_Cds (189852723)_UserDefined (190567716)_UserDefined (54476051)_UserDefined (55147882)_184745848	1	chr2	26101002	26101257	+	CCGTCTTGGCGGCCTCCGCCCAGGTCCTGCCCTTCTTCCTACGTCCCTTTTCCCTCATGTCGGGTCTTGAACTGACTGGGAGGCTCCCGTGTCCGGGCTCCGGCCGCCCTCCCTGCCTGCTCTGCCCTGCGCTGCTTTTCCCGCGGTGCCGGGAAAGGTGGGAGAAAAGGGAAGTCAGACCGGGGGGGCACCCA	Homo sapiens	hg19
Coordinate_Cds (189852749)_UserDefined (190567668)_UserDefined (41438730)_UserDefined (33681880)_184745952	Coordinate_Cds (189852749)_UserDefined (190567668)_UserDefined (41438730)_UserDefined (33681880)_184745952	1	chr15	90631786	90632050	+	CCTGGTCGCCATGGGCGTGCCTGCCAATGGTGATGGGCTTGGTCCAGCCAGGGACTAGGCGTGGGATGTTTTTGCAGATGATGGGCTCCCGGAAGACAGTCCCCCCCAGGATGTTCCGGATAGTTCCATTGGGACTTTTCCACATCTTCTTCAGCTTGAACTCTGTGAGGACAGAGATAATAGTGGTCCCACTGCAGCCG	Homo sapiens	hg19
Coordinate_Cds (189891377)_UserDefined (190567718)_UserDefined (54476882)_UserDefined (55147860)_184745943	Coordinate_Cds (189891377)_UserDefined (190567718)_UserDefined (54476882)_UserDefined (55147860)_184745943	1	chr17	58740249	58740515	+	TAATATCACATGCATAGATTTGTTGAGTTCTGGGATAAATTTTTTCTTATTTGTTTTACCTTCTTATTTTTCAGTCACTGGAGGAGGATCCATGGCCAAGGGTGAATTCTAAGGACCATATACCTGCCCTGGTTCGTAGCAATGCCTTCTCAGAGAATTTTTTAGAGGTTTCAGCTGAGATAGCTCGAGAGAATGTCCAAG	Homo sapiens	hg19
Coordinate_Cds (189891377)_UserDefined (190567718)_UserDefined (54476882)_UserDefined (55147860)_184745944	Coordinate_Cds (189891377)_UserDefined (190567718)_UserDefined (54476882)_UserDefined (55147860)_184745944	1	chr17	58740449	58740725	-	TTGTTGGAGGGGTTCTTTCAATTTCTTGGGCTTTCATTTGGCCAGGAGTTGACATCTTCAAATTTTTTTGGTCCATGACAGTGTTTGTTGAATTAGTAGGCACAAGGCCAATTGGAAGGCTATTATTCAAAGAATCATGTATCCTTAAAGTCAGGGCTTTAGCGCAATTTTCTTCAAGTGGTTCTGGATCTTTTGAGGGTATGACTACACC	Homo sapiens	hg19
Coordinate_Cds (189891377)_UserDefined (190567718)_UserDefined (54476882)_UserDefined (55147860)_184745945	Coordinate_Cds (189891377)_UserDefined (190567718)_UserDefined (54476882)_UserDefined (55147860)_184745945	1	chr17	58740659	58740899	+	AACTTTAAAAGGACATTAGAAGAGTCCAATTCTGGCCCCCTGATGAAGAAGCATAGACGAAATGGCTTAAGTCGAAGTAGTGGTGCTCAGCCTGCAAGTCTCCCCACAACCTCACAGCGAAAGAACTCTGTTAAACTCACCATGCGACGCAGACTTAGGGGCCAGAAGAAAATTG	Homo sapiens	hg19
Coordinate_Cds (189891377)_UserDefined (190567718)_UserDefined (54476882)_UserDefined (55147860)_184745946	Coordinate_Cds (189891377)_UserDefined (190567718)_UserDefined (54476882)_UserDefined (55147860)_184745946	1	chr17	58740833	58741079	-	TGCTGAATTCCAAAAAGTCAAACTGTATATTTCTTTTAATTTTCTCCCCTTAAAAAAAGTTCAACATCGGCACCAAATTTAAAAAGCCCTCTTATATCCTAAGTTTGGAAAAACCTCATTTCCCAGATGCATTTCAGCAAACACAAACAGTTTTCCTGTGTTGATGAAGTAAAGGATTTCC	Homo sapiens	hg19
Coordinate_Cds (189891378)_UserDefined (190567695)_UserDefined (41420066)_UserDefined (55147888)_184746000	Coordinate_Cds (189891378)_UserDefined (190567695)_UserDefined (41420066)_UserDefined (55147888)_184746000	1	chr8	117864148	117864392	+	TACAGGCATCACAGGCTCTGGGTCAATTTGTCCAGCTTTTCGCTTAACTCCCTGAGGTGGTGGTGGAGGCATAGCTGACTCATCTATGTTTGTTCTGCTGGCCTCCATCACTGACTCCTGGAGGCGGCTTGGCTCTTCAATAATGGGCTCATCTGCAATTGGTCATATGAAGAGAA	Homo sapiens	hg19
Coordinate_Cds (189891379)_UserDefined (190567693)_UserDefined (54476646)_UserDefined (55147886)_184745998	Coordinate_Cds (189891379)_UserDefined (190567693)_UserDefined (54476646)_UserDefined (55147886)_184745998	1	chr8	117861152	117861426	+	CCTGAAGACCATGAAGCATCTGCTGAGTCCTTTTGTTCCATCTTCTTTCTTCCTGATCTTGATCGCCCCCTGATGCATCTTCATCCTGAATAAAAATGACCCCCAAAAAGCTGACAAAACAAGTCCAATGAAAAATGAAGTATTTCTACATCTCCTAAAAGCTCCTAAATTACCTTGAGATTGTGTATTTTGAACTAATAGAAAACTGTA	Homo sapiens	hg19
Coordinate_Cds (189891380)_UserDefined (190567694)_UserDefined (41417916)_UserDefined (55147887)_184745999	Coordinate_Cds (189891380)_UserDefined (190567694)_UserDefined (41417916)_UserDefined (55147887)_184745999	1	chr8	117862808	117863094	+	TTATTAATTAGTTTACCTCTTCCTCTTCATCATCTTCTTTTTCCTTCTCTTTCTCCTTCTCTTTTTCTGGCAGAAGTTCTAACTCTGGTATTAGCTGACAGATATTTGGAGGTTCTTCTGGGGGAAGCTCTACAGGTGGTATTTCCATCTGCTCTACCTGCTGAGGCTTAAAGCAATACAAATAAGACAATTTAAGATATATGCTTTTAAAGTAGCTTA	Homo sapiens	hg19
Coordinate_Cds (189891381)_UserDefined (190567719)_UserDefined (54476884)_UserDefined (55147885)_184745996	Coordinate_Cds (189891381)_UserDefined (190567719)_UserDefined (54476884)_UserDefined (55147885)_184745996	1	chr8	117859709	117859949	+	ATATAATATGGAACCTTGGTCCAGGTGTTGCGATGATGTCACTGTACGGTTCTTCCTGTGTCAGCTCAATAGCTTGCTGCTTTTTAAGAACCAAGAAGCTGTAGAACTTTGCGGCAGCTTGTTTTCTGTTCGTATTTCGACATAACTCAAGCAAACTGATAGATTCAGCTCCAGTT	Homo sapiens	hg19
Coordinate_Cds (189891381)_UserDefined (190567719)_UserDefined (54476884)_UserDefined (55147885)_184745997	Coordinate_Cds (189891381)_UserDefined (190567719)_UserDefined (54476884)_UserDefined (55147885)_184745997	1	chr8	117859883	117860141	-	CACCACCCCCATCCCCACCCCATGACACAAACACCTCACTAGGCTCCATCTCTAACACTGGGAAATTACGTTTCAGCATGAGATTTGGAGGGGACAAATATTCAAACTGTATCAGCATCCTCACTGAATTACTACTTTATTATACAGATTAAGTTACCCTTTTTTGGTTTTATTTCAGCGTGCTCTTGCTAAA	Homo sapiens	hg19
Coordinate_Cds (189891382)_UserDefined (190567697)_UserDefined (41420068)_UserDefined (55147890)_184746002	Coordinate_Cds (189891382)_UserDefined (190567697)_UserDefined (41420068)_UserDefined (55147890)_184746002	1	chr8	117866365	117866639	+	ATCAAAAATGATTCAAAGGTTTTAGAATCTTTTTTTTTTAGATGCTCAAAATGTATATGAAGTAAAAATTCTGCAAACTATATTACCTTCAGTAGTCTGTTATTCCACAAAGGCTGAGCAGGTAAAGAAAACAGTTTTTCTACTCCTCCTGTCTCTTTCCACATCATCAATTTCTTGGTGGGCGGTGCCAGATCCAAAGTAGTAACAAT	Homo sapiens	hg19
Coordinate_Cds (189891382)_UserDefined (190567697)_UserDefined (41420068)_UserDefined (55147890)_184746003	Coordinate_Cds (189891382)_UserDefined (190567697)_UserDefined (41420068)_UserDefined (55147890)_184746003	1	chr8	117866573	117866833	-	AAAGCAGGGGAATATAGTCAGTCCAGATCTTGTAGCTGTGTGTTCCATGCTGGCCTCTCAGGAAAATGATCTTATTTTTTATTATCATTCCAGTTAAAGAAACAAAAGCCAAGAGGAAGAGGAAGCTAATTGTTGACAGTGTCAAAGAGTTGGATAGCAAGACAATTAGAGCCCAACTTAGTGATTATTCAGATA	Homo sapiens	hg19
Coordinate_Cds (189891383)_UserDefined (190567696)_UserDefined (54454481)_UserDefined (55147889)_184746001	Coordinate_Cds (189891383)_UserDefined (190567696)_UserDefined (54454481)_UserDefined (55147889)_184746001	1	chr8	117864751	117865037	+	AAACCGATAACATCACGCTGCTGATGCTGCTGTTGCTGGTCCTCTCTAGGAACCTCTGGATTTTCAAATTCTTTGAGGAATTCATCCAAATTATCTGCCTCTCCTCCTTTCCTCCTTTTTCTAAGGTCTTCTGGTACAAGCGGTGTAAGACAGCGTGTAAAGAGCTATTAAAAAAAAAAAAAAGAAAAATTTCAATTATAAAATAAATCTAATTAAAAAGT	Homo sapiens	hg19
Coordinate_Cds (189891388)_UserDefined (190567700)_UserDefined (54476830)_UserDefined (55147861)_184745947	Coordinate_Cds (189891388)_UserDefined (190567700)_UserDefined (54476830)_UserDefined (55147861)_184745947	1	chr17	74732211	74732453	+	TAAGAGGACACCGCTCCTTCCTCTTCAGGAGACTTGGGGGGACTCTTCGATCGCGACCTGGATTTGGATTCCCTCTTGGACACTGGGGGAGGACTCCTGGACCGAGACCGGGACCTGGACCGCGAACGAGATCTGGAGACCGACGAGGACTTGGACTTGGACCTTCGTGCGGATCTG	Homo sapiens	hg19
Coordinate_Cds (189891388)_UserDefined (190567700)_UserDefined (54476830)_UserDefined (55147861)_184745948	Coordinate_Cds (189891388)_UserDefined (190567700)_UserDefined (54476830)_UserDefined (55147861)_184745948	1	chr17	74732387	74732660	-	GCGGCCTGGGCGGGAGCGCGCGGGCGGGGCCGGCCCCGCTGCCTGGAATTAACCCCGCTGTGCTTGCTCGTCCCGCCCGCAGCCCTAGGCGGCGTCGCCGCAGCCGATCCCGGAGTCGGAGTCGTTCCAGGTCTCGCAGCCGATCTCGCTACAGCCGCTCGAAGTCTCGGTCCCGCACTCGTTCTCGATCTCGGTCGACCTCCAAGTCC	Homo sapiens	hg19
Coordinate_Cds (189891389)_UserDefined (190567698)_UserDefined (54053708)_UserDefined (55147862)_184745949	Coordinate_Cds (189891389)_UserDefined (190567698)_UserDefined (54053708)_UserDefined (55147862)_184745949	1	chr17	74732844	74733081	+	CCTGCGGCTCCGGCGTCCGTAGCCACCGCCCCCGTACCTGCGGGGTGGCGGTCCCCGGCGGCTGTGGTGTGAGTCCGGGGGGCGGCCGTAGCGCGCCATTTGCACCCGCAGCTCGCGGCCGTCCAGCACGGCCCCGTCCATGGCATCCATAGCGTCCTCAGCGTCGCGCTTGTC	Homo sapiens	hg19
Coordinate_Cds (189891389)_UserDefined (190567698)_UserDefined (54053708)_UserDefined (55147862)_184745950	Coordinate_Cds (189891389)_UserDefined (190567698)_UserDefined (54053708)_UserDefined (55147862)_184745950	1	chr17	74733020	74733258	-	CCCTCCCGATGTGGAGGGTATGACCTCCCTCAAGGTGGACAACCTGACCTACCGCACCTCGCCCGACACGCTGAGGCGCGTCTTCGAGAAGTACGGGCGCGTCGGCGACGTGTACATCCCGCGGGACCGCTACACCAAGGAGTCCCGCGGCTTCGCCTTCGTTCGCTTTCACG	Homo sapiens	hg19
Coordinate_Cds (189891389)_UserDefined (190567698)_UserDefined (54053708)_UserDefined (55147862)_184745951	Coordinate_Cds (189891389)_UserDefined (190567698)_UserDefined (54053708)_UserDefined (55147862)_184745951	1	chr17	74733196	74733468	+	GGGGCGGCCGTAGCTCATAGCTCTGAGTGGCGGCCCGGAGCCCCGCGAACTGGCGCCGGCTTCCTCAGCTCTGGGCGGTGCGACGCCGCGCCTCTCAGGCAGTTGCCTTCCGCGTGGGGACACTGGGAAAGGCCTTGCCGCAGAACAGCACGGACGGGCTCCGCAGGCTAGCGCACCTGAGTAACAACTGGGCGGGCAGCCGGCCTCTGCG	Homo sapiens	hg19
Coordinate_Cds (189891414)_UserDefined (190567688)_UserDefined (54315812)_UserDefined (31979456)_184745765	Coordinate_Cds (189891414)_UserDefined (190567688)_UserDefined (54315812)_UserDefined (31979456)_184745765	1	chr9	5073651	5073893	+	TTTTTTTTCCTTAGTCTTTCTTTGAAGCAGCAAGTATGATGAGCAAGCTTTCTCACAAGCATTTGGTTTTAAATTATGGAGTATGTGTCTGTGGAGACGAGAGTAAGTAAAACTACAGGCTTTCTAATGCCTTTCTCAGAGCATCTGTTTTTGTTTATATAGAAAATTCAGTTTCAG	Homo sapiens	hg19
Coordinate_Cds (189891504)_UserDefined (190567677)_UserDefined (54475991)_UserDefined (34870120)_184745814	Coordinate_Cds (189891504)_UserDefined (190567677)_UserDefined (54475991)_UserDefined (34870120)_184745814	1	chr2	25498340	25498626	+	CCTCCATTTTCATGGATTCGATGTTGGTCTCCTTCTGTTCTTTGCCTGTGGAGAGGGAAGAACAAAGGGACCAGTTCGTTGGTCGGCAGAATTACTGGAGTGGCTCACAGGCCCCACCTTGTGCCTGGGGTCCCTGCCACAGGGGATGGGGGTCCTCTGGCCGTTTAGCTGTTCATGTGTTAAATATGATGGCCCACCACATGCCAGGCACAGTGCTGACCCTGAG	Homo sapiens	hg19
Coordinate_Cds (189891505)_UserDefined (191079362)_UserDefined (54476868)_UserDefined (55147865)_184745805	Coordinate_Cds (189891505)_UserDefined (191079362)_UserDefined (54476868)_UserDefined (55147865)_184745805	1	chr2	25469456	25469733	+	CCTTCTGGTGGCTCCAGGCCCTTAGGGCCAGAAGGCTGGAAGCCCCCCAGGGCCCATTCAATCATGGGCTTGTTCTGCACCTCCACGGCCTTGGCAGTGTCACTCTCATCGCTGTCGTGGCACACCGGGAACAGCTTCCCCGCGCGGCTGCTGGCCACCTGGAGGGTGACACGCCAGGGTTGGGGTTGTCAGGACAGGCTGGAAGGCAGATG	Homo sapiens	hg19
Coordinate_Cds (189891505)_UserDefined (191079362)_UserDefined (54476868)_UserDefined (55147865)_184745806	Coordinate_Cds (189891505)_UserDefined (191079362)_UserDefined (54476868)_UserDefined (55147865)_184745806	1	chr2	25469666	25469914	-	CTAGAGCACTAGGAGGCCTGGAAGTTGGAGTGCAGGTCGGGCTTGAGCAGAACGGAGGCCCAGGAGGCAGCGACTCCTTTCTCTCCACCTCGCTCGCCCGTATGCACATCCCGCTCCTCCTCAGCGGTTCCTCCCCATCTTGCCTGTGCCACCCTCACTACTCAGAGTCTGGCCTTGAGCCTGACCC	Homo sapiens	hg19
Coordinate_Cds (189891505)_UserDefined (191079362)_UserDefined (54476868)_UserDefined (55147865)_184745807	Coordinate_Cds (189891505)_UserDefined (191079362)_UserDefined (54476868)_UserDefined (55147865)_184745807	1	chr2	25469852	25470092	+	GGCTCCTCCTCCGAGCTCCCAGCAGGGACACTCACCTGCAGGACCTCGTAGATGGCTTTGCGGTACATGGGCTGCTTGTTGTACGTGGCCTGGTGGAACGCACTGCAAAACGAGCTCAGCGGCATCAGCTTCTCAACACACACCTGGGGGGACAAGCCAGGCCTTGTTTGCCGAGGC	Homo sapiens	hg19
Coordinate_Cds (189891506)_UserDefined (190567671)_UserDefined (54476827)_UserDefined (34870106)_184745791	Coordinate_Cds (189891506)_UserDefined (190567671)_UserDefined (54476827)_UserDefined (34870106)_184745791	1	chr2	25458543	25458784	+	CCTTTCCATTTCAGTGCACCATAAGATGTCCTCTTTCTCATTCATGAAGACAGGAAAATGCTGGTCTTTGCCCTGCTTTATGGAGTTTGACCTCGTAGTAATGGTCCTCACTTTGCTGAACTAGATGAAGAGGAGAAAAGAGGAATAAGCACGAATTCATTCACCAGCCAACACTGGT	Homo sapiens	hg19
Coordinate_Cds (189891507)_UserDefined (190567690)_UserDefined (54476872)_UserDefined (55147863)_184745790	Coordinate_Cds (189891507)_UserDefined (190567690)_UserDefined (54476872)_UserDefined (55147863)_184745790	1	chr2	25457112	25457354	+	CCCTTACACACACGCAAAATACTCCTTCAGCGGAGCGAAGAGGTGGCGGATGACTGGCACGCTCCATGACCGGCCCAGCAGTCTCTGCCTCGCCAAGCGGCTCATGTTGGAGACGTCAGTATAGTGGACTGGGAAACCAAATACCCTGGGGGAGAAAAGGCAGAGAGGGCAGGGTGA	Homo sapiens	hg19
Coordinate_Cds (189891508)_UserDefined (190567676)_UserDefined (54476834)_UserDefined (34870119)_184745813	Coordinate_Cds (189891508)_UserDefined (190567676)_UserDefined (54476834)_UserDefined (34870119)_184745813	1	chr2	25497777	25498042	+	CCTCCCTTTTCCAGCGTGCCAGCCACTCGTCCCGCTTGCGCTTGCTGATGTAGTAGGGGTCCCCCGCCTGGAAGGTGAGCCTCGGCATGGGCCGCTGACGGAGGCTGGACTCCCAGCCCAAGCCACCCCGCAGCCGGCCCCGGGAGCCCTAGGACAGAGAGACAGACATTAGGGCATTAGGGTGGGCACTGACGGACCCACC	Homo sapiens	hg19
Coordinate_Cds (189891509)_UserDefined (190567672)_UserDefined (54454475)_UserDefined (34870107)_184745792	Coordinate_Cds (189891509)_UserDefined (190567672)_UserDefined (54454475)_UserDefined (34870107)_184745792	1	chr2	25459772	25460040	+	CCTTGGCTATCCTGCCATGCTCCAGACACTCCTGCAGCTCCAGCTTATCATTCACAGTGGATGCCAACGGCCTAGGAGGCAGAAGAGAGACTGTAACAACAGAAACCTGGATAACAGCGGGAAGGGCCCCAGCTGCACGACTCCCCTCCCTCCCCCAGCAGCCACTAGTTCACAGGGTAAGAGCCCCTTCCCCAAATCACGCAC	Homo sapiens	hg19
Coordinate_Cds (189891510)_UserDefined (190567680)_UserDefined (54476835)_UserDefined (55147870)_184745818	Coordinate_Cds (189891510)_UserDefined (190567680)_UserDefined (54476835)_UserDefined (55147870)_184745818	1	chr2	25536749	25536986	+	CCTTTCGGTCCTCCTCCCGCTCCGCAGCAGAGCTGCTGGTGTCCCCGGGGCCGCTGGAGGGCATGGCGGGCATCTGGGCGCCGGGAGGCAGGCTGGGGCTGCGCGGGGCTGGGGGGCTGCTGGGCTTTGGGGAAGGAATTATCGTGGTCTTTGGAGGCGAGAGTTAAAACTTAA	Homo sapiens	hg19
Coordinate_Cds (189891511)_UserDefined (190567689)_UserDefined (54476828)_UserDefined (34870135)_184745976	Coordinate_Cds (189891511)_UserDefined (190567689)_UserDefined (54476828)_UserDefined (34870135)_184745976	1	chr4	106162387	106162669	+	GTTAAGCTTTGTGGATGTAGCCTTTATATTTAGTATAATTGAGGTCTAAAATAATAATCTTCTATTATCTCAACAGAGCAAATTATTGAAAAAGATGAAGGTCCTTTTTATACCCATCTAGGAGCAGGTCCTAATGTGGCAGCTATTAGAGAAATCATGGAAGAAAGGTAATTAACGCAAAGGCACAGGGCAGATTAACGTTTATCCTTTTGTATAT	Homo sapiens	hg19
Coordinate_Cds (189891512)_UserDefined (190567682)_UserDefined (54476856)_UserDefined (34870137)_184745978	Coordinate_Cds (189891512)_UserDefined (190567682)_UserDefined (54476856)_UserDefined (34870137)_184745978	1	chr4	106164692	106164945	+	GCAGGTGGTTCGCAGAAGCAGCAGTGAAGAGAAGCTACTGTGTTTGGTGCGGGAGCGAGCTGGCCACACCTGTGAGGCTGCAGTGATTGTGATTCTCATCCTGGTGTGGGAAGGAATCCCGCTGTCTCTGGCTGACAAACTCTACTCGGAGCTTACCGAGACGCTGAGGAAATACGGCACGCTCACCAATC	Homo sapiens	hg19
Coordinate_Cds (189891512)_UserDefined (190567682)_UserDefined (54476856)_UserDefined (34870137)_184745979	Coordinate_Cds (189891512)_UserDefined (190567682)_UserDefined (54476856)_UserDefined (34870137)_184745979	1	chr4	106164880	106165165	-	ACAATTCAGATAATGAAATCATCTCAAGTTATTCACATTAGCAAATACAACTTCTTATCGCATGACTGCCAAACAGGCATTTTGATGCCCATTTTATAAATGTAAAAGTGCACGCTGAACTCTCTTCCTTTCAACCAAAGATTGGGCTTTCCTATCAGTGGCCGCAAAGAGGGGAGAGGCCCTGGGCTTCACTTACTCTTCATTCAAGGCACACCGGCG	Homo sapiens	hg19
Coordinate_Cds (189891513)_UserDefined (190567684)_UserDefined (54475998)_UserDefined (34870139)_184745981	Coordinate_Cds (189891513)_UserDefined (190567684)_UserDefined (54475998)_UserDefined (34870139)_184745981	1	chr4	106182805	106183055	+	ATAATCTAACTGATAGTCTCTTTTACATAGAGAAAATGGACTTAGAATTTAATATGTAGAATTATTCACTTTATACAGGAAGAGAAACTGGAGTCTCATTTGCAAAACCTGTCCACTCTTATGGCACCAACATATAAGAAACTTGCACCTGATGCATATAATAATCAGGTAAGTTTAAATAATCA	Homo sapiens	hg19
Coordinate_Cds (189891514)_UserDefined (190567685)_UserDefined (54476885)_UserDefined (34870140)_184745982	Coordinate_Cds (189891514)_UserDefined (190567685)_UserDefined (54476885)_UserDefined (34870140)_184745982	1	chr4	106190724	106190964	+	TATTTTTCAGATTGAATATGAACACAGAGCACCAGAGTGCCGTCTGGGTCTGAAGGAAGGCCGTCCATTCTCAGGGGTCACTGCATGTTTGGACTTCTGTGCTCATGCCCACAGAGACTTGCACAACATGCAGAATGGCAGCACATTGGTAAGTTGGGCTGAGGACAGCTTAGCA	Homo sapiens	hg19
Coordinate_Cds (189891515)_UserDefined (190567681)_UserDefined (41419346)_UserDefined (34870136)_184745977	Coordinate_Cds (189891515)_UserDefined (190567681)_UserDefined (41419346)_UserDefined (34870136)_184745977	1	chr4	106163956	106164195	+	TAAGGTTTGGACAGAAGGGTAAAGCTATTAGGATTGAAAGAGTCATCTATACTGGTAAAGAAGGCAAAAGTTCTCAGGGATGTCCTATTGCTAAGTGGGTAAGTGTGACTTGATAAAGCCTTTGGTCTTAAATCTTGGGCATTTTGATTTGTAAATCTGACCCTGAGAATTGGGTTA	Homo sapiens	hg19
Coordinate_Cds (189891516)_UserDefined (190567683)_UserDefined (54475997)_UserDefined (34870138)_184745980	Coordinate_Cds (189891516)_UserDefined (190567683)_UserDefined (54475997)_UserDefined (34870138)_184745980	1	chr4	106180739	106181011	+	AGGAGAACTTGCGCCTGTCAGGGGCTGGATCCAGAAACCTGTGGTGCCTCCTTCTCTTTTGGTTGTTCATGGAGCATGTACTACAATGGATGTAAGTTTGCCAGAAGCAAGATCCCAAGGAAGTTTAAGCTGCTTGGGGATGACCCAAAAGAGGTTTGTTTACTTCCTGATGTATAATCGCTTTATTTTTCATAGAGAATTCATT	Homo sapiens	hg19
Coordinate_Cds (189891517)_UserDefined (190567691)_UserDefined (54476588)_UserDefined (55147884)_184745985	Coordinate_Cds (189891517)_UserDefined (190567691)_UserDefined (54476588)_UserDefined (55147884)_184745985	1	chr4	106196074	106196310	+	AGTTTCTTACCTACATTTAAGTATCCTCACTAGCCTTCATAAAATAATCATCAACATCAAAGATACCTGTTTCTGTTCTCTCTTACCCTGTCCACAGAACTTTTGCGACTTTCAGGACCAGTCATGCAGCAGTCCCAGCAGCCCCAGCCTCTACAGAAGCAGCCACCACAGCCC	Homo sapiens	hg19
Coordinate_Cds (189891517)_UserDefined (190567691)_UserDefined (54476588)_UserDefined (55147884)_184745986	Coordinate_Cds (189891517)_UserDefined (190567691)_UserDefined (54476588)_UserDefined (55147884)_184745986	1	chr4	106196246	106196484	-	AGGGCTGGTGCTTCCATAGATATCTGAAGTGTGTGAAGAGTTTGGATAAGGACTAACTGGATTGGGCCGTCTCATGTATGGATTGGTGGATCCAGAAGCAGAATAAGAGTTGACAGACTCTGTCTGAGGGTGATGTGGCTGCTGCTGCTGGGGTCTCTGCTGCTGCTGGGGC	Homo sapiens	hg19
Coordinate_Cds (189891517)_UserDefined (190567691)_UserDefined (54476588)_UserDefined (55147884)_184745987	Coordinate_Cds (189891517)_UserDefined (190567691)_UserDefined (54476588)_UserDefined (55147884)_184745987	1	chr4	106196414	106196651	+	CCTATGAACTTCTATTCCACCTCATCTCAAGCTGCAGGTTCATATTTGAATTCTTCTAATCCCATGAACCCTTACCCTGGGCTTTTGAATCAGAATACCCAATATCCATCATATCAATGCAATGGAAACCTATCAGTGGACAACTGCTCCCCATATCTGGGTTCCTATT	Homo sapiens	hg19
Coordinate_Cds (189891517)_UserDefined (190567691)_UserDefined (54476588)_UserDefined (55147884)_184745988	Coordinate_Cds (189891517)_UserDefined (190567691)_UserDefined (54476588)_UserDefined (55147884)_184745988	1	chr4	106196550	106196787	-	AACCTAAGTATTTAGATGTAAAACTCTGGCTATTTCCAAACCTTGGCTGGTAAAGTGTATGGATGGGTGGTAGACTGAGCTTAGACAGAGGGTCTTGGCTTGGATACCTATACAGATCCATCGGCTGAGACTGGGGAGAATAGGAACCCAGATATGGGGAGCAGTTGT	Homo sapiens	hg19
Coordinate_Cds (189891517)_UserDefined (190567691)_UserDefined (54476588)_UserDefined (55147884)_184745989	Coordinate_Cds (189891517)_UserDefined (190567691)_UserDefined (54476588)_UserDefined (55147884)_184745989	1	chr4	106196716	106196952	+	TTATGGAAACCAAAATATGCAGGGAGATGGTTTCAGCAGTTGTACCATTAGACCAAATGTACATCATGTAGGGAAATTGCCTCCTTATCCCACTCATGAGATGGATGGCCACTTCATGGGAGCCACCTCTAGATTACCACCCAATCTGAGCAATCCAAACATGGAC	Homo sapiens	hg19
Coordinate_Cds (189891517)_UserDefined (190567691)_UserDefined (54476588)_UserDefined (55147884)_184745990	Coordinate_Cds (189891517)_UserDefined (190567691)_UserDefined (54476588)_UserDefined (55147884)_184745990	1	chr4	106196884	106197121	-	TCATGGTTAAGAGCTGGAAGCATCTTTGATAACCCATTAGCTGTGTGGGAAAGCATGTCATTCTCCTTGTTTTGGAGATGCAGGGCATGAAGAGAGCTGTTGAACATGCCCGGAGCTGCACTGTAGTTATGGATTATGTGAGAAGGTGAATGATGTTCACCATTTTTATAGT	Homo sapiens	hg19
Coordinate_Cds (189891517)_UserDefined (190567691)_UserDefined (54476588)_UserDefined (55147884)_184745991	Coordinate_Cds (189891517)_UserDefined (190567691)_UserDefined (54476588)_UserDefined (55147884)_184745991	1	chr4	106197052	106197336	+	TGATAGAACTGCTTGTGTCCAAGGAGGCTTACACAAATTAAGTGATGCTAATGGTCAGGAAAAGCAGCCATTGGCACTAGTCCAGGGTGTGGCTTCTGGTGCAGAGGACAACGATGAGGTCTGGTCAGACAGCGAGCAGAGCTTTCTGGATCCTGACATTGGGGGAGTGGCCGTGGCTCCAACTCATGGGTCAATTCTCATTGAGTGTGCAAAGCGTGA	Homo sapiens	hg19
Coordinate_Cds (189891517)_UserDefined (190567691)_UserDefined (54476588)_UserDefined (55147884)_184745992	Coordinate_Cds (189891517)_UserDefined (190567691)_UserDefined (54476588)_UserDefined (55147884)_184745992	1	chr4	106197270	106197509	-	GGGCCATACTTTTCACACTCTTCCTCTTTCTCACGGGCTTTTTCAGCCATTTTGGCTTCCCAAAGAGCCAAGCCATGTTTTGGCTCATTCATGCTCTTATGCTGGTAAAAGACGAGGGAGATCCTGGTGGGGTGATTCCTATTGGGATTCTTTAAAGGGGTTGTGGCATGCAGCT	Homo sapiens	hg19
Coordinate_Cds (189891517)_UserDefined (190567691)_UserDefined (54476588)_UserDefined (55147884)_184745993	Coordinate_Cds (189891517)_UserDefined (190567691)_UserDefined (54476588)_UserDefined (55147884)_184745993	1	chr4	106197444	106197726	+	CAGACTATGTGCCTCAGAAATCCCATGGCAAAAAAGTGAAACGGGAGCCTGCTGAGCCACATGAAACTTCAGAGCCCACTTACCTGCGTTTCATCAAGTCTCTTGCCGAAAGGACCATGTCCGTGACCACAGACTCCACAGTAACTACATCTCCATATGCCTTCACTCGGGTCACAGGGCCTTACAACAGATATATATGATATCACCCCCTTTTGTT	Homo sapiens	hg19
Coordinate_Cds (189891518)_UserDefined (190567686)_UserDefined (54476000)_UserDefined (34870141)_184745983	Coordinate_Cds (189891518)_UserDefined (190567686)_UserDefined (54476000)_UserDefined (34870141)_184745983	1	chr4	106193686	106193934	+	AGGTATGCACTCTCACTAGAGAAGACAATCGAGAATTTGGAGGAAAACCTGAGGATGAGCAGCTTCACGTTCTGCCTTTATACAAAGTCTCTGACGTGGATGAGTTTGGGAGTGTGGAAGCTCAGGAGGAGAAAAAACGGAGTGGTGCCATTCAGGTACTGAGTTCTTTTCGGCGAAAAGTCA	Homo sapiens	hg19
Coordinate_Cds (189891518)_UserDefined (190567686)_UserDefined (54476000)_UserDefined (34870141)_184745984	Coordinate_Cds (189891518)_UserDefined (190567686)_UserDefined (54476000)_UserDefined (34870141)_184745984	1	chr4	106193868	106194124	-	TTTACATTAAATTTACCTGCCAACTGTTTAGCCTGGCTTGCGTTTTCAGTTTGTTTTGTACGTGATGGGGCTGACTTTTCCTTTTCATTTTTATTTGAGCTGTTCTCCAGGGAGGAAAGCTTTTCAGCTGCAGCTTTCTTGGCTTCTAGTTTCCTTTGTCGGCAAGTCTTGACTGGCTCTGCTAACATCCT	Homo sapiens	hg19
Coordinate_Cds (189891519)_UserDefined (190567657)_UserDefined (42410985)_UserDefined (34870074)_184745767	Coordinate_Cds (189891519)_UserDefined (190567657)_UserDefined (42410985)_UserDefined (34870074)_184745767	1	chr17	7573894	7574146	+	CCTGGAGTGAGCCCTGCTCCCCCCTGGCTCCTTCCCAGCCTGGGCATCCTTGAGTTCCAAGGCCTCATTCAGCTCTCGGAACATCTCGAAGCGCTCACGCCCACGGATCTGCAGCAACAGAGGAGGGGGAGAAGTAAGTATATACACAGTACCTGAGTTAAAAGATGGTTCAAGTTACAATTGTTTGA	Homo sapiens	hg19
Coordinate_Cds (189891520)_UserDefined (190567658)_UserDefined (54476881)_UserDefined (34870076)_184745772	Coordinate_Cds (189891520)_UserDefined (190567658)_UserDefined (54476881)_UserDefined (34870076)_184745772	1	chr17	7577452	7577689	+	GGCAAGTGGCTCCTGACCTGGAGTCTTCCAGTGTGATGATGGTGAGGATGGGCCTCCGGTTCATGCCGCCCATGCAGGAACTGTTACACATGTAGTTGTAGTGGATGGTGGTACAGTCAGAGCCAACCTAGGAGATAACACAGGCCCAAGATGAGGCCAGTGCGCCTTGGGGAGAC	Homo sapiens	hg19
Coordinate_Cds (189891521)_UserDefined (190567664)_UserDefined (54476880)_UserDefined (35213995)_184745766	Coordinate_Cds (189891521)_UserDefined (190567664)_UserDefined (54476880)_UserDefined (35213995)_184745766	1	chr17	7572897	7573137	+	CAGTCTGAGTCAGGCCCTTCTGTCTTGAACATGAGTTTTTTATGGCGGGAGGTAGACTGACCCTTTTTGGACTTCAGGTGGCTGTAGGAGACAGAAGCAGGGAGGAGAGATGACATCACATGAGTGAGAGGGTCTGTGCCCCTTTTCCCTGACCAATGCTTTGAAGGGCCTAAGGCT	Homo sapiens	hg19
Coordinate_Cds (189891522)_UserDefined (190567675)_UserDefined (54475990)_UserDefined (55147866)_184745811	Coordinate_Cds (189891522)_UserDefined (190567675)_UserDefined (54475990)_UserDefined (55147866)_184745811	1	chr2	25472493	25472745	+	CCGTATCACACTCGTCTTTCAGGCTACGATCCACGCGCCCATTCCTTCTCACAACCCGCTCCAGGATCCCTACAAAGGAGAATGAAATCCTTGATACTTAGCTCTGAGAACCATTAGCCTTTTACTGAATCTAGGAAACACGGCCCTCTGACTTCAAGGCTTTGCACCCATTTCCACCATACCAGATT	Homo sapiens	hg19
Coordinate_Cds (189891524)_UserDefined (190567674)_UserDefined (54476870)_UserDefined (34870113)_184745802	Coordinate_Cds (189891524)_UserDefined (190567674)_UserDefined (54476870)_UserDefined (34870113)_184745802	1	chr2	25468089	25468373	+	CCTTGCAGTTTTGGCACATTCCTCCAACGAAGAGGGGGTGTTCCAGGGTAACATTGAGGCTCCCACAGGAGATGCAGATGTCTGGAAAGCAGAGGGAGGGGATGGGGTGAGTACCACCGAAGGGCCTCTCCCTCCCCGGGCCGGAGCCCAGCACCAGACCAGCCACAAAAAAGGGGTGTGCCAGAGCGGCAGCCAGAAAAGAGTCCAGGGTGCCCCACGG	Homo sapiens	hg19
Coordinate_Cds (189891525)_UserDefined (190567673)_UserDefined (54475988)_UserDefined (34870108)_184745793	Coordinate_Cds (189891525)_UserDefined (190567673)_UserDefined (54475988)_UserDefined (34870108)_184745793	1	chr2	25461966	25462204	+	CCTGTTCATACCGGGAAGGTTACCCCAGAAGTAGCGGGCCCTGTGTGCAGCTGACACTTCTTTGGCATCAATCATCACAGGGTTGGACTACAAAACAGGAGACGGTTTGAAGATGAGCCAAGGAGGAGCATGAAACAGCGCCGGCATGCTGCTGGGGTCGAGCCTTAAAGCCTC	Homo sapiens	hg19
Coordinate_Cds (189891526)_UserDefined (190567661)_UserDefined (54476833)_UserDefined (34870117)_184745808	Coordinate_Cds (189891526)_UserDefined (190567661)_UserDefined (54476833)_UserDefined (34870117)_184745808	1	chr2	25470427	25470667	+	CCACTGAGAATTTGCCGTCTCCGAACCACATGACCCAGCGGGTGCCTTCAGCTGCTCGGCTCCGGCCCGTCATCCACCAAGACACAATGCGGCCTGGCCACCAGGAGAAGCCCCGCAGTTTCCCCCACACCAGCTCCCCAATGCCAAAGCCCCGGCCGTCCTGGAGCCCCAAGGAG	Homo sapiens	hg19
Coordinate_Cds (189891527)_UserDefined (190567678)_UserDefined (54476871)_UserDefined (55147869)_184745817	Coordinate_Cds (189891527)_UserDefined (190567678)_UserDefined (54476871)_UserDefined (55147869)_184745817	1	chr2	25522977	25523262	+	CCGGGGGGTGCTTGCGCTTCCTCCCAGGCCGCCCCACCTTCCGTGCCGTGGTGCTGGGCTCTTGGCGCTCCTCCTTGCCACGCGGCTCCTCCTGCTCCTCTCCGTCCTGCAGGCACAGACACAGCCTGTGAGGCCAGAGGTGGATCCCAGCAGTGTAGCATTCCAGGCCTGTCTGGGGCTGGCCCTGGCTTCCCTTCCAGCCCCAGCCTCCTCCTGTCCCACGA	Homo sapiens	hg19
Coordinate_Cds (189891529)_UserDefined (190567669)_UserDefined (54454526)_UserDefined (34870110)_184745797	Coordinate_Cds (189891529)_UserDefined (190567669)_UserDefined (54454526)_UserDefined (34870110)_184745797	1	chr2	25464396	25464673	+	CATGCTTCTGTGTGACGCTGCGGACGTCCCCGACGTACATGATCTTCCCCTGGTGCCGCACCATGCCCACCGTGATGGAGTCCTCACACACCTCCGAGGCAATGTAGCGGTCCACCTGAATGCCCAAGTCCTTCAGCACCAGGAGCCCTGCACCAGCCAGCAGACAGCACCGTTACTTGGAGCCATCTCCCTGGCACCCTGGTCTCGGCAGG	Homo sapiens	hg19
Coordinate_Cds (189891530)_UserDefined (190567679)_UserDefined (54454469)_UserDefined (55147867)_184745812	Coordinate_Cds (189891530)_UserDefined (190567679)_UserDefined (54454469)_UserDefined (55147867)_184745812	1	chr2	25475028	25475264	+	CCCATAAGGCCAGGTGCAGCCCCTCTGCAGTCGCGCTCAGGTGTGAGCCGCGGCCCTGAAGCTCTGGAAGTAGCTGCCCGTCTTGGGGGAGGGGAAGGGGGCGATGGGGCTGGGGGCGGAGGGGGCCACTGGGAGGGGAGGGGGGCGGCGGGGGGGAGGGAGGGAACATT	Homo sapiens	hg19
Coordinate_Cds (189891531)_UserDefined (190567662)_UserDefined (54454527)_UserDefined (34870118)_184745809	Coordinate_Cds (189891531)_UserDefined (190567662)_UserDefined (54454527)_UserDefined (34870118)_184745809	1	chr2	25470873	25471126	+	CCTCGTACTCTGGCTCGTCATCGCCTGCTTTGGTGGCATTCTTGTCCCCAGCATCGGACCCCACGGGCTCAGGCGTGGTAGCCACAGTGGGGGATGCGGGGTCAGTGGGCTGCTGCACAGCAGGAGGGCTGGCCTCCTCCACCTTCTGAGACTCCCCGGGCCCCTGGTTTTCTTCCACAGCATTCATTCC	Homo sapiens	hg19
Coordinate_Cds (189891531)_UserDefined (190567662)_UserDefined (54454527)_UserDefined (34870118)_184745810	Coordinate_Cds (189891531)_UserDefined (190567662)_UserDefined (54454527)_UserDefined (34870118)_184745810	1	chr2	25471061	25471317	-	CAAGTCTTTCCATTTTTCACGGCAAGGCAGCTGGTTGGCTCTCTCCAGCCCTTGACCTTCTGTCACTGTTCCGGGTTTTGACAAACATGGTCCCCTTGAGTGTCAGGTGGCCTTGCTAATTCCTGGAGAGGTCAAGGTGACTTTTTGTTTTTTGTTTCCCCAGGCTGAGAAGAAAGCCAAGGTCATTGCAG	Homo sapiens	hg19
Coordinate_Cds (190567730)_UserDefined (191079349)_UserDefined (54476002)_UserDefined (34870045)_184745780	Coordinate_Cds (190567730)_UserDefined (191079349)_UserDefined (54476002)_UserDefined (34870045)_184745780	1	chr12	11992041	11992305	+	GGCTTGCAGCCAATTTACTGGAGCAGGGATGACGTAGCCCAGTGGCTCAAGTGGGCTGAAAATGAGTTTTCTTTAAGGCCAATTGACAGCAACACGTTTGAAATGAATGGCAAAGCTCTCCTGCTGCTGACCAAAGAGGACTTTCGCTATCGATCTCCTCATTCAGGTGAGAGTCTGGACTCTTGGCATATGCCCAACTT	Homo sapiens	hg19
Coordinate_Cds (190567731)_UserDefined (191079361)_UserDefined (54476883)_UserDefined (49236797)_184745787	Coordinate_Cds (190567731)_UserDefined (191079361)_UserDefined (54476883)_UserDefined (49236797)_184745787	1	chr12	12043840	12044106	+	AAGGTTTATGAAAACCCCAGATGAAATCATGAGTGGCCGAACAGACCGTCTGGAGCACCTAGAGTCCCAGGAGCTGGATGAACAAATATACCAAGAAGATGAATGCTGAAGGAACCAACAGTCCACCTCAGCGGGCCAGCAGCCCAGGGAACCCCTGCCCACCAGGATTGCTGGAAGTGTGACGGAGCAGGCGGGCTGAGGA	Homo sapiens	hg19
Coordinate_Cds (190567732)_UserDefined (191079354)_UserDefined (54476825)_UserDefined (49236796)_184745778	Coordinate_Cds (190567732)_UserDefined (191079354)_UserDefined (54476825)_UserDefined (49236796)_184745778	1	chr12	11803029	11803285	+	CATGTCTGAGACTCCTGCTCAGTGTAGCATTAAGGTAAAAATCTTCTCCCCTCCTTCTACGTGGTGGAAACCCTGAGCTGCACCGGCCAGGGCAGTCGTGCTGGGCTCCTCAGAGCAGGCTGTTGCAGTTGCTCTGTTCGCAGGAAATTATTTGGGGCGAGAGGGAAAGAGATGCAGCTCGCGGTGGCTGCT	Homo sapiens	hg19
Coordinate_Cds (190567733)_UserDefined (191079353)_UserDefined (41419533)_UserDefined (34870049)_184745786	Coordinate_Cds (190567733)_UserDefined (191079353)_UserDefined (41419533)_UserDefined (34870049)_184745786	1	chr12	12038825	12039069	+	AGAACAGAACAAACATGACCTATGAGAAAATGTCCAGAGCCCTGCGCCACTACTACAAACTAAACATTATCAGGAAGGAGCCAGGACAAAGGCTTTTGTTCAGGTAGCACTTCCTTTTTCTCCTTTCCTTCTTTTGGGAGGATGCTGTTTTCTTTAAATAACGGGGAGTGGGGGGAGAC	Homo sapiens	hg19
Coordinate_Cds (190567734)_UserDefined (191079350)_UserDefined (41418089)_UserDefined (34870046)_184745781	Coordinate_Cds (190567734)_UserDefined (191079350)_UserDefined (41418089)_UserDefined (34870046)_184745781	1	chr12	12006326	12006590	+	AGGTGATGTGCTCTATGAACTCCTTCAGCATATTCTGAAGCAGAGGAAACCTCGGATTCTTTTTTCACCATTCTTCCACCCTGGAAACTCTATACACACACAGCCGGAGGTCATACTGCATCAGAACCATGAAGAAGGTACTGGAAGAGGTTTCTCTTTTCTTGCCTGAGGTTTAGACAAATCCAGGAAGTTTAATTGT	Homo sapiens	hg19
Coordinate_Cds (190567735)_UserDefined (191079351)_UserDefined (54053627)_UserDefined (34870047)_184745782	Coordinate_Cds (190567735)_UserDefined (191079351)_UserDefined (54053627)_UserDefined (34870047)_184745782	1	chr12	12022325	12022610	+	GATAACTGTGTCCAGAGGACCCCCAGGCCATCCGTGGATAATGTGCACCATAACCCTCCCACCATTGAACTGTTGCACCGCTCCAGGTCACCTATCACGACAAATCACCGGCCTTCTCCTGACCCCGAGCAGCGGCCCCTCCGGTCCCCCCTGGACAACATGATCCGCCGCCTCTCCCCGGCTGAGAGAGCTCAGGGACCCAGGCCGCACCAGGAGAACAAC	Homo sapiens	hg19
Coordinate_Cds (190567735)_UserDefined (191079351)_UserDefined (54053627)_UserDefined (34870047)_184745783	Coordinate_Cds (190567735)_UserDefined (191079351)_UserDefined (54053627)_UserDefined (34870047)_184745783	1	chr12	12022547	12022832	-	CTTCCCTTCCCTATGCAGCCCGTCCTCGGAGAGCCTGGACTGTTTGAAATCCACGGAGTGCCGGGGGTTCAGGATCAGAGGGTGCATGATGGGGCTGGGCATCAGCTGGATCACGCGTGTGCTCTCCTGCCGGGGGCTGGATGGCTTCGGGTGGGACTCGGAGGACGCTGGGCAGTGATTATTCTCCATGGGAGACACTGACAGAGGGTAGGACTCCTGGTGG	Homo sapiens	hg19
Coordinate_Cds (190567735)_UserDefined (191079351)_UserDefined (54053627)_UserDefined (34870047)_184745784	Coordinate_Cds (190567735)_UserDefined (191079351)_UserDefined (54053627)_UserDefined (34870047)_184745784	1	chr12	12022769	12023010	+	GCCCATCAACCTCTCTCATCGGGAAGACCTGGCTTACATGAACCACATCATGGTCTCTGTCTCCCCGCCTGAAGAGCACGCCATGCCCATTGGGAGAATAGCAGGTGAGTGAGTTCCCCTCTCGCCGCTCCAGCATCATGGGGACCTGACAAAGTCCCACTCTCCCCTGTGATCTTTGC	Homo sapiens	hg19
Coordinate_Cds (190567736)_UserDefined (191079348)_UserDefined (54454433)_UserDefined (34870044)_184745779	Coordinate_Cds (190567736)_UserDefined (191079348)_UserDefined (54454433)_UserDefined (34870044)_184745779	1	chr12	11905349	11905632	+	AGCAGGAACGAATTTCATATACACCTCCAGAGAGCCCAGTGCCGAGTTACGCTTCCTCGACGCCACTTCATGTTCCAGTGCCTCGAGCGCTCAGGATGGAGGAAGACTCGATCCGCCTGCCTGCGCACCTGCGTGAGTGTTCGTGACCCGAGAGGGACAGAGGATTGATGGCGTGGGGCGGGGGTGGCAGGCAGTGGGCTCCAGGCCAGAGAGGGGCAA	Homo sapiens	hg19
Coordinate_Cds (190567737)_UserDefined (191079352)_UserDefined (41418091)_UserDefined (34870048)_184745785	Coordinate_Cds (190567737)_UserDefined (191079352)_UserDefined (41418091)_UserDefined (34870048)_184745785	1	chr12	12037344	12037600	+	TAGACTGTAGACTGCTTTGGGATTACGTCTATCAGTTGCTTTCTGACAGCCGGTACGAAAACTTCATCCGATGGGAGGACAAAGAATCCAAAATATTCCGGATAGTGGATCCCAACGGACTGGCTCGACTGTGGGGAAACCATAAGGTAAAAGGGCAGCAGATATCTGCTCCATAAACTAGTGCCAAAATGA	Homo sapiens	hg19
Coordinate_Cds (190567738)_UserDefined (191079254)_UserDefined (54476614)_UserDefined (55147858)_184745763	Coordinate_Cds (190567738)_UserDefined (191079254)_UserDefined (54476614)_UserDefined (55147858)_184745763	1	chr16	3786085	3786329	+	TAACACATTGGGCCAGAAATCACCTTCAAAATAGGGCAGTTCCTTGGCACTGGTGAGCCTGTCTTCAGTTGCTTGTTTGAAAATATCCTGAGTGGGCAAAGCACAACAGTGAGATGAGGGCCATGCACGCGTGCCCCCCACCATGGTGCGACAGACCCCCACGCAAGCGTGCCCCTCAC	Homo sapiens	hg19
Coordinate_Cds (190567739)_UserDefined (191079255)_UserDefined (54476860)_UserDefined (55147859)_184745764	Coordinate_Cds (190567739)_UserDefined (191079255)_UserDefined (54476860)_UserDefined (55147859)_184745764	1	chr16	3786618	3786900	+	CCTTGTAGTCATGGATGATCCGCTCTGCAAACGCCTTGTCCAGCATCTTTTTGTACCACTCCTGCAGTCGTTTTGGCTTGGGTATTTTTTGATCAGGTGGGTGGCAATGGAAGATGTAATCATCTCCTTCACTTGGAGGACAGGCCCAGATGTGCCCTGTCACATACCTGCAGGACCCACGCACACACGTCAGATGAACGTGCCAGTGAAATCGGCCC	Homo sapiens	hg19
Coordinate_Cds (190567741)_UserDefined (191079319)_UserDefined (53685873)_UserDefined (31979239)_184745789	Coordinate_Cds (190567741)_UserDefined (191079319)_UserDefined (53685873)_UserDefined (31979239)_184745789	1	chr12	25398167	25398421	+	ATTTACCTCTATTGTTGGATCATATTCGTCCACAAAATGATTCTGAATTAGCTGTATCGTCAAGGCACTCTTGCCTACGCCACCAGCTCCAACTACCACAAGTTTATATTCAGTCATTTTCAGCAGGCCTTATAATAAAAATAATGAAAATGTGACTATATTAGAACATGTCACACATAAGGTTAAT	Homo sapiens	hg19
Coordinate_Cds (190567742)_UserDefined (191079252)_UserDefined (41407302)_UserDefined (31979238)_184745788	Coordinate_Cds (190567742)_UserDefined (191079252)_UserDefined (41407302)_UserDefined (31979238)_184745788	1	chr12	25380131	25380393	+	CCTATAATGGTGAATATCTTCAAATGATTTAGTATTATTTATGGCAAATACACAAAGAAAGCCCTCCCCAGTCCTCATGTACTGGTCCCTCATTGCACTGTACTCCTCTTGACCTGCTGTGTCGAGAATATCCAAGAGACAGGTTTCTCCATCAATTACTACTTGCTTCCTGTAGGAATCCTGAGAAGGGAGAA	Homo sapiens	hg19
Coordinate_Cds (190567744)_UserDefined (191079320)_UserDefined (54454422)_UserDefined (31979190)_184745995	Coordinate_Cds (190567744)_UserDefined (191079320)_UserDefined (54454422)_UserDefined (31979190)_184745995	1	chr1	115258638	115258904	+	CCTCTATGGTGGGATCATATTCATCTACAAAGTGGTTCTGGATTAGCTGGATTGTCAGTGCGCTTTTCCCAACACCACCTGCTCCAACCACCACCAGTTTGTACTCAGTCATTTCACACCAGCAAGAACCTGTTGGAAACCAGTAATCAGGGTTAATTGGCGAGCCACATCTACAGTACTTTAAAGCTTTCTATAATCAATG	Homo sapiens	hg19
Coordinate_Cds (190567745)_UserDefined (191079253)_UserDefined (54475968)_UserDefined (31979189)_184745994	Coordinate_Cds (190567745)_UserDefined (191079253)_UserDefined (54475968)_UserDefined (31979189)_184745994	1	chr1	115256384	115256655	+	TACCTGTAGAGGTTAATATCCGCAAATGACTTGCTATTATTGATGGCAAATACACAGAGGAAGCCTTCGCCTGTCCTCATGTATTGGTCTCTCATGGCACTGTACTCTTCTTGTCCAGCTGTATCCAGTATGTCCAACAAACAGGTTTCACCATCTATAACCACTTGTTTTCTGTAAGAATCCTGGGGGTGTGGAGGGTAAGGGGG	Homo sapiens	hg19
Coordinate_Cds (190567763)_UserDefined (191079289)_UserDefined (54476855)_UserDefined (55147902)_184746035	Coordinate_Cds (190567763)_UserDefined (191079289)_UserDefined (54476855)_UserDefined (55147902)_184746035	1	chrX	154344299	154344553	+	GGTATGAGAGAATCGAAATCCCAATCCATATTGTACCTCATGTCACTATCGGGAAAGTGTGCCTTGAATCAGCAGTAGAGCTGCCCAAGATCCTGTGCCAGGAGGAGCAGGATGCGTATAGGAGGATCCACAGGTAGAGACCCTCTTCACTCCTCTTCTCTACTTCTCAGGACCTAGTCTCTCTTTTCTT	Homo sapiens	hg19
Coordinate_Cds (190567764)_UserDefined (191079283)_UserDefined (54476032)_UserDefined (55147895)_184746028	Coordinate_Cds (190567764)_UserDefined (191079283)_UserDefined (54476032)_UserDefined (55147895)_184746028	1	chrX	154300549	154300807	+	TGCTTTTTCCCACTCTAGTTGAACGATGATACAAGGTAAGACTGTATTTGTTTACTCATATCTTATAATCTCTAAGTCATTGTTAACCTAAAATTATGGCGACTTTGGCAGTATTGTGTCCGGATCGTGTCTTAAATTAATTACCATTATCACTCCGGGGCTCCCTTAATGATACAACCTTGAACTTTGGT	Homo sapiens	hg19
Coordinate_Cds (190567765)_UserDefined (191079287)_UserDefined (54476826)_UserDefined (55147900)_184746033	Coordinate_Cds (190567765)_UserDefined (191079287)_UserDefined (54476826)_UserDefined (55147900)_184746033	1	chrX	154319008	154319286	+	TTTTTCCTTTGATAGACTGGCCGGGTACTCTACACTTGCTTCCAATCCATACAGGCCCAAAAGAGTTCAGAGTAAGTATGAGAGAGACTTATGTGTGTATTGGAGGGCTAATCTCCAATTCAGAGAATTTATTGTTTTGTTTCATTTTATTCCTTTCACTGGTAAGACACTAAGACACTGCATTTTTATTTATACTCATTTACAGCTCTA	Homo sapiens	hg19
Coordinate_Cds (190567766)_UserDefined (191079290)_UserDefined (54476039)_UserDefined (55147903)_184746036	Coordinate_Cds (190567766)_UserDefined (191079290)_UserDefined (54476039)_UserDefined (55147903)_184746036	1	chrX	154344943	154345205	+	TATTCTTTAGCCTTACACATCTGGACTCAGTAACCAAGATCCATAATGGCTCAGGTAAGAATTGTTTCTTGAGTACTCAGCATTTTTTCTGACTATTTCCCTGAAACACTCAGCTGACAGATGCAAATTTAGTTTAAGTGAGTGAAGTGATGGGTACAAGTTGTCTTCAGGCTTCCTTTCCCAAGGGTTTTCCTGAT	Homo sapiens	hg19
Coordinate_Cds (190567767)_UserDefined (191079285)_UserDefined (54476874)_UserDefined (55147898)_184746031	Coordinate_Cds (190567767)_UserDefined (191079285)_UserDefined (54476874)_UserDefined (55147898)_184746031	1	chrX	154306854	154307098	+	ACAGGTTGGCTGAACTGACAGGCCGCCCCATGAGAGTTGTGGGCTGGTATCATTCCCATCCTCATATAACTGTTTGGCCTTCACATGTTGGTAAGTATCATGGGGTTGCAATGTTTATTGTTTTCAGAAATTAATATCATGTTTCCTTTTCCATTACATAGGGTATGGTTATTTTAA	Homo sapiens	hg19
Coordinate_Cds (190567768)_UserDefined (191079371)_UserDefined (54476840)_UserDefined (55147896)_184746029	Coordinate_Cds (190567768)_UserDefined (191079371)_UserDefined (54476840)_UserDefined (55147896)_184746029	1	chrX	154301596	154301878	+	TTTTTTCTAATTTATTCCCAGTAGGAGTGACTCCAAATTTGCATATACTGGAACTGAAATGCGCACAGTTGCTGAAAAGGTATGTGTGCTAAAATTTTGCATGATGGAAACTTGCAGTTGGGGAAAGATTTCTGTAATCCAGTGATCTCAGCCAGAGTATGCGGTTTCTGGCTGGATGAGATATTCTTTCTAGTAAAATCAGATGAAGAATCTACTCA	Homo sapiens	hg19
Coordinate_Cds (190567769)_UserDefined (191079286)_UserDefined (54454441)_UserDefined (55147899)_184746032	Coordinate_Cds (190567769)_UserDefined (191079286)_UserDefined (54454441)_UserDefined (55147899)_184746032	1	chrX	154317487	154317753	+	TTCATTTATTTTCAGATGTTCGCACACAAGCCATGTACCAGATGATGGATCAAGGCTTTGTAGGACTTATTTTTTCCTGTTTCATAGAAGATAAGAACACAAAGGTATTGTGTGTGCATGTGTGTGTGTGTGTGTGTGTGTGTAGGGTCTGTGTGTGTGTCTACACACAGAGTAGAGAAAAATCTCTTTGCGATTTTA	Homo sapiens	hg19
Coordinate_Cds (190567771)_UserDefined (191079284)_UserDefined (54476854)_UserDefined (55147897)_184746030	Coordinate_Cds (190567771)_UserDefined (191079284)_UserDefined (54476854)_UserDefined (55147897)_184746030	1	chrX	154305408	154305678	+	TTAGGTTGATGCCGTCAGAATTGTTCACATTCATTCTGTCATCATCTTACGACGTTCTGATAAGAGGAAGGACCGAGTAGAAATTTCTCCAGAGCAGCTGTCTGCAGCTTCAACAGAGGCAGAGATATCCTTACTGGTCAATAGAAGCTTTTATGTGCTCTGGGGTTCCTGGGCCGCATTGCTGCTTGCTGCAGTCATCCTGCTT	Homo sapiens	hg19
Coordinate_Cds (190567772)_UserDefined (191079282)_UserDefined (54476839)_UserDefined (55147894)_184746027	Coordinate_Cds (190567772)_UserDefined (191079282)_UserDefined (54476839)_UserDefined (55147894)_184746027	1	chrX	154299768	154300049	+	GGCCAAGATGGCGGTGCAGGTGGTGCAGGCGGTGCAGGCGGTTCATCTCGAGTCTGACGCTTTCCTCGTTTGTCTCAACCACGCTCTGAGCACAGAGAAGGAGGAAGTAATGGGGCTGTGCATAGGGGAGGTGAGTAGGTCTGTTAGCCTGGATGGAACCCTGCTGAGCAGTCCCAGTGTGTCCCCGGGGTGGGTGCCGGCAGCTCCCAGGGCTGCGGAGGC	Homo sapiens	hg19
Coordinate_Cds (190567773)_UserDefined (191079256)_UserDefined (54476612)_UserDefined (55147904)_184746037	Coordinate_Cds (190567773)_UserDefined (191079256)_UserDefined (54476612)_UserDefined (55147904)_184746037	1	chrX	154348231	154348507	+	ATTGAAGTGTTTACCAAGAATCTGTGCAGTCAGATGTCGGCAGTCAGCGGGCCTCTCCTACAGTGGTTGGAGGACAGACTGGAGCAAAACCAACAGCATTTGCAGGAATTACAACAAGAAAAGGAAGAGCTTATGCAAGAACTTTCTTCTCTAGAATAAATCAGGAGACAAAATGGGGTAAAAAACTTCTTTTTCAATTTGTGTACTA	Homo sapiens	hg19
Coordinate_Cds (190567774)_UserDefined (191079288)_UserDefined (54476610)_UserDefined (55147901)_184746034	Coordinate_Cds (190567774)_UserDefined (191079288)_UserDefined (54476610)_UserDefined (55147901)_184746034	1	chrX	154327555	154327827	+	AGGTCCCTTCATGGTCCACGAGACTTCTGGAGCTCCAGCCAGCACATCTCCATTGAGGGCCAGAAGGAAGAGGAAAGGTAGGAGGGCAAAAAGGGGCCTGTCCCCCAGCTCAACTGATTTCCAATAAGTGACCTTCCCAGAAGTCCCAGAAAACAATTCCACTTCCATCTCACTGGCAGAACTCAGTCAAGTGGCCATACCTAAGCT	Homo sapiens	hg19
Coordinate_Cds (190567837)_UserDefined (191079279)_UserDefined (54454445)_UserDefined (55147891)_184745871	Coordinate_Cds (190567837)_UserDefined (191079279)_UserDefined (54454445)_UserDefined (55147891)_184745871	1	chrX	39911332	39911594	+	CTCACCAGTAGTTGTCTGAGGCCAGATCACTGGGGTGGAGCCACTCTACAGAGGAGCCCAGCAGAGTCTGAATTTCGTTCGTGAATTCCACCAGATCTAACAGCTCCTTACTTTCAGGGTTGAAGGCTTCCAGGTCTTTGGAGCAAGAGAACAAGAGACTTGCAGAAACCTGCCGATAAAATTCTGCCTCTGCAATGGTGA	Homo sapiens	hg19
Coordinate_Cds (190567837)_UserDefined (191079279)_UserDefined (54454445)_UserDefined (55147891)_184745872	Coordinate_Cds (190567837)_UserDefined (191079279)_UserDefined (54454445)_UserDefined (55147891)_184745872	1	chrX	39911528	39911808	-	GGGGTGGGAGCAGAATGAAAGGACATAGAGGCTGGTCCACTTGGGTTGGTAGTTAATATTAATAGTTGGGCGCACTTTTCATTTTACTGGAAACTCAAAGCATTTTCCTTTCTGTTTTGTAGGCCACGAAACTGGCTACTGCTTTCGGATGTCCTTAAGAAATTGAAAATGTCCTCCCGCATATTTCGCTGCAATTTTCCAAACGTGGAAATTGT	Homo sapiens	hg19
Coordinate_Cds (190567838)_UserDefined (191079312)_UserDefined (54476853)_UserDefined (52867703)_184745907	Coordinate_Cds (190567838)_UserDefined (191079312)_UserDefined (54476853)_UserDefined (52867703)_184745907	1	chrX	39935670	39935945	+	TTACCACGTTGTGGTTCAAGGGATTCTCTTCCCTCAGTTCCAGTCTGGCTTTTGAAGCGTCACCATCATTTACAAGGATTTTCCTATTTAAAAAGATACACCAACTTCATGAAAGCATTCCTCACTGAATCCATCTTTCACAGATCTCCCCAGAACAGACCAGTTTCTACTAACCCAATTTTTAAAACTGTCCTTAACCCTCCGCCCCCAC	Homo sapiens	hg19
Coordinate_Cds (190567839)_UserDefined (191079324)_UserDefined (41418398)_UserDefined (55147892)_184745873	Coordinate_Cds (190567839)_UserDefined (191079324)_UserDefined (41418398)_UserDefined (55147892)_184745873	1	chrX	39913104	39913350	+	ACCCCTGAGCCACAGATACTTGGATGTTATAACACGGTAAGAGGGGGGTCTCTGAAAATTCAAATTCAAACACATCGCTATAGGCATCGTCATCATCATCCTGGTCTTCTGGTCCTGGGGGGTTGGCTAAAACATCATAGCCACTTTCATCATCTGGTTCTAATGGAGGGCAAATAAGAGA	Homo sapiens	hg19
Coordinate_Cds (190567839)_UserDefined (191079324)_UserDefined (41418398)_UserDefined (55147892)_184745874	Coordinate_Cds (190567839)_UserDefined (191079324)_UserDefined (41418398)_UserDefined (55147892)_184745874	1	chrX	39913284	39913527	-	TTTGCTCTAGTTCCGTAGGAGGTGAACAAGTTCAAGTCCATTTCTGTCTGGTATGGGTGAGGGAAAGTGGATGGTGGGCACTGGAAGCAGGACTCACTTGGGAAAGAATCTTGTTATTTAAACTCCTTGTTGTTGTTGACAACTGTGGACATCTTGCTGTAGTTTACTGATTCCTTCCT	Homo sapiens	hg19
Coordinate_Cds (190567839)_UserDefined (191079324)_UserDefined (41418398)_UserDefined (55147892)_184745875	Coordinate_Cds (190567839)_UserDefined (191079324)_UserDefined (41418398)_UserDefined (55147892)_184745875	1	chrX	39913462	39913724	+	ACAATGCAGCTTACCACAAACAGAGCTGCCATAGAAGTCCCAAGTGCCACTGGCGTCATCATCATTGCGACCCTGGAGGTCATTTAAATAATCTGGAGGGAGAGAAAAATAAAAAAACAAGATAAAATCTACTGCTGAGAACAAAATGATGGCAGAGCCACGTGGCATTTTTTCCTATACATTCATGACAGGCTGGA	Homo sapiens	hg19
Coordinate_Cds (190567841)_UserDefined (191079315)_UserDefined (41418402)_UserDefined (52867701)_184745888	Coordinate_Cds (190567841)_UserDefined (191079315)_UserDefined (41418402)_UserDefined (52867701)_184745888	1	chrX	39930795	39931051	+	AAATGAAATTTAACTCAAAAGGTTTATGTAAGATTCTAGTAATAAAAATTTGAAGAACTGACCTCACAGTAAGCAGCGGGTAGACATAAAATACTGTCCTCTTGTAATCCTTCCATCTATGTAATTAAAATGGGCACTCAATGGATCATTTAGATAACTTCATCCATTTTTATAAGCATAAACCAATTTTT	Homo sapiens	hg19
Coordinate_Cds (190567842)_UserDefined (191079311)_UserDefined (41418399)_UserDefined (52867695)_184745877	Coordinate_Cds (190567842)_UserDefined (191079311)_UserDefined (41418399)_UserDefined (52867695)_184745877	1	chrX	39916375	39916635	+	CCTGGTTCCATCCTGGGCACTACAGTTGACATCAGCGCCATATTCAAGGAGGTGTCGCACAATGTTGAGCCAGCCCCTAGCACAAGCTTCATGCAGGGCGCAGTAACCTGCGTTGTCCCGATGATTTACATCACAAATCTTGTTCTCTAAGCAGTACAGGACCACTTCCTGTGGGGAGGGGAGGGAAGAATGCCAT	Homo sapiens	hg19
Coordinate_Cds (190567843)_UserDefined (191079365)_UserDefined (54476608)_UserDefined (52867704)_184745908	Coordinate_Cds (190567843)_UserDefined (191079365)_UserDefined (54476608)_UserDefined (52867704)_184745908	1	chrX	39937064	39937318	+	CCTGTCTTCGCTCGCCCCACACATGCGGACCCTCTCGCTGTTCATCCAGCTGTGAACGTTCCCATACAGGGGGGTTGCTGAGAGCATGTCGTCTTCTGGGATGGCAGCTTTGCTTCAAGCGTCTAGTCTGTTAAAAGGAAAGAAAAAAAATCCCAGGAGGTTCAGTAAAGGAGAGCCAAACAGGGCGCTA	Homo sapiens	hg19
Coordinate_Cds (190567844)_UserDefined (191079310)_UserDefined (54476837)_UserDefined (52867700)_184745886	Coordinate_Cds (190567844)_UserDefined (191079310)_UserDefined (54476837)_UserDefined (52867700)_184745886	1	chrX	39930191	39930441	+	TTACATCTCTCACTTTCGTTCTGTTCTGCAATGGCCTCCTCCAGGGTGACCGACTTTGGCTTTTTGTCCTGATTTCCTTTCAACCTTTCCCAGTCGGCTGGGCTGAATTTGCACATCTCGGAGTCTTTGGTTGCTGGGTGGCCACCTTCTCTTTCTTTCATCTCCAACTCTGAGAAGCGCATCATTG	Homo sapiens	hg19
Coordinate_Cds (190567844)_UserDefined (191079310)_UserDefined (54476837)_UserDefined (52867700)_184745887	Coordinate_Cds (190567844)_UserDefined (191079310)_UserDefined (54476837)_UserDefined (52867700)_184745887	1	chrX	39930377	39930635	-	ACTACTTATATATAGATACTCTTAAGTTTTATCTGTTAAACTTTAAAATATCTGAGTTACATCTCATAAGCTGTGGTTGGTTTTGGGCACTTTTCTTTGAAAATACTTTCCTTTAAGATAAGGCAAATGAAATAGCTTTTATGGTAAGGTGTTGTTTTTTTTTTTTTCCATCTCCGTTCTCTTTCTAGCGTGC	Homo sapiens	hg19
Coordinate_Cds (190567845)_UserDefined (191079314)_UserDefined (41418401)_UserDefined (52867699)_184745884	Coordinate_Cds (190567845)_UserDefined (191079314)_UserDefined (41418401)_UserDefined (52867699)_184745884	1	chrX	39923556	39923830	+	CCTTTAGAGACTCGTCGGCGTTTGGCTTTCAGCAGAGGGTCCTCTGGCACCTCCTCCGCAGTGGTCTCAGTGTGGCTGCTGTCACCTGAGACTTTGCGTTTCCTGTCCACCCGGAGGGTGGGGCTGTGAGGCATGTCCGAGGCCACCTGGTCTGCGGGAGGCTCGCTCACAGGCTGCCTCTCCACAAAGTACTTCTCCACAGGAAGATCT	Homo sapiens	hg19
Coordinate_Cds (190567845)_UserDefined (191079314)_UserDefined (41418401)_UserDefined (52867699)_184745885	Coordinate_Cds (190567845)_UserDefined (191079314)_UserDefined (41418401)_UserDefined (52867699)_184745885	1	chrX	39923764	39924030	-	CCATGTGTGAGGACCCCAGTCTCCAAAGAAGCAGCTGTCAATAGCAGATTACCTTGGGCATGGTGGTCCCACGCACTCCCCAGATCCTGCCTTCTCATGGCGACCTTCGGGCTTCATTAATGCCCTCTTGTCTCCCCTCCCCCAGGCGAGTATAGTGTTGGAAACAAGCACCGTGATCCCTTTGAAGCCCCAGAGGACAAA	Homo sapiens	hg19
Coordinate_Cds (190567847)_UserDefined (191079250)_UserDefined (54454595)_UserDefined (55147893)_184745882	Coordinate_Cds (190567847)_UserDefined (191079250)_UserDefined (54454595)_UserDefined (55147893)_184745882	1	chrX	39922826	39923083	+	CGCATACCTTGTTCATTGTCACTGGGTTTAAGAGACTCTTCCGACCAGCTTCTGTTGCCTTTGGCCTCTGCCCTTTTCCTGCCAGGTTTCTCTTCAGTGATGTTAGTCCCCTGAGGAATGGCCTCAGGCTGAGTGGCCTGGGTCACTTCCTTCCTGCTTTGCCGGCCAGGTTTGCCATCTGCTGCCGACACCTGCTGCTC	Homo sapiens	hg19
Coordinate_Cds (190567847)_UserDefined (191079250)_UserDefined (54454595)_UserDefined (55147893)_184745883	Coordinate_Cds (190567847)_UserDefined (191079250)_UserDefined (54454595)_UserDefined (55147893)_184745883	1	chrX	39923024	39923288	-	GTTCCCCCCCGGGGGGCTTTTTGATTAATTTGTAGTTATTTCTCCATTAGATGACTGGCCTGAGAGGGAAATGACAAACAGTTCCTCTAACCACTTAGAAGACCCACATTATAGTGAGCTGACCAACCTGAAGGTGTGCATTGAATTAACAGGGCTCCATCCTAAAAAACAACGCCACTTGCTGCACCTTAGAGAACGATGGG	Homo sapiens	hg19
Coordinate_Cds (190567848)_UserDefined (191079308)_UserDefined (54476838)_UserDefined (52867694)_184745876	Coordinate_Cds (190567848)_UserDefined (191079308)_UserDefined (54476838)_UserDefined (52867694)_184745876	1	chrX	39914584	39914854	+	TACCTGTTAAGAACTTTTCCATAAGTTCACTGTGGGTCATTTTCATGATGGTTCTACCTGAGTACGTAGCCAAGGTGGGGTCAGCACCATAAGAGAGAAGTAGTCGGACAATTTCCAAGTGATCGTTCTCAACAGCATCGTGCAGAGGCCTAGGAAGAGAGGCGCAATAGAATTATGCTCATGCAAGCCACACTTGCTTATAAA	Homo sapiens	hg19
Coordinate_Cds (190567849)_UserDefined (191079316)_UserDefined (54476852)_UserDefined (52867697)_184745880	Coordinate_Cds (190567849)_UserDefined (191079316)_UserDefined (54476852)_UserDefined (52867697)_184745880	1	chrX	39921966	39922228	+	CCTTGCCATCGGCATTCTCCACGTAGTATTCCCCTGTCAGTGGCAATCCCCGCCTGGACTCCTGAGGGATCAAGTGTTTGGTTTTGCACAGTCTCTTCCCGGATGGCTTCTCGCTGTTGTCGGTGTATTTCTGCAGCAGGGAGGCAGCCTGGCAATCCTCTTCTTCGTCTGCACACAGCACATCTGTCTTCTGGTTTT	Homo sapiens	hg19
Coordinate_Cds (190567849)_UserDefined (191079316)_UserDefined (54476852)_UserDefined (52867697)_184745881	Coordinate_Cds (190567849)_UserDefined (191079316)_UserDefined (54476852)_UserDefined (52867697)_184745881	1	chrX	39922162	39922438	-	GCACTGGCTACAACTGTGTAACGCCCGCTTCTTCTCCCGTCTCCCATCCGCCCGCCACCCCGTCACCCCCTCCGTATTTAGGCTTGCCTGTGTTCTCCGGCTCTCCGCCCATGAAGAGTCTTTCATCCACCAGTGCAGGCGGCAAAAAGCAGGCTCAGCCAAGCTGCGCACCAGCCTCCAGGCCGCCTGCCAAACAGCAGAAAATTAAAGA	Homo sapiens	hg19
Coordinate_Cds (190567850)_UserDefined (191079313)_UserDefined (54476873)_UserDefined (52867696)_184745878	Coordinate_Cds (190567850)_UserDefined (191079313)_UserDefined (54476873)_UserDefined (52867696)_184745878	1	chrX	39921359	39921638	+	CCTCATAGCCAAGCCTGGCTGCCCGCTGCAGAAGGGTCTCGCCAGCGTTCTTATTGACAATAAGTCTCCGTGCTTCCGGCGGCATAGGGCGAGACTGGGTGGTCTCCTGAGGGGAACTTGAGCATGGCAGCTGTGTGGACTGGGAGGCTGGTAGCAGTTGCTGCAAGCGGTCGAAGGGCTTTGGCTCCTGCTTGGCTGGTGACAGATCATAGTC	Homo sapiens	hg19
Coordinate_Cds (190567850)_UserDefined (191079313)_UserDefined (54476873)_UserDefined (52867696)_184745879	Coordinate_Cds (190567850)_UserDefined (191079313)_UserDefined (54476873)_UserDefined (52867696)_184745879	1	chrX	39921571	39921831	-	CCTCCTTTGACAGGCACCCCCCACCCCCAAAAAAAGATAAGGAATAAAGTGCCTCTCTCCACGCAGGTTTGTCACGTGGGGAGGAGGAGGGGAAGCAGCGGCTGTTAGAAGGACACGGGCTTAACCGTGTGCGCTGCTTGGTTTTATGATAGGTGACTGTCCGGAGATTCAGAAAGCGGCCGGAGCCCAGTTCGG	Homo sapiens	hg19
Coordinate_Cds (190567851)_UserDefined (191079309)_UserDefined (41577085)_UserDefined (52867702)_184745889	Coordinate_Cds (190567851)_UserDefined (191079309)_UserDefined (41577085)_UserDefined (52867702)_184745889	1	chrX	39931473	39931710	+	CCTGGTGCCCTGCCCTACCATACTCCCCCAATCCTGTTTACACATTAAAAAACTGACAACTGGTAAAGTAACTGAAATTCAGGTGGGGGGGCTCACCTGCAATGCCCGTTGCTCCCGGCTGAGCTGACTGGAATCTGCATACAGTTCGGTAGTGACACATTTGAATCGGTCAC	Homo sapiens	hg19
Coordinate_Cds (190567851)_UserDefined (191079309)_UserDefined (41577085)_UserDefined (52867702)_184745890	Coordinate_Cds (190567851)_UserDefined (191079309)_UserDefined (41577085)_UserDefined (52867702)_184745890	1	chrX	39931639	39931876	-	GGATCCCAAACCATTTTGTGTGGGCAGTGCCCCACCAAGTGTGGATGTGACCCCCACCTATACCAAAGATGGAGCTGATGAGGCTGAATCAAATGATGGCAAAGTTCTGAAACCGAAGCCATCTAAGCTGGCAAAGAGAATCGCCAACTCAGCGGGTTACGTGGGTGAC	Homo sapiens	hg19
Coordinate_Cds (190567851)_UserDefined (191079309)_UserDefined (41577085)_UserDefined (52867702)_184745891	Coordinate_Cds (190567851)_UserDefined (191079309)_UserDefined (41577085)_UserDefined (52867702)_184745891	1	chrX	39931803	39932041	+	GGGATCCTCTTGGGTTTTACCAAAAGTTACAGCAGGGCCATCGCTCCCCAGAGGTGGCTCCAGGAATGGAGTCGAGACTGGCAACCCTAGGTTCTCTTTGTTGGTACCTGCCAGAACACTGTCCTTGCTTACGGTGAAGACTGGCTGTTTGAAAGTATAAGTTTCGTGGAAGT	Homo sapiens	hg19
Coordinate_Cds (190567851)_UserDefined (191079309)_UserDefined (41577085)_UserDefined (52867702)_184745892	Coordinate_Cds (190567851)_UserDefined (191079309)_UserDefined (41577085)_UserDefined (52867702)_184745892	1	chrX	39931973	39932209	-	TTCTCCGAGAAGAACCAGATGCTAAAACTGACACAAACGTGTCCAAACCCAGCTTTGCAGCAGAGAGTGTTGGCCAGAGCGCTGAGCCCCCCAAGCCCTCAGTTGAGCCGGCCCTGCAGCAGCACCGTGATTTCATCGCCCTGAGAGAGGAGTTGGGGCGCATCAGTGA	Homo sapiens	hg19
Coordinate_Cds (190567851)_UserDefined (191079309)_UserDefined (41577085)_UserDefined (52867702)_184745893	Coordinate_Cds (190567851)_UserDefined (191079309)_UserDefined (41577085)_UserDefined (52867702)_184745893	1	chrX	39932117	39932353	+	CAGTTTTAGCATCTGGTTCTTCTCGGAGAAGGTCTACGTAGACAAGCTTGTCGCTTTTGACAACAGTCTTCCCTTGATTCCAGTTGGGGTTCGGCTTTAGGTTCTTGTCGGTGGGGACATCTGGATGTAACTTGGTGCTGCTAGTTTCCAAAATCTCGGAAAACCGATTCCGGA	Homo sapiens	hg19
Coordinate_Cds (190567851)_UserDefined (191079309)_UserDefined (41577085)_UserDefined (52867702)_184745894	Coordinate_Cds (190567851)_UserDefined (191079309)_UserDefined (41577085)_UserDefined (52867702)_184745894	1	chrX	39932259	39932495	-	TTTGTGACCTACCAAGATGCCCTGGGGTTGGGCATGGTGCATCCCATGTTGATACCACACACGCCCATAGAGATTACTAAAGAGGAGAAACCAGAGAGGAGATCCCGGTCCCATGAGAGAGCCCGTTACGAGGACCCAACCCTCCGGAATCGGTTTTCCGAGATTTTGGAAA	Homo sapiens	hg19
Coordinate_Cds (190567851)_UserDefined (191079309)_UserDefined (41577085)_UserDefined (52867702)_184745895	Coordinate_Cds (190567851)_UserDefined (191079309)_UserDefined (41577085)_UserDefined (52867702)_184745895	1	chrX	39932403	39932639	+	CCCCAGGGCATCTTGGTAGGTCACAAACTCTGGACGGCCGGTGGGAAGCCCATAGGGCAGCCCAGGCTTTGGGGCAAGGTGCCCAGGAAACAGACTGCCATTGGGTAACAAAACTGGGTGAGGGTAGACAGGTCCTTTGCCATGTAAGGAGAGGGGACTTACAGCAATGCC	Homo sapiens	hg19
Coordinate_Cds (190567851)_UserDefined (191079309)_UserDefined (41577085)_UserDefined (52867702)_184745896	Coordinate_Cds (190567851)_UserDefined (191079309)_UserDefined (41577085)_UserDefined (52867702)_184745896	1	chrX	39932569	39932806	-	ACAGTAGCAGCACCAGCAGCAAGGGCGCCAAAGCCAGCAACCCAGAACCGAGTTTCAAAGCAAACGAGAACGGCCTTCCACCAAGCTCTATATTTCTGTCTCCAAATGAGGCATTCAGGTCCCCACCAATTCCCTACCCCAGGAGTTACCTCCCTTACCCAGCCCCTGAGGGC	Homo sapiens	hg19
Coordinate_Cds (190567851)_UserDefined (191079309)_UserDefined (41577085)_UserDefined (52867702)_184745897	Coordinate_Cds (190567851)_UserDefined (191079309)_UserDefined (41577085)_UserDefined (52867702)_184745897	1	chrX	39932715	39932952	+	GGCGCCCTTGCTGCTGGTGCTGCTACTGTGCTTGGCAGGAGTGGCCGGGGGCTGGCCCACGTGCTGAATAACGGATGGTGTGGTTTCTACAGAGCTCCTGCTGGTTTTGGTGCCATCTGCATTGGCATTGGGGGCGGGTGATGCGGAGGCTGGGCGGCCTGCACTCGACACTG	Homo sapiens	hg19
Coordinate_Cds (190567851)_UserDefined (191079309)_UserDefined (41577085)_UserDefined (52867702)_184745898	Coordinate_Cds (190567851)_UserDefined (191079309)_UserDefined (41577085)_UserDefined (52867702)_184745898	1	chrX	39932885	39933122	-	GCTCCCTCATCCTGGGTGGTGCCCGGGCCAAGTCCTAACGAAGAGAACAATGGCAAAAGCATGTCGCTGAAAAACAAGGCATTGGACTGGGCGATACCACAGCAGCGGAGTTCATCATGCCCGCGCATGGGCGGCACCGATGCTGTCATCACTAACGTTTCAGGGTCAG	Homo sapiens	hg19
Coordinate_Cds (190567851)_UserDefined (191079309)_UserDefined (41577085)_UserDefined (52867702)_184745899	Coordinate_Cds (190567851)_UserDefined (191079309)_UserDefined (41577085)_UserDefined (52867702)_184745899	1	chrX	39933025	39933262	+	TGGCCCGGGCACCACCCAGGATGAGGGAGCAGTGCTGATGATTTCAGATCTATAGATAGCACAACCATTTCCTGGAGGAGATAGTGTTTCTTTCGGAATCTCACTTCCGGAGAGCACTAAGCCACTTCCAGCCCTGCTGTGAACCAGGACCGTGGGAGCCATCTTTTTCATGTG	Homo sapiens	hg19
Coordinate_Cds (190567851)_UserDefined (191079309)_UserDefined (41577085)_UserDefined (52867702)_184745900	Coordinate_Cds (190567851)_UserDefined (191079309)_UserDefined (41577085)_UserDefined (52867702)_184745900	1	chrX	39933195	39933431	-	AGGTGCCCAGCCAGTGCCCGGGCATGCCCGGAAGACAGCGGTTCAAGACAGAAAAGATGGCAGCTCACCTCCTCTGTTGGAGAAGCAGACCGTTACCAAAGACGTCACAGATAAGCCACTAGACTTGTCTTCTAAAGTGGTGGATGTAGATGCTTCCAAAGCTGACCAC	Homo sapiens	hg19
Coordinate_Cds (190567851)_UserDefined (191079309)_UserDefined (41577085)_UserDefined (52867702)_184745901	Coordinate_Cds (190567851)_UserDefined (191079309)_UserDefined (41577085)_UserDefined (52867702)_184745901	1	chrX	39933335	39933571	+	CGGGCATGCCCGGGCACTGGCTGGGCACCTTCGCCCCCTTCCGGAGCCTTGGGATACTTGCCATTGGAGAGCCTGGCCGCGGGGAACTCGCTGCTAACTGTCATGTATGGCTTTGACAGGGCAACTGAAGGAGAGGTGGAGATCCTGGCATAGTGCTTGTGGAACTCCGAGTAG	Homo sapiens	hg19
Coordinate_Cds (190567851)_UserDefined (191079309)_UserDefined (41577085)_UserDefined (52867702)_184745902	Coordinate_Cds (190567851)_UserDefined (191079309)_UserDefined (41577085)_UserDefined (52867702)_184745902	1	chrX	39933485	39933722	-	GCCTATCCTCACATCCAGAACAGTAAGCAGCCCAGGGTTCCCTCTGCCAAGGCGGTCACCAGTGGCCTGCCGGGGGACACAGCTCTCCTGTTGCCCCCCTCGCCTCGGCCGTCACCCCGAGTCCACCTTCCCACCCAGCCTGCTGCAGACACCTACTCGGAGTTCCACAAGCAC	Homo sapiens	hg19
Coordinate_Cds (190567851)_UserDefined (191079309)_UserDefined (41577085)_UserDefined (52867702)_184745903	Coordinate_Cds (190567851)_UserDefined (191079309)_UserDefined (41577085)_UserDefined (52867702)_184745903	1	chrX	39933659	39933905	+	CGTGGGAATCAACAGGATTCCCAGGGCTGACGCCCATCTTCCACGGGAGGCTTTTGTCTGCGCAATGGACGAGAGGCGGGATGGCTGGGGAGGCCGAAGGTGTCGAGAGCCTCATGGGTGATGCCAAGGACGATGGGATGTGGGGACCGACGTAGTGAGGTGGCGGCAGGTAGAGAAAG	Homo sapiens	hg19
Coordinate_Cds (190567851)_UserDefined (191079309)_UserDefined (41577085)_UserDefined (52867702)_184745904	Coordinate_Cds (190567851)_UserDefined (191079309)_UserDefined (41577085)_UserDefined (52867702)_184745904	1	chrX	39933837	39934081	-	CTAGTTATCTGCGGCTGCCCTGGGTCAATCCTTACATGGAGGGTGCCACGCCAGCCATCTACCCTTTCCTCGACTCGCCAAATAAGTATTCACTGAACATGTACAAGGCCTTGCTACCTCAGCAGTCCTACAGCTTGGCCCAGCCGCTGTATTCTCCAGTCTGCACCAATGGGGAGCGC	Homo sapiens	hg19
Coordinate_Cds (190567851)_UserDefined (191079309)_UserDefined (41577085)_UserDefined (52867702)_184745905	Coordinate_Cds (190567851)_UserDefined (191079309)_UserDefined (41577085)_UserDefined (52867702)_184745905	1	chrX	39934015	39934269	+	GCACCATTGATGTTGAGAGGGCTCTGTTTGTCGCTGGCAGGCCTGTCCAAGCCCAGCGCTTCTGCTGTGGCTACAGCACTTTTTTGTATTCCAGGCGGTGTTTTGTATATAGCACTGAAGCCATTTGGGGGTTTTCCAGAGACGGCAGAAGCCTCCACTGTCTCGGGTGTATTCGGTTTGAACTGCATC	Homo sapiens	hg19
Coordinate_Cds (190567851)_UserDefined (191079309)_UserDefined (41577085)_UserDefined (52867702)_184745906	Coordinate_Cds (190567851)_UserDefined (191079309)_UserDefined (41577085)_UserDefined (52867702)_184745906	1	chrX	39934203	39934475	-	TCTGCAAAGGTGGATGCGAGCACGGCCCATAGGATCGATGGCCTGGCAGCACTGAGCATGGACCGCACTGGCCTGATCCGGGAAGGGCTGCGGGTCCCGGGAAACATCGTCTATTCTAGCTTGTGTGGACTGGGCTCAGAGAAAGGTCGGGAGGCTGCCACAAGCACTCTAGGTGGCCTTGGGTTTTCTTCGGAAAGAAATCCAGAG	Homo sapiens	hg19
Coordinate_Cds_16812201_UserDefined (191079257)_Us_UserDefined (54476850)_UserDefined (55147856)_184745761	Coordinate_Cds_16812201_UserDefined (191079257)_Us_UserDefined (54476850)_UserDefined (55147856)_184745761	1	chr16	3781256	3781513	+	CCAGCATGCAGAGCGTGGACCACTTGGAGCGGCGCAAGGAGGAGAACTCCCAGTGCTTGTCTCTGGCGAGGGTGAGGAAGGCGTCGCGCCCATCCATGAGGTCACAGCTGAGCAGGGGGTCGGGGTCGACGATGGGGGGCAGGGTGTTGATGACAGGCCCAGCGTGCAGGTGGATCACGAAGAAGACCTGCAGG	Homo sapiens	hg19
Coordinate_Cds_16813369_UserDefined (191079258)_Us_UserDefined (54476851)_UserDefined (55147857)_184745762	Coordinate_Cds_16813369_UserDefined (191079258)_Us_UserDefined (54476851)_UserDefined (55147857)_184745762	1	chr16	3781741	3781994	+	CGCCTACCTCCTTGTGCTTCTCCATGGTGGCATACAGCTTCTGGGACAGGTCATTGGACACGTTGGGCATGCTGGGCTTCTTCTTGTTGGCGCGGCTGATGCTGCTTTTGTTCTTGTTGGTTTTCTTGTTGTTCTTCTTCTTGGCATTCTTGCTGTCGCCCTGACTGCCCTGCAACAACACGCAAGGCTGTGA	Homo sapiens	hg19
GNAS Merged_UserDefined (34729071)_UserDefined (49237895)_184745913	GNAS Merged_UserDefined (34729071)_UserDefined (49237895)_184745913	1	chr20	57428197	57428434	+	AAAATAATAATAATAATTTTTTCACCCTAGTTCGGTTGGGTGCTCCATCTTACGGAGCCCCAAACTTATTTTGAGAGGCCGCCACCGTGTTATGGGCGTGCGCAACTGCCTCTACGGCAATAATATGTCAGGACAACGCGATATCCCCCCTGAAATCGGGGAACAGCCCGAGCAACC	Homo sapiens	hg19
GNAS Merged_UserDefined (34729071)_UserDefined (49237895)_184745914	GNAS Merged_UserDefined (34729071)_UserDefined (49237895)_184745914	1	chr20	57428373	57428610	-	CTTCCCTGAATGCCGGGTTGAGGACCTGAAAGTTGGGTCTGGAGACCTCTGGGGGTCCACAGGCCTCGCCATCATTCTCGACGGGGATGGGCTCGTTGTGAGGCGGTTCGGTCTCCATCTCTTCGGCTGGGCTAGGCCCAGCACCGGGGGCAGCTGCCCCTGGGGCCTCCAAAGGTGG	Homo sapiens	hg19
GNAS Merged_UserDefined (34729071)_UserDefined (49237895)_184745915	GNAS Merged_UserDefined (34729071)_UserDefined (49237895)_184745915	1	chr20	57428551	57428787	+	GCTGGAGCCCATGGAAGCTACAGCCCACCTCCTGAGGAAGCAATGCCCTTCGAGGCTGAACAGCCCAGCTTGGGAGGCTTCTGGCCTACACTGGAGCAGCCTGGATTCCCCAGTGGGGTCCATGCAGGCCTTGAGGCCTTCGGCCCAGCACTCATGGAGCCCGGAGCCTTC	Homo sapiens	hg19
GNAS Merged_UserDefined (34729071)_UserDefined (49237895)_184745916	GNAS Merged_UserDefined (34729071)_UserDefined (49237895)_184745916	1	chr20	57428719	57428956	-	TGGGGCTCCTCGGGAGGAGCTCCGGGGACCCCTGCAGCACCTGGGCCTCCTGGAGCAAGGTCTGGGACCTGTAAGAGAAGTTGACTGCAGCCTCTCTGGGCAGGCTGGTCAAACTCAAAGGGCATAGCTTCTTCTGGTGGAGGGCTGTATCCTCCCAGGCCTGGTCTGGCACCACTG	Homo sapiens	hg19
GNAS Merged_UserDefined (34729071)_UserDefined (49237895)_184745917	GNAS Merged_UserDefined (34729071)_UserDefined (49237895)_184745917	1	chr20	57428891	57429127	+	GCCCCAAGCCCTCAGGCCTGCAAAGGCTGGCTCCAGAGGAGGCTACAGCCCTCCCCCTGAGGAGACTATGCCATTTGAGCTTGATGGAGAAGGATTTGGGGACGACAGCCCACCCCCGGGGCTTTCCCGAGTTATCGCACAAGTCGACGGCAGCAGCCAGTTCGCGGCAGTC	Homo sapiens	hg19
GNAS Merged_UserDefined (34729071)_UserDefined (49237895)_184745918	GNAS Merged_UserDefined (34729071)_UserDefined (49237895)_184745918	1	chr20	57429061	57429300	-	CGGGGGCGCTGCCAATCTCGAACGGGGGTCCGGAGATCTCCATCCAGGGGCTGCTGCCCGTGAAGTTAGAAGGAGGTCTGACAGCCTCTTGGGATGGGCTGCCGATGGCGCCTGGGACCCAGAGGGGAGGCGCGTTCGCGGCGGGAGTGAGGCGGACCGCACTCGAGGCCGCG	Homo sapiens	hg19
GNAS Merged_UserDefined (34729071)_UserDefined (49237895)_184745919	GNAS Merged_UserDefined (34729071)_UserDefined (49237895)_184745919	1	chr20	57429209	57429445	+	GACCCCCGTTCGAGATTGGCAGCGCCCCCGCTGGGGTCGACGACACTCCCGTCAACATGGACAGCCCCCCAATCGCGCTTGACGGCCCGCCCATCAAGGTCTCCGGAGCCCCAGATAAGAGAGAGCGAGCAGAGAGACCCCCAGTTGAGGAGGAAGCAGCAGAGATGGAAGGAG	Homo sapiens	hg19
GNAS Merged_UserDefined (34729071)_UserDefined (49237895)_184745920	GNAS Merged_UserDefined (34729071)_UserDefined (49237895)_184745920	1	chr20	57429381	57429617	-	GGAGTCAGGATCGGCTGGTGCTGTCCCGGAGTCGGGATCTTCTGGGGTTGCCCCGGAGTCAGGATCGGCTGGGGCTGCAGGGGCTGCCCTGGCAGCGGTATCCGCTGAGGCTGCCCCGGCGGCAGGGGATCCGTACCCCGGAGAGGGTACTTTTCCTCCCTCCGCGGCATCAGCGGC	Homo sapiens	hg19
GNAS Merged_UserDefined (34729071)_UserDefined (49237895)_184745921	GNAS Merged_UserDefined (34729071)_UserDefined (49237895)_184745921	1	chr20	57429553	57429796	+	CCGGGGCATTCGCAGCCGATCCCGACTCCGGGGCAGCCCCTGCCGCCCCAGCCGATCCCGACTCCGGGGCGGCCCCTGACGCCCCAGCCGATCCCGACTCCGGGGCGGCCCCTGACGCCCCAGCCGATCCAGATGCCGGGGCGGCCCCTGAGGCTCCCGCCGCCCCTGCGGCTGCTGAGA	Homo sapiens	hg19
GNAS Merged_UserDefined (34729071)_UserDefined (49237895)_184745922	GNAS Merged_UserDefined (34729071)_UserDefined (49237895)_184745922	1	chr20	57429729	57429966	-	GATCGGCAGCCTGGATCTCGGGGCTGGGGGGTCTGAGATGGATCTTGCGTCTGGCCCCGGAGGCAGGGGCTGCAGAGGCCGCCCGGCGGACTTGGGCTGCCCGGGTGGCAGAAGCGGCTGGGGCAGTGGGAGCCCCTGCGTCTGGCGCAGCTGGGGCGACATGGGCTGCCCGGGTC	Homo sapiens	hg19
GNAS Merged_UserDefined (34729071)_UserDefined (49237895)_184745923	GNAS Merged_UserDefined (34729071)_UserDefined (49237895)_184745923	1	chr20	57429907	57430193	+	CCGCCTACTCCGCGGCCTACTCGCGCGTCTGCCTGGCGGGGCAAGTCCGAGAGCAGCCGCGGCCGCCGCGTGTACTACGATGAAGGGGTGGCCAGCAGCGACGATGACTCCAGCGGAGACGAGTCCGACGATGGGACCTCCGGATGCCTCCGCTGGTTTCAGCATCGGCGAAATCGCCGCCGCCGAAAGCCCCAGCGCAACTTACTCCGCAACTTTCTCGTGC	Homo sapiens	hg19
GNAS Merged_UserDefined (34729071)_UserDefined (49237895)_184745924	GNAS Merged_UserDefined (34729071)_UserDefined (49237895)_184745924	1	chr20	57430129	57430365	-	TTGTCGATGAGCTTACTGCGTTTCTTCTCTGCGCGCTTCTGGGCCCGCTTCTCCAGGGCTTCTTTGCGCATCTGTCTGCGCTTCTCCGCCAGGGGTACCTTCTTGACCTTGAGAGAGCGCGAGGCTTTGGGCTGGGGACTCTCAGATCGACCGAAGCAGCCCCCGAAGGCTTG	Homo sapiens	hg19
GNAS Merged_UserDefined (34729071)_UserDefined (49237895)_184745925	GNAS Merged_UserDefined (34729071)_UserDefined (49237895)_184745925	1	chr20	57430301	57430538	+	AACAACTCCAGGACGAAAAGATGGGCTACATGTGTACGCACCGCCTGCTGCTTCTAGGTAATGCGGCGGACTCTGCCTGCGGGCAGCAGGGCCGCCGGGGAACCGGGGAGGGGGTGGCAGGGCTGCCTGGTGGGGCTAGGGGCTCCGCAGTGGGAGGAGGGGGTCCAGCCAAAGG	Homo sapiens	hg19
GNAS Merged_UserDefined (34729072)_UserDefined (49237898)_184745929	GNAS Merged_UserDefined (34729072)_UserDefined (49237898)_184745929	1	chr20	57478541	57478791	+	CCACTGCAGTGAGAAGGCAACCAAAGTGCAGGACATCAAAAACAACCTGAAAGAGGCGATTGAAGTACGTGCTGGCTCCTTGTGCTGTCTGTCTTGTAGCGCCCTCCCAGCCAGTGCTGTTCCCTGACCGCTTTGCTAAATCATTTTCAGACCATTGTGGCCGCCATGAGCAACCTGGTGCC	Homo sapiens	hg19
GNAS Merged_UserDefined (34729072)_UserDefined (49237898)_184745930	GNAS Merged_UserDefined (34729072)_UserDefined (49237898)_184745930	1	chr20	57478729	57478993	-	TGAAGTGTGGTTTGGATGCTCCTGCCCATGTGCAGGGCTGTCACTCATGTTCCTATATGGACACTGTGCTCAGGTGGGCGGGGCTAAGGCCACACAAGTCGGGGTGTAGCTTACGGGAGGGAAGTCAAAGTCAGGCACGTTCATCACACTCAGGATGTAGTCCACTCTGAACTGGTTCTCGGGGTTGGCCAGCTCCACGGGGGG	Homo sapiens	hg19
GNAS Merged_UserDefined (34729073)_UserDefined (47592572)_184745932	GNAS Merged_UserDefined (34729073)_UserDefined (47592572)_184745932	1	chr20	57484081	57484320	+	GGACGGTCACTTCCGTTGAGCCTGACCTTGTAGAGAGACACAAATAGTTGGCAAATTGATGTGAGCGCTGTGAACACCCCACGTGTCTTTCTTTTTCTCCCAGCTTCCTGGACAAGATCGACGTGATCAAGCAGGCTGACTATGTGCCGAGCGATCAGGTGTGCAAAACCCCT	Homo sapiens	hg19
GNAS Merged_UserDefined (34729073)_UserDefined (47592572)_184745933	GNAS Merged_UserDefined (34729073)_UserDefined (47592572)_184745933	1	chr20	57484257	57484494	-	CCACCTGGAACTTGGTCTCAAAGATTCCAGAAGTCAGGACACGGCAGCGAAGCAGGTCCTGAAACAAAATTGAGGTCAATGGATCTCACCAAAGCCAACCGAAACAGTAATAATTGCCAATCTAAAGCAAAGGTCTGGAGTAGTTTGGAAAGAGGGCTCAGAGTCCTCTGGTGGGGAG	Homo sapiens	hg19
GNAS Merged_UserDefined (34729073)_UserDefined (47592572)_184745934	GNAS Merged_UserDefined (34729073)_UserDefined (47592572)_184745934	1	chr20	57484429	57484665	+	GGACAAAGTCAACTTCCAGTAAGCCAACTGTTACCTTTTTATATAACAGAGATCATGGTTTCTTGACATTCACCCCAGTCCCTCTGGAATAACCAGCTGTCCTCCTCCCCACCAGCATGTTTGACGTGGGTGGCCAGCGCGATGAACGCCGCAAGTGGATCCAGTGCTTCAACG	Homo sapiens	hg19
GNAS Merged_UserDefined (34729073)_UserDefined (47592572)_184745935	GNAS Merged_UserDefined (34729073)_UserDefined (47592572)_184745935	1	chr20	57484599	57484838	-	GGTTGTCCTCCCGGATGACCATGTTGTAGCTGCTGCTGGCCACCACGAAGATGATGGCAGTCACATCTTAACCAAAGAGAGCAAAGCCAAGAGCGTGAGCAGCGACCCTGATCCCTAACAACACAGAAGCAAAGCGTTCTTTACGAACAGCCAAGCCCACAGCATCCTACCG	Homo sapiens	hg19
GNAS Merged_UserDefined (34729073)_UserDefined (47592572)_184745936	GNAS Merged_UserDefined (34729073)_UserDefined (47592572)_184745936	1	chr20	57484771	57485007	+	CCAGACCAACCGCCTGCAGGAGGCTCTGAACCTCTTCAAGAGCATCTGGAACAACAGGTTTGTGGAGTGACCGCCCACCCCCTGCGCTTGCCCAGGAGGCCCTGGTCTGCACTGTTTATAGAGAAGAACCCCGTGCAAGCATTCCAGACCCCTGGCCGAAAGCGCGCTTCTC	Homo sapiens	hg19
GNAS Merged_UserDefined (34729073)_UserDefined (47592572)_184745937	GNAS Merged_UserDefined (34729073)_UserDefined (47592572)_184745937	1	chr20	57484941	57485177	-	ACACACCATCCTCAGGAGTAGTGTAGCGAGCAAATTCTGGAAAGTAGTCCTCAATCTTCGATTTCCCAGCAAGGACTTTCTCAGCGAGCAGATCTTGCTTGTTGAGGAACAGGATCACAGAGATGGTGCGCAGCCATCTACAAGAAGGGAGGCCGTGTGAATGCTTGGG	Homo sapiens	hg19
GNAS Merged_UserDefined (34729073)_UserDefined (47592572)_184745938	GNAS Merged_UserDefined (34729073)_UserDefined (47592572)_184745938	1	chr20	57485103	57485339	+	GGTGTGTATGGCTTCCACTCTTGCTGGCTGTTCATTGCGGTGGTTCTTTTTCAAACGGTCAGGCTGAAAACCCCCATCCCCCTCCCACCACCAAACCATAAAGGATCTATAAGAGAAGCAAGAAAAACGCACTCCCACTAATTCTCATATGGAAAAATCAGGGTTTTGAAG	Homo sapiens	hg19
GNAS Merged_UserDefined (34729073)_UserDefined (47592572)_184745939	GNAS Merged_UserDefined (34729073)_UserDefined (47592572)_184745939	1	chr20	57485263	57485499	-	CTCGACTCACCAGAAACTCATCTCGAATGAAGTACTTGGCCCGGGTCACGCGTGGGTCCTCTCCGGGCTCGGGAGTAGCTATATAAAAAGGGAATACATATTAATGTAATTTAAAATTCAAGCAGAGCTGGGGTGCTAGCATCTCTGTAGCTCCTGAAGTCTTCAAAA	Homo sapiens	hg19
GNAS Merged_UserDefined (34729073)_UserDefined (47592572)_184745940	GNAS Merged_UserDefined (34729073)_UserDefined (47592572)_184745940	1	chr20	57485429	57485698	+	TCGAGCCTGTCTTTAGTTTCCTCTCTTGTTCCTCCTCTTTTTCTCATGGATGTAAATTTACTTAATTCCAAATTCAGGGGTTCAGCTACCCAGTTCCATGGTTTTAGTTCACGCACATCCAGTGTGGATTTGAGCTCTTTGCGCCCCTCTTTTTGCTTTTGTTTTCATATGACATCAGAGGCTGGCTGACAGCCGTCCCTGGTAG	Homo sapiens	hg19
GNAS Merged_UserDefined (34729073)_UserDefined (47592572)_184745941	GNAS Merged_UserDefined (34729073)_UserDefined (47592572)_184745941	1	chr20	57485635	57485921	-	CTTCTTAGAGCAGCTCGTACTGACGAAGGTGCATGCGCTGAATGATGTCACGGCAGTCGTTGAACACACGGCGGATGTTCTCAGTGTCCACAGCGCAGGTGAAATGAGGGTAGCAGTAGTGACGCCCATCTCCACTGGCAGTGCTGATCCTCTGCGGGCACAAACAAGGGGACTTGTCAGTGACACCCTCGCCAGGAACCACCCTATCCCTGATGGGGACACC	Homo sapiens	hg19
GNAS Merged_UserDefined (34729073)_UserDefined (47592572)_184745942	GNAS Merged_UserDefined (34729073)_UserDefined (47592572)_184745942	1	chr20	57485855	57486091	+	GGGAACCCCCAAATTTAATTAAAGCCTTAAGCACAATTAATTAAAAGTGAAACGTAATTGTACAAGCAGTTAATCACCCACCATAGGGCATGATTAACAAAGCAACCTTTCCCTTCCCCCGAGTGATTTTGCGAAACCCCCTTTTCCCTTCAGCTTGCTTAGATGTTCCAA	Homo sapiens	hg19
GNAS_Cds (34295010)_UserDefined (49237896)_184745927	GNAS_Cds (34295010)_UserDefined (49237896)_184745927	1	chr20	57470627	57470901	+	TTTCTAGGTGCTGGAGAATCTGGTAAAAGCACCATTGTGAAGCAGATGAGGATCCTGCATGTTAATGGGTTTAATGGAGAGTAAGTGTCAAATCTGTGCAGGGGGGCACCAAGTAAGAGGAACAGACTTTATACTAACCTTTAGGAAGTATAGGTGGGCTTTGGGGGCTGGGCAGCCAGTTTTCACTTAATTTTTCCTGATTTACATAT	Homo sapiens	hg19
GNAS_Cds (34729054)_UserDefined (49237894)_184745909	GNAS_Cds (34729054)_UserDefined (49237894)_184745909	1	chr20	57415120	57415370	+	GCCTAAGAGGATGGATCGGAGGTCCCGGGCTCAGCAGTGGCGCCGAGCTCGCCATAATTACAACGACCTGTGCCCGCCCATAGGCCGCCGGGCAGCCACCGCGCTCCTCTGGCTCTCCTGCTCCATCGCGCTCCTCCGCGCCCTTGCCACCTCCAACGCCCGTGCCCAGCAGCGCGCGGCTGCCCAACAG	Homo sapiens	hg19
GNAS_Cds (34729054)_UserDefined (49237894)_184745910	GNAS_Cds (34729054)_UserDefined (49237894)_184745910	1	chr20	57415308	57415574	-	GTCTCGAAGTCGGTCTCGGACTCGATTTCGGACTCGGTCTCGCTCTCGGTCTCGTAGTCGAACTCTTCCTCGTACTCTAGGCACTCGGGGAGGGACAGCTCAAGGTCTGCCTCCTCGTGCTCGTGGTCAGATTCCGATTCGGGGGACTCAGGGAATACCTGGGCGCCGGAGCGGTGGTGGGCGTTAAGGAAGCTCCGGCGC	Homo sapiens	hg19
GNAS_Cds (34729054)_UserDefined (49237894)_184745911	GNAS_Cds (34729054)_UserDefined (49237894)_184745911	1	chr20	57415508	57415790	+	CCGAGCCTGAGACCGCCCCCACCACTGAGCCCGAGACCGAGCCTGAAGACGATCGCGGCCCGGTGGTGCCCAAGCACTCCACCTTCGGCCAGTCCCTCACCCAGCGTCTGCACGCTCTCAAGTTGCGAAGCCCCGACGCCTCCCCAAGTCGCGCGCCGCCCAGCACTCAGGAGCCCCAGAGCCCCAGGGAAGGGGAGGAGCTCAAGCCCGAGGACAAAG	Homo sapiens	hg19
GNAS_Cds (34729054)_UserDefined (49237894)_184745912	GNAS_Cds (34729054)_UserDefined (49237894)_184745912	1	chr20	57415726	57415967	-	CCATGAAAACAAGGAGAATCTGGACGGCGTCCTCCATTAGTGACGCCGGATGGGGATGGGTCCCTTTTTGGAAGGGGACTCCGGGGACGCGTCACGGCGGGTGGGCTTCTTTGGCTTGCAGCGACGCCGCTGCTTCTCCTCCTTGGGCTCCTTCGACTCTTCGGGGTCCCTTGGATC	Homo sapiens	hg19
GNAS_Cds (34729056)_UserDefined (53121559)_184745926	GNAS_Cds (34729056)_UserDefined (53121559)_184745926	1	chr20	57466850	57467122	+	GCAGGTCTACCGGGCCACGCACCGCCTGCTGCTGCTGGGTAAGGGCGGGCGGGGGGCGCCGGCCCCGGCCCGGGGGCCCTCGAAGGGCGCCCCGCAGGCCGCGCGCGCCGAGCCCGCCCCCCGCCCCGGGCGCGCGCTCCCGAGCCCCCCGCCCGTTCGCGGGCTCTGTCTGTGGGGGGCGAGGCCGGAAGGGGGACCCAGGGGCGC	Homo sapiens	hg19
GNAS_Cds (34729058)_UserDefined (49237897)_184745928	GNAS_Cds (34729058)_UserDefined (49237897)_184745928	1	chr20	57473956	57474232	+	TTAAAAGGGGCGGCGAAGAGGACCCGCAGGCTGCAAGGAGCAACAGCGATGGGTAGGCACATTCAAAACCAGAAAAAATTGTTAACAAACCAAACAAACATGAAGATCATACTGGGAAACTGAGGCCAGAGACCCGGGAAGAAAATAAAAATCATTTAAAGGACCATCAGCCATATTGGCATACATTTGTGAATAACACACAATTTCCTGA	Homo sapiens	hg19
GNAS_Cds (34729059)_UserDefined (34174455)_184745931	GNAS_Cds (34729059)_UserDefined (34174455)_184745931	1	chr20	57480398	57480666	+	TTTCAGGAATTCTATGAGCATGCCAAGGCTCTGTGGGAGGATGAAGGAGTGCGTGCCTGCTACGAACGCTCCAACGAGTACCAGCTGATTGACTGTGCCCAGTAGTAAGTAACCGCCACCCAACCCATCAGCACATAAAACAGACAAAAACAAGAAAACATGAAAACCTGTGATCCTGCTTTGAAAGTTACTTGTTGATGAT	Homo sapiens	hg19
GNB1_Cds (190567721)_UserDefined (191079267)_UserD_UserDefined (54476585)_UserDefined (55147836)_184745753	GNB1_Cds (190567721)_UserDefined (191079267)_UserD_UserDefined (54476585)_UserDefined (55147836)_184745753	1	chr1	1721801	1722038	+	CGCAAATGGCATTGATGTCAGACTCGTGGCCAGTGAAGGTCTGCCGGCACATGCCTTCTCGCACATCCCAGAGTTTGGCTGAAGCATCACAAGCACCAGAGACGAACAGTCTGGTGTCAGGAGCAAGAGAAAGGCTCATGACATCTCCAGTGTGTCCGGTAAACGTGGTCGTCTGCTG	Homo sapiens	hg19
GNB1_Cds (190567721)_UserDefined (191079267)_UserD_UserDefined (54476585)_UserDefined (55147836)_184745754	GNB1_Cds (190567721)_UserDefined (191079267)_UserD_UserDefined (54476585)_UserDefined (55147836)_184745754	1	chr1	1721981	1722261	-	TGCTTGCTTTGCTTTGTTTCCCTTCCAAAGTTGTATTACATTTAAATTTGTCTTTAAACAATTTACGTTTTTAAAGTAACAGTGCAGAGGCTCACTGTGGCCCTGGGTGGTTTGAAGGACAGATTGTCTGTCACATGACTAGCCACCCAAGAAGTTAAGGCTGATGTCCCCTTGTCATTCGCTCCTGCTCCAGTGCCCTGTGGGACATCGAGACCGGCC	Homo sapiens	hg19
GNB1_Cds (190567722)_UserDefined (191079249)_UserD_UserDefined (54476842)_UserDefined (55147835)_184745751	GNB1_Cds (190567722)_UserDefined (191079249)_UserD_UserDefined (54476842)_UserDefined (55147835)_184745751	1	chr1	1720417	1720657	+	TAAATGTCCACAAGACACAGAAAGGCCCCATGGCCACGTACCTGCCCGGTCGGCTTTGAGTGCATCCCAGACGTTGCAGTTGAAGTCGTCGTACCCAGCAAGGAGGAGGCGCCCGCTCTTGGAGAAGGAGACAGAGGTGATCCCGCAGATGATGTTGTCATGGGAGTAAGTCAT	Homo sapiens	hg19
GNB1_Cds (190567722)_UserDefined (191079249)_UserD_UserDefined (54476842)_UserDefined (55147835)_184745752	GNB1_Cds (190567722)_UserDefined (191079249)_UserD_UserDefined (54476842)_UserDefined (55147835)_184745752	1	chr1	1720591	1720841	-	GCCTGCTGTGTTCTCTGCAGCCCTACCATTGAGCAATCCATATTCCCAATGTTTCTTTCTGAGCGTTTACATGATGTCTTGATTTGCTTTCTCTTTCCAGTTCTTTCCAAATGGCAATGCATTTGCCACTGGCTCAGACGACGCCACCTGCAGGCTGTTTGACCTTCGTGCTGACCAGGAGCTCA	Homo sapiens	hg19
GNB1_Cds (190567723)_UserDefined (191079306)_UserD_UserDefined (54476829)_UserDefined (55147842)_184745760	GNB1_Cds (190567723)_UserDefined (191079306)_UserD_UserDefined (54476829)_UserDefined (55147842)_184745760	1	chr1	1756799	1757041	+	ATACTCGAATCTGGTTCTTAAGTTGCTCGGCCTCCTGCCGTAACTGGTCAAGCTCACTCATCTTCCGATCTTAGTGCTCTTCAATGCCACCTTCAAGAATGTGAGATCTGAAACAGAAAGACAAGCACAATCAATAAACAACTGTTGGATAATTTAATGAAGCAGGTGAGAAAAGTA	Homo sapiens	hg19
GNB1_Cds (190567724)_UserDefined (191079305)_UserD_UserDefined (54476859)_UserDefined (55147838)_184745756	GNB1_Cds (190567724)_UserDefined (191079305)_UserD_UserDefined (54476859)_UserDefined (55147838)_184745756	1	chr1	1735823	1736099	+	ACCTGTGTGTCCTGCCAGCTCACGACTCACGCGCACGTTCCCCTCACGAGTTTTCAGATTGTAAATGGAGCAAATGTTATCCAGGCCACCGCAGGCCACATAGTTCCCAGAAGGGGCATATGCACAGGTCATGACCCAGGAGGAGCGCAGAGGGATGGCGTGGACCTAATGACAGAAAGACAGATGATGCAAACAACTTTATGTTCAAAAA	Homo sapiens	hg19
GNB1_Cds (190567725)_UserDefined (191079292)_UserD_UserDefined (54476857)_UserDefined (55147839)_184745757	GNB1_Cds (190567725)_UserDefined (191079292)_UserD_UserDefined (54476857)_UserDefined (55147839)_184745757	1	chr1	1737883	1738165	+	CCTTGTTGGTGGTGTAGCTGTCCCAGATGATAAGTTTACCATCCTGCGAGGCACTGACGAGAAGCCTGGAGGGACAGACAAAAGCAAACCTATCAGTACCGCACAACACAGAAAGTGTACAAGAGCAACAGACTAAAACCCAGACTCTGGTGGCTTATGTGCTCCCATGTTACATGTGCTTCAGACAAAGCCACTTATTTATAAGAAAAAAAATCTCTGG	Homo sapiens	hg19
GNB1_Cds (190567726)_UserDefined (191079259)_UserD_UserDefined (54454577)_UserDefined (55147841)_184745759	GNB1_Cds (190567726)_UserDefined (191079259)_UserD_UserDefined (54454577)_UserDefined (55147841)_184745759	1	chr1	1749245	1749501	+	CCTGAGAGAGAGTTGCATCTGCACATGCTTTCCTGGCGTCCTGGGAAGCAAGGACAGTGAGAAATTAGCAACCTTTCAGATACATTCAATCTCAGGTCCACACATACCAAAGTTTCAAAGAGAGCTTTCCTAAGCTGTCAGGAGCAAAAGCAGAATGTGAAAGAACGGCAGAGTCTCCTTGCATCTCAACACCC	Homo sapiens	hg19
GNB1_Cds (190567727)_UserDefined (191079260)_UserD_UserDefined (54476858)_UserDefined (55147834)_184745750	GNB1_Cds (190567727)_UserDefined (191079260)_UserD_UserDefined (54476858)_UserDefined (55147834)_184745750	1	chr1	1718736	1718987	+	GCGTTAGTTCCAGATCTTGAGGAAGCTATCCCAGGACCCTGTCGCCACAGCCATGCCATCGTCAGTCACGCCCAGGCAGCTGACGCGGTTGTCATGCCCAGCCAAGACACCTGGGAGCAAACAACAGCAGAATCACACCAAAGCCCAGAGGCATCGATCTCACCTGTGTGCCATGTTGTGACGAGGACG	Homo sapiens	hg19
GNB1_Cds (190567728)_UserDefined (191079293)_UserD_UserDefined (54476841)_UserDefined (55147840)_184745758	GNB1_Cds (190567728)_UserDefined (191079293)_UserD_UserDefined (54476841)_UserDefined (55147840)_184745758	1	chr1	1747162	1747431	+	CCTGGAGTCTGTGCCCCAGTGCATGGCGTAGATCTTGGCCAGGTGCCCCCGCAGTGTCCTCCTCGTGCGCATTTGGATTCTTCCCACTGGGTCGATGTTGTTTGTGATCTTGAAAATAAAAACATTTCTGTAAATCAACATCTGTGATTAAACGATTCTCCTCATCACCCATCCTTGTCAAGGCTGTTGGCTCGCCCACTGTGC	Homo sapiens	hg19
GNB1_Cds (190567729)_UserDefined (191079307)_UserD_UserDefined (54476054)_UserDefined (55147837)_184745755	GNB1_Cds (190567729)_UserDefined (191079307)_UserD_UserDefined (54476054)_UserDefined (55147837)_184745755	1	chr1	1724655	1724893	+	CCACGTGGTGTCTCCAGAGCTGGTGACGATCTGATTGTCATCCAGGAATCGGCAGCAGGACAGGTAACCTGGCAAAGAACAGGCCTAAGTGATGAGCTGAATCCAGCAGGCCTTGCACCCAGCCTCATACATAGAGAAACACATTGGCCCGGTGGAAGCTCTACGTCTAAGGTAAGAC	Homo sapiens	hg19
