# Supplementary material for: TET2 mutations are associated with hypermethylation at key regulatory enhancers in normal and malignant hematopoiesis
Source: Nat Commun. 2021 Oct 18;12:6061. doi: 10.1038/s41467-021-26093-2 (PMC8523747; doi:10.1038/s41467-021-26093-2)
Supplement: Supplementary file 11 — Source Data [file 41467_2021_26093_MOESM11_ESM.zip]

Archive with 50 entries (50 files):
- Source data/figure_1a.csv
- Source data/figure_1b.csv
- Source data/figure_1c.csv
- Source data/figure_1d.csv
- Source data/figure_1e.csv
- Source data/figure_2a.csv
- Source data/figure_2b.tsv
- Source data/figure_2c.tsv
- Source data/figure_3a.csv
- Source data/figure_3b.csv
- Source data/figure_3c.csv
- Source data/figure_3d.tsv
- Source data/figure_3e.tsv
- Source data/figure_5a.csv
- Source data/figure_5b.csv
- Source data/figure_5c.csv
- Source data/figure_5d.csv
- Source data/figure_5e.csv
- Source data/suppl_figure_1.csv
- Source data/suppl_figure_10a.csv
- Source data/suppl_figure_10b.csv
- Source data/suppl_figure_10c.csv
- Source data/suppl_figure_10d.csv
- Source data/suppl_figure_11a.csv
- Source data/suppl_figure_11b.csv
- Source data/suppl_figure_11c.csv
- Source data/suppl_figure_11d.tsv
- Source data/suppl_figure_11e.tsv
- Source data/suppl_figure_12.csv
- Source data/suppl_figure_13.csv
- Source data/suppl_figure_14.csv
- Source data/suppl_figure_15.tsv
- Source data/suppl_figure_16a.csv
- Source data/suppl_figure_16b.csv
- Source data/suppl_figure_17a.csv
- Source data/suppl_figure_17b.csv
- Source data/suppl_figure_18.csv
- Source data/suppl_figure_2.csv
- Source data/suppl_figure_3.csv
- Source data/suppl_figure_4a.csv
- Source data/suppl_figure_4b.csv
- Source data/suppl_figure_4c.csv
- Source data/suppl_figure_5.csv
- Source data/suppl_figure_6.csv
- Source data/suppl_figure_7a.csv
- Source data/suppl_figure_7b.csv
- Source data/suppl_figure_7c.csv
- Source data/suppl_figure_7d.csv
- Source data/suppl_figure_8.csv
- Source data/suppl_figure_9.csv
