# Supplementary material for: TET2 mutations are associated with hypermethylation at key regulatory enhancers in normal and malignant hematopoiesis
Source: Nat Commun. 2021 Oct 18;12:6061. doi: 10.1038/s41467-021-26093-2 (PMC8523747; doi:10.1038/s41467-021-26093-2)
Supplement: Supplementary file 11 — Source Data [file 41467_2021_26093_MOESM11_ESM.zip › Source data/figure_1a.csv]

observed	expected
8.35803040229794	5.93157075224132
8.05853826065267	5.45444949752165
7.52461940685664	5.2326007479053
7.05993198626065	5.08647271222706
6.87451873429941	4.97732824280199
6.86774031046896	4.89017806708309
6.72862312810593	4.81762739993448
6.60572347323218	4.75547949318563
6.57659027226691	4.70112183086304
6.536405597813	4.65281715128849
6.53461714855158	4.6093514575074
6.27851914522995	4.56984291622372
6.25932157477255	4.53363074356928
6.22134236805265	4.50020698808233
6.20121128604875	4.46917275434236
6.17204947169737	4.44020905840704
6.08613318810376	4.41305681236343
6.06666458992235	4.38750270789104
6.06343599486473	4.36336902817432
6.0076232402012	4.34050614521482
5.89825292605363	4.31878689552158
5.89825292605363	4.29810229666173
5.88639084892697	4.27835823846597
5.8523236757589	4.2594728943056
5.73118809626022	4.2413746722128
5.70707970039999	4.22400057614338
5.67407404422853	4.20729488264053
5.67366413907125	4.19120806274707
5.66094626429086	4.17569589656882
5.63413778459744	4.16071874059917
5.59585075079031	4.14624091723055
5.57446577950174	4.13223020278773
5.56431486205837	4.11865739559846
5.55940573816017	4.10549594954049
5.54211810326601	4.09272166150406
5.52870828894106	4.08031240352224
5.51598503733244	4.06824789212086
5.50501102631683	4.05650948884962
5.5029320636015	4.04508002706883
5.47573373123302	4.03394366095087
5.45382763168306	4.02308573336267
5.45099673797421	4.01249265986524
5.43937612545007	4.00215182652702
5.43651891460559	3.9920514996227
5.42864060724616	3.9821807455964
5.42101715729721	3.97252935992022
5.39826585173989	3.96308780368738
5.37840832414078	3.95384714695247
5.3777859770337	3.94479901797507
5.36703683183274	3.93593555764377
5.36371274790149	3.92724937845867
5.35330226870067	3.91873352753614
5.34785039459835	3.91038145317138
5.33310778893346	3.90218697455611
5.33226694746673	3.89414425430069
5.31425826139774	3.88624777345466
5.31407920780546	3.8784923087579
5.31140222491883	3.8708729118877
5.30434324006381	3.86338489049515
5.26728465965001	3.85602379084878
5.23507701535011	3.84878538192487
5.23291837863668	3.84166564080192
5.22337144657985	3.83466073923326
5.22184874961636	3.82776703128536
5.21631076365268	3.82098104194207
5.20411998265593	3.81429945658555
5.20280173016104	3.80771911127423
5.19990181982522	3.80123698374631
5.13590442657575	3.79485018508491
5.12073204317539	3.78855595198722
5.11690664142431	3.78235163958594
5.11452569717084	3.77623471477625
5.10935546370475	3.77020275000634
5.10935546370475	3.76425341749314
5.08661005636824	3.75838448382904
5.07680780957933	3.75259380494815
5.06930561233546	3.74687932142372
5.05546797900802	3.74123905407102
5.04619200233469	3.73567109983208
5.04052929792489	3.73017362792086
5.00948355597177	3.72474487620947
5.00261361560269	3.71938314783736
4.995248844409	3.71408680802741
4.99439055463972	3.70885428109373
4.99054910420131	3.70368404762764
4.98927613460823	3.69857464184916
4.98505965020706	3.69352464911252
4.95428594105913	3.68853270355502
4.95194682688439	3.68359748587951
4.94500413847086	3.67871772126142
4.93255715722362	3.67389217737213
4.91757369913923	3.66911966251089
4.91542372206567	3.6643990238383
4.90031935889075	3.65972914570482
4.88074411072206	3.65510894806807
4.86486734862322	3.65053738499359
4.85855022659953	3.64601344323354
4.85667287000795	3.6415361408788
4.83475567387469	3.63710452607972
4.80938820218639	3.63271767583161
4.7972393126068	3.62837469482083
4.7956086680807	3.6240747143281
4.78914663468511	3.61981689118556
4.78727984558216	3.6156004067844
4.78462684721658	3.61142446613026
4.77365791283637	3.60728829694362
4.77314242971128	3.60319114880258
4.77288491741087	3.59913229232571
4.76929568638743	3.59511101839279
4.76853040956932	3.5911266374012
4.7619538968712	3.5871784785562
4.74496883665445	3.58326588919315
4.71466777235612	3.57938823412995
4.69658792940326	3.57554489504819
4.6903698325741	3.57173526990143
4.68298189895189	3.56795877234917
4.6769542645183	3.5642148312153
4.67386904328921	3.56050288996958
4.66574735766577	3.55682240623121
4.66414108868018	3.55317285129318
4.65995268233861	3.54955370966645
4.64801054456437	3.545964478643
4.64054397987901	3.54240466787678
4.64035420732546	3.53887379898165
4.63864997564773	3.53537140514558
4.63152716155964	3.53189703076028
4.61744267809121	3.5284502310655
4.61636413163812	3.52503057180736
4.59653629865468	3.52163762891002
4.59636481020945	3.51827098816006
4.59328954139021	3.51493024490303
4.59074334796109	3.51161500375156
4.57105570996443	3.50832487830451
4.55909091793478	3.50505949087674
4.54882784248746	3.50181847223891
4.53357727756621	3.49860146136691
4.52607530658384	3.49540810520056
4.52215552366124	3.49223805841105
4.51300311156818	3.48909098317687
4.50919904798914	3.48596654896772
4.5055671012736	3.48286443233624
4.50307035192678	3.47978431671703
4.49825627037201	3.47672589223281
4.497163361379	3.47368885550732
4.48891915446088	3.47067290948477
4.48638292621213	3.46767776325541
4.48161768445466	3.46470313188721
4.46801044858745	3.46174873626315
4.46407325860443	3.4588143029241
4.46344155742847	3.45589956391689
4.4600461583436	3.45300425664747
4.45867042233331	3.45012812373901
4.45618019485734	3.44727091289453
4.45308735681876	3.44443237676413
4.44891613481422	3.44161227281648
4.4427334711301	3.43881036321448
4.44057220024051	3.43602641469487
4.43699381293821	3.43326019845171
4.43344466911694	3.43051149002356
4.4330913447732	3.42778006918413
4.42829116819131	3.42506571983644
4.4263163069062	3.42236822991021
4.42423501946328	3.41968739126244
4.42101715729721	3.41702299958103
4.40771218404787	3.41437485429134
4.40749015209932	3.4117427584656
4.39437177799238	3.409126518735
4.38721614328026	3.40652594520447
4.38584129049083	3.40394085136998
4.38573571264129	3.40137105403823
4.3841551171253	3.39881637324882
4.37892762885637	3.39627663219854
4.37069235992625	3.39375165716804
4.36663255488299	3.39124127745044
4.36091212891626	3.38874532528214
4.33554607141884	3.38626363577549
4.33142773081544	3.38379604685349
4.32734807716	3.38134239918622
4.32605800136591	3.37890253612912
4.3253225321268	3.376476303663
4.32458830628514	3.37406355033566
4.31560352158098	3.3716641272052
4.31202537996544	3.36927788778484
4.3099812192113	3.36690468798923
4.30785839063322	3.36454438608226
4.30285787372454	3.36219684262627
4.29748330256185	3.35986192043263
4.29593532059143	3.3575394845136
4.29533481454547	3.35522940203552
4.2933675491267	3.35293154227324
4.28382965214015	3.3506457765657
4.28266241727614	3.34837197827269
4.28257916327763	3.34611002273281
4.28158135817034	3.3438597872224
4.2772838325115	3.34162115091561
4.27654432796481	3.33939399484545
4.27580608048567	3.33717820186589
4.27091624295639	3.33497365661486
4.26704363042438	3.3327802454782
4.25774633009341	3.33059785655457
4.24313577593945	3.32842637962113
4.24267990345333	3.32626570610021
4.23589862352377	3.32411572902665
4.23500240071512	3.3219763430161
4.23343844736247	3.31984744423397
4.23225063265442	3.31772893036525
4.22767829327708	3.31562070058491
4.22446236521904	3.31352265552922
4.21767073100316	3.31143469726756
4.21552535623748	3.30935672927502
4.2136035386277	3.30728865640565
4.21246868387277	3.30523038486627
4.20294030530003	3.303181822191
4.19633807676378	3.30114287721629
4.19551981089401	3.29911346005659
4.19212686799667	3.29709348208058
4.18889439298207	3.29508285588795
4.18601892436353	3.29308149528668
4.18309616062434	3.29108931527089
4.18289759574308	3.28910623199919
4.1817081092	3.28713216277348
4.17992996568767	3.28516702601825
4.17757037622064	3.28321074126038
4.17230771132555	3.28126322910938
4.17011755355651	3.27932441123799
4.16921892439364	3.27739421036335
4.16494389827988	3.27547255022848
4.16462654752999	3.2735593555842
4.16228533171509	3.27165455217147
4.15614457737684	3.26975806670405
4.15446788250642	3.26786982685167
4.15428198203334	3.26598976122336
4.15218065270476	3.26411779935136
4.14618015414324	3.2622538716752
4.14557249421214	3.26039790952623
4.14284849731251	3.25854984511242
4.13347637446716	3.2567096115035
4.12790202572577	3.25487714261645
4.11867241589945	3.2530523732012
4.10924374808178	3.25123523882675
4.10840679565103	3.24942567586748
4.10452220372429	3.2476236214898
4.10286795661791	3.24582901363905
4.09974214156222	3.24404179102668
4.09897782675192	3.24226189311769
4.09875969792669	3.24048926011835
4.0970186002025	3.23872383296409
4.09248115389337	3.23696555330775
4.09097914578884	3.23521436350798
4.09006974024717	3.23347020661793
4.08862929288386	3.23173302637407
4.08830984124614	3.23000276718539
4.08518101955253	3.22827937412265
4.08003329851661	3.22656279290798
4.07706704344479	3.22485296990456
4.0769114845576	3.2231498521066
4.07494587968816	3.2214533871295
4.07175781684269	3.21976352320012
4.06590573164452	3.21808020914737
4.0604308313441	3.21640339439286
4.05591232058457	3.21473302894179
4.05561604235916	3.21306906337404
4.05522131887649	3.21141144883536
4.05453141486818	3.20976013702877
4.049489107014	3.20811508020613
4.04861390511971	3.20647623115985
4.04788591509301	3.20484354321474
4.03971953556336	3.20321697022009
4.0374886064924	3.20159646654176
4.03526907894637	3.19998198705458
4.03324833594862	3.19837348713475
4.03198428600636	3.19677092265247
4.0318907988718	3.19517424996467
4.03091039704508	3.19358342590788
4.02793608399198	3.19199840779122
4.02724191609646	3.19041915338953
4.01763829836685	3.18884562093662
4.01560772147573	3.18727776911864
4.01372104409401	3.18571555706759
4.00833099262005	3.18415894435489
4.00665196007674	3.18260789098515
4.00651968093	3.18106235738997
4.00594693641232	3.17952230442188
4.00568284733036	3.17798769334841
4.00370728145868	3.17645848584624
4.0022642234021	3.17493464399547
4	3.17341613027393
3.99653946789049	3.17190290755168
3.99610883376309	3.17039493908558
3.98422124361096	3.16889218851388
3.97798426018228	3.16739461985098
3.97551433230083	3.1659021974823
3.97428461609866	3.16441488615913
3.97387548325455	3.1629326509937
3.97265039222524	3.16145545745421
3.96899571863646	3.15998327136006
3.96497071779763	3.15851605887705
3.95742448755981	3.15705378651277
3.95194682688439	3.15559642111195
3.95116991347165	3.154143929852
3.94653739507454	3.15269628023858
3.94157397554299	3.15125344010116
3.94005811193805	3.14981537758885
3.93930215964639	3.14838206116606
3.93892467637021	3.14695345960844
3.93892467637021	3.14552954199876
3.93741801577184	3.1441102777229
3.93218548883816	3.1426956364659
3.93181413825384	3.14128558820807
3.92996213339224	3.1398801032212
3.92885470954892	3.13847915206474
3.92775010238649	3.13708270558215
3.9266482976131	3.13569073489724
3.9266482976131	3.1343032114106
3.92226882034761	3.13292010679605
3.92045699259709	3.13154139299718
3.91937351307819	3.13016704222396
3.91506642506328	3.12879702694934
3.91080163319485	3.12743131990596
3.90974194706868	3.12606989408292
3.90622821850127	3.1247127227225
3.90378541465359	3.12335977931709
3.89859664944467	3.12201103760605
3.89790947448816	3.12066647157262
3.89722338511656	3.11932605544095
3.89448981523003	3.11798976367312
3.89448981523003	3.11665757096624
3.88873748634093	3.11532945224953
3.88773023158273	3.11400538268153
3.88706002391592	3.11268533764731
3.88672530753565	3.11136929275568
3.88605664769316	3.11005722383654
3.88306035344924	3.10874910693821
3.88306035344924	3.10744491832477
3.87778412172717	3.10614463447349
3.87745647593125	3.10484823207232
3.87712907713556	3.10355568801734
3.876801924968	3.10226697941029
3.87484417041947	3.10098208355617
3.87192398733128	3.09970097796081
3.86296254521049	3.09842364032853
3.85698519974591	3.09715004855978
3.85573722623801	3.09588018074889
3.85294232897164	3.09461401518177
3.85263289220621	3.09335153033369
3.85078088734462	3.09209270486712
3.85016530328422	3.09083751762951
3.84924356013969	3.0895859476512
3.84710040360625	3.08833797414331
3.84527179255984	3.08709357649563
3.84405698202816	3.08585273427466
3.84405698202816	3.08461542722149
3.84375380960266	3.08338163524992
3.84073366890651	3.08215133844442
3.84043280676638	3.08092451705825
3.84043280676638	3.07970115151155
3.84013215290743	3.07848122238945
3.83923143813887	3.07726471044023
3.83416237530987	3.07605159657352
3.83297820420974	3.07484186185843
3.83091364251298	3.07363548752189
3.83091364251298	3.07243245494678
3.82944494147879	3.07123274567032
3.82827354634677	3.07003634138228
3.82506840647156	3.06884322392334
3.82304101941309	3.06765337528345
3.82188674768537	3.06646677760019
3.82102305270683	3.06528341315712
3.81987412483595	3.06410326438226
3.81901441921327	3.06292631384649
3.81730009666396	3.06175254426199
3.8167301563172	3.06058193848074
3.81587664576033	3.05941447949302
3.81445784514562	3.05825015042592
3.81276138016852	3.05708893454185
3.81219736128158	3.05593081523715
3.80910828307783	3.05477577604061
3.80465394165158	3.05362380061213
3.80354745829661	3.05247487274124
3.80327127737671	3.05132897634584
3.80271944187438	3.05018609547074
3.80244378684646	3.04904621428643
3.79914950190892	3.0479093170877
3.79778422419887	3.04677538829233
3.79669508386152	3.04564441243988
3.79479563605186	3.04451637419036
3.79398412323666	3.04339125832299
3.79398412323666	3.04226904973501
3.79371395558757	3.0411497334404
3.79344395590097	3.04003329456875
3.79344395590097	3.03891971836401
3.79317412396815	3.03780899018337
3.79290445958078	3.03670109549606
3.78968148017377	3.03559601988225
3.78941397509484	3.0344937490319
3.78861244706314	3.03339426874364
3.78701381526333	3.03229756492371
3.77624454634276	3.03120362358485
3.77624454634276	3.0301124308452
3.77443228656053	3.02902397292732
3.77262755771036	3.02793823615708
3.77185639240226	3.02685520696263
3.77031815768232	3.02577487187345
3.76955107862173	3.02469721751925
3.76929568638743	3.02362223062904
3.76649623965887	3.02254989803016
3.76220500672608	3.02148020664725
3.7619538968712	3.02041314350134
3.76145211231867	3.0193486957089
3.76095090685981	3.0182868504809
3.75970041799729	3.01722759512187
3.7594507517174	3.01617091702905
3.75621808390621	3.01511680369139
3.75178143880993	3.01406524268877
3.75006824336581	3.01301622169104
3.74064507269197	3.0119697284572
3.73921333134502	3.01092575083453
3.73826145264746	3.00988427675771
3.73423908328239	3.00884529424806
3.73376830331011	3.00780879141262
3.73282827159699	3.0067747564434
3.73165608604894	3.00574317761657
3.73118809626022	3.00471404329162
3.73002032335468	3.00368734191061
3.72932116385529	3.00266306199736
3.72932116385529	3.00164119215673
3.72607321989947	3.00062172107379
3.72584215073632	2.99960463751314
3.72584215073632	2.99858993031812
3.72584215073632	2.99757758841007
3.72445831159869	2.99656760078766
3.72216166699795	2.99555995652611
3.72147503526298	2.9945546447765
3.72124639904717	2.99355165476511
3.71873931294499	2.99255097579265
3.7182850299727	2.99155259723365
3.71624661666747	2.99055650853575
3.70907544061725	2.989562699219
3.70796556400526	2.98857115887528
3.70774392864352	2.98758187716754
3.70730099695607	2.98659484382927
3.70730099695607	2.98561004866375
3.70730099695607	2.98462748154349
3.70641648650388	2.98364713240959
3.70531337572056	2.9826689912711
3.70399333068633	2.98169304820444
3.69723629152702	2.98071929335277
3.6940041172292	2.9797477169254
3.69271795296665	2.97877830919722
3.69164905141327	2.97781106050809
3.69079582032959	2.97684596126225
3.69015699528393	2.97588300192781
3.68930668765664	2.97492217303611
3.68676570830528	2.97396346518122
3.6857113390525	2.97300686901935
3.6825635034649	2.97205237526832
3.68193666503724	2.97109997470702
3.68151927482548	2.97014965817487
3.68089394069022	2.96920141657129
3.67985371388895	2.9682552408552
3.67860872168831	2.96731112204447
3.67840156953466	2.9663690512154
3.67757394759405	2.96542901950228
3.67736728830778	2.96449101809682
3.67202837637699	2.96355503824767
3.67202837637699	2.96262107125997
3.66675430103804	2.96168910849482
3.66174276975374	2.9607591413688
3.6613443344213	2.95983116135354
3.65659140619614	2.9589051599752
3.65619766683835	2.95798112881406
3.65345144145153	2.95705905950399
3.65306053730101	2.95613894373205
3.65111127692856	2.95522077323804
3.65111127692856	2.95430453981402
3.65013991780767	2.9533902353039
3.64416550411506	2.95247785160299
3.64397414280688	2.95156738065757
3.64340056427503	2.95065881446447
3.64225567481962	2.94975214507065
3.64206515299955	2.94884736457277
3.64149408850976	2.94794446511678
3.63921731012672	2.94704343889752
3.63601217025151	2.94614427815831
3.63507396621002	2.94524697519055
3.63376387628171	2.94435152233331
3.63376387628171	2.94345791197296
3.63245772647942	2.94256613654278
3.63245772647942	2.94167618852254
3.63115549317418	2.94078806043818
3.62967199222049	2.93990174486137
3.62893213772826	2.93901723440918
3.62782471388494	2.9381345217437
3.62635252779078	2.93725359957168
3.62616885492617	2.93637446064414
3.62305824285324	2.93549709775604
3.62214758099325	2.93462150374593
3.62105730138656	2.93374767149559
3.6192462291961	2.93287559392966
3.61870437699617	2.93200526401533
3.61636413163812	2.931136674762
3.61475131759678	2.9302698192209
3.60994850354101	2.92940469048481
3.6076548446388	2.9285412816877
3.60624935965192	2.9276795860044
3.60589869795996	2.92681959665031
3.60502328044544	2.92596130688103
3.60292945004059	2.92510470999208
3.60136567546161	2.92424979931857
3.60084566604178	2.92339656823489
3.59998036493484	2.92254501015441
3.59567953277827	2.92169511852916
3.59533729912628	2.92084688684954
3.59482445378201	2.92000030864404
3.59414160068236	2.91915537747888
3.59159042153157	2.9183120869578
3.59142087459133	2.91747043072169
3.59074334796109	2.91663040244838
3.58989792335714	2.91579199585227
3.58989792335714	2.91495520468414
3.58770749067695	2.91412002273078
3.58703572800334	2.91328644381478
3.58485964780413	2.91245446179424
3.58419227236446	2.91162407056247
3.58136731264593	2.91079526404776
3.58087069225802	2.90996803621307
3.58053992721393	2.90914238105583
3.58020941389364	2.9083182926076
3.57790283686829	2.90749576493389
3.5777385491864	2.90667479213383
3.57741016014852	2.90585536833997
3.57724605869865	2.90503748771802
3.57675412606319	2.90422114446656
3.57609908147158	2.90340633281685
3.57511836336893	2.90259304703254
3.57316354619649	2.90178128140946
3.57283859707403	2.90097103027536
3.57251389090421	2.90016228798969
3.57235162881307	2.89935504894333
3.57218942732401	2.8985493075584
3.57218942732401	2.89774505828801
3.57105570996443	2.89694229561599
3.57008630223625	2.89614101405677
3.56895805466411	2.89534120815502
3.56831465531399	2.89454287248554
3.56383735295924	2.89374600165297
3.56288390695192	2.89295059029161
3.56066730616974	2.89215663306518
3.56019378860667	2.8913641246666
3.55893359336074	2.89057305981782
3.55689354326273	2.88978343326956
3.55517480049025	2.88899523980112
3.55470723057403	2.88820847422019
3.55408458604888	2.88742313136259
3.55160289654223	2.88663920609216
3.55067590690127	2.88585669330045
3.54928912185308	2.88507558790661
3.54928912185308	2.88429588485714
3.54015535761179	2.88351757912571
3.53476590501199	2.88274066571297
3.53476590501199	2.88196513964634
3.53283603403091	2.88119099597986
3.52870828894106	2.88041822979393
3.52768245368316	2.87964683619521
3.52636707312616	2.87887681031635
3.52520118119937	2.87810814731586
3.52432881167557	2.87734084237792
3.52331325705436	2.87657489071217
3.52201102374911	2.87581028755358
3.52186657189948	2.87504702816222
3.52042468982501	2.8742851078231
3.51984927472672	2.87352452184603
3.51970553999699	2.87276526556541
3.51941821317083	2.87200733434005
3.51884412917196	2.87125072355303
3.51784130458872	2.87049542861152
3.51498878542143	2.86974144494662
3.51484665009635	2.86898876801315
3.51342784948164	2.86823739328957
3.51229613683627	2.86748731627772
3.51215487988856	2.86673853250274
3.50765874674503	2.86599103751287
3.50696041168235	2.86524482687928
3.50696041168235	2.86449989619595
3.50654194900481	2.86375624107948
3.50654194900481	2.86301385716895
3.50196527631297	2.86227274012579
3.49962628564663	2.86153288563356
3.49894073778225	2.86079428939788
3.497163361379	2.86005694714623
3.49580108146055	2.8593208546278
3.49308927444848	2.85858600761338
3.49281902273976	2.85785240189519
3.4918744639168	2.85712003328672
3.48932096896779	2.85638889762262
3.48865148450979	2.85565899075854
3.48758245139916	2.85493030857097
3.48731560378284	2.85420284695716
3.48545224733971	2.8534766018349
3.4847886956722	2.85275156914247
3.48465610691162	2.85202774483841
3.48372911727066	2.85130512490147
3.47990967188716	2.85058370533043
3.47833898488793	2.84986348214397
3.47833898488793	2.84914445138054
3.47651366765677	2.84842660909826
3.47599355444263	2.84770995137474
3.47495519296315	2.84699447430698
3.47456644657118	2.84628017401125
3.47443694172993	2.84556704662293
3.46801044858745	2.84485508829643
3.46293685721838	2.84414429520503
3.4611750110621	2.84343466354076
3.46104943798564	2.84272618951431
3.4601714416221	2.84201886935486
3.45954538632859	2.84131269931
3.45879530931674	2.84060767564558
3.4565528199183	2.83990379464563
3.45618019485734	2.83920105261219
3.45618019485734	2.83849944586525
3.45469288353418	2.83779897074259
3.45407467064416	2.83709962359967
3.45296410025999	2.83640140080956
3.45234834164003	2.83570429876277
3.45111943736249	2.83500831386718
3.45111943736249	2.8343134425479
3.44916039493421	2.83361968124717
3.44855000202712	2.83292702642426
3.44806230463516	2.83223547455536
3.44745345204434	2.83154502213345
3.44733178388781	2.83085566566823
3.44538971477384	2.83016740168598
3.44490555142168	2.82948022672948
3.44478459487393	2.82879413735787
3.44442192722705	2.82810913014661
3.44357687862871	2.82742520168731
3.44321521769297	2.82674234858766
3.44309473094455	2.82606056747134
3.44249279809434	2.8253798549779
3.44057220024051	2.82470020776266
3.43961507702798	2.82402162249663
3.43746923113774	2.82334409586639
3.43651891460559	2.822667624574
3.43557067300202	2.82199220533693
3.43344466911695	2.82131783488791
3.43273830764613	2.82064450997489
3.43203309317685	2.81997222736092
3.42957382164103	2.81930098382404
3.42922363120525	2.81863077615724
3.42864060724616	2.81796160116829
3.42666415993393	2.81729345567973
3.4263163069062	2.81662633652873
3.42596873227228	2.81596024056702
3.42585293584928	2.81529516466077
3.42539005865981	2.81463110569056
3.42539005865981	2.81396806055123
3.42527441640593	2.81330602615184
3.42515880493662	2.81264499941554
3.42423501946328	2.81198497727953
3.42388910587916	2.81132595669495
3.42365864979421	2.81066793462679
3.42170469487917	2.81001090805381
3.42021640338319	2.80935487396849
3.41975949173462	2.80869982937688
3.41896105122783	2.80804577129858
3.41770931728101	2.80739269676664
3.41702807089519	2.80674060282746
3.41668784801692	2.80608948654072
3.41578188788259	2.80543934497933
3.41476493663422	2.80479017522931
3.4145392704915	2.80414197438972
3.41408828968057	2.8034947395726
3.41397561761302	2.80284846790289
3.41262582792693	2.80220315651833
3.41251353458904	2.80155880256941
3.41184038361691	2.80091540321928
3.41172829315767	2.80027295564369
3.41172829315767	2.79963145703089
3.41105635725999	2.79899090458158
3.4091581652184	2.79835129550882
3.40849019100535	2.79771262703798
3.40826776104816	2.79707489640664
3.40483458520977	2.79643810086454
3.4047242881979	2.79580223767349
3.40406309373083	2.79516730410733
3.40131890109284	2.7945332974518
3.40066286700751	2.79390021500456
3.40055362427472	2.79326805407503
3.40044440901402	2.79263681198439
3.40011692792631	2.79200648606547
3.4000078224159	2.79137707366268
3.4000078224159	2.790748572132
3.39978969359067	2.79012097884085
3.39946270563553	2.78949429116803
3.39848321634999	2.7888685065037
3.3981572102179	2.78824362224927
3.39794000867204	2.78761963581735
3.39663907565162	2.7869965446317
3.39577394691553	2.78637434612713
3.39555793373928	2.78575303774949
3.39447947656253	2.78513261695554
3.39329625866633	2.78451308121296
3.39115317767359	2.78389442800022
3.39051231014671	2.78327665480657
3.38976582466561	2.78265975913196
3.38933983691012	2.78204373848697
3.38795825535473	2.78142859039276
3.3873220816835	2.78081431238101
3.38626385873813	2.78020090199385
3.38531365771799	2.77958835678384
3.38510278396687	2.77897667431385
3.38468134338852	2.77836585215703
3.3799681048737	2.77775588789679
3.37903156435571	2.77714677912667
3.37840832414078	2.77653852345035
3.37788963963878	2.77593111848154
3.37664731846201	2.77532456184397
3.37644060999456	2.7747188511713
3.37623399986607	2.77411398410709
3.37479047461812	2.77350995830471
3.37417328671429	2.77290677142733
3.37355697466871	2.77230442114782
3.37355697466871	2.77170290514875
3.37294153599901	2.77110222112228
3.37202001017002	2.77050236677014
3.37028466735287	2.76990333980358
3.37008096449646	2.76930513794329
3.36967384519605	2.76870775891939
3.36886074974319	2.76811120047133
3.36784651648937	2.76751546034786
3.36713795989977	2.76692053630702
3.36673358884458	2.766326426116
3.3658251282374	2.76573312755119
3.36562350591163	2.76514063839803
3.36481795134373	2.76454895645106
3.3612113328426	2.76395807951379
3.36001575195841	2.76336800539868
3.35912122129838	2.76277873192713
3.35882345338689	2.76219025692937
3.35773338109733	2.76160257824442
3.35763441915503	2.76101569372011
3.35684353438029	2.76042960121293
3.35625131454047	2.75984429858808
3.35516767117436	2.75925978371936
3.35408672496616	2.75867605448914
3.35379238779331	2.75809310878832
3.35242144578754	2.75751094451629
3.35134730486878	2.75692955958087
3.35105481783433	2.75634895189826
3.35056777675838	2.75576911939304
3.34901290561655	2.75519005999805
3.34862505608696	2.75461177165441
3.34843126113421	2.75403425231145
3.34775365899668	2.75345749992668
3.34727030393075	2.75288151246573
3.34678748622466	2.75230628790229
3.34582345812204	2.75173182421813
3.34563090902471	2.75115811940299
3.34514990943861	2.75058517145458
3.3449576586688	2.75001297837853
3.34284849809903	2.74944153818832
3.34198860334289	2.74887084890527
3.34198860334289	2.74830090855851
3.34141628459294	2.74773171518489
3.34113040779804	2.747163266829
3.34046409284578	2.74659556154305
3.33989377827676	2.74602859738694
3.33667606637179	2.74546237242811
3.33488826292495	2.74489688474157
3.33292079453578	2.74433213240984
3.33245366048848	2.7437681135229
3.32984695480782	2.74320482617817
3.32975414692588	2.74264226848046
3.32947584221792	2.74208043854195
3.32910504647979	2.74151933448211
3.32901239698997	2.74095895442771
3.32854944578751	2.74039929651276
3.32780974881175	2.73984035887846
3.32468001666071	2.7392821396732
3.32449661527204	2.73872463705247
3.32376378323669	2.7381678491789
3.32339783041798	2.73761177422213
3.32002730572258	2.73705641035885
3.31957382914185	2.73650175577273
3.31948319061875	2.73594780865438
3.31939257100821	2.73539456720134
3.31740370853945	2.73484202961803
3.31713320433768	2.7342901941157
3.31632270118131	2.73373905891241
3.31578320486112	2.73318862223302
3.31166918188773	2.73263888230911
3.31069114087638	2.73208983737896
3.30989256054367	2.73154148568754
3.30989256054367	2.73099382548647
3.30944953848964	2.73044685503394
3.30829979170984	2.72990057259473
3.30688888453786	2.72935497644018
3.30680085484628	2.72881006484812
3.30636097383845	2.72826583610283
3.30539480106643	2.72772228849508
3.30460589170889	2.72717942032202
3.30434324006381	2.72663722988717
3.30381841283148	2.72609571550042
3.30364361126667	2.72555487547797
3.303556236861	2.72501470814229
3.30268345826762	2.7244752118221
3.301464507438	2.72393638485235
3.30085631260552	2.72339822557419
3.30007559725752	2.72286073233491
3.29688065376392	2.72232390348794
3.2958494831602	2.7217877373928
3.29456395341475	2.72125223241508
3.29379445811803	2.72071738692642
3.29225954572623	2.72018319930446
3.29106946419338	2.71964966793281
3.29089971844883	2.71911679120104
3.2893749849392	2.71858456750465
3.28869904008383	2.71805299524501
3.28810845011942	2.71752207282937
3.28751866219808	2.71699179867082
3.28735029837279	2.71646217118822
3.28659346783231	2.71593318880625
3.28592183501814	2.71540484995532
3.28525123927494	2.71487715307156
3.28525123927494	2.7143500965968
3.28474897112115	2.71382367897852
3.2844144481068	2.71329789866987
3.2839966563652	2.71277275412958
3.28357926615345	2.71224824382198
3.28232949699774	2.71172436621695
3.28224630678928	2.71120111978992
3.28116628169614	2.7106785030218
3.27975798171294	2.71015651439898
3.27818938478745	2.70963515241331
3.27769521312567	2.70911441556207
3.27769521312567	2.70859430234792
3.27761290582288	2.70807481127892
3.27572413039921	2.70755594086845
3.27449673114068	2.70703768963523
3.27254007914209	2.70652005610327
3.27197104557948	2.70600303880184
3.27124052483213	2.70548663626549
3.27107835362714	2.70497084703396
3.26986399600332	2.70445566965219
3.26857241294905	2.70394110267031
3.26841123481326	2.70342714464357
3.26808905788313	2.70291379413238
3.26600071346161	2.70240104970221
3.26576039556454	2.70188890992364
3.26504023872755	2.70137737337227
3.26360349772336	2.70086643862875
3.26296646866612	2.70035610427871
3.26217149410422	2.6998463689128
3.26209207662536	2.69933723112658
3.26082336808927	2.69882868952058
3.26042765554991	2.69832074270021
3.25892722762668	2.6978133892758
3.25766771764285	2.69730662786253
3.25751053541822	2.6968004570804
3.25664704859044	2.69629487555426
3.25625512140754	2.69578988191376
3.25594183412116	2.69528547479329
3.25469094005917	2.69478165283202
3.25469094005917	2.69427841467386
3.25437877869306	2.69377575896739
3.25422278211024	2.69327368436592
3.25383303562271	2.6927721895274
3.25336580106242	2.69227127311442
3.25321016784739	2.69177093379422
3.25072759170158	2.6912711702386
3.2500319164906	2.69077198112398
3.24941447265899	2.69027336513132
3.24848994972996	2.68977532094612
3.2482591261891	2.68927784725838
3.2482591261891	2.68878094276264
3.24795155218056	2.68828460615787
3.24726030606467	2.68778883614752
3.24703013497092	2.68729363143947
3.24672342981558	2.68679899074602
3.24595761321456	2.68630491278385
3.2444300193712	2.68581139627404
3.24313577593945	2.68531843994199
3.2429837652687	2.68482604251747
3.24169381827469	2.68433420273455
3.24086118371883	2.68384291933159
3.2407099669757	2.68335219105124
3.23980377054487	2.6828620166404
3.23935138041864	2.6823723948502
3.23889946104186	2.68188332443601
3.23642227553335	2.68139480415739
3.23574912456123	2.68090683277807
3.23448045690205	2.68041940906596
3.23336411368973	2.6799325317931
3.23328979273774	2.67944619973567
3.23306690616272	2.67896041167394
3.23040115161255	2.67847516639228
3.23017974223641	2.67799046267913
3.22936887222219	2.67750629932698
3.22775166002815	2.67702267513234
3.22745826735906	2.67653958889576
3.22687207596667	2.67605703942178
3.22665245801918	2.67557502551891
3.22657927670939	2.67509354599964
3.22562904015008	2.67461259968038
3.2251182341812	2.6741321853815
3.22322619758789	2.67365230192726
3.22322619758789	2.67317294814581
3.22286328749583	2.67269412286918
3.22134236805264	2.67221582493328
3.22047565667521	2.67173805317783
3.22047565667521	2.6712608064464
3.2194666746836	2.67078408358634
3.21846003139406	2.67030788344882
3.21838821750685	2.66983220488878
3.21588218353708	2.6693570467649
3.21467016498923	2.66888240793962
3.21467016498923	2.6684082872791
3.21381665443237	2.66793468365321
3.21317762050081	2.66746159593551
3.21296481797378	2.66698902300324
3.21268124337545	2.6665169637373
3.20957408260889	2.66604541702224
3.20873051908973	2.66557438174624
3.20830935097988	2.66510385680107
3.2071182546146	2.66463384108214
3.2071182546146	2.66416433348841
3.20669864638689	2.66369533292242
3.20648899420714	2.66322683829025
3.2057211342786	2.66275884850153
3.20495462957888	2.66229136246942
3.20391157131933	2.66182437911055
3.20300960945431	2.66135789734507
3.20197120659593	2.66089191609661
3.2010732614228	2.66042643429224
3.19990181982522	2.65996145086248
3.19873352951038	2.65949696474131
3.19804776514572	2.65903297486608
3.19804776514572	2.65856948017758
3.19777376230893	2.65810647961997
3.19770528860254	2.65764397214079
3.19715788726093	2.65718195669094
3.19517932127884	2.65672043222465
3.19504320014251	2.6562593976995
3.19463509253355	2.65579885207638
3.19382002601611	2.65533879431948
3.19368433019189	2.65487922339628
3.1934130656722	2.65442013827752
3.1919917000896	2.65396153793722
3.19131649087103	2.65350342135265
3.19104670084409	2.6530457875043
3.18956584407733	2.65258863537587
3.18855905632584	2.65213196395429
3.1882239783971	2.65167577222968
3.18802305566305	2.65122005919531
3.18775530319963	2.65076482384765
3.18735398376688	2.6503100651863
3.18628560811886	2.64985578221402
3.18541948398968	2.64940197393667
3.18535293054814	2.64894863936325
3.18535293054814	2.64849577750584
3.18468795647564	2.64804338737962
3.18462151503408	2.64759146800284
3.18409034911323	2.6471400183968
3.18256685588862	2.64668903758586
3.1817081092	2.64623852459743
3.18157614490792	2.64578847846192
3.18039026724841	2.64533889821276
3.1800614306446	2.64488978288639
3.17986424812957	2.6444411315222
3.17953580942232	2.64399294316261
3.17927323717617	2.64354521685295
3.1791420105603	2.64309795164153
3.17887967622318	2.64265114657959
3.1786830294089	2.64220480072128
3.17848647159523	2.64175891312369
3.17763574755845	2.6413134828468
3.17737432122586	2.64086850895346
3.17724366704861	2.64042399050943
3.17580905934742	2.63997992658331
3.17431429197824	2.63953631624658
3.17327747983101	2.63909315857353
3.17250149186654	2.63865045264131
3.1714045436283	2.63820819752987
3.17005330405836	2.63776639232198
3.16909070045356	2.6373250361032
3.16896251435997	2.63688412796187
3.16857818293498	2.63644366698912
3.16851416075134	2.63600365227884
3.16845014800424	2.63556408292764
3.16806626953325	2.63512495803492
3.16781053893149	2.63468627670277
3.16729952903943	2.63424803803601
3.16717187046065	2.63381024114218
3.16717187046065	2.6333728851315
3.16710805524021	2.63293596911688
3.16710805524021	2.63249949221391
3.16634300310713	2.63206345354083
3.1651979459513	2.63162785221855
3.16513442009996	2.63119268737061
3.16507090353942	2.6307579581232
3.16488040957545	2.6303236636051
3.16462654752999	2.62988980294774
3.16380251922107	2.62945637528511
3.16266413198499	2.62902337975383
3.16077342598656	2.62859081549307
3.15939212099071	2.62815868164457
3.15870311250972	2.62772697735266
3.15870311250972	2.62729570176419
3.15776531365276	2.62686485402855
3.15720360482442	2.62643443329768
3.15695418946543	2.62600443872601
3.1558335895498	2.62557486947051
3.15558495952618	2.62514572469063
3.15558495952618	2.62471700354831
3.15378663612061	2.62428870520797
3.15285938258659	2.62386082883651
3.15279763601908	2.62343337360328
3.15230397926583	2.62300633868008
3.15230397926583	2.62257972324115
3.15193410459601	2.62215352646318
3.1518108830086	2.62172774752524
3.15125681810432	2.62130238560887
3.1506420183387	2.62087743989795
3.14923127307112	2.62045290957881
3.14806932135973	2.62002879384012
3.14794719130215	2.61960509187295
3.14764201633217	2.61918180287072
3.14411756996396	2.61875892602923
3.14375459920995	2.61833646054659
3.14357322752976	2.61791440562328
3.14308993969921	2.6174927604621
3.14266750356873	2.61707152426816
3.14248658522331	2.6166506962489
3.14230574221345	2.61623027561403
3.14206473528057	2.61581026157558
3.14188406780993	2.61539065334786
3.14128238513971	2.61497145014745
3.14044142737395	2.6145526511932
3.13978181533124	2.61413425570622
3.13924287691846	2.61371626290985
3.13918303613546	2.61329867202969
3.13918303613546	2.61288148229357
3.1391232035967	2.61246469293154
3.13894375542313	2.61204830317586
3.13852533114283	2.61163231226101
3.13828641242857	2.61121671942364
3.13685565374733	2.61080152390263
3.1363203321241	2.610386724939
3.13626089265478	2.60997232177597
3.1362014613195	2.60955831365892
3.13560759484941	2.60914469983536
3.13448148092523	2.60873147955499
3.13394907599073	2.60831865206963
3.13371266091581	2.60790621663322
3.13341732293645	2.60749417250183
3.1323557660969	2.60708251893366
3.13217909195443	2.606671255189
3.13159069668504	2.60626038053025
3.13141433344123	2.6058498942219
3.1298888446356	2.60543979553052
3.12977172098821	2.60503008372475
3.12971317100741	2.60462075807532
3.12947904998724	2.60421181785498
3.12866061890014	2.60380326233859
3.12819363554127	2.60339509080299
3.12819363554127	2.60298730252711
3.12796033202671	2.60257989679189
3.12790202572577	2.60217287288027
3.12761061158218	2.60176623007725
3.12755235221099	2.60135996766979
3.12673754056127	2.60095408494688
3.12615646677656	2.60054858119949
3.12609840213554	2.60014345572057
3.12592425477697	2.59973870780507
3.1253442674019	2.59933433674987
3.1252283628157	2.59893034185385
3.12511248915389	2.59852672241783
3.1239554497539	2.59812347774456
3.12389767862221	2.59772060713877
3.12355121312166	2.59731810990708
3.12268625668776	2.59691598535807
3.12228319913502	2.59651423280222
3.12211057462852	2.59611285155193
3.12182301950849	2.5957118409215
3.11981544717357	2.59531120022712
3.11878658374498	2.5949109287869
3.11844417020669	2.59451102592079
3.11833009232794	2.59411149095066
3.11764625361129	2.59371232320022
3.11560117444331	2.59331352199506
3.11554450392951	2.59291508666261
3.115148017254	2.59251701653218
3.1133401021388	2.59211931093487
3.11260778102815	2.59172196920368
3.11210151190313	2.59132499067338
3.11069829749369	2.59092837468061
3.10907622851099	2.59053212056379
3.10885296955123	2.59013622766318
3.10851829616048	2.5897406953208
3.10796107965871	2.58934552288052
3.10729336219433	2.58895070968797
3.10729336219433	2.58855625509055
3.10695988804288	2.58816215843746
3.10612732120492	2.58776841907966
3.10529634739077	2.58737503636988
3.10435649517592	2.5869820096626
3.10435649517592	2.58658933831406
3.10319830233508	2.58619702168223
3.1027028779405	2.58580505912683
3.10259286033842	2.58541345000931
3.10204318999305	2.58502219369284
3.10182351650232	2.58463128954232
3.10105553313349	2.58424073692436
3.10078158214863	2.58385053520728
3.10045306890913	2.58346068376108
3.10039834085388	2.58307118195748
3.09914149529801	2.58268202916988
3.09897782675192	2.58229322477336
3.09865067458436	2.58190476814469
3.09859617317475	2.58151665866229
3.09859617317475	2.58112889570625
3.09854167860389	2.58074147865835
3.0982148546964	2.58035440690197
3.0977250795255	2.57996767982219
3.09615066190332	2.57958129680568
3.09571734235437	2.5791952572408
3.09517630019906	2.57880956051748
3.09447395156495	2.57842420602734
3.09366495819491	2.57803919316355
3.09312646527793	2.57765452132095
3.09301884677115	2.57727018989596
3.09269615116603	2.57688619828659
3.09258863922541	2.57650254589246
3.09189045960745	2.5761192321148
3.09156860103399	2.57573625635638
3.09097914578884	2.57535361802158
3.09049745859458	2.57497131651634
3.09028354676566	2.57458935124818
3.08969583193143	2.57420772162617
3.08873582900163	2.57382642706094
3.08846953769284	2.57344546696467
3.08836306687056	2.57306484075108
3.08698131625204	2.57268454783545
3.08692825969075	2.57230458763457
3.08645104209348	2.57192495956677
3.08570974433405	2.57154566305192
3.08502252755567	2.57116669751138
3.08407278830288	2.57078806236804
3.08386201689282	2.57040975704629
3.08370400543687	2.57003178097204
3.08344078069889	2.56965413357267
3.08186477383364	2.56927681427708
3.08175990977858	2.56889982251565
3.08086958613939	2.56852315772022
3.08086958613939	2.56814681932414
3.07945928349752	2.56777080676221
3.07930286553008	2.5673951194707
3.07893810920972	2.56701975688734
3.07841755960658	2.56664471845134
3.07774177656703	2.56627000360333
3.07727454200674	2.5658956117854
3.07675598136972	2.56552154244108
3.07592757008964	2.56514779501534
3.0741209106985	2.56477436895459
3.07370901311514	2.56440126370663
3.07304051161972	2.56402847872074
3.07288638806624	2.56365601344756
3.07278366940874	2.56328386733918
3.0717065877678	2.56291203984909
3.07134815334631	2.56254053043216
3.07109230975605	2.56216933854469
3.07083661679494	2.56179846364435
3.07052998382251	2.56142790519021
3.068542129311	2.56105766264272
3.06844043290919	2.56068773546371
3.06757697362326	2.56031812311638
3.06747550294946	2.55994882506529
3.06631029104211	2.5595798407764
3.06595628096447	2.55921116971699
3.06595628096447	2.55884281135572
3.06545105233385	2.55847476516259
3.06474471821595	2.55810703060895
3.06459351024765	2.55773960716748
3.06439198148213	2.55737249431223
3.0632852417888	2.55700569151855
3.06253226035662	2.55663919826313
3.06253226035662	2.55627301402398
3.06163040254819	2.55590713828043
3.06163040254819	2.55554157051314
3.06148027482351	2.55517631020405
3.06148027482351	2.55481135683644
3.06098022355133	2.55444670989486
3.06048074738138	2.55408236886518
3.0604308313441	2.55371833323456
3.0602811176459	2.55335460249144
3.05998184499234	2.55299117612554
3.05943371350991	2.55262805362788
3.05883653984153	2.55226523449073
3.05873709068105	2.55190271820766
3.05804158346919	2.55154050427348
3.05749589383192	2.55117859218429
3.05675287486214	2.55081698143742
3.05670338543335	2.55045567153147
3.05615937359874	2.55009466196629
3.0552706396967	2.54973395224297
3.0551226940363	2.54937354186386
3.0551226940363	2.54901343033253
3.0551226940363	2.54865361715378
3.05472841849229	2.54829410183366
3.0546299055097	2.54793488387944
3.05428528594014	2.54757596279958
3.05359686610095	2.54721733810381
3.0515870342214	2.54685900930303
3.0506587932295	2.54650097590938
3.0505611989635	2.54614323743618
3.05007355633209	2.54578579339798
3.04759506042298	2.5454286433105
3.04735283024106	2.54507178669066
3.04691715608791	2.54471522305659
3.04682039893437	2.54435895192758
3.0466269492733	2.54400297282413
3.04624030826677	2.54364728526788
3.04537162249273	2.54329188878168
3.04508244626504	2.54293678288953
3.04474531717982	2.5425819671166
3.04387961360698	2.54222744098924
3.04148389657696	2.54187320403493
3.03990993209508	2.54151925578233
3.03872132091496	2.54116559576123
3.03838909190872	2.5408122235026
3.03796231343499	2.54045913853851
3.03772539537669	2.54010634040221
3.03729926829566	2.53975382862807
3.03729926829566	2.53940160275158
3.0368735589181	2.53904966230938
3.03682628362475	2.53869800683924
3.03640103740276	2.53834663588002
3.03569321769606	2.53799554897173
3.03550466044491	2.53764474565548
3.03545753392086	2.53729422547349
3.03461012978488	2.53694398796911
3.0341870469634	2.53659403268675
3.03385826726097	2.53624435917196
3.03109696969617	2.53589496697138
3.03105031901866	2.53554585563272
3.03100367335169	2.53519702470481
3.0306772938878	2.53484847373754
3.03025802323715	2.53450020228191
3.02872415126189	2.53415220988997
3.02816772007507	2.53380449611487
3.02788977159717	2.53345706051081
3.02747318213414	2.53310990263309
3.02738066094038	2.53276302203805
3.02733440773389	2.5324164182831
3.02636422658259	2.5320700909267
3.02521206778644	2.53172403952839
3.02351246269481	2.53137826364874
3.02259651912657	2.53103276284937
3.02218497391681	2.53068753669295
3.02195650609004	2.5303425847432
3.02181948306259	2.52999790656487
3.02177381832547	2.52965350172374
3.0195421077239	2.52930936978664
3.01945126064023	2.5289655103214
3.01809082990921	2.52862192289691
3.01809082990921	2.52827860708306
3.01768353030793	2.52793556245077
3.01763829836685	2.52759278857196
3.01741220929834	2.52725028501958
3.0170507114255	2.52690805136759
3.01619335802158	2.52656608719095
3.01592296609717	2.52622439206561
3.01211039000225	2.52588296556854
3.01153022979012	2.5255418072777
3.01139645665434	2.52520091677205
3.01130729745018	2.52486029363153
3.01108447948731	2.52451993743707
3.01081724874445	2.52417984777058
3.01037222925485	2.52384002421498
3.00952794647438	2.52350046635413
3.00948355597177	2.52316117377289
3.00930603932025	2.52282214605707
3.0090399003178	2.52248338279348
3.00890689195111	2.52214488356987
3.00612308505879	2.52180664797497
3.00414552012543	2.52146867559846
3.0040140020862	2.52113096603097
3.00344455036663	2.52079351886411
3.00256992620253	2.52045633369041
3.00165346260364	2.52011941010338
3.00060843828091	2.51978274769745
3	2.519446346068
3	2.51911020481135
2.99913227846877	2.51877432352477
2.99913227846877	2.51843870180644
2.99869906697958	2.51810333925549
2.99869906697958	2.51776823547196
2.99783393824349	2.51743339005684
2.99740201928009	2.51709880261201
2.99697052944638	2.5167644727403
2.99653946789049	2.51643040004544
2.99653946789049	2.51609658413208
2.99653946789049	2.51576302460577
2.99610883376309	2.51542972107299
2.995248844409	2.51509667314109
2.99481948749622	2.51476388041837
2.99353395775077	2.51443134251399
2.99353395775077	2.51409905903802
2.99267904707726	2.51376702960143
2.99225222199926	2.51343525381608
2.99139982823808	2.51310373129472
2.99139982823808	2.51277246165096
2.99097425791309	2.51244144449934
2.99097425791309	2.51211067945525
2.98970004336019	2.51178016613495
2.98927613460823	2.51144990415561
2.9888526392242	2.51111989313525
2.9888526392242	2.51079013269275
2.98716277529483	2.51046062244788
2.98674133471648	2.51013136202127
2.98632030270881	2.50980235103439
2.98589967848038	2.5094735891096
2.98547946124208	2.50914507587011
2.98505965020706	2.50881681093997
2.98464024459079	2.50848879394408
2.98464024459079	2.50816102450822
2.98464024459079	2.50783350225899
2.98422124361096	2.50750622682383
2.98380264648756	2.50717919783104
2.98338445244282	2.50685241490975
2.98338445244282	2.50652587768993
2.98296666070122	2.50619958580237
2.98254927048946	2.50587353887872
2.98213228103649	2.50554773655144
2.98171569157347	2.50522217845381
2.98129950133376	2.50489686421994
2.98129950133376	2.50457179348478
2.97963871735229	2.50424696588407
2.97963871735229	2.50392238105438
2.97922451180644	2.50359803863311
2.97922451180644	2.50327393825844
2.97881070093006	2.50295007956938
2.97881070093006	2.50262646220574
2.97839728397176	2.50230308580815
2.97839728397176	2.50197995001801
2.97839728397176	2.50165705447756
2.97798426018228	2.50133439882981
2.97715938912347	2.50101198271856
2.97633608180221	2.50068980578842
2.97633608180221	2.5003678676848
2.97551433230083	2.50004616805386
2.97469413473523	2.49972470654259
2.97428461609866	2.49940348279873
2.97265039222524	2.49908249647081
2.97142874730746	2.49876174720815
2.97142874730746	2.49844123466083
2.97102229479122	2.49812095847972
2.97061622231479	2.49780091831645
2.97021052916814	2.49748111382342
2.96859153574838	2.49716154465382
2.96778429670202	2.49684221046156
2.96697855531709	2.49652311090135
2.96697855531709	2.49620424562865
2.96617430604669	2.49588561429969
2.96577273922945	2.49556721657142
2.96577273922945	2.49524905210158
2.96537154337468	2.49493112054865
2.96497071779763	2.49461342157187
2.96457026181545	2.49429595483119
2.96457026181545	2.49397871998735
2.96457026181545	2.49366171670182
2.96417017474717	2.49334494463679
2.96377045591371	2.4930284034552
2.96337110463784	2.49271209282075
2.96297212024422	2.49239601239785
2.96297212024422	2.49208016185163
2.96257350205938	2.49176454084798
2.96257350205938	2.49144914905351
2.96217524941166	2.49113398613554
2.96058588082386	2.49081905176213
2.96018944585165	2.49050434560205
2.95900230757651	2.4901898673248
2.95821268102825	2.4898756166006
2.95781840548423	2.48956159310036
2.95742448755981	2.48924779649574
2.95742448755981	2.48893422645908
2.95703092660682	2.48862088266345
2.95624487303132	2.48830776478262
2.95585237912128	2.48799487249106
2.95585237912128	2.48768220546394
2.95546023960759	2.48736976337716
2.95506845385084	2.48705754590727
2.95506845385084	2.48674555273157
2.95506845385084	2.48643378352801
2.95506845385084	2.48612223797527
2.95467702121334	2.48581091575268
2.95467702121334	2.48549981654031
2.95428594105913	2.48518894001887
2.95350483566529	2.48487828586979
2.95350483566529	2.48456785377515
2.95272513261582	2.48425764341775
2.95233580539844	2.48394765448103
2.9515581964496	2.48363788664914
2.95116991347165	2.48332833960688
2.95078197732982	2.48301901303974
2.95078197732982	2.48270990663387
2.95078197732982	2.48240102007611
2.95000714307986	2.48209235305395
2.95000714307986	2.48178390525554
2.94923368876696	2.48147567636971
2.94923368876696	2.48116766608595
2.94923368876696	2.4808598740944
2.94884747755262	2.48055230008586
2.94846160948467	2.4802449437518
2.94769090035268	2.47993780478432
2.94692155651658	2.47963088287621
2.94692155651658	2.47932417772088
2.94615357314775	2.47901768901239
2.94538694544311	2.47871141644546
2.94423953531227	2.47840535971546
2.94423953531227	2.47809951851838
2.94385773794095	2.47779389255087
2.94385773794095	2.47748848151023
2.94309514866353	2.47718328509436
2.94271435558179	2.47687830300184
2.94271435558179	2.47657353493186
2.94271435558179	2.47626898058424
2.94195376960472	2.47596463965945
2.94195376960472	2.47566051185857
2.94157397554299	2.47535659688333
2.94119451332409	2.47505289443605
2.94005811193805	2.47474940421972
2.93967997131171	2.47444612593791
2.93892467637021	2.47414305929483
2.93892467637021	2.47384020399532
2.93854752091281	2.47353755974481
2.93779419118029	2.47323512624937
2.93779419118029	2.47293290321567
2.93779419118029	2.47263089035099
2.93704216591549	2.47232908736323
2.93666664104825	2.4720274939609
2.93629144060858	2.47172610985311
2.93516778026143	2.47142493474957
2.93516778026143	2.47112396836059
2.93516778026143	2.47082321039712
2.93479387194569	2.47052266057066
2.93442028527155	2.47022231859333
2.93404701968613	2.46992218417786
2.93367407463796	2.46962225703755
2.93367407463796	2.46932253688632
2.93255715722362	2.46902302343865
2.93181413825384	2.46872371640964
2.93181413825384	2.46842461551497
2.93144310492764	2.46812572047089
2.93144310492764	2.46782703099426
2.93107238831793	2.4675285468025
2.93107238831793	2.46723026761365
2.93107238831793	2.46693219314628
2.9303319030884	2.46663432311958
2.9303319030884	2.4663366572533
2.92996213339224	2.46603919526777
2.92996213339224	2.46574193688388
2.92922353715657	2.46544488182312
2.92848619490491	2.46514802980752
2.92848619490491	2.46485138055972
2.92811799269387	2.46455493380288
2.92738252345476	2.46425868926076
2.92738252345476	2.46396264665768
2.92738252345476	2.46366680571851
2.92738252345476	2.4633711661687
2.92701525537207	2.46307572773425
2.92628164965388	2.4627804901417
2.92554928104541	2.4624854531182
2.92554928104541	2.46219061639139
2.92445303860747	2.46189597968952
2.92408823851722	2.46160154274136
2.92408823851722	2.46130730527624
2.92372374459578	2.46101326702404
2.92335955632966	2.4607194277152
2.92226882034761	2.46042578708068
2.92190584959359	2.46013234485202
2.92118081690115	2.45983910076126
2.92118081690115	2.45954605454103
2.92081875395238	2.45925320592447
2.92009553233328	2.45896055464527
2.92009553233328	2.45866810043765
2.91973437266016	2.45837584303638
2.91865269219587	2.45808378217675
2.91865269219587	2.45779191759459
2.91865269219587	2.45750024902627
2.91721462968355	2.45720877620868
2.91685585685695	2.45691749887925
2.91685585685695	2.45662641677593
2.91649738016973	2.45633552963719
2.91613919913343	2.45604483720203
2.91542372206567	2.45575433921
2.91542372206567	2.45546403540112
2.91542372206567	2.45517392551599
2.91470942176994	2.45488400929567
2.91435271170314	2.45459428648179
2.91399629438162	2.45430475681646
2.91399629438162	2.45401542004233
2.91328433605512	2.45372627590256
2.91328433605512	2.4534373241408
2.91328433605512	2.45314856450123
2.91292879409346	2.45285999672856
2.91292879409346	2.45257162056796
2.91221858219046	2.45228343576515
2.91080163319485	2.45199544206633
2.91080163319485	2.45170763921822
2.91044811711355	2.45142002696804
2.91044811711355	2.4511326050635
2.90974194706868	2.45084537325283
2.90903692340427	2.45055833128474
2.90868484030278	2.45027147890846
2.90833304240432	2.44998481587369
2.9079815292472	2.44969834193065
2.90763030037088	2.44941205683004
2.90657831483776	2.44912596032305
2.90657831483776	2.44884005216137
2.90587840415944	2.44855433209718
2.90587840415944	2.44826879988315
2.90587840415944	2.44798345527242
2.90448195767685	2.44769829801864
2.90413354652146	2.44741332787593
2.90413354652146	2.44712854459891
2.90343756162586	2.44684394794265
2.90239567112559	2.44655953766274
2.90239567112559	2.44627531351523
2.90239567112559	2.44599127525664
2.90239567112559	2.44570742264398
2.90204892900585	2.44542375543474
2.90135627418294	2.44514027338688
2.90135627418294	2.44485697625883
2.90135627418294	2.44457386380949
2.90101036059882	2.44429093579825
2.90066472231404	2.44400819198494
2.90066472231404	2.44372563212988
2.90066472231404	2.44344325599386
2.89997426989214	2.44316106333812
2.89962945488244	2.44287905392437
2.89928491342692	2.44259722751481
2.89859664944467	2.44231558387205
2.89859664944467	2.44203412275922
2.89859664944467	2.44175284393986
2.89790947448816	2.44147174717801
2.89756629431866	2.44119083223814
2.89722338511656	2.44091009888518
2.89688074645429	2.44062954688453
2.89688074645429	2.44034917600203
2.89688074645429	2.44006898600399
2.89585444944599	2.43978897665715
2.89585444944599	2.43950914772872
2.8955128886876	2.43922949898634
2.8955128886876	2.43895003019812
2.89346914617762	2.43867074113261
2.89312945552135	2.4383916315588
2.89279003035213	2.43811270124613
2.89245087025531	2.43783394996448
2.89245087025531	2.43755537748417
2.8921119748172	2.43727698357598
2.8921119748172	2.43699876801112
2.89177334362507	2.43672073056122
2.89109687233269	2.43644287099838
2.89109687233269	2.43616518909512
2.89109687233269	2.4358876846244
2.8897470826466	2.43561035735961
2.88907375773358	2.43533320707458
2.88873748634093	2.43505623354357
2.88840147511961	2.43477943654127
2.88840147511961	2.43450281584281
2.88840147511961	2.43422637122374
2.88806572366732	2.43395010246003
2.88806572366732	2.4336740093281
2.88739499846543	2.43339809160477
2.88706002391592	2.43312234906732
2.88672530753565	2.43284678149341
2.88672530753565	2.43257138866116
2.88639084892697	2.4322961703491
2.88639084892697	2.43202112633617
2.88605664769316	2.43174625640174
2.88572270343841	2.43147156032559
2.8847224086041	2.43119703788794
2.8847224086041	2.4309226888694
2.8847224086041	2.43064851305101
2.8843894883257	2.43037451021423
2.88405682306094	2.4301006801409
2.88372441241946	2.42982702261332
2.88339225601175	2.42955353741417
2.88272870434424	2.42928022432654
2.88272870434424	2.42900708313395
2.88239730830992	2.42873411362031
2.88239730830992	2.42846131556995
2.88107424717422	2.42818868876758
2.88107424717422	2.42791623299836
2.88074411072206	2.4276439480478
2.88008458974201	2.42737183370187
2.87975520445363	2.4270998897469
2.87942606879415	2.42682811596963
2.87942606879415	2.42655651215721
2.87909718238547	2.42628507809718
2.8784401558125	2.42601381357749
2.87778412172717	2.42574271838648
2.87745647593125	2.42547179231287
2.87712907713556	2.42520103514581
2.876801924968	2.42493044667481
2.876801924968	2.4246600266898
2.87614835903291	2.42438977498107
2.87549577516572	2.42411969133935
2.87516985058614	2.4238497755557
2.87484417041947	2.42358002742162
2.87484417041947	2.42331044672898
2.87419354186047	2.42304103327003
2.87419354186047	2.42277178683741
2.8735438865682	2.42250270722415
2.87321942298799	2.42223379422367
2.87224748416703	2.42196504762976
2.87224748416703	2.4216964672366
2.87224748416703	2.42142805283874
2.87160073128219	2.42115980423114
2.87127771566157	2.42089172120911
2.87063240427701	2.42062380356834
2.8703101078007	2.42035605110493
2.8699880503281	2.42008846361531
2.86966623150499	2.41982104089633
2.86870220340238	2.41955378274519
2.86806070478958	2.41928668895946
2.86806070478958	2.4190197593371
2.86742015234026	2.41875299367644
2.86678054326751	2.41848639177617
2.86614187479667	2.41821995343536
2.86582289242323	2.41795367845344
2.86550414416533	2.41768756663022
2.86550414416533	2.41742161776588
2.86486734862323	2.41715583166095
2.86486734862323	2.41689020811633
2.86454930065449	2.41662474693331
2.86423148543218	2.41635944791351
2.86296254521049	2.41609431085894
2.86296254521049	2.41582933557195
2.86296254521049	2.41556452185527
2.86264588862927	2.41529986951198
2.86232946276324	2.41503537834552
2.85886390987926	2.41477104815969
2.85855022659953	2.41450687875866
2.85855022659953	2.41424286994694
2.85729775426238	2.41397902152941
2.85698519974591	2.41371533331129
2.85636076472546	2.41345180509816
2.85604888357604	2.41318843669597
2.85573722623801	2.412925227911
2.85573722623801	2.4126621785499
2.85542579239038	2.41239928841966
2.85542579239038	2.41213655732761
2.85511458171286	2.41187398508146
2.85449282859034	2.41161157148925
2.85449282859034	2.41134931635936
2.85418228550817	2.41108721950052
2.85387196432176	2.41082528072183
2.8523236757589	2.41056349983271
2.8523236757589	2.41030187664293
2.85201467931619	2.4100404109626
2.85201467931619	2.40977910260219
2.85016530328422	2.40951795137249
2.84955059053912	2.40925695708465
2.84955059053912	2.40899611955014
2.84924356013969	2.40873543858079
2.84924356013969	2.40847491398875
2.84924356013969	2.40821454558652
2.84893674664625	2.40795433318694
2.84801760454253	2.40769427660318
2.84771165561694	2.40743437564875
2.84710040360625	2.40717463013747
2.84710040360625	2.40691503988354
2.84679509991572	2.40665560470145
2.84679509991572	2.40639632440604
2.84618513565547	2.4061371988125
2.84618513565547	2.4058782277363
2.84588047448415	2.4056194109933
2.84557602688535	2.40536074839965
2.84496777120903	2.40510223977184
2.84436036624022	2.40484388492668
2.84405698202816	2.40458568368132
2.84375380960266	2.40432763585323
2.84314809892999	2.4040697412602
2.84314809892999	2.40381199972034
2.84193920606339	2.40355441105211
2.84193920606339	2.40329697507427
2.84133601918601	2.4030396916059
2.84133601918601	2.40278256046642
2.84103473961659	2.40252558147555
2.84073366890651	2.40226875445333
2.84043280676638	2.40201207922015
2.84043280676638	2.40175555559669
2.83983170704149	2.40149918340394
2.83983170704149	2.40124296246323
2.83923143813887	2.4009868925962
2.83923143813887	2.40073097362479
2.83833258756226	2.40047520537129
2.83833258756226	2.40021958765826
2.83803338363593	2.39996412030859
2.83743559347698	2.39970880314551
2.83683862502298	2.39945363599251
2.83683862502298	2.39919861867344
2.83564714421556	2.39894375101242
2.8353497840657	2.39868903283392
2.83505262737816	2.39843446396268
2.83505262737816	2.39818004422376
2.83505262737816	2.39792577344255
2.83475567387469	2.39767165144472
2.83475567387469	2.39741767805625
2.83416237530987	2.39716385310344
2.83356988615672	2.39691017641287
2.83327394441995	2.39665664781145
2.83327394441995	2.39640326712637
2.83327394441995	2.39615003418514
2.83327394441995	2.39589694881557
2.83238732727247	2.39564401084575
2.83209218999852	2.39539122010409
2.83150251647697	2.3951385764193
2.83091364251298	2.39488607962039
2.83061950468805	2.39463372953664
2.83032556594119	2.39438152599767
2.83003182600311	2.39412946883337
2.82973828460504	2.39387755787392
2.82973828460504	2.39362579294983
2.82915179635669	2.39337417389186
2.82915179635669	2.3931227005311
2.82915179635669	2.39287137269891
2.82915179635669	2.39262019022695
2.82885884897162	2.39236915294719
2.82798119057544	2.39211826069185
2.82710530224782	2.39186751329349
2.82710530224782	2.39161691058492
2.82681373158773	2.39136645239926
2.82652235654701	2.3911161385699
2.82594019227497	2.39086596893055
2.82477819965695	2.39061594331518
2.82477819965695	2.39036606155806
2.82390874094432	2.39011632349373
2.82361930775673	2.38986672895703
2.82361930775673	2.38961727778308
2.82333006733185	2.38936796980729
2.82304101941309	2.38911880486534
2.82275216374438	2.3888697827932
2.82275216374438	2.38862090342714
2.82246350007014	2.38837216660367
2.82188674768537	2.38812357215962
2.82131076022441	2.38787511993207
2.82073553566097	2.38762680975841
2.82073553566097	2.38737864147628
2.82073553566097	2.38713061492362
2.81815641205523	2.38688272993864
2.81815641205523	2.38663498635981
2.81758534756545	2.38638738402591
2.81730009666396	2.38613992277596
2.81701503299642	2.38589260244929
2.8167301563172	2.38564542288547
2.8167301563172	2.38539838392437
2.81616096294358	2.38515148540612
2.81587664576033	2.38490472717113
2.81559251458768	2.38465810906007
2.81559251458768	2.3844116309139
2.8153085691824	2.38416529257383
2.81445784514563	2.38391909388135
2.81445784514563	2.38367303467822
2.81389162018679	2.38342711480647
2.81389162018679	2.3831813341084
2.81332613250025	2.38293569242656
2.81332613250025	2.3826901896038
2.81276138016852	2.3824448254832
2.81247927916354	2.38219959990814
2.81219736128158	2.38195451272223
2.81191562628506	2.38170956376937
2.81191562628506	2.38146475289372
2.81191562628506	2.3812200799397
2.81163407393685	2.38097554475199
2.81163407393685	2.38073114717553
2.81135270400028	2.38048688705554
2.81107151623915	2.38024276423747
2.80826960663714	2.37999877856706
2.80826960663714	2.3797549298903
2.80826960663714	2.37951121805343
2.80799040734633	2.37926764290296
2.80771138743188	2.37902420428565
2.80687540164554	2.37878090204853
2.80631897045872	2.37853773603888
2.80548565811753	2.37829470610422
2.80520824227808	2.37805181209235
2.80520824227808	2.37780905385131
2.80465394165158	2.37756643122941
2.80465394165158	2.3773239440752
2.80354745829661	2.3770815922375
2.80299527197695	2.37683937556535
2.80299527197695	2.37659729390808
2.80299527197695	2.37635534711524
2.80299527197695	2.37611353503667
2.80271944187438	2.37587185752241
2.80244378684646	2.3756303144228
2.80244378684646	2.3753889055884
2.8021683066711	2.37514763087003
2.8021683066711	2.37490649011875
2.8021683066711	2.37466548318587
2.8018930011266	2.37442460992295
2.8018930011266	2.37418387018181
2.8018930011266	2.37394326381449
2.80161786999171	2.37370279067329
2.80079352083834	2.37346245061077
2.80051908513764	2.3732222434797
2.80051908513764	2.37298216913312
2.80024482274653	2.3727422274243
2.79997073344623	2.37250241820678
2.79969681701842	2.3722627413343
2.79914950190892	2.37202319666088
2.79805693659835	2.37178378404076
2.79751168293991	2.37154450332842
2.7972393126068	2.3713053543786
2.79669508386152	2.37106633704626
2.79615153625377	2.3708274511866
2.7956086680807	2.37058869665508
2.7956086680807	2.37035007330737
2.7956086680807	2.3701115809994
2.7956086680807	2.36987321958732
2.79533748825178	2.36963498892753
2.79452496325911	2.36939688887667
2.79425445905734	2.36915891929159
2.79344395590097	2.3689210800294
2.79290445958078	2.36868337094744
2.79290445958078	2.36844579190327
2.79263496253093	2.36820834275471
2.79263496253093	2.36797102335978
2.79236563261104	2.36773383357677
2.79182747333288	2.36749677326417
2.7912899800936	2.36725984228071
2.79102148272375	2.36702304048537
2.79102148272375	2.36678636773733
2.79075315124663	2.36654982389602
2.78861244706314	2.3663134088211
2.78834559944682	2.36607712237245
2.78807891569149	2.36584096441019
2.78781239559604	2.36560493479465
2.78727984558216	2.3653690333864
2.7867479478036	2.36513326004625
2.7867479478036	2.3648976146352
2.7864822430037	2.36466209701451
2.7862167006647	2.36442670704566
2.7862167006647	2.36419144459034
2.7862167006647	2.36395630951047
2.78595132058806	2.36372130166821
2.7856861025756	2.36348642092592
2.7851561519523	2.3632516671462
2.78462684721658	2.36301704019187
2.78330640083025	2.36278253992597
2.78277934435548	2.36254816621175
2.78251605578609	2.36231391891271
2.78225292673721	2.36207979789253
2.78198995701564	2.36184580301516
2.78146449478347	2.36161193414472
2.78067749158066	2.36137819114559
2.78041547378575	2.36114457388234
2.77963036754861	2.36091108221978
2.77884667804529	2.36067771602292
2.77832500292923	2.360444475157
2.77702355010661	2.36021135948748
2.77702355010661	2.35997836888001
2.77702355010661	2.35974550320049
2.776763726897	2.35951276231501
2.77650405903761	2.3592801460899
2.77624454634276	2.35904765439168
2.77572598570574	2.3588152870871
2.77572598570574	2.35858304404311
2.77572598570574	2.35835092512689
2.77546693739391	2.35811893020583
2.77546693739391	2.35788705914752
2.77365791283637	2.35765531181976
2.77262755771036	2.35742368809059
2.77262755771036	2.35719218782823
2.77237035042899	2.35696081090113
2.77211329538633	2.35672955717793
2.77211329538633	2.3564984265275
2.77185639240226	2.35626741881892
2.77134304189106	2.35603653392145
2.7708302974609	2.3558057717046
2.77057415207931	2.35557513203805
2.77006231409207	2.35534461479171
2.77006231409207	2.3551142198357
2.76955107862173	2.35488394704032
2.76955107862173	2.35465379627611
2.76904044425143	2.35442376741379
2.7687853520374	2.3541938603243
2.7687853520374	2.35396407487878
2.76827561667148	2.35373441094857
2.76827561667148	2.35350486840522
2.7680209731685	2.35327544712049
2.76751213364701	2.35304614696632
2.76725793727926	2.35281696781488
2.76649623965887	2.35258790953852
2.76649623965887	2.35235897200982
2.76649623965887	2.35213015510152
2.76624263703449	2.3519014586866
2.76598918241282	2.35167288263821
2.76598918241282	2.35144442682973
2.76522970483908	2.35121609113472
2.76472412331295	2.35098787542695
2.76472412331295	2.35075977958037
2.76447155309245	2.35053180346915
2.76371472255197	2.35030394696764
2.76346273851131	2.35007620995042
2.76321090059071	2.34984859229222
2.76321090059071	2.349621093868
2.76295920862081	2.34939371455291
2.76270766243254	2.34916645422229
2.76245626185713	2.34893931275168
2.7619538968712	2.34871229001682
2.7619538968712	2.34848538589363
2.76145211231867	2.34825860025824
2.76145211231867	2.34803193298696
2.76095090685981	2.34780538395632
2.76070052087311	2.347578953043
2.76070052087311	2.34735264012391
2.76045027915953	2.34712644507614
2.76045027915953	2.34690036777697
2.76045027915953	2.34667440810387
2.76045027915953	2.3464485659345
2.76045027915953	2.34622284114672
2.7602001815529	2.34599723361858
2.7602001815529	2.34577174322831
2.75995022788735	2.34554636985434
2.75995022788735	2.34532111337527
2.75970041799729	2.34509597366992
2.7594507517174	2.34487095061727
2.75920122888267	2.34464604409649
2.75870261289001	2.34442125398697
2.75845351940345	2.34419658016825
2.75845351940345	2.34397202252007
2.75845351940345	2.34374758092236
2.7582045687048	2.34352325525523
2.7582045687048	2.34329904539899
2.75770709501707	2.34307495123411
2.75721019052132	2.34285097264126
2.75721019052132	2.3426271095013
2.75696195131371	2.34240336169527
2.75621808390621	2.34217972910438
2.75547548842992	2.34195621161005
2.75522823850471	2.34173280909386
2.75522823850471	2.34150952143757
2.75498112926225	2.34128634852315
2.7535014192042	2.34106329023273
2.7535014192042	2.34084034644862
2.75325529027616	2.34061751705333
2.75325529027616	2.34039480192952
2.75300930075845	2.34017220096007
2.75300930075845	2.339949714028
2.75227216709028	2.33972734101653
2.75104638450429	2.33950508180907
2.75104638450429	2.33928293628918
2.75080164260889	2.33906090434064
2.75080164260889	2.33883898584735
2.7503125721947	2.33861718069345
2.75006824336581	2.33839548876321
2.74933608053676	2.33817390994111
2.74933608053676	2.33795244411178
2.74909230029914	2.33773109116004
2.74909230029914	2.3375098509709
2.7486051499599	2.33728872342951
2.74836177955179	2.33706770842123
2.74836177955179	2.33684680583157
2.74811854544747	2.33662601554623
2.7476324855401	2.33640533745109
2.74738965943263	2.33618477143217
2.74738965943263	2.33596431737571
2.74738965943263	2.33574397516809
2.74714696902011	2.33552374469588
2.74714696902011	2.3353036258458
2.74690441415097	2.33508361850477
2.74690441415097	2.33486372255987
2.74593554708566	2.33464393789834
2.74569366766871	2.33442426440762
2.74545192289103	2.33420470197529
2.74545192289103	2.33398525048911
2.74521031260279	2.33376590983702
2.74496883665445	2.33354667990713
2.74472749489669	2.33332756058769
2.74448628718047	2.33310855176717
2.74424521335696	2.33288965333415
2.74424521335696	2.33267086517743
2.7440042732776	2.33245218718595
2.74352279375832	2.33223361924883
2.74352279375832	2.33201516125534
2.74328225402251	2.33179681309493
2.74280157386066	2.33157857465722
2.74256143314019	2.33136044583199
2.74256143314019	2.33114242650918
2.74256143314019	2.33092451657892
2.74232142513082	2.33070671593148
2.74208154968594	2.33048902445729
2.74184180665921	2.33027144204698
2.74112337062787	2.33005396859131
2.74016730093652	2.32983660398121
[truncated: 425,112 more rows]
