# Supplementary material for: TET2 mutations are associated with hypermethylation at key regulatory enhancers in normal and malignant hematopoiesis
Source: Nat Commun. 2021 Oct 18;12:6061. doi: 10.1038/s41467-021-26093-2 (PMC8523747; doi:10.1038/s41467-021-26093-2)
Supplement: Supplementary file 11 — Source Data [file 41467_2021_26093_MOESM11_ESM.zip › Source data/figure_1b.csv]

observed	expected
17.483068191132	5.93157075224132
14.2173840679684	5.45444949752165
13.9288547095489	5.2326007479053
13.7843624365649	5.08647271222706
13.763714722552	4.97732824280199
13.5587763257574	4.89017806708309
13.542269451754	4.81762739993448
13.4360445350042	4.75547949318563
12.6593576224393	4.70112183086304
12.5893914574316	4.65281715128849
12.5312097379004	4.6093514575074
12.5175552080817	4.56984291622372
12.1664067060015	4.53363074356928
12.0997967869831	4.50020698808233
12.0760310351245	4.46917275434236
11.9108016331949	4.44020905840704
11.8979094744882	4.41305681236343
11.7975116829399	4.38750270789104
11.7690404442514	4.36336902817432
11.7512912643991	4.34050614521482
11.6763354643919	4.31878689552158
11.5759354745825	4.29810229666173
11.5394028111024	4.27835823846597
11.4690323184281	4.2594728943056
11.4378261366354	4.2413746722128
11.3247717464069	4.22400057614338
11.3054825461888	4.20729488264053
11.2728655762395	4.19120806274707
11.2657603955645	4.17569589656882
11.2344059446806	4.16071874059917
11.1472151313195	4.14624091723055
11.0985416786039	4.13223020278773
11.0956632077975	4.11865739559846
11.086981316252	4.10549594954049
11.0720140529006	4.09272166150406
11.0364955005857	4.08031240352224
11.0295136511523	4.06824789212086
11.0275657230426	4.05650948884962
11.0101943490632	4.04508002706883
10.9918258159936	4.03394366095087
10.9875846252376	4.02308573336267
10.9542859410591	4.01249265986524
10.9442395353123	4.00215182652702
10.9362914406086	3.9920514996227
10.9147094217699	3.9821807455964
10.9104481171135	3.97252935992022
10.8884014751196	3.96308780368738
10.8880657236673	3.95384714695247
10.8632794328436	3.94479901797507
10.8579235389267	3.93593555764377
10.8239087409443	3.92724937845867
10.6296719922205	3.91873352753614
10.6115435472997	3.91038145317138
10.6008456660418	3.90218697455611
10.5880437620696	3.89414425430069
10.5603515704365	3.88624777345466
10.543937775545	3.8784923087579
10.5294425147827	3.8708729118877
10.5253467466379	3.86338489049515
10.4535807331648	3.85602379084878
10.4415314374762	3.84878538192487
10.4387793210661	3.84166564080192
10.4356890900394	3.83466073923326
10.4236586497942	3.82776703128536
10.4210171572972	3.82098104194207
10.4116162316213	3.81429945658555
10.4042833800566	3.80771911127423
10.3882766919927	3.80123698374631
10.3658251282374	3.79485018508491
10.3550692920864	3.78855595198722
10.324496615272	3.78235163958594
10.2892904342757	3.77623471477625
10.247337056879	3.77020275000634
10.2404832405378	3.76425341749314
10.2399546720342	3.75838448382904
10.237621570688	3.75259380494815
10.2302535328205	3.74687932142372
10.227165072761	3.74123905407102
10.2132485778544	3.73567109983208
10.1549640064866	3.73017362792086
10.1468495635522	3.72474487620947
10.144178094594	3.71938314783736
10.1378089689484	3.71408680802741
10.1104742033288	3.70885428109373
10.1072377653842	3.70368404762764
10.1052410056281	3.69857464184916
10.0844418845885	3.69352464911252
10.0754622822245	3.68853270355502
10.0624821079827	3.68359748587951
10.0472075569559	3.67871772126142
10.0409586076789	3.67389217737213
10.0382942159975	3.66911966251089
10.0381993608083	3.6643990238383
10.0381519409817	3.65972914570482
10.0167797853519	3.65510894806807
10.0015662811355	3.65053738499359
9.99353395775077	3.64601344323354
9.96738123914928	3.6415361408788
9.95467702121334	3.63710452607972
9.95000714307986	3.63271767583161
9.92848619490491	3.62837469482083
9.91937351307819	3.6240747143281
9.90483064856824	3.61981689118556
9.89962945488244	3.6156004067844
9.87811201489632	3.61142446613026
9.87160073128219	3.60728829694362
9.86359655186601	3.60319114880258
9.85542579239038	3.59913229232571
9.85356186471422	3.59511101839279
9.84284556009372	3.5911266374012
9.84224111395314	3.5871784785562
9.84013215290743	3.58326588919315
9.83743559347698	3.57938823412995
9.81163407393685	3.57554489504819
9.80327127737671	3.57173526990143
9.78648224300369	3.56795877234917
9.78383409771401	3.5642148312153
9.78198995701564	3.56050288996958
9.76700388960785	3.55682240623121
9.76120143728608	3.55317285129318
9.7594507517174	3.54955370966645
9.75895184932835	3.545964478643
9.75646589816794	3.54240466787678
9.75424064403272	3.53887379898165
9.75276345049324	3.53537140514558
9.74738965943263	3.53189703076028
9.74569366766871	3.5284502310655
9.74304184743907	3.52503057180736
9.73873713120751	3.52163762891002
9.73518217699046	3.51827098816006
9.71354353025302	3.51493024490303
9.71085716406767	3.51161500375156
9.70952018666933	3.50832487830451
9.70619564008066	3.50505949087674
9.70333480973847	3.50181847223891
9.69702006325175	3.49860146136691
9.69421884874502	3.49540810520056
9.69164905141327	3.49223805841105
9.68592200822079	3.48909098317687
9.65975423843207	3.48596654896772
9.64743161382069	3.48286443233624
9.63320361671327	3.47978431671703
9.63245772647942	3.47672589223281
9.61888491929015	3.47368885550732
9.61816320000166	3.47067290948477
9.6088883862972	3.46767776325541
9.60642479673041	3.46470313188721
9.57675412606319	3.46174873626315
9.57235162881307	3.4588143029241
9.5655907924125	3.45589956391689
9.54333037057624	3.45300425664747
9.52680509079506	3.45012812373901
9.51470456127391	3.44727091289453
9.50307035192679	3.44443237676413
9.4891869894875	3.44161227281648
9.48691563953486	3.43881036321448
9.46967221022191	3.43602641469487
9.44635966376865	3.43326019845171
9.42147539472501	3.43051149002356
9.42147539472501	3.42778006918413
9.41397561761302	3.42506571983644
9.40219515759571	3.42236822991021
9.37212230542003	3.41968739126244
9.35251922682632	3.41702299958103
9.34151161869098	3.41437485429134
9.32624206345042	3.4117427584656
9.32093568187869	3.409126518735
9.31839700126913	3.40652594520447
9.31749391406099	3.40394085136998
9.31524437789138	3.40137105403823
9.29713882942707	3.39881637324882
9.29217443166777	3.39627663219854
9.28050298338942	3.39375165716804
9.27843668164252	3.39124127745044
9.27327279097343	3.38874532528214
9.26019040097864	3.38626363577549
9.24695343837347	3.38379604685349
9.24519314464558	3.38134239918622
9.24139085734026	3.37890253612912
9.23642227553336	3.376476303663
9.21410097161562	3.37406355033566
9.20690839982342	3.3716641272052
9.19592875111434	3.36927788778484
9.18996921359416	3.36690468798923
9.18849202005467	3.36454438608226
9.18601892436353	3.36219684262627
9.18409034911322	3.35986192043263
9.17992996568767	3.3575394845136
9.17881411739115	3.35522940203552
9.17095366314682	3.35293154227324
9.17011755355651	3.3506457765657
9.16953964996903	3.34837197827269
9.1692830505631	3.34611002273281
9.16133977401106	3.3438597872224
9.16083631708535	3.34162115091561
9.16064767110458	3.33939399484545
9.15939212099071	3.33717820186589
9.12807696811763	3.33497365661486
9.12407101507707	3.3327802454782
9.12280148472821	3.33059785655457
9.10952309103983	3.32842637962113
9.10784972209864	3.32626570610021
9.09178314691061	3.32411572902665
9.08894897967187	3.3219763430161
9.08661005636824	3.31984744423397
9.07391491307486	3.31772893036525
9.07093887591524	3.31562070058491
9.06373765809652	3.31352265552922
9.0565054840939	3.31143469726756
9.05232126006306	3.30935672927502
9.0521253451023	3.30728865640565
9.04783742578554	3.30523038486627
9.04134057294707	3.303181822191
9.03489241415094	3.30114287721629
9.03217132066984	3.29911346005659
9.02951365115235	3.29709348208058
9.01822668137225	3.29508285588795
9.014618439768	3.29308149528668
9.00961674109377	3.29108931527089
9.00200236359199	3.28910623199919
8.98674133471648	3.28713216277348
8.98422124361096	3.28516702601825
8.98171569157347	3.28321074126038
8.97715938912347	3.28126322910938
8.97674754036629	3.27932441123799
8.97102229479122	3.27739421036335
8.96257350205938	3.27547255022848
8.95939765988593	3.2735593555842
8.95272513261582	3.27165455217147
8.95155819644959	3.26975806670405
8.94923368876696	3.26786982685167
8.94309514866353	3.26598976122336
8.94195376960472	3.26411779935136
8.93107238831793	3.2622538716752
8.92996213339224	3.26039790952623
8.91470942176993	3.25854984511242
8.89997426989214	3.2567096115035
8.8921119748172	3.25487714261645
8.8897470826466	3.2530523732012
8.88339225601175	3.25123523882675
8.88306035344924	3.24942567586748
8.88239730830992	3.2476236214898
8.87516985058614	3.24582901363905
8.8699880503281	3.24404179102668
8.86582289242323	3.24226189311769
8.85917781989069	3.24048926011835
8.85480359388582	3.23872383296409
8.85294232897164	3.23696555330775
8.84527179255984	3.23521436350798
8.84466396253494	3.23347020661793
8.83743559347698	3.23173302637407
8.83416237530987	3.23000276718539
8.83386602969489	3.22827937412265
8.81901441921327	3.22656279290798
8.80882854427144	3.22485296990456
8.80799040734633	3.2231498521066
8.80354745829661	3.2214533871295
8.8021683066711	3.21976352320012
8.79371395558757	3.21808020914737
8.7851561519523	3.21640339439286
8.78251605578609	3.21473302894179
8.77108659400531	3.21306906337404
8.7708302974609	3.21141144883536
8.7708302974609	3.20976013702877
8.75597041096998	3.20811508020613
8.736600668666	3.20647623115985
8.73541827076192	3.20484354321474
8.73376830331011	3.20321697022009
8.73235901765409	3.20159646654176
8.72353819582676	3.19998198705458
8.71783122169536	3.19837348713475
8.71287037928089	3.19677092265247
8.70974273060548	3.19517424996467
8.70730099695607	3.19358342590788
8.70641648650388	3.19199840779122
8.70136521687556	3.19041915338953
8.69464863055338	3.18884562093662
8.69186262136196	3.18727776911864
8.68507994400758	3.18571555706759
8.67468962828894	3.18415894435489
8.67162039656126	3.18260789098515
8.66978921542847	3.18106235738997
8.66695597017651	3.17952230442188
8.66414108868018	3.17798769334841
8.66414108868018	3.17645848584624
8.66394072213365	3.17493464399547
8.66234110897386	3.17341613027393
8.65816994307949	3.17190290755168
8.65266998468305	3.17039493908558
8.64187471472335	3.16889218851388
8.64130390042619	3.16739461985098
8.63959594527006	3.1659021974823
8.63657606708282	3.16441488615913
8.63432485954408	3.1629326509937
8.62893213772826	3.16145545745421
8.62598525970809	3.15998327136006
8.61189879842948	3.15851605887705
8.59328954139021	3.15705378651277
8.59091263055216	3.15559642111195
8.59074334796109	3.154143929852
8.57856060977995	3.15269628023858
8.5543957967264	3.15125344010116
8.55315228984419	3.14981537758885
8.54714066420415	3.14838206116606
8.54622314030956	3.14695345960844
8.537751784645	3.14552954199876
8.53165266958784	3.1441102777229
8.53120973790039	3.1426956364659
8.52929557027721	3.14128558820807
8.52797530229972	3.1398801032212
8.52709734819634	3.13847915206474
8.52665903581407	3.13708270558215
8.51798442354929	3.13569073489724
8.51627010099998	3.1343032114106
8.51627010099998	3.13292010679605
8.51102647527349	3.13154139299718
8.50682087931748	3.13016704222396
8.50487211875707	3.12879702694934
8.497163361379	3.12743131990596
8.47443694172993	3.12606989408292
8.46852108295774	3.1247127227225
8.46622794161528	3.12335977931709
8.46369412764897	3.12201103760605
8.45979570015794	3.12066647157262
8.45642857603763	3.11932605544095
8.44806230463516	3.11798976367312
8.44721014980722	3.11665757096624
8.44538971477384	3.11532945224953
8.44333573787743	3.11400538268153
8.4427334711301	3.11268533764731
8.44153143747621	3.11136929275568
8.44033272161194	3.11005722383654
8.4386600585411	3.10874910693821
8.43818333568104	3.10744491832477
8.43616308133545	3.10614463447349
8.43297363384094	3.10484823207232
8.42969061456412	3.10355568801734
8.42805836492554	3.10226697941029
8.41555569283482	3.10098208355617
8.41499072009754	3.09970097796081
8.41139219525731	3.09842364032853
8.40044440901402	3.09715004855978
8.39372614683001	3.09588018074889
8.38721614328026	3.09461401518177
8.38563016045171	3.09335153033369
8.3841551171253	3.09209270486712
8.37571790416433	3.09083751762951
8.37232696823338	3.0895859476512
8.37130461728598	3.08833797414331
8.37110043557939	3.08709357649563
8.35438126175731	3.08585273427466
8.35398859040876	3.08461542722149
8.35300846252288	3.08338163524992
8.33077612606919	3.08215133844442
8.32211941848841	3.08092451705825
8.31812587787135	3.07970115151155
8.31668273807812	3.07848122238945
8.31229272037518	3.07726471044023
8.30653687278047	3.07605159657352
8.30592153791924	3.07484186185843
8.30530707366852	3.07363548752189
8.28954413566458	3.07243245494678
8.28232949699774	3.07123274567032
8.28100036212128	3.07003634138228
8.27711938931306	3.06884322392334
8.26905630657226	3.06765337528345
8.26672246606742	3.06646677760019
8.2635238179723	3.06528341315712
8.26201267366657	3.06410326438226
8.26034855629062	3.06292631384649
8.25861200752073	3.06175254426199
8.25461287867999	3.06058193848074
8.25243283726238	3.05941447949302
8.25165689551245	3.05825015042592
8.24964591123729	3.05708893454185
8.24305976395328	3.05593081523715
8.24048324053781	3.05477577604061
8.23784680769641	3.05362380061213
8.23195418589758	3.05247487274124
8.23017974223641	3.05132897634584
8.2217763732339	3.05018609547074
8.22011503680736	3.04904621428643
8.21824462534753	3.0479093170877
8.21817284706757	3.04677538829233
8.21688286250953	3.04564441243988
8.20950372303289	3.04451637419036
8.20901152491119	3.04339125832299
8.20606999322731	3.04226904973501
8.20593041601837	3.0411497334404
8.20197120659593	3.04003329456875
8.20183294028406	3.03891971836401
8.19832194096411	3.03780899018337
8.19784224681304	3.03670109549606
8.19490712165733	3.03559601988225
8.18782222584125	3.0344937490319
8.18748771571002	3.03339426874364
8.16986061257466	3.03229756492371
8.16915480769139	3.03120362358485
8.16653413982931	3.0301124308452
8.16500739626697	3.02902397292732
8.16488040957545	3.02793823615708
8.15490195998574	3.02685520696263
8.15428198203334	3.02577487187345
8.15187248943213	3.02469721751925
8.15137988256587	3.02362223062904
8.14321071124668	3.02254989803016
8.13894375542313	3.02148020664725
8.13554825284182	3.02041314350134
8.13418561983203	3.0193486957089
8.13159069668504	3.0182868504809
8.1255761694135	3.01722759512187
8.11503480179927	3.01617091702905
8.11198908775497	3.01511680369139
8.11125903931711	3.01406524268877
8.10524100562811	3.01301622169104
8.10050780386187	3.0119697284572
8.09810596802618	3.01092575083453
8.09723585607591	3.00988427675771
8.09172950050428	3.00884529424806
8.09071147583775	3.00780879141262
8.08629208601952	3.0067747564434
8.08359869639613	3.00574317761657
8.07427547306394	3.00471404329162
8.06273292778859	3.00368734191061
8.06068046892176	3.00266306199736
8.05908526241971	3.00164119215673
8.05680236993107	3.00062172107379
8.05507339001378	2.99960463751314
8.0490512856006	2.99858993031812
8.04846820945765	2.99757758841007
8.04010041213406	2.99656760078766
8.03905380426617	2.99555995652611
8.03484535401308	2.9945546447765
8.0318907988718	2.99355165476511
8.01664438566821	2.99255097579265
8.01381070026318	2.99155259723365
8.00921730819686	2.99055650853575
8.00340077729983	2.989562699219
8.00340077729983	2.98857115887528
8.0020459959306	2.98758187716754
8	2.98659484382927
8	2.98561004866375
7.99956592252068	2.98462748154349
7.99783393824349	2.98364713240959
7.99783393824349	2.9826689912711
7.99653946789049	2.98169304820444
7.99396204500268	2.98071929335277
7.98505965020706	2.9797477169254
7.98422124361096	2.97877830919722
7.98296666070122	2.97781106050809
7.98213228103649	2.97684596126225
7.98046831546874	2.97588300192781
7.97922451180644	2.97492217303611
7.96899571863646	2.97396346518122
7.96818772866963	2.97300686901935
7.96577273922945	2.97205237526832
7.96417017474717	2.97109997470702
7.96377045591371	2.97014965817487
7.96297212024422	2.96920141657129
7.96217524941166	2.9682552408552
7.96177736163128	2.96731112204447
7.9515581964496	2.9663690512154
7.95078197732982	2.96542901950228
7.95039438740503	2.96449101809682
7.95000714307986	2.96355503824767
7.94730605807503	2.96262107125997
7.94692155651658	2.96168910849482
7.9434762759209	2.9607591413688
7.94233389609017	2.95983116135354
7.94043658209873	2.9589051599752
7.94005811193805	2.95798112881406
7.94005811193805	2.95705905950399
7.93367407463796	2.95613894373205
7.93218548883816	2.95522077323804
7.92811799269387	2.95430453981402
7.92628164965388	2.9533902353039
7.92190584959359	2.95247785160299
7.92118081690115	2.95156738065757
7.91901295308911	2.95065881446447
7.91829272990265	2.94975214507065
7.91757369913923	2.94884736457277
7.91757369913923	2.94794446511678
7.91542372206567	2.94704343889752
7.91080163319485	2.94614427815831
7.9100948885606	2.94524697519055
7.90657831483777	2.94435152233331
7.90239567112559	2.94345791197296
7.89859664944467	2.94256613654278
7.89790947448816	2.94167618852254
7.89688074645429	2.94078806043818
7.89483057200067	2.93990174486137
7.89177334362507	2.93901723440918
7.88941028970075	2.9381345217437
7.88405682306094	2.93725359957168
7.88372441241946	2.93637446064414
7.88239730830992	2.93549709775604
7.88239730830992	2.93462150374593
7.88206616496036	2.93374767149559
7.88140463477624	2.93287559392966
7.87745647593125	2.93200526401533
7.87451873429941	2.931136674762
7.87419354186047	2.9302698192209
7.87321942298799	2.92940469048481
7.87289520163519	2.9285412816877
7.86966623150499	2.9276795860044
7.86454930065449	2.92681959665031
7.8639139026159	2.92596130688103
7.8639139026159	2.92510470999208
7.86106605974308	2.92424979931857
7.85263289220621	2.92339656823489
7.84985783815144	2.92254501015441
7.84679509991572	2.92169511852916
7.84436036624022	2.92084688684954
7.84043280676638	2.92000030864404
7.83238732727247	2.91915537747888
7.82710530224782	2.9183120869578
7.82681373158773	2.91747043072169
7.82652235654701	2.91663040244838
7.82594019227497	2.91579199585227
7.82594019227497	2.91495520468414
7.82333006733185	2.91412002273078
7.82275216374438	2.91328644381478
7.82073553566097	2.91245446179424
7.81815641205523	2.91162407056247
7.81701503299642	2.91079526404776
7.81559251458768	2.90996803621307
7.8085489855351	2.90914238105583
7.80715388481116	2.9083182926076
7.80106813006779	2.90749576493389
7.80024482274653	2.90667479213383
7.79887610279262	2.90585536833997
7.79533748825178	2.90503748771802
7.79398412323666	2.90422114446656
7.78994915012486	2.90340633281685
7.78067749158066	2.90259304703254
7.78015361397564	2.90178128140946
7.77546693739391	2.90097103027536
7.77443228656053	2.90016228798969
7.77443228656053	2.89935504894333
7.77391588402418	2.8985493075584
7.77211329538633	2.89774505828801
7.77211329538633	2.89694229561599
7.7687853520374	2.89614101405677
7.76497684050478	2.89534120815502
7.75696195131371	2.89454287248554
7.75547548842992	2.89374600165297
7.74545192289103	2.89295059029161
7.74376346679408	2.89215663306518
7.73683753503778	2.8913641246666
7.73636393141189	2.89057305981782
7.73423908328239	2.88978343326956
7.73306308884083	2.88899523980112
7.73235901765408	2.88820847422019
7.7321245806811	2.88742313136259
7.72932116385529	2.88663920609216
7.72885568205092	2.88585669330045
7.72746222262476	2.88507558790661
7.71919407160633	2.88429588485714
7.71624661666747	2.88351757912571
7.71579493229821	2.88274066571297
7.71534371721148	2.88196513964634
7.71466777235612	2.88119099597986
7.70641648650388	2.88041822979393
7.70619564008066	2.87964683619521
7.70443290003752	2.87887681031635
7.70333480973847	2.87810814731586
7.70245833218184	2.87734084237792
7.69940451611004	2.87657489071217
7.69680394257951	2.87581028755358
7.6959405337824	2.87504702816222
7.68909437062386	2.8742851078231
7.68909437062386	2.87352452184603
7.68867004769621	2.87276526556541
7.68592200822079	2.87200733434005
7.6857113390525	2.87125072355303
7.68214551066853	2.87049542861152
7.67510050294769	2.86974144494662
7.67345933148344	2.86898876801315
7.673050005834	2.86823739328957
7.66494348056091	2.86748731627772
7.65639449189583	2.86673853250274
7.65501858607274	2.86599103751287
7.65443024394361	2.86524482687928
7.65188993151976	2.86449989619595
7.64820369310298	2.86375624107948
7.64743161382069	2.86301385716895
7.64550739941056	2.86227274012579
7.64035420732546	2.86153288563356
7.63059858630338	2.86079428939788
7.62708799702989	2.86005694714623
7.62251161662387	2.8593208546278
7.61960783994297	2.85858600761338
7.61744267809121	2.85785240189519
7.61314447081528	2.85712003328672
7.61083391563547	2.85638889762262
7.60380065290426	2.85565899075854
7.60136567546161	2.85493030857097
7.59963472665006	2.85420284695716
7.59808274948243	2.8534766018349
7.59585075079031	2.85275156914247
7.59311932995088	2.85202774483841
7.59057413132856	2.85130512490147
7.58871708698262	2.85058370533043
7.58737147945562	2.84986348214397
7.58636500280144	2.84914445138054
7.58469270777443	2.84842660909826
7.58286059027267	2.84770995137474
7.58070527824654	2.84699447430698
7.57593547458251	2.84628017401125
7.57381417475549	2.84556704662293
7.57365142621249	2.84485508829643
7.56639015667628	2.84414429520503
7.55893359336074	2.84343466354076
7.55736347421777	2.84272618951431
7.55564287434397	2.84201886935486
7.55377359822184	2.84131269931
7.55237690223971	2.84060767564558
7.54637592640855	2.83990379464563
7.53910215724345	2.83920105261219
7.53700338797194	2.83849944586525
7.53625627875294	2.83779897074259
7.5338741295818	2.83709962359967
7.53150497549293	2.83640140080956
7.53120973790039	2.83570429876277
7.53003079050004	2.83500831386718
7.52958950902407	2.8343134425479
7.52870828894106	2.83361968124717
7.52841494581481	2.83292702642426
7.52826834851995	2.83223547455536
7.52738980240396	2.83154502213345
7.52331325705436	2.83085566566823
7.52143350440616	2.83016740168598
7.51598503733244	2.82948022672948
7.51498878542143	2.82879413735787
7.51385300319343	2.82810913014661
7.5103227083363	2.82742520168731
7.50877842376072	2.82674234858766
7.50626319772316	2.82606056747134
7.50501102631683	2.8253798549779
7.50196527631297	2.82470020776266
7.50100063641985	2.82402162249663
7.50086300546262	2.82334409586639
7.49485002168009	2.822667624574
7.48771593671815	2.82199220533693
7.47873112440162	2.82131783488791
7.47612352436187	2.82064450997489
7.47314401287413	2.81997222736092
7.47301493144	2.81930098382404
7.47288588836019	2.81863077615724
7.47262791717239	2.81796160116829
7.46699097750451	2.81729345567973
7.45967052520913	2.81662633652873
7.45917018588892	2.81596024056702
7.45854557125241	2.81529516466077
7.45829597671571	2.81463110569056
7.45767261722603	2.81396806055123
7.4565528199183	2.81330602615184
7.45481663178459	2.81264499941554
7.45382763168306	2.81198497727953
7.45358073316481	2.81132595669495
7.45075144314594	2.81066793462679
7.44696698379756	2.81001090805381
7.44587441848699	2.80935487396849
7.44345629151649	2.80869982937688
7.44309473094455	2.80804577129858
7.44297427761362	2.80739269676664
7.44105155402196	2.80674060282746
7.44069198909299	2.80608948654072
7.43925669894529	2.80543934497933
7.43913730527253	2.80479017522931
7.4386600585411	2.80414197438972
7.43486084803021	2.8034947395726
7.43273830764613	2.80284846790289
7.43109458501712	2.80220315651833
7.42654817796451	2.80155880256941
7.42550573171467	2.80091540321928
7.42204887227024	2.80027295564369
7.42181939037222	2.79963145703089
7.42170469487917	2.79899090458158
7.42136079003193	2.79835129550882
7.41998788747058	2.79771262703798
7.41861931129001	2.79707489640664
7.41793663708829	2.79643810086454
7.41691463365231	2.79580223767349
7.41668784801692	2.79516730410733
7.41139219525731	2.7945332974518
7.41105635725999	2.79390021500456
7.40837896178668	2.79326805407503
7.40627100129209	2.79263681198439
7.40230481407449	2.79200648606547
7.39935376433761	2.79137707366268
7.39935376433761	2.790748572132
7.39880946738467	2.79012097884085
7.39750593119272	2.78949429116803
7.39696394374948	2.7888685065037
7.39480273261162	2.78824362224927
7.39126008093121	2.78761963581735
7.39051231014671	2.7869965446317
7.38997897533585	2.78637434612713
7.38859536228841	2.78575303774949
7.38605252321965	2.78513261695554
7.38289476949762	2.78451308121296
7.38289476949762	2.78389442800022
7.38121997549379	2.78327665480657
7.38101107963507	2.78265975913196
7.37934352018038	2.78204373848697
7.37903156435571	2.78142859039276
7.37861597151835	2.78081431238101
7.37716452047848	2.78020090199385
7.37685412536206	2.77958835678384
7.376027487983	2.77897667431385
7.37202001017002	2.77836585215703
7.36643055744591	2.77775588789679
7.36491856398913	2.77714677912667
7.35585694949008	2.77653852345035
7.35565990117368	2.77593111848154
7.35487260074161	2.77532456184397
7.35477428846458	2.7747188511713
7.35467599843771	2.77411398410709
7.3542830606304	2.77350995830471
7.35359627377693	2.77290677142733
7.35134730486878	2.77230442114782
7.35134730486878	2.77170290514875
7.35134730486878	2.77110222112228
7.3479471517519	2.77050236677014
7.34756025241058	2.76990333980358
7.34572717290229	2.76930513794329
7.34514990943861	2.76870775891939
7.33828194230534	2.76811120047133
7.33761997998375	2.76751546034786
7.33451281921719	2.76692053630702
7.33432521900611	2.766326426116
7.33273388061773	2.76573312755119
7.33208031468264	2.76514063839803
7.33189376206727	2.76454895645106
7.33031129194379	2.76395807951379
7.3263341237543	2.76336800539868
7.32157267756613	2.76277873192713
7.32039042822024	2.76219025692937
7.31704307369879	2.76160257824442
7.31677279395856	2.76101569372011
7.31542391261154	2.76042960121293
7.31273865375649	2.75984429858808
7.30980391997149	2.75925978371936
7.30971529748737	2.75867605448914
7.30539480106643	2.75809310878832
7.30460589170889	2.75751094451629
7.30268345826762	2.75692955958087
7.2991232916231	2.75634895189826
7.29447838657733	2.75576911939304
7.29362364416031	2.75519005999805
7.28743447212669	2.75461177165441
7.28474897112115	2.75403425231145
7.28382965214015	2.75345749992668
7.27992342723186	2.75288151246573
7.27975798171294	2.75230628790229
7.27934464344828	2.75173182421813
7.27860162447849	2.75115811940299
7.27376195319736	2.75058517145458
7.27270279719641	2.75001297837853
7.27188981589966	2.74944153818832
7.27010659603676	2.74887084890527
7.27002571430044	2.74830090855851
7.2640818834687	2.74773171518489
7.26161587648784	2.747163266829
7.26019040097864	2.74659556154305
7.24879790541165	2.74602859738694
7.24420134302617	2.74546237242811
7.23657200643706	2.74489688474157
7.233735909348	2.74433213240984
7.23269568254673	2.7437681135229
7.23262147588582	2.74320482617817
7.23121395309199	2.74264226848046
7.22775166002815	2.74208043854195
7.22555603107504	2.74151933448211
7.2230084151436	2.74095895442771
7.22250068040964	2.74039929651276
7.22054781659594	2.73984035887846
7.2143143317191	2.7392821396732
7.21105427297625	2.73872463705247
7.21084250808856	2.7381678491789
7.20809891999043	2.73761177422213
7.20662875108104	2.73705641035885
7.20551195334083	2.73650175577273
7.20418947533259	2.73594780865438
7.20411998265593	2.73539456720134
7.19914550849644	2.73484202961803
7.19517932127884	2.7342901941157
7.19490712165733	2.73373905891241
7.19253262431572	2.73318862223302
7.1920592787845	2.73263888230911
7.18098280131094	2.73208983737896
7.17743966305731	2.73154148568754
7.17646056634314	2.73099382548647
7.17101804599208	2.73044685503394
7.16864221455793	2.72990057259473
7.16774662980299	2.72935497644018
7.16723569505947	2.72881006484812
7.16627930955537	2.72826583610283
7.16577009714832	2.72772228849508
7.1627272974977	2.72717942032202
7.1605219526258	2.72663722988717
7.15814019022494	2.72609571550042
7.15465386258859	2.72555487547797
7.15347733158371	2.72501470814229
7.15347733158371	2.7244752118221
7.15298290206465	2.72393638485235
7.15187248943213	2.72339822557419
7.14739803066177	2.72286073233491
7.14611934987546	2.72232390348794
7.14587621789883	2.7217877373928
7.14545106418705	2.72125223241508
7.14514763758217	2.72071738692642
7.14411756996396	2.72018319930446
7.14212497447644	2.71964966793281
7.14176366457049	2.71911679120104
7.14122226269455	2.71858456750465
7.14092177525303	2.71805299524501
7.13519237097385	2.71752207282937
7.1331221856625	2.71699179867082
7.13188479467278	2.71646217118822
7.12796033202671	2.71593318880625
7.1252283628157	2.71540484995532
7.11724784438692	2.71487715307156
7.11633856484638	2.7143500965968
7.115148017254	2.71382367897852
7.11463877996849	2.71329789866987
7.11170815464348	2.71277275412958
7.11036219959333	2.71224824382198
7.10957898119909	2.71172436621695
7.10918790104488	2.71120111978992
7.10441172433374	2.7106785030218
7.1007268126824	2.71015651439898
7.10045306890913	2.70963515241331
7.09707290398274	2.70911441556207
7.0969643032115	2.70859430234792
7.09388054245444	2.70807481127892
7.08841629901892	2.70755594086845
7.08528671302638	2.70703768963523
7.08444188458848	2.70652005610327
7.08233697567263	2.70600303880184
7.0808172709575	2.70548663626549
7.08039897621589	2.70497084703396
7.07982447798998	2.70445566965219
7.07883394936226	2.70394110267031
7.07815751859414	2.70342714464357
7.07572071393812	2.70291379413238
7.07396640332116	2.70240104970221
7.07314329105031	2.70188890992364
7.07160414774329	2.70137737337227
7.0704788993689	2.70086643862875
7.07007043991541	2.70035610427871
7.06223143295006	2.6998463689128
7.05438372077327	2.69933723112658
7.0505611989635	2.69882868952058
7.05017104106469	2.69832074270021
7.049489107014	2.6978133892758
7.04929446522614	2.69730662786253
7.04759506042298	2.6968004570804
7.0434474080826	2.69629487555426
7.04124505013091	2.69578988191376
7.0411972966005	2.69528547479329
7.04105406750606	2.69478165283202
7.03976712687149	2.69427841467386
7.03545753392086	2.69377575896739
7.0353632962115	2.69327368436592
7.03461012978488	2.6927721895274
7.03254563181726	2.69227127311442
7.0296066279204	2.69177093379422
7.02756572304263	2.6912711702386
7.02654885597507	2.69077198112398
7.02590299620587	2.69027336513132
7.02571864112217	2.68977532094612
7.02516604495146	2.68927784725838
7.02415477453243	2.68878094276264
7.01908806222316	2.68828460615787
7.0125571950642	2.68778883614752
7.01032775237613	2.68729363143947
7.00427707800453	2.68679899074602
7.00300701810929	2.68630491278385
7.00165346260364	2.68581139627404
6.99610883376309	2.68531843994199
6.98758462523757	2.68482604251747
6.98632030270881	2.68433420273455
6.98547946124208	2.68384291933159
6.98464024459079	2.68335219105124
6.98254927048946	2.6828620166404
6.98213228103649	2.6823723948502
6.98129950133376	2.68188332443601
6.97963871735229	2.68139480415739
6.97839728397176	2.68090683277807
6.97839728397176	2.68041940906596
6.97757162881451	2.6799325317931
6.97551433230083	2.67944619973567
6.97551433230083	2.67896041167394
6.97469413473523	2.67847516639228
6.97387548325455	2.67799046267913
6.96778429670202	2.67750629932698
6.96738123914928	2.67702267513234
6.96617430604669	2.67653958889576
6.96617430604669	2.67605703942178
6.96537154337468	2.67557502551891
6.96098267800259	2.67509354599964
6.96098267800259	2.67461259968038
6.95939765988593	2.6741321853815
6.95860731484177	2.67365230192726
6.95781840548423	2.67317294814581
6.95742448755981	2.67269412286918
6.95663772197887	2.67221582493328
6.95663772197887	2.67173805317783
6.95350483566529	2.6712608064464
6.94884747755262	2.67078408358634
6.94846160948467	2.67030788344882
6.94807608395389	2.66983220488878
6.94692155651658	2.6693570467649
6.9434762759209	2.66888240793962
6.94309514866353	2.6684082872791
6.94119451332409	2.66793468365321
6.93930215964639	2.66746159593551
6.93930215964639	2.66698902300324
6.93666664104825	2.6665169637373
6.93330144957701	2.66604541702224
6.92848619490491	2.66557438174624
6.92848619490491	2.66510385680107
6.92738252345476	2.66463384108214
6.92591531097176	2.66416433348841
6.92408823851722	2.66369533292242
6.92190584959359	2.66322683829025
6.92154318194671	2.66275884850153
6.92045699259709	2.66229136246942
6.92045699259709	2.66182437911055
6.91973437266016	2.66135789734507
6.91937351307819	2.66089191609661
6.91865269219587	2.66042643429224
6.91578131326076	2.65996145086248
6.91578131326076	2.65949696474131
6.91435271170314	2.65903297486608
6.9115095298176	2.65856948017758
6.90938929217159	2.65810647961997
6.9079815292472	2.65764397214079
6.90448195767685	2.65718195669094
6.90066472231404	2.65672043222465
6.89997426989214	2.6562593976995
6.89962945488244	2.65579885207638
6.89722338511656	2.65533879431948
6.89722338511656	2.65487922339628
6.89517159634634	2.65442013827752
6.89414932561486	2.65396153793722
6.8921119748172	2.65350342135265
6.88840147511961	2.6530457875043
6.88806572366732	2.65258863537587
6.88206616496036	2.65213196395429
6.87876854485038	2.65167577222968
6.87614835903291	2.65122005919531
6.87582194452532	2.65076482384765
6.87516985058614	2.6503100651863
6.87321942298799	2.64985578221402
6.8703101078007	2.64940197393667
6.86774031046896	2.64894863936325
6.86614187479667	2.64849577750584
6.86264588862927	2.64804338737962
6.86075078242839	2.64759146800284
6.85792353892672	2.6471400183968
6.85636076472546	2.64668903758586
6.85604888357604	2.64623852459743
6.85263289220621	2.64578847846192
6.8523236757589	2.64533889821276
6.85139734519391	2.64488978288639
6.84740592207253	2.6444411315222
6.84405698202816	2.64399294316261
6.84163750790475	2.64354521685295
6.84163750790475	2.64309795164153
6.84163750790475	2.64265114657959
6.84133601918601	2.64220480072128
6.83743559347698	2.64175891312369
6.83564714421556	2.6413134828468
6.83356988615672	2.64086850895346
6.83268266525182	2.64042399050943
6.83179725315737	2.63997992658331
6.83091364251298	2.63953631624658
6.82973828460504	2.63909315857353
6.82915179635669	2.63865045264131
6.82535880733955	2.63820819752987
6.82448818663655	2.63776639232198
6.82304101941309	2.6373250361032
6.82217502813532	2.63688412796187
6.82016107197681	2.63644366698912
6.817870785947	2.63600365227884
6.81474123470341	2.63556408292764
6.81445784514562	2.63512495803492
6.80994858224079	2.63468627670277
6.80882854427144	2.63424803803601
6.80799040734633	2.63381024114218
6.80465394165158	2.6333728851315
6.80079352083834	2.63293596911688
6.79997073344623	2.63249949221391
6.79860287567955	2.63206345354083
6.7972393126068	2.63162785221855
6.79615153625377	2.63119268737061
6.79317412396815	2.6307579581232
6.79182747333288	2.6303236636051
6.79075315124663	2.62988980294774
6.79021698515148	2.62945637528511
6.78807891569149	2.62902337975383
6.7867479478036	2.62859081549307
6.78357016912375	2.62815868164457
6.77963036754861	2.62772697735266
6.77598518862714	2.62729570176419
6.77572598570574	2.62686485402855
6.77211329538633	2.62643443329768
6.77211329538633	2.62600443872601
6.7680209731685	2.62557486947051
6.7680209731685	2.62514572469063
6.76700388960785	2.62471700354831
6.76624263703449	2.62428870520797
6.76245626185713	2.62386082883651
6.76220500672608	2.62343337360328
6.76120143728608	2.62300633868008
6.75995022788735	2.62257972324115
6.75745857170162	2.62215352646318
6.75621808390621	2.62172774752524
6.75572287919816	2.62130238560887
6.75424064403272	2.62087743989795
6.75374768770068	2.62045290957881
6.75374768770068	2.62002879384012
6.7535014192042	2.61960509187295
6.75300930075845	2.61918180287072
6.75129126439908	2.61875892602923
6.75080164260889	2.61833646054659
6.74982405191608	2.61791440562328
6.74982405191608	2.6174927604621
6.74909230029914	2.61707152426816
6.74521031260279	2.6166506962489
6.74424521335696	2.61623027561403
6.74352279375832	2.61581026157558
6.73921333134502	2.61539065334786
6.73494621149599	2.61497145014745
6.73329803311591	2.6145526511932
6.73306308884083	2.61413425570622
6.73025362686923	2.61371626290985
6.73025362686923	2.61329867202969
6.72908836058952	2.61288148229357
6.72769415559791	2.61246469293154
6.72584215073632	2.61204830317586
6.72399801003795	2.61163231226101
6.71534371721148	2.61121671942364
6.71197446461164	2.61080152390263
6.7104110474574	2.610386724939
6.70952018666933	2.60997232177597
6.70885323826811	2.60955831365892
6.70685851654907	2.60914469983536
6.70465285166638	2.60873147955499
6.70443290003752	2.60831865206963
6.70443290003752	2.60790621663322
6.70421305974839	2.60749417250183
6.70092873997259	2.60708251893366
6.70027484602436	2.606671255189
6.70005709997723	2.60626038053025
6.69723629152702	2.6058498942219
6.69486368105636	2.60543979553052
6.69486368105636	2.60503008372475
6.69143558643876	2.60462075807532
6.69100897099984	2.60421181785498
6.68951910853732	2.60380326233859
6.68761105062941	2.60339509080299
6.68739956073874	2.60298730252711
6.6848696828164	2.60257989679189
6.68026950566978	2.60217287288027
6.67592342026051	2.60176623007725
6.67345933148344	2.60135996766979
6.67325462043468	2.60095408494688
6.66938333270556	2.60054858119949
6.66897782895817	2.60014345572057
6.66816795556375	2.59973870780507
6.66394072213365	2.59933433674987
6.66254073870934	2.59893034185385
6.66154350639539	2.59852672241783
6.65816994307949	2.59812347774456
6.65797231191253	2.59772060713877
6.65718268536427	2.59731810990708
6.65619766683835	2.59691598535807
6.65384269776799	2.59651423280222
6.65325594539515	2.59611285155193
6.65286521708998	2.5957118409215
6.65072247253204	2.59531120022712
6.64936439174105	2.5949109287869
6.6466609046887	2.59451102592079
6.64627606241105	2.59411149095066
6.64531544604527	2.59371232320022
6.64416550411506	2.59331352199506
6.64416550411506	2.59291508666261
6.64359167296102	2.59251701653218
6.64225567481962	2.59211931093487
6.64206515299955	2.59172196920368
6.64054397987901	2.59132499067338
6.64016451766011	2.59092837468061
6.63732907027433	2.59053212056379
6.6352614449446	2.59013622766318
6.63469925136201	2.5897406953208
6.63041310926366	2.58934552288052
6.63041310926366	2.58895070968797
6.62819354149258	2.58855625509055
6.62782471388494	2.58816215843746
6.6272720591144	2.58776841907966
6.62616885492617	2.58737503636988
6.62598525970809	2.5869820096626
6.62433638603911	2.58658933831406
6.62232956066568	2.58619702168223
6.62160209905186	2.58580505912683
6.62069448224942	2.58541345000931
6.62033196596635	2.58502219369284
6.61960783994297	2.58463128954232
6.61870437699617	2.58424073692436
6.61852390972497	2.58385053520728
6.61852390972497	2.58346068376108
6.61726273423867	2.58307118195748
6.61582586119297	2.58268202916988
6.61296629871764	2.58229322477336
6.61278819968627	2.58190476814469
6.61261017366127	2.58151665866229
6.61261017366127	2.58112889570625
6.61172113654036	2.58074147865835
6.61136603064821	2.58035440690197
6.60818307638675	2.57996767982219
6.60783085051026	2.57958129680568
6.60624935965192	2.5791952572408
6.60519822283729	2.57880956051748
6.60502328044544	2.57842420602734
6.60432421473006	2.57803919316355
6.60362627246349	2.57765452132095
6.60153915039178	2.57727018989596
6.59465363982429	2.57688619828659
6.59108197915322	2.57650254589246
6.59091263055216	2.5761192321148
6.58905414131223	2.57573625635638
6.5880437620696	2.57535361802158
6.58452583189076	2.57497131651634
6.58452583189076	2.57458935124818
6.58053992721393	2.57420772162617
6.57560844558972	2.57382642706094
6.57446577950174	2.57344546696467
6.57446577950174	2.57306484075108
6.57446577950174	2.57268454783545
6.57235162881307	2.57230458763457
6.57186520597121	2.57192495956677
6.56928011213672	2.57154566305192
6.56879711544348	2.57116669751138
6.56847541581255	2.57078806236804
6.5665502062384	2.57040975704629
6.56019378860667	2.57003178097204
6.55972078676441	2.56965413357267
6.55940573816017	2.56927681427708
6.55579901113584	2.56889982251565
6.55470723057403	2.56852315772022
6.55098468365221	2.56814681932414
6.54882784248746	2.56777080676221
6.54607040794227	2.5673951194707
6.54439388741813	2.56701975688734
6.54408975961726	2.56664471845134
6.54378584464201	2.56627000360333
6.5431786519784	2.5658956117854
6.54242085300424	2.56552154244108
6.54242085300424	2.56514779501534
6.54181556442974	2.56477436895459
6.54136215097435	2.56440126370663
6.5394028111024	2.56402847872074
6.53700338797194	2.56365601344756
6.53165266958784	2.56328386733918
6.53061986415007	2.56291203984909
6.52958950902407	2.56254053043216
6.52812180069271	2.56216933854469
6.52100086832664	2.56179846364435
6.51970553999699	2.56142790519021
6.51913107631283	2.56105766264272
6.5185573714977	2.56068773546371
6.51841406363238	2.56031812311638
6.51812758968934	2.55994882506529
6.51684079028302	2.5595798407764
6.51669804764183	2.55921116971699
6.51612754577733	2.55884281135572
6.51272018355693	2.55847476516259
6.51243743974362	2.55810703060895
6.50723961097316	2.55773960716748
6.50723961097316	2.55737249431223
6.5070999888913	2.55700569151855
6.50654194900481	2.55663919826313
6.50640255099947	2.55627301402398
6.50514997831991	2.55590713828043
6.50431693238308	2.55554157051314
6.50390100786743	2.55517631020405
6.50376245483326	2.55481135683644
6.50237935021871	2.55444670989486
6.50224128171273	2.55408236886518
6.49976352517436	2.55371833323456
6.49962628564663	2.55335460249144
6.49921482708254	2.55299117612554
6.49894073778225	2.55262805362788
6.49689056332863	2.55226523449073
6.49689056332863	2.55190271820766
6.4907974776689	2.55154050427348
6.48958905198982	2.55117859218429
6.48798303050387	2.55081698143742
6.48240826928809	2.55045567153147
6.4817493486915	2.55009466196629
6.47886191629596	2.54973395224297
6.47781668238131	2.54937354186386
6.47430747549499	2.54901343033253
6.47288588836019	2.54865361715378
6.47172622283296	2.54829410183366
6.46890445312997	2.54793488387944
6.46813805090419	2.54757596279958
6.4639468448408	2.54721733810381
6.46092390120722	2.54685900930303
6.45967052520913	2.54650097590938
6.45942028349555	2.54614323743618
6.45867042233331	2.54578579339798
6.45618019485734	2.5454286433105
6.45605605751709	2.54507178669066
6.45605605751709	2.54471522305659
6.45555986268231	2.54435895192758
6.45234834164003	2.54400297282413
6.4521022824369	2.54364728526788
6.45148774365896	2.54329188878168
6.44818417764898	2.54293678288953
6.44818417764898	2.5425819671166
6.44635966376865	2.54222744098924
6.44635966376865	2.54187320403493
6.44466367200473	2.54151925578233
6.44454278279535	2.54116559576123
6.44357687862871	2.5408122235026
6.44261311794049	2.54045913853851
6.4414114168918	2.54010634040221
6.43842163169904	2.53975382862807
6.43651891460559	2.53940160275158
6.43557067300202	2.53904966230938
6.4350973274708	2.53869800683924
6.43285595480434	2.53834663588002
6.43262069234902	2.53799554897173
6.4313290219901	2.53764474565548
6.42980743890427	2.53729422547349
6.42934032997847	2.53694398796911
6.42887372291569	2.53659403268675
6.42701229180179	2.53624435917196
6.42527441640593	2.53589496697138
6.42423501946328	2.53554585563272
6.41896105122783	2.53519702470481
6.41793663708829	2.53484847373754
6.41748211639594	2.53450020228191
6.41566877563247	2.53415220988997
6.41521662100349	2.53380449611487
6.41341269532824	2.53345706051081
6.41161623162127	2.53310990263309
6.41072077876403	2.53276302203805
6.41060897686307	2.5324164182831
6.41016205685254	2.5320700909267
6.40960405281599	2.53172403952839
6.40793432956775	2.53137826364874
6.4068247365219	2.53103276284937
6.40274371707486	2.53068753669295
6.40066286700751	2.5303425847432
6.40044440901402	2.52999790656487
6.39989874430861	2.52965350172374
6.39750593119272	2.52930936978664
6.39707228714081	2.5289655103214
6.39555793373928	2.52862192289691
6.39340369082071	2.52827860708306
6.39243775681641	2.52793556245077
6.39211625564301	2.52759278857196
6.3902988976206	2.52725028501958
6.389872386924	2.52690805136759
6.389020620077	2.52656608719095
6.38668683854454	2.52622439206561
6.38447077636287	2.52588296556854
6.38447077636287	2.5255418072777
6.3841551171253	2.52520091677205
6.38237070224216	2.52486029363153
6.37913552473488	2.52451993743707
6.3767507096021	2.52417984777058
6.3707943428977	2.52384002421498
6.3658251282374	2.52350046635413
6.36341181627016	2.52316117377289
6.36281057785124	2.52282214605707
6.36061313098232	2.52248338279348
6.35941919351035	2.52214488356987
6.35931984672234	2.52180664797497
6.35457773065091	2.52146867559846
6.35389047802115	2.52113096603097
6.35076252765039	2.52079351886411
6.34804393046693	2.52045633369041
6.34698054890039	2.52011941010338
6.3449576586688	2.51978274769745
6.34418950550475	2.519446346068
6.3435184842095	2.51911020481135
6.34332695411515	2.51877432352477
6.34208406317005	2.51843870180644
6.34103515733556	2.51810333925549
6.33535802444387	2.51776823547196
6.3347943715654	2.51743339005684
6.33348201944512	2.51709880261201
6.33292079453578	2.5167644727403
6.33217362104929	2.51643040004544
6.33189376206727	2.51609658413208
6.33068311943389	2.51576302460577
6.3271635458286	2.51542972107299
6.3269790928711	2.51509667314109
6.32642620357695	2.51476388041837
6.3263341237543	2.51443134251399
6.3257820544233	2.51409905903802
6.32550628270365	2.51376702960143
6.32166375326782	2.51343525381608
6.32120856563376	2.51310373129472
6.31957382914185	2.51277246165096
6.31893975636819	2.51244144449934
6.31848741336104	2.51211067945525
6.31686286851699	2.51178016613495
6.31650268232019	2.51144990415561
6.31623273857469	2.51111989313525
6.31425826139774	2.51079013269275
6.3137213219328	2.51046062244788
6.31363189652696	2.51013136202127
6.31193630305366	2.50980235103439
6.31060233717872	2.5094735891096
6.30609725893394	2.50914507587011
6.30076949711659	2.50881681093997
6.30068269897862	2.50848879394408
6.29739715865957	2.50816102450822
6.2947351376826	2.50783350225899
6.29251498803253	2.50750622682383
6.29115436195182	2.50717919783104
6.28920590006967	2.50685241490975
6.28785558578511	2.50652587768993
6.28634148379164	2.50619958580237
6.28558640771288	2.50587353887872
6.28199683173298	2.50554773655144
6.28058584029741	2.50522217845381
6.27917941822966	2.50489686421994
6.27835423371025	2.50457179348478
6.2761340355565	2.50424696588407
6.27400674107528	2.50392238105438
6.27335427975909	2.50359803863311
6.26921772433361	2.50327393825844
6.26889494878408	2.50295007956938
6.26688301855794	2.50262646220574
6.26584048675553	2.50230308580815
6.26336450231318	2.50197995001801
6.26193328522253	2.50165705447756
6.26082336808927	2.50133439882981
6.25979526449255	2.50101198271856
6.2580609222708	2.50068980578842
6.25352149006997	2.5003678676848
6.25173442733126	2.50004616805386
6.25157937753243	2.49972470654259
6.25057290087825	2.49940348279873
6.24810531195625	2.49908249647081
6.24802842526367	2.49876174720815
6.24603413413484	2.49844123466083
6.24366823267894	2.49812095847972
6.24003014244569	2.49780091831645
6.23687162320086	2.49748111382342
6.23336411368973	2.49716154465382
6.23195418589758	2.49684221046156
6.22621355501881	2.49652311090135
6.22192113806255	2.49620424562865
6.22061998850834	2.49588561429969
6.21452779669361	2.49556721657142
6.21331954680335	2.49524905210158
6.21006691906825	2.49493112054865
6.20999647960951	2.49461342157187
6.20655886702234	2.49429595483119
6.20600019901553	2.49397871998735
6.2057211342786	2.49366171670182
6.20551195334083	2.49334494463679
6.205302873108	2.4930284034552
6.20432849405398	2.49271209282075
6.20342566678957	2.49239601239785
6.20224787134929	2.49208016185163
6.20086630669794	2.49176454084798
6.20017716900668	2.49144914905351
6.19845909380968	2.49113398613554
6.19770528860254	2.49081905176213
6.19640633522866	2.49050434560205
6.19626982902546	2.4901898673248
6.19599694527039	2.4898756166006
6.1934130656722	2.48956159310036
6.18735398376688	2.48924779649574
6.18715346303293	2.48893422645908
6.18575240426808	2.48862088266345
6.18515333139554	2.48830776478262
6.18422307970164	2.48799487249106
6.1838913292601	2.48768220546394
6.18269912160668	2.48736976337716
6.17639537164484	2.48705754590727
6.17574396237032	2.48674555273157
6.17263072694618	2.48643378352801
6.16973219906636	2.48612223797527
6.16953964996903	2.48581091575268
6.16947548590274	2.48549981654031
6.16877030613294	2.48518894001887
6.1680023227641	2.48487828586979
6.16781053893149	2.48456785377515
6.16678911971739	2.48425764341775
6.16557929631847	2.48394765448103
6.16557929631847	2.48363788664914
6.16526148109616	2.48332833960688
6.16500739626697	2.48301901303974
6.16228533171509	2.48270990663387
6.161087972594	2.48240102007611
6.16089921729285	2.48209235305395
6.16033344311757	2.48178390525554
6.15951751278656	2.48147567636971
6.15939212099071	2.48116766608595
6.15889091553185	2.4808598740944
6.15795271149036	2.48055230008586
6.15639352807549	2.4802449437518
6.15614457737684	2.47993780478432
6.15502606185311	2.47963088287621
6.15292113793428	2.47932417772088
6.15279763601908	2.47901768901239
6.1526124489726	2.47871141644546
6.1511952989482	2.47840535971546
6.15082636690117	2.47809951851838
6.15045774799498	2.47779389255087
6.14825258086674	2.47748848151023
6.14776406058811	2.47718328509436
6.14618015414324	2.47687830300184
6.14454141961396	2.47657353493186
6.1424262958525	2.47626898058424
6.14194428194964	2.47596463965945
6.14128238513971	2.47566051185857
6.14098185611111	2.47535659688333
6.14002155835798	2.47505289443605
6.13906337929991	2.47474940421972
6.13691517467964	2.47444612593791
6.13400819987372	2.47414305929483
6.13176713157753	2.47384020399532
6.13112055376291	2.47353755974481
6.13082697267832	2.47323512624937
6.12854382597705	2.47293290321567
6.12673754056127	2.47263089035099
6.12662126359086	2.47232908736323
6.12592425477697	2.4720274939609
6.12546020292899	2.47172610985311
6.12528631124222	2.47142493474957
6.12470717462899	2.47112396836059
6.12366667091362	2.47082321039712
6.12360893818081	2.47052266057066
6.12199552973197	2.47022231859333
6.12107626603243	2.46992218417786
6.12015894401344	2.46962225703755
6.11850122038502	2.46932253688632
6.11741854644555	2.46902302343865
6.11543118508167	2.46872371640964
6.11350927482752	2.46842461551497
6.11215773489264	2.46812572047089
6.10807246577933	2.46782703099426
6.10695988804288	2.4675285468025
6.10551778498991	2.46723026761365
6.10430127304069	2.46693219314628
6.10397008760377	2.46663432311958
6.1031432272628	2.4663366572533
6.10231793820358	2.46603919526777
6.10100072911021	2.46574193688388
6.09952362861074	2.46544488182312
6.09577148365992	2.46514802980752
6.09571734235437	2.46485138055972
6.09130056764778	2.46455493380288
6.09065796163869	2.46425868926076
6.08974922769985	2.46396264665768
6.08916223500732	2.46366680571851
6.08873582900163	2.4633711661687
6.08698131625204	2.46307572773425
6.08666307406738	2.4627804901417
6.08280969148844	2.4624854531182
6.07820951434181	2.46219061639139
6.07329750581736	2.46189597968952
6.07324609481026	2.46160154274136
6.06889825436736	2.46130730527624
6.06661395809695	2.46101326702404
6.06555205105103	2.4607194277152
6.06545105233385	2.46042578708068
6.06484555278383	2.46013234485202
6.06479513257342	2.45983910076126
6.06378795567975	2.45954605454103
6.06358680028852	2.45925320592447
6.06308431905475	2.45896055464527
6.06248210798265	2.45866810043765
6.06183065360968	2.45837584303638
6.06118017497379	2.45808378217675
6.0591847913492	2.45779191759459
6.05908526241971	2.45750024902627
6.0590355065072	2.45720877620868
6.05759505914389	2.45691749887925
6.05754547365752	2.45662641677593
6.05724807957019	2.45633552963719
6.05606053552778	2.45604483720203
6.05581353871631	2.45575433921
6.05467915920773	2.45546403540112
6.04997609347667	2.45517392551599
6.0496838360754	2.45488400929567
6.04958646063062	2.45459428648179
6.0472559759851	2.45430475681646
6.04484161307421	2.45401542004233
6.04363944632668	2.45372627590256
6.04215336629185	2.4534373241408
6.04114954832032	2.45314856450123
6.04038628892896	2.45285999672856
6.03929144831144	2.45257162056796
6.03791491948264	2.45228343576515
6.03663723389626	2.45199544206633
6.03578752703018	2.45170763921822
6.03564607070781	2.45142002696804
6.03273290844021	2.4511326050635
6.0266412001136	2.45084537325283
6.02502800570193	2.45055833128474
6.02429253646282	2.45027147890846
6.0204971512126	2.44998481587369
6.01963297381522	2.44969834193065
6.01886121735934	2.44941205683004
6.01881586260165	2.44912596032305
6.01750263080229	2.44884005216137
6.01646391839701	2.44855433209718
6.01614828100853	2.44826879988315
6.01547268665621	2.44798345527242
6.01313872970996	2.44769829801864
6.00912859519851	2.44741332787593
6.0087296108049	2.44712854459891
6.00802120900542	2.44684394794265
6.00766744095254	2.44655953766274
6.00718147993332	2.44627531351523
6.00713732861097	2.44599127525664
6.00651968093	2.44570742264398
6.00383870663199	2.44542375543474
6.00283212855417	2.44514027338688
6.00235154510379	2.44485697625883
5.99913227846877	2.44457386380949
5.99740201928009	2.44429093579825
5.99740201928009	2.44400819198494
5.99697052944638	2.44372563212988
5.99481948749622	2.44344325599386
5.98589967848038	2.44316106333812
5.98296666070122	2.44287905392437
5.98296666070122	2.44259722751481
5.97715938912347	2.44231558387205
5.97715938912347	2.44203412275922
5.9734667354767	2.44175284393986
5.97183558057553	2.44147174717801
5.97102229479122	2.44119083223814
5.97102229479122	2.44091009888518
5.97061622231479	2.44062954688453
5.97021052916814	2.44034917600203
5.97021052916814	2.44006898600399
5.96899571863646	2.43978897665715
5.96657624451305	2.43950914772872
5.96537154337468	2.43922949898634
5.96217524941166	2.43895003019812
5.96177736163128	2.43867074113261
5.9613798380503	2.4383916315588
5.95979337242529	2.43811270124613
5.95900230757651	2.43783394996448
5.95860731484177	2.43755537748417
5.95821268102825	2.43727698357598
5.95000714307986	2.43699876801112
5.94884747755262	2.43672073056122
5.94769090035268	2.43644287099838
5.94730605807503	2.43616518909512
5.9457700901366	2.4358876846244
5.9434762759209	2.43561035735961
5.9434762759209	2.43533320707458
5.94081538236863	2.43505623354357
5.93967997131171	2.43477943654127
5.93930215964639	2.43450281584281
5.93181413825384	2.43422637122374
5.92811799269387	2.43395010246003
5.92811799269387	2.4336740093281
5.92775010238649	2.43339809160477
5.92628164965388	2.43312234906732
5.92628164965388	2.43284678149341
5.92408823851722	2.43257138866116
5.92118081690115	2.4322961703491
5.92081875395237	2.43202112633617
5.91901295308911	2.43174625640174
5.91901295308911	2.43147156032559
5.91829272990265	2.43119703788794
5.91829272990265	2.4309226888694
5.91793306571489	2.43064851305101
5.91649738016973	2.43037451021423
5.91613919913343	2.4301006801409
5.91578131326076	2.42982702261332
5.91506642506328	2.42955353741417
5.91470942176993	2.42928022432654
5.91364016932525	2.42900708313395
5.91292879409346	2.42873411362031
5.91221858219046	2.42846131556995
5.90938929217159	2.42818868876758
5.90868484030278	2.42791623299836
5.90763030037088	2.4276439480478
5.90763030037088	2.42737183370187
5.90587840415944	2.4270998897469
5.90587840415944	2.42682811596963
5.90413354652146	2.42655651215721
5.9037854146536	2.42628507809718
5.90274269030658	2.42601381357749
5.90135627418294	2.42574271838648
5.90031935889075	2.42547179231287
5.89997426989214	2.42520103514581
5.89997426989214	2.42493044667481
5.89928491342692	2.4246600266898
5.89756629431866	2.42438977498107
5.89688074645429	2.42411969133935
5.8955128886876	2.4238497755557
5.89483057200067	2.42358002742162
5.89448981523003	2.42331044672898
5.89312945552135	2.42304103327003
5.89279003035213	2.42277178683741
5.89279003035213	2.42250270722415
5.89245087025531	2.42223379422367
5.8921119748172	2.42196504762976
5.89109687233269	2.4216964672366
5.8907590314118	2.42142805283874
5.8897470826466	2.42115980423114
5.88840147511961	2.42089172120911
5.8847224086041	2.42062380356834
5.88405682306094	2.42035605110493
5.88306035344924	2.42008846361531
5.88306035344924	2.41982104089633
5.88107424717422	2.41955378274519
5.88041422503822	2.41928668895946
5.88008458974201	2.4190197593371
5.87975520445363	2.41875299367644
5.87876854485038	2.41848639177617
5.87876854485038	2.41821995343536
5.8784401558125	2.41795367845344
5.87778412172717	2.41768756663022
5.87745647593125	2.41742161776588
5.87582194452532	2.41715583166095
5.8735438865682	2.41689020811633
5.87127771566157	2.41662474693331
5.87127771566157	2.41635944791351
5.8703101078007	2.41609431085894
5.8699880503281	2.41582933557195
5.86966623150499	2.41556452185527
5.86806070478958	2.41529986951198
5.86582289242323	2.41503537834552
5.86550414416533	2.41477104815969
5.86486734862322	2.41450687875866
5.86075078242839	2.41424286994694
5.85823676972421	2.41397902152941
5.85761053388116	2.41371533331129
5.85387196432176	2.41345180509816
5.85356186471423	2.41318843669597
5.85263289220621	2.412925227911
5.85170590256525	2.4126621785499
5.85108900689064	2.41239928841966
5.85108900689064	2.41213655732761
5.85078088734462	2.41187398508146
5.84924356013969	2.41161157148925
5.84466396253494	2.41134931635936
5.84405698202816	2.41108721950052
5.84284556009372	2.41082528072183
5.84254323186577	2.41056349983271
5.84224111395314	2.41030187664293
5.84133601918601	2.4100404109626
5.84043280676638	2.40977910260219
5.83863199776502	2.40951795137249
5.83863199776502	2.40925695708465
5.83863199776502	2.40899611955014
5.83624247601804	2.40873543858079
5.83594470810655	2.40847491398875
5.83505262737816	2.40821454558652
5.83475567387469	2.40795433318694
5.83445892327763	2.40769427660318
5.83327394441995	2.40743437564875
5.83297820420974	2.40717463013747
5.83238732727247	2.40691503988354
5.83209218999852	2.40665560470145
5.83179725315737	2.40639632440604
5.83032556594119	2.4061371988125
5.83032556594119	2.4058782277363
5.82915179635669	2.4056194109933
5.82564940252062	2.40536074839965
5.82564940252062	2.40510223977184
5.82390874094432	2.40484388492668
5.82016107197681	2.40458568368132
5.81901441921327	2.40432763585323
5.81644546638114	2.4040697412602
5.81644546638114	2.40381199972034
5.81644546638114	2.40355441105211
5.8153085691824	2.40329697507427
5.8138916201868	2.4030396916059
5.81304366453459	2.40278256046642
5.81276138016852	2.40252558147555
5.81135270400028	2.40226875445333
5.81135270400028	2.40201207922015
5.81079051041769	2.40175555559669
5.80938820218639	2.40149918340394
5.80910828307783	2.40124296246323
5.80910828307783	2.4009868925962
5.80882854427144	2.40073097362479
5.80493100353141	2.40047520537129
5.80299527197695	2.40021958765826
5.8018930011266	2.39996412030859
5.80161786999171	2.39970880314551
5.80079352083834	2.39945363599251
5.79942307324515	2.39919861867344
5.79805693659835	2.39894375101242
5.79751168293991	2.39868903283392
5.79642322502203	2.39843446396268
5.79533748825178	2.39818004422376
5.79479563605186	2.39792577344255
5.79263496253093	2.39767165144472
5.79236563261104	2.39741767805625
5.79075315124663	2.39716385310344
5.78941397509484	2.39691017641287
5.7867479478036	2.39665664781145
5.7854210464295	2.39640326712637
5.7851561519523	2.39615003418514
5.78357016912375	2.39589694881557
5.7830427926389	2.39564401084575
5.78172714642855	2.39539122010409
5.78146449478347	2.3951385764193
5.78120200188826	2.39488607962039
5.77989191195995	2.39463372953664
5.77910775078048	2.39438152599767
5.7788466780453	2.39412946883337
5.77832500292923	2.39387755787392
5.77780395369828	2.39362579294983
5.77728352885242	2.39337417389186
5.77650405903761	2.3931227005311
5.77624454634276	2.39287137269891
5.77598518862714	2.39262019022695
5.77469071827414	2.39236915294719
5.77443228656053	2.39211826069185
5.77237035042899	2.39186751329349
5.77185639240226	2.39161691058492
5.77134304189106	2.39136645239926
5.77108659400531	2.3911161385699
5.76904044425143	2.39086596893055
5.7687853520374	2.39061594331518
5.76751213364701	2.39036606155806
5.76700388960785	2.39011632349373
5.76624263703449	2.38986672895703
5.76573587562121	2.38961727778308
5.76472412331295	2.38936796980729
5.76472412331295	2.38911880486534
5.76421912967244	2.3888697827932
5.76346273851131	2.38862090342714
5.76321090059071	2.38837216660367
5.76145211231867	2.38812357215962
5.76145211231867	2.38787511993207
5.75895184932836	2.38762680975841
5.75770709501707	2.38737864147628
5.75721019052132	2.38713061492362
5.75498112926225	2.38688272993864
5.75374768770068	2.38663498635981
5.7535014192042	2.38638738402591
5.7535014192042	2.38613992277596
5.75202673363819	2.38589260244929
5.75055703855742	2.38564542288547
5.7486051499599	2.38539838392437
5.74787544749436	2.38515148540612
5.74738965943263	2.38490472717113
5.74641971043782	2.38465810906007
5.74472749489669	2.3844116309139
5.74256143314019	2.38416529257383
5.74136271727592	2.38391909388135
5.73778629452358	2.38367303467822
5.73754891026957	2.38342711480647
5.73754891026957	2.3831813341084
5.7373116556983	2.38293569242656
5.73329803311591	2.3826901896038
5.73306308884083	2.3824448254832
5.7325935812471	2.38219959990814
5.73118809626022	2.38195451272223
5.72955409198204	2.38170956376937
5.72885568205092	2.38146475289372
5.7281583934635	2.3812200799397
5.72769415559791	2.38097554475199
5.72723041344824	2.38073114717553
5.72699872793626	2.38048688705554
5.72491910154314	2.38024276423747
5.72399801003795	2.37999877856706
5.72353819582676	2.3797549298903
5.7228493860362	2.37951121805343
5.72216166699795	2.37926764290296
5.72033305595154	2.37902420428565
5.72010501998836	2.37878090204853
5.71964930695399	2.37853773603888
5.71919407160633	2.37829470610422
5.71919407160633	2.37805181209235
5.71896663275227	2.37780905385131
5.71851211205992	2.37756643122941
5.7182850299727	2.3773239440752
5.71805806655918	2.3770815922375
5.71669877129645	2.37683937556535
5.71624661666747	2.37659729390808
5.71511828534455	2.37635534711524
5.71399287792053	2.37611353503667
5.71331903064507	2.37587185752241
5.71242219092129	2.3756303144228
5.71175077442801	2.3753889055884
5.71108039433827	2.37514763087003
5.70974273060548	2.37490649011875
5.70929775671215	2.37466548318587
5.70796556400526	2.37442460992295
5.70619564008066	2.37418387018181
5.70509308939481	2.37394326381449
5.70223948890087	2.37370279067329
5.70114692359029	2.37346245061077
5.70005709997723	2.3732222434797
5.69940451611004	2.37298216913312
5.69918720588188	2.3727422274243
5.69875291136379	2.37250241820678
5.69831905070642	2.3722627413343
5.69745262751251	2.37202319666088
5.69421884874502	2.37178378404076
5.69336055897574	2.37154450332842
5.69271795296665	2.3713053543786
5.69271795296665	2.37106633704626
5.69164905141327	2.3708274511866
5.68994426224911	2.37058869665508
5.68951910853732	2.37035007330737
5.68930668765664	2.3701115809994
5.68888215733749	2.36987321958732
5.68761105062941	2.36963498892753
5.68507994400758	2.36939688887667
5.6848696828164	2.36915891929159
5.68465952337271	2.3689210800294
5.68381990110655	2.36868337094744
5.68193666503724	2.36844579190327
5.68131073005225	2.36820834275471
5.68068569590949	2.36797102335978
5.68068569590949	2.36773383357677
5.67943831980476	2.36749677326417
5.67881597269769	2.36725984228071
5.67819451614246	2.36702304048537
5.67448433663685	2.36678636773733
5.67407404422853	2.36654982389602
5.66978921542847	2.3663134088211
5.6675615400844	2.36607712237245
5.66675430103804	2.36584096441019
5.66554624884907	2.36560493479465
5.66494348056091	2.3653690333864
5.66254073870934	2.36513326004625
5.66174276975374	2.3648976146352
5.66174276975374	2.36466209701451
5.66034984238632	2.36442670704566
5.65935762243929	2.36419144459034
5.65935762243929	2.36395630951047
5.65915945018767	2.36372130166821
5.65896136832248	2.36348642092592
5.65896136832248	2.3632516671462
5.65777477063921	2.36301704019187
5.65659140619614	2.36278253992597
5.6548223834573	2.36254816621175
5.65384269776799	2.36231391891271
5.65306053730101	2.36207979789253
5.65188993151976	2.36184580301516
5.65111127692856	2.36161193414472
5.65111127692856	2.36137819114559
5.64936439174105	2.36114457388234
5.6466609046887	2.36091108221978
5.6466609046887	2.36067771602292
5.64378286578027	2.360444475157
5.64359167296102	2.36021135948748
5.64073383539325	2.35997836888001
5.6399749108106	2.35974550320049
5.63978538670465	2.35951276231501
5.63978538670465	2.3592801460899
5.63864997564773	2.35904765439168
5.63657606708282	2.3588152870871
5.63413778459744	2.35858304404311
5.63283051146532	2.35835092512689
5.63189914829065	2.35811893020583
5.63171311509787	2.35788705914752
5.63134128760777	2.35765531181976
5.62874737087506	2.35742368809059
5.6285626825959	2.35719218782823
5.62800908853508	2.35696081090113
5.62690401292127	2.35672955717793
5.62598525970809	2.3564984265275
5.62488531530778	2.35626741881892
5.62378814971733	2.35603653392145
5.62360555796273	2.3558057717046
5.62287595765354	2.35557513203805
5.6226937489318	2.35534461479171
5.62251161662387	2.3551142198357
5.62178385025012	2.35488394704032
5.62160209905186	2.35465379627611
5.62069448224942	2.35442376741379
5.62033196596635	2.3541938603243
5.62015082123717	2.35396407487878
5.61870437699617	2.35373441094857
5.61834351741421	2.35350486840522
5.61798295742513	2.35327544712049
5.61618463401957	2.35304614696632
5.61528825706172	2.35281696781488
5.61261017366127	2.35258790953852
5.61261017366127	2.35235897200982
5.61030245179361	2.35213015510152
5.60994850354101	2.3519014586866
5.60941812144956	2.35167288263821
5.60941812144956	2.35144442682973
5.60835929650761	2.35121609113472
5.60783085051026	2.35098787542695
5.6076548446388	2.35075977958037
5.6066003047069	2.35053180346915
5.60519822283729	2.35030394696764
5.60502328044544	2.35007620995042
5.60467360693065	2.34984859229222
5.60467360693065	2.349621093868
5.60414962398122	2.34939371455291
5.60258145764865	2.34916645422229
5.60240756596188	2.34893931275168
5.6017126946426	2.34871229001682
5.60101893334187	2.34848538589363
5.59946201060805	2.34825860025824
5.59825491776294	2.34803193298696
5.59567953277827	2.34780538395632
5.59448289302362	2.347578953043
5.59294918519575	2.34735264012391
5.59260909552927	2.34712644507614
5.59260909552927	2.34690036777697
5.59243915051364	2.34667440810387
5.59243915051364	2.3464485659345
5.59226927197366	2.34622284114672
5.59176003468815	2.34599723361858
5.59091263055216	2.34577174322831
5.59040498060318	2.34554636985434
5.58939145743163	2.34532111337527
5.58922276662279	2.34509597366992
5.58770749067695	2.34487095061727
5.58670023591875	2.34464604409649
5.58469270777443	2.34442125398697
5.58385896883167	2.34419658016825
5.58252830679671	2.34397202252007
5.58236226034777	2.34374758092236
5.58186450157477	2.34352325525523
5.58186450157477	2.34329904539899
5.58169870868025	2.34307495123411
5.58136731264593	2.34285097264126
5.58120170940965	2.3426271095013
5.5798791519143	2.34240336169527
5.57905459407803	2.34217972910438
5.57823159879308	2.34195621161005
5.5775743236288	2.34173280909386
5.57544502339329	2.34150952143757
5.57495512544861	2.34128634852315
5.57446577950174	2.34106329023273
5.57251389090421	2.34084034644862
5.57218942732401	2.34061751705333
5.57154122648442	2.34039480192952
5.56911905354711	2.34017220096007
5.56815395430127	2.339949714028
5.5676722077384	2.33972734101653
5.56751174422949	2.33950508180907
5.5665502062384	2.33928293628918
5.56463349338734	2.33906090434064
5.5632014897682	2.33883898584735
5.56129946709926	2.33861718069345
5.55956323389423	2.33839548876321
5.55877632575739	2.33817390994111
5.55705013042214	2.33795244411178
5.55689354326273	2.33773109116004
5.55689354326273	2.3375098509709
5.55564287434397	2.33728872342951
5.55470723057403	2.33706770842123
5.55455148573395	2.33684680583157
5.55408458604888	2.33662601554623
5.55377359822184	2.33640533745109
5.55315228984419	2.33618477143217
5.55222199070538	2.33596431737571
5.55144826079842	2.33574397516809
5.55067590690127	2.33552374469588
5.55021315301423	2.3353036258458
5.54944299058167	2.33508361850477
5.54790675098227	2.33486372255987
5.54790675098227	2.33464393789834
5.54775342547956	2.33442426440762
5.54607040794227	2.33420470197529
5.54561253285304	2.33398525048911
5.54515513999149	2.33376590983702
5.54500278269054	2.33354667990713
5.54500278269054	2.33332756058769
5.54454603122137	2.33310855176717
5.54348214219474	2.33288965333415
5.5431786519784	2.33267086517743
5.54045674171959	2.33245218718595
5.53880171137751	2.33223361924883
5.53805150479624	2.33201516125534
5.537751784645	2.33179681309493
5.53760200210104	2.33157857465722
5.53551045256603	2.33136044583199
5.53476590501199	2.33114242650918
5.53476590501199	2.33092451657892
5.53461714855158	2.33070671593148
5.53431978840172	2.33048902445729
5.53431978840172	2.33027144204698
5.53417118464256	2.33005396859131
5.53313237964589	2.32983660398121
[truncated: 425,112 more rows]
