# Supplementary material for: TET2 mutations are associated with hypermethylation at key regulatory enhancers in normal and malignant hematopoiesis
Source: Nat Commun. 2021 Oct 18;12:6061. doi: 10.1038/s41467-021-26093-2 (PMC8523747; doi:10.1038/s41467-021-26093-2)
Supplement: Supplementary file 11 — Source Data [file 41467_2021_26093_MOESM11_ESM.zip › Source data/figure_1c.csv]

estimate	pval	color
-0.02786	0.5951	grey
0.008191	0.8682	grey
0.02464	0.3175	grey
-0.01296	0.8769	grey
0.04293	0.2127	grey
-0.06238	0.258	grey
-0.0554	0.3683	grey
0.1252	0.02129	grey
0.02249	0.5963	grey
-0.1097	0.09856	grey
0.01846	0.7438	grey
0.001135	0.9657	grey
-0.0135	0.6206	grey
-0.008541	0.7004	grey
0.009193	0.7882	grey
0.006742	0.8696	grey
-0.07182	0.3274	grey
-0.06143	0.3069	grey
-0.08408	0.1895	grey
0.0007038	0.9827	grey
-0.01132	0.7927	grey
0.012	0.6735	grey
-0.07876	0.1889	grey
-0.06807	0.5466	grey
0.07301	0.09168	grey
0.062	0.105	grey
0.01185	0.774	grey
0.005975	0.8156	grey
0.07571	0.006453	grey
-0.04699	0.3137	grey
-0.04118	0.5803	grey
0.07094	0.5116	grey
-0.01941	0.7069	grey
0.1059	0.008947	grey
0.1071	0.01605	grey
0.03469	0.2685	grey
0.07131	0.02117	grey
0.02685	0.3554	grey
0.1054	3.264e-06	red
0.001808	0.96	grey
0.03798	0.2201	grey
0.01432	0.6056	grey
0.1314	4.899e-05	grey
0.1594	2.083e-06	red
0.02102	0.4212	grey
0.008325	0.7485	grey
-0.07104	0.4385	grey
0.01907	0.5235	grey
0.03287	0.4533	grey
0.05565	0.2017	grey
0.04065	0.07509	grey
-0.05335	0.4141	grey
-0.02225	0.4344	grey
-0.025	0.4531	grey
-0.1282	0.01552	grey
-0.1253	0.001972	grey
0.02557	0.4069	grey
-0.0235	0.4109	grey
-0.05196	0.1518	grey
-0.005597	0.8718	grey
-0.07384	0.001852	grey
-0.02524	0.2685	grey
0.003577	0.8969	grey
-0.0004153	0.9921	grey
-0.07196	0.04858	grey
-0.01142	0.7892	grey
0.009847	0.8415	grey
-0.02121	0.3507	grey
-0.04594	0.09744	grey
0.007791	0.8679	grey
0.007008	0.861	grey
-0.03409	0.6734	grey
0.08396	0.2781	grey
0.06419	0.3498	grey
-0.03958	0.4148	grey
0.0517	0.2343	grey
-0.1125	0.008441	grey
-0.07748	0.03055	grey
0.02306	0.4728	grey
-0.04756	0.1664	grey
-0.121	0.002147	grey
0.03622	0.2768	grey
0.1217	0.2679	grey
0.06757	0.508	grey
-0.0145	0.8656	grey
0.01107	0.9011	grey
-0.01004	0.9115	grey
0.1007	0.517	grey
0.05953	0.528	grey
0.01418	0.8636	grey
0.05287	0.1551	grey
0.1202	0.0003349	grey
0.02595	0.574	grey
0.01313	0.6438	grey
0.163	0.08874	grey
-0.05209	0.1814	grey
-0.07305	0.2721	grey
-0.002673	0.9732	grey
0.02244	0.6266	grey
-0.05108	0.1902	grey
-0.02947	0.3882	grey
0.03504	0.5076	grey
0.03272	0.5699	grey
0.02246	0.4948	grey
-0.005007	0.8856	grey
-0.01323	0.6494	grey
0.02838	0.5731	grey
0.09124	0.09664	grey
0.03729	0.1786	grey
0.07545	0.02836	grey
-0.005042	0.8742	grey
0.01752	0.4539	grey
0.03102	0.349	grey
-0.01402	0.5787	grey
0.02667	0.3759	grey
0.02276	0.4613	grey
0.0216	0.5202	grey
0.04519	0.1364	grey
0.1914	4.763e-09	red
-0.02758	0.2985	grey
0.08022	0.05936	grey
0.06833	0.01635	grey
0.04727	0.3048	grey
-0.03545	0.5469	grey
0.05834	0.1252	grey
0.01289	0.7196	grey
0.01145	0.8545	grey
0.0221	0.6273	grey
0.03179	0.4551	grey
0.01144	0.7528	grey
-0.00595	0.89	grey
-0.03505	0.4001	grey
-0.01569	0.6728	grey
0.0278	0.1164	grey
-0.002214	0.9702	grey
-0.02971	0.3162	grey
-0.04613	0.5823	grey
0.1139	0.0387	grey
0.0292	0.5913	grey
-0.1054	0.002328	grey
0.0006559	0.9811	grey
0.02891	0.3589	grey
-0.01232	0.6393	grey
0.04971	0.1242	grey
-0.05071	0.1636	grey
0.02266	0.6434	grey
-0.1093	0.05052	grey
0.04758	0.2588	grey
0.007041	0.8618	grey
0.05131	0.08798	grey
-0.02917	0.3297	grey
-0.06325	0.06206	grey
-0.002056	0.9618	grey
0.01613	0.7177	grey
0.02314	0.585	grey
-0.0563	0.1684	grey
-0.02337	0.4598	grey
-0.01715	0.6436	grey
0.03715	0.2142	grey
0.03719	0.3728	grey
-0.05461	0.191	grey
-0.03099	0.3165	grey
-0.0732	0.1059	grey
-0.09385	0.322	grey
-0.0503	0.4807	grey
0.02053	0.7371	grey
0.02997	0.5813	grey
-0.05383	0.2849	grey
-0.04163	0.5594	grey
0.01756	0.7928	grey
0.01794	0.4909	grey
-0.03093	0.5813	grey
-0.03778	0.6008	grey
-0.02927	0.7752	grey
0.1397	0.4626	grey
0.04976	0.5164	grey
0.1009	0.1405	grey
-0.02498	0.7387	grey
0.06375	0.2229	grey
-0.02233	0.641	grey
-0.005728	0.8963	grey
-0.02076	0.6806	grey
0.01725	0.7626	grey
0.09047	0.1627	grey
-0.04134	0.5475	grey
-0.008177	0.9019	grey
-0.05505	0.5222	grey
-0.01254	0.8914	grey
-0.03543	0.3147	grey
0.01902	0.5399	grey
-0.1391	0.1075	grey
-0.03716	0.5651	grey
0.03906	0.54	grey
-0.01705	0.8414	grey
0.03731	0.5154	grey
0.04344	0.5759	grey
0.1899	0.0152	grey
0.01533	0.7164	grey
-0.006779	0.7819	grey
-0.01766	0.775	grey
-0.008416	0.77	grey
0.0004289	0.9951	grey
-0.04103	0.5871	grey
0.07218	0.28	grey
-0.1582	0.07767	grey
-0.1206	0.2241	grey
-0.02869	0.5737	grey
-0.01324	0.7232	grey
-0.0129	0.7394	grey
0.06288	0.223	grey
-0.02515	0.5374	grey
-0.09287	0.1688	grey
-0.02613	0.3437	grey
-0.05307	0.2247	grey
-0.08708	0.2792	grey
-0.03154	0.4958	grey
-0.0127	0.7738	grey
0.001964	0.943	grey
0.05388	0.2452	grey
0.006221	0.8816	grey
-0.03307	0.3921	grey
0.02949	0.2683	grey
0.07536	0.1074	grey
0.04005	0.4079	grey
0.003257	0.9065	grey
0.0571	0.1639	grey
0.008814	0.8463	grey
0.08282	0.02744	grey
0.01698	0.7131	grey
0.08615	0.211	grey
0.02384	0.4319	grey
0.06556	0.02982	grey
0.09205	0.06261	grey
0.03652	0.4668	grey
0.0271	0.419	grey
0.2427	0.0002298	grey
0.1045	0.01247	grey
0.02075	0.4448	grey
-0.0009037	0.9814	grey
-0.02051	0.6676	grey
0.01621	0.5783	grey
0.06329	0.05371	grey
0.06939	0.4406	grey
0.1284	0.04297	grey
0.183	0.04964	grey
0.1129	0.2246	grey
0.1222	0.02349	grey
0.07246	0.08308	grey
-0.006174	0.902	grey
-0.02516	0.7502	grey
-0.117	0.6544	grey
0.004081	0.9188	grey
-0.03367	0.3447	grey
-0.07447	0.1582	grey
0.01751	0.802	grey
0.05642	0.4056	grey
0.04436	0.404	grey
0.03714	0.6123	grey
0.03015	0.6478	grey
0.07525	4.174e-05	grey
0.01274	0.7498	grey
-0.0497	0.2024	grey
0.01672	0.7735	grey
0.02775	0.225	grey
0.009322	0.8298	grey
-0.009693	0.7891	grey
0.02328	0.3746	grey
0.01108	0.8951	grey
0.0243	0.6628	grey
-0.1112	0.113	grey
0.01599	0.6766	grey
0.0133	0.8392	grey
0.005264	0.9356	grey
-0.146	0.1799	grey
-0.09141	0.2414	grey
0.03256	0.2112	grey
-0.09607	0.02654	grey
0.03041	0.2259	grey
-0.04004	0.4009	grey
-0.04088	0.3215	grey
-0.03374	0.3481	grey
-0.1467	0.1548	grey
0.1461	0.06122	grey
-0.02252	0.6049	grey
0.01044	0.906	grey
0.01741	0.6979	grey
-0.04084	0.5955	grey
-0.05858	0.2049	grey
-0.1523	0.007601	grey
-0.087	0.04186	grey
-0.1032	0.1134	grey
-0.01912	0.595	grey
-0.03232	0.2583	grey
0.02137	0.3897	grey
-0.04881	0.4701	grey
-0.0199	0.4475	grey
0.02914	0.4795	grey
0.01685	0.795	grey
-0.002218	0.9476	grey
-0.1596	0.2558	grey
0.04654	0.32	grey
-0.02935	0.3949	grey
0.03738	0.2947	grey
0.03102	0.2874	grey
0.1179	0.06298	grey
-0.04421	0.3326	grey
0.0059	0.9223	grey
-0.04689	0.2282	grey
-0.0281	0.5616	grey
0.02334	0.6873	grey
0.05795	0.1468	grey
0.04605	0.06866	grey
0.001093	0.9816	grey
-0.08182	0.01707	grey
0.01306	0.7878	grey
0.06255	0.06168	grey
0.03553	0.4386	grey
-0.002878	0.9145	grey
-0.003419	0.9562	grey
0.02179	0.4758	grey
-0.06124	0.09821	grey
0.03835	0.2134	grey
0.01101	0.7299	grey
-0.01535	0.755	grey
0.02661	0.5296	grey
0.01204	0.6734	grey
-0.03933	0.3061	grey
-0.034	0.5945	grey
-0.02342	0.6703	grey
-0.02723	0.5891	grey
-0.01195	0.7137	grey
0.004682	0.8876	grey
0.01568	0.5555	grey
-0.006951	0.8392	grey
-0.01658	0.4734	grey
-0.009622	0.8279	grey
0.05083	0.04554	grey
-0.008417	0.8347	grey
0.0257	0.4071	grey
0.03885	0.2639	grey
0.01779	0.5179	grey
0.06656	0.07293	grey
-0.01286	0.5893	grey
0.1689	0.009895	grey
-0.03191	0.4695	grey
-0.01169	0.8881	grey
-0.07879	0.2536	grey
0.07243	0.2755	grey
-0.01341	0.7425	grey
-0.01167	0.5906	grey
0.06414	0.1761	grey
0.09088	0.3403	grey
0.1172	0.07618	grey
-0.05432	0.1336	grey
-0.02206	0.7766	grey
-0.1026	0.1731	grey
-0.1036	0.07662	grey
0.01375	0.7028	grey
0.03847	0.5139	grey
-0.02535	0.7528	grey
-0.1204	0.06261	grey
0.05183	0.4293	grey
0.08271	0.1012	grey
0.04309	0.2727	grey
-0.002289	0.9518	grey
0.1223	0.2628	grey
0.1255	0.5094	grey
0.09305	0.2764	grey
0.09855	0.1466	grey
0.02976	0.4414	grey
0.03631	0.4239	grey
0.001688	0.9694	grey
0.09093	0.2542	grey
0.07397	0.4075	grey
-0.00887	0.8665	grey
0.07901	0.05302	grey
0.0909	0.006845	grey
0.01791	0.4444	grey
0.09877	0.003307	grey
-0.007908	0.8306	grey
0.1027	0.001766	grey
-0.04933	0.2682	grey
0.01496	0.7007	grey
-0.09981	0.4382	grey
-0.1849	0.08504	grey
0.03794	0.1994	grey
0.03272	0.5013	grey
-0.03535	0.3339	grey
0.06568	0.2312	grey
0.02117	0.622	grey
0.0737	0.02873	grey
0.06716	0.02356	grey
0.07078	0.258	grey
0.06061	0.1436	grey
0.01837	0.5026	grey
0.02467	0.4979	grey
0.07511	0.0005349	grey
0.0006195	0.9844	grey
0.1073	0.03725	grey
0.02415	0.3351	grey
0.0316	0.1961	grey
0.04788	0.1119	grey
-0.001812	0.9462	grey
0.03589	0.1765	grey
-0.05214	0.2967	grey
0.1045	0.02371	grey
0.03546	0.2689	grey
-0.05485	0.1897	grey
-0.1026	0.1135	grey
-0.02394	0.6869	grey
0.03036	0.5233	grey
-0.001957	0.9649	grey
-0.04286	0.2949	grey
-0.0005426	0.9891	grey
-0.03844	0.5604	grey
0.08637	0.000788	grey
0.04139	0.09181	grey
-0.02155	0.5362	grey
0.03009	0.5492	grey
0.08404	0.1757	grey
0.03557	0.1917	grey
0.004696	0.8487	grey
-0.004313	0.923	grey
0.03015	0.5663	grey
-0.008405	0.8711	grey
0.08179	0.0151	grey
-0.02516	0.5064	grey
-0.01565	0.7442	grey
0.04919	0.06209	grey
0.03885	0.4433	grey
0.07249	0.07814	grey
0.02422	0.4508	grey
-0.01549	0.69	grey
0.06761	0.08097	grey
-0.007347	0.8964	grey
0.05305	0.4455	grey
-0.2763	0.008097	grey
0.03315	0.4671	grey
-0.04568	0.505	grey
0.0225	0.3923	grey
0.01283	0.5464	grey
0.006005	0.9386	grey
0.05664	0.2646	grey
-0.1012	0.2684	grey
0.01681	0.5265	grey
0.08741	0.3335	grey
0.05808	0.4498	grey
0.05528	0.3875	grey
0.07916	0.08642	grey
0.226	0.02043	grey
0.05834	0.0909	grey
0.04661	0.4703	grey
0.05959	0.005614	grey
0.1099	0.008873	grey
0.005906	0.8409	grey
0.009485	0.8583	grey
0.02528	0.4989	grey
0.0751	0.3263	grey
0.0175	0.6078	grey
-0.01544	0.5926	grey
0.005205	0.8363	grey
0.06933	0.03541	grey
-0.003521	0.8757	grey
0.0208	0.3697	grey
0.0204	0.5814	grey
0.04911	0.08807	grey
0.04913	0.4094	grey
0.03093	0.657	grey
-0.01631	0.7232	grey
-0.06228	0.1893	grey
0.1599	0.0005753	grey
0.1699	4.97e-05	grey
0.1895	9.075e-07	red
0.03094	0.4047	grey
0.09234	0.2081	grey
0.006347	0.8565	grey
0.03865	0.4198	grey
-0.01051	0.6147	grey
0.01367	0.7484	grey
0.03812	0.2535	grey
-0.00802	0.9282	grey
0.007848	0.8507	grey
0.03292	0.4518	grey
0.1045	1.985e-06	red
0.05564	0.03298	grey
0.09056	0.01655	grey
-0.02272	0.6191	grey
-0.05888	0.2508	grey
0.06461	0.3767	grey
0.1495	0.2592	grey
0.03975	0.3567	grey
0.01625	0.4871	grey
0.04005	0.2136	grey
0.04869	0.08822	grey
0.01968	0.6837	grey
-0.03453	0.6614	grey
0.006709	0.8981	grey
0.02444	0.563	grey
0.05168	0.3393	grey
0.06832	0.1791	grey
0.0141	0.5507	grey
-0.01599	0.5988	grey
0.09921	0.01392	grey
0.01573	0.7221	grey
-0.0279	0.3787	grey
0.01262	0.623	grey
0.1135	0.09088	grey
0.07719	0.1231	grey
-0.1219	0.1324	grey
0.0009651	0.9697	grey
0.01471	0.5055	grey
0.02909	0.366	grey
0.04007	0.2417	grey
0.02283	0.4772	grey
-0.002609	0.94	grey
-0.02604	0.3628	grey
0.03219	0.3188	grey
-0.009013	0.8386	grey
0.08104	0.1648	grey
0.05057	0.4001	grey
0.1542	0.203	grey
0.1178	0.01221	grey
-9.283e-05	0.9979	grey
0.02457	0.4691	grey
-0.02125	0.5447	grey
0.007587	0.8699	grey
0.09669	0.3259	grey
-0.05449	0.4072	grey
0.06886	0.02096	grey
0.007347	0.8174	grey
0.1239	0.3102	grey
0.1178	0.1344	grey
-0.06995	0.2719	grey
0.1008	0.3878	grey
-0.02207	0.7888	grey
-0.0287	0.5599	grey
0.0006683	0.9792	grey
0.009356	0.6868	grey
0.02439	0.4011	grey
0.05919	0.03684	grey
0.09517	0.02023	grey
-0.03239	0.3045	grey
-0.01264	0.8042	grey
0.03663	0.4724	grey
0.01904	0.521	grey
0.0009576	0.9871	grey
0.01455	0.5911	grey
-0.001669	0.9619	grey
0.09442	0.001828	grey
-0.003385	0.9146	grey
0.04502	0.05796	grey
-0.02134	0.4698	grey
-0.05998	0.2204	grey
0.01879	0.5374	grey
0.0409	0.07695	grey
0.03128	0.3313	grey
0.04961	0.09954	grey
-0.03705	0.4993	grey
0.03104	0.2169	grey
0.08367	0.007041	grey
0.05179	0.6036	grey
0.1099	0.1996	grey
0.1582	0.2317	grey
0.1467	0.1441	grey
0.06213	0.2859	grey
0.1395	0.1939	grey
0.116	0.1163	grey
0.2612	0.02746	grey
0.1667	0.1194	grey
0.1398	0.2252	grey
0.03181	0.4333	grey
0.04012	0.08428	grey
-0.004215	0.8922	grey
0.07083	0.1002	grey
0.005313	0.8338	grey
0.01558	0.6018	grey
0.01095	0.6084	grey
0.1047	0.004116	grey
0.0768	0.02336	grey
0.09608	0.001674	grey
0.02278	0.4237	grey
0.0016	0.9628	grey
0.008958	0.8565	grey
0.06579	0.01085	grey
0.04624	0.3218	grey
0.05914	0.1343	grey
0.1619	4.66e-05	grey
0.1473	6.916e-05	grey
0.03303	0.6649	grey
0.003807	0.9193	grey
0.002383	0.9595	grey
0.08041	0.06066	grey
0.09872	0.02052	grey
0.07339	0.2782	grey
0.1092	0.006099	grey
0.03293	0.1969	grey
0.03283	0.2761	grey
0.04844	0.1787	grey
-0.001201	0.9741	grey
0.09831	0.01627	grey
0.06916	0.2403	grey
0.07907	0.008227	grey
-0.03107	0.2436	grey
0.106	1.086e-05	red
-0.08211	0.0167	grey
0.03931	0.4264	grey
-0.008995	0.7301	grey
0.008473	0.7841	grey
0.07422	0.19	grey
0.02807	0.3834	grey
0.02081	0.4098	grey
-0.04888	0.08794	grey
0.0158	0.5596	grey
-0.02694	0.5591	grey
0.2469	0.05472	grey
-0.009653	0.8736	grey
0.01748	0.6778	grey
-0.01653	0.8372	grey
-0.0339	0.616	grey
0.06078	0.3042	grey
-0.1209	0.09222	grey
-0.0002211	0.9969	grey
-0.02748	0.6298	grey
0.1278	0.02742	grey
-0.01013	0.8805	grey
-0.1106	0.00916	grey
0.05301	0.182	grey
0.02771	0.4097	grey
-0.03702	0.6267	grey
0.02052	0.4868	grey
-0.02096	0.4552	grey
-0.06614	0.08768	grey
0.01686	0.5384	grey
0.001336	0.9648	grey
-0.08028	0.6083	grey
0.04774	0.4943	grey
-0.03177	0.7419	grey
-0.0921	0.1872	grey
-0.2055	0.1652	grey
-0.05565	0.4406	grey
-0.00857	0.7538	grey
-0.1414	0.0001134	grey
0.01198	0.5895	grey
0.01018	0.7833	grey
0.03146	0.2286	grey
0.05181	0.395	grey
-0.04332	0.4794	grey
0.0536	0.1042	grey
0.0007673	0.9818	grey
0.02145	0.3505	grey
-0.05394	0.209	grey
0.03668	0.1535	grey
0.04841	0.1704	grey
0.06268	0.06337	grey
0.05169	0.3236	grey
-0.02686	0.6028	grey
0.06694	0.1684	grey
0.02501	0.5511	grey
0.02663	0.5107	grey
0.06567	0.03835	grey
-0.005697	0.9062	grey
-0.01786	0.6857	grey
0.01141	0.7593	grey
0.05899	0.05848	grey
0.01645	0.6203	grey
-0.144	0.04891	grey
-0.03089	0.3686	grey
0.0002003	0.9962	grey
0.01249	0.6284	grey
0.04637	0.08094	grey
0.01108	0.7677	grey
0.04357	0.2424	grey
0.02718	0.5396	grey
-0.01221	0.7488	grey
0.03949	0.2304	grey
-0.01076	0.6573	grey
0.0436	0.1711	grey
0.04816	0.5114	grey
0.007176	0.9111	grey
0.00542	0.9298	grey
-0.01275	0.7385	grey
0.2084	0.09847	grey
0.05314	0.3222	grey
0.001146	0.9794	grey
0.01662	0.7624	grey
0.04021	0.05363	grey
0.06844	0.0136	grey
0.1075	0.2441	grey
0.003775	0.9324	grey
0.1056	0.02431	grey
0.06656	0.2489	grey
0.05262	0.3712	grey
-0.03716	0.5221	grey
0.003272	0.9427	grey
-0.04433	0.3143	grey
0.04213	0.2229	grey
0.04204	0.1946	grey
0.05685	0.1601	grey
0.03223	0.3213	grey
-0.01633	0.8105	grey
-0.01768	0.6949	grey
-0.06572	0.3346	grey
-0.06863	0.4142	grey
-0.03182	0.6122	grey
-0.07192	0.2855	grey
-0.04098	0.6012	grey
-0.08066	0.2861	grey
-0.003338	0.9495	grey
0.004009	0.9272	grey
0.04792	0.2845	grey
0.008326	0.8946	grey
-0.07899	0.1281	grey
-0.02401	0.314	grey
0.1511	0.01414	grey
0.05359	0.2729	grey
-0.03874	0.3005	grey
-0.004602	0.8746	grey
0.03357	0.3468	grey
-0.001484	0.957	grey
0.06538	0.09337	grey
0.007472	0.8371	grey
0.01885	0.6193	grey
0.03221	0.4214	grey
0.0423	0.1333	grey
0.0486	0.5893	grey
0.0214	0.709	grey
-0.003483	0.9335	grey
-0.06755	0.3062	grey
-0.04224	0.3192	grey
0.009111	0.8316	grey
-0.007686	0.8362	grey
0.05825	0.04101	grey
0.1301	0.0003633	grey
0.01175	0.779	grey
-0.001368	0.9534	grey
0.01982	0.7418	grey
0.05749	0.1998	grey
-0.02109	0.5758	grey
-0.05161	0.3895	grey
-0.02677	0.5448	grey
0.04268	0.433	grey
0.07065	0.03135	grey
0.06412	0.03623	grey
-0.002583	0.9329	grey
-0.05136	0.3947	grey
0.03168	0.5712	grey
0.04469	0.1321	grey
-0.02906	0.2759	grey
-0.05857	0.1483	grey
0.0486	0.3339	grey
-0.03078	0.6148	grey
0.06735	0.3079	grey
0.00648	0.8205	grey
-0.03012	0.4306	grey
0.03628	0.1596	grey
-0.006134	0.8331	grey
0.03828	0.3934	grey
-0.02179	0.6835	grey
0.08048	0.0071	grey
0.04577	0.2945	grey
-0.07802	0.2083	grey
-0.08419	0.2257	grey
-0.04938	0.215	grey
0.028	0.4449	grey
-0.08413	0.2666	grey
0.01355	0.827	grey
-0.01299	0.748	grey
-0.07348	0.3296	grey
0.06689	0.08549	grey
0.00543	0.9357	grey
-0.07842	0.1931	grey
-0.03757	0.5447	grey
0.0335	0.1831	grey
-0.01698	0.6281	grey
0.07267	0.04193	grey
-0.02696	0.4049	grey
0.01748	0.8455	grey
0.0002939	0.9914	grey
0.04735	0.7345	grey
0.06054	0.2605	grey
0.02528	0.7434	grey
0.05455	0.3383	grey
0.01418	0.5903	grey
0.05138	0.2233	grey
-0.01781	0.6611	grey
0.01389	0.5945	grey
0.09889	0.008486	grey
0.003679	0.8973	grey
0.1448	6.819e-08	red
0.01686	0.5259	grey
-0.04753	0.1395	grey
0.05442	0.1224	grey
0.03235	0.3502	grey
0.0955	0.004233	grey
0.2168	5.763e-06	red
0.1323	2.229e-06	red
0.07575	0.001468	grey
0.05365	0.05124	grey
0.02172	0.4938	grey
-0.01205	0.6763	grey
0.0406	0.264	grey
-0.04604	0.2099	grey
0.01122	0.767	grey
-0.01832	0.5177	grey
-0.02407	0.6398	grey
0.005261	0.874	grey
-0.008663	0.8966	grey
0.005577	0.9015	grey
-0.01108	0.8021	grey
0.01418	0.8508	grey
-0.07363	0.2733	grey
-0.02607	0.3818	grey
-0.03726	0.2361	grey
-0.02129	0.7015	grey
-0.01202	0.668	grey
-0.04612	0.3525	grey
0.04342	0.1528	grey
0.07947	0.2498	grey
0.08007	0.006933	grey
0.02373	0.3721	grey
0.005506	0.8322	grey
0.04243	0.07128	grey
0.03897	0.1479	grey
0.02808	0.3502	grey
-0.01386	0.582	grey
-0.02016	0.4205	grey
0.00574	0.8251	grey
0.03109	0.3244	grey
0.007582	0.8703	grey
0.003326	0.9466	grey
0.01016	0.7225	grey
0.0977	0.009568	grey
0.03357	0.2595	grey
0.001492	0.9633	grey
0.06451	0.2525	grey
0.08113	0.03332	grey
-0.03872	0.2455	grey
-0.03709	0.4628	grey
-0.03677	0.6052	grey
-0.04758	0.4183	grey
0.01083	0.8658	grey
-0.01874	0.5306	grey
-0.0006533	0.9868	grey
-0.03821	0.3767	grey
0.002703	0.953	grey
0.0311	0.4188	grey
-0.03871	0.2643	grey
0.03065	0.2995	grey
-0.0316	0.2854	grey
0.04692	0.3406	grey
0.02632	0.4178	grey
0.02202	0.479	grey
0.02179	0.3176	grey
0.1069	0.001	grey
0.2065	0.001711	grey
-0.02978	0.5379	grey
0.01333	0.7327	grey
0.03692	0.3194	grey
0.01548	0.7233	grey
0.01881	0.6316	grey
0.1089	0.007589	grey
0.03301	0.4809	grey
0.002333	0.9615	grey
-0.03457	0.381	grey
-0.01793	0.7838	grey
0.05728	0.2066	grey
0.08596	0.08157	grey
-0.0005185	0.9834	grey
0.009134	0.7433	grey
-0.03064	0.3258	grey
0.01221	0.7364	grey
-0.03182	0.2823	grey
-0.001909	0.9463	grey
0.1062	0.02008	grey
0.02073	0.6079	grey
0.05048	0.254	grey
0.04385	0.2107	grey
0.0593	0.1358	grey
0.07626	0.1488	grey
0.01232	0.6768	grey
0.02905	0.3443	grey
0.0176	0.5788	grey
0.01223	0.7399	grey
-0.0197	0.6895	grey
-0.01502	0.7978	grey
0.06119	0.2164	grey
-0.004432	0.8912	grey
0.02768	0.5569	grey
0.09479	0.1563	grey
0.01947	0.4802	grey
0.02887	0.5099	grey
0.01196	0.618	grey
0.00611	0.8186	grey
-0.06037	0.2774	grey
0.0646	0.03089	grey
0.01244	0.6919	grey
0.05236	0.1116	grey
0.002953	0.9434	grey
-0.03429	0.3043	grey
0.05571	0.04863	grey
-0.01165	0.779	grey
-0.0007882	0.9788	grey
0.05566	0.2869	grey
-0.03106	0.1619	grey
-0.003781	0.9201	grey
-0.02754	0.7325	grey
-0.09674	0.3766	grey
0.1426	0.0002675	grey
-0.07235	0.02707	grey
-0.1703	0.03655	grey
-0.22	0.05253	grey
-0.1344	0.2752	grey
-0.2006	0.02691	grey
-0.1642	0.3286	grey
-0.2387	0.006146	grey
-0.16	0.03236	grey
-0.05023	0.5117	grey
0.03821	0.3004	grey
0.1149	0.05008	grey
0.07407	0.2605	grey
-0.0299	0.5686	grey
0.005296	0.7966	grey
0.01894	0.8018	grey
-0.1176	0.1432	grey
0.05933	0.3854	grey
-0.0172	0.7616	grey
-0.02321	0.747	grey
-0.1625	0.009916	grey
-0.1937	0.02366	grey
-0.03993	0.5201	grey
-0.1272	0.06483	grey
-0.1328	0.01733	grey
0.009548	0.753	grey
0.01428	0.5524	grey
0.008432	0.7561	grey
0.01601	0.8206	grey
-0.00527	0.7969	grey
-0.01414	0.6088	grey
0.0575	0.3273	grey
-0.02759	0.6623	grey
0.008089	0.8895	grey
0.01191	0.7452	grey
0.05628	0.1116	grey
0.1139	5.237e-05	grey
0.08384	0.002865	grey
0.02658	0.6333	grey
-0.02185	0.5162	grey
0.03316	0.3162	grey
0.01689	0.6613	grey
0.08287	0.1241	grey
0.04124	0.1113	grey
0.04283	0.1207	grey
0.08863	0.01207	grey
0.01414	0.681	grey
-0.04979	0.07574	grey
0.004476	0.8725	grey
0.00265	0.9293	grey
-0.02848	0.4773	grey
0.02774	0.3725	grey
-0.06287	0.06759	grey
0.05479	0.167	grey
0.05981	0.06239	grey
0.01684	0.642	grey
0.03862	0.2113	grey
0.01601	0.6141	grey
-0.03444	0.5789	grey
-0.07156	0.229	grey
-0.05798	0.3551	grey
-0.007915	0.9182	grey
-0.04083	0.2344	grey
-0.006753	0.8669	grey
-0.01652	0.5976	grey
-0.005995	0.8825	grey
-0.01844	0.7467	grey
-0.0369	0.1254	grey
0.01122	0.7169	grey
-0.08387	0.3544	grey
-0.0475	0.4001	grey
-0.08543	0.003862	grey
-0.05014	0.4133	grey
-0.111	0.2663	grey
0.01524	0.812	grey
0.02344	0.6494	grey
0.007499	0.953	grey
0.002447	0.9392	grey
-0.008495	0.8598	grey
0.06752	0.1139	grey
0.03535	0.2858	grey
0.04008	0.2983	grey
0.01355	0.6204	grey
0.04104	0.1964	grey
-0.03136	0.7448	grey
-0.09709	0.2518	grey
-0.02976	0.1784	grey
0.08733	0.001203	grey
0.001665	0.9464	grey
0.0534	0.09116	grey
-0.01679	0.5634	grey
0.02794	0.4142	grey
-0.02679	0.6828	grey
-0.09821	0.0393	grey
0.007366	0.7999	grey
0.04366	0.1121	grey
0.005712	0.9042	grey
-0.1521	0.0001909	grey
-0.2085	3.645e-05	grey
-0.1864	7.386e-06	blue
-0.3391	4.226e-05	grey
0.03615	0.6859	grey
-0.0375	0.5905	grey
-0.06208	0.3376	grey
-0.1133	0.1361	grey
0.01449	0.5025	grey
0.00974	0.7652	grey
-0.006052	0.8935	grey
-0.007567	0.8051	grey
-0.007283	0.8079	grey
-0.0693	0.02326	grey
-0.08396	0.1231	grey
-0.007244	0.8482	grey
0.0292	0.3164	grey
0.04309	0.1789	grey
0.03147	0.5046	grey
-0.09508	0.1092	grey
0.04404	0.112	grey
0.01318	0.6835	grey
0.1224	0.03179	grey
0.07668	0.3312	grey
0.05657	0.1151	grey
0.1658	0.05936	grey
-0.009003	0.9056	grey
-0.0344	0.442	grey
0.0455	0.247	grey
0.04333	0.533	grey
-0.03931	0.4878	grey
-0.002391	0.9294	grey
-0.07583	0.00515	grey
0.043	0.09922	grey
-0.01066	0.67	grey
0.02306	0.4668	grey
0.02829	0.2491	grey
0.1337	0.01713	grey
0.2352	6.105e-08	red
0.03457	0.6507	grey
-0.0415	0.3459	grey
-0.0725	0.2076	grey
0.05767	0.0654	grey
0.02069	0.5528	grey
0.01588	0.7121	grey
0.02958	0.4058	grey
0.02527	0.502	grey
0.069	0.07983	grey
0.04103	0.1374	grey
-0.04522	0.2206	grey
0.04138	0.2795	grey
0.04384	0.157	grey
0.06581	0.04435	grey
-0.01572	0.6505	grey
-0.03703	0.1184	grey
0.02352	0.6388	grey
-0.07436	0.2149	grey
-0.02185	0.6615	grey
-0.04451	0.5143	grey
-0.00909	0.8797	grey
0.1327	0.08027	grey
0.03069	0.4887	grey
-0.0273	0.4831	grey
0.06501	0.08799	grey
-0.02594	0.3967	grey
0.01353	0.7552	grey
0.03536	0.218	grey
0.004328	0.8784	grey
0.04449	0.2889	grey
0.01806	0.5164	grey
0.01721	0.7164	grey
0.01822	0.7442	grey
0.02203	0.5368	grey
0.001987	0.969	grey
0.005811	0.8907	grey
0.01948	0.4508	grey
-0.0003486	0.994	grey
-0.04464	0.2652	grey
0.06101	0.1109	grey
0.06378	0.009215	grey
-0.0176	0.7816	grey
0.005855	0.8013	grey
-0.0142	0.6743	grey
0.04499	0.3528	grey
0.02424	0.6191	grey
-0.02333	0.5628	grey
-0.003327	0.9263	grey
-0.0448	0.3077	grey
0.06373	0.05044	grey
0.0761	0.1051	grey
-0.03567	0.3139	grey
0.02361	0.5523	grey
-0.01949	0.6132	grey
0.02291	0.5981	grey
-0.001097	0.972	grey
0.06308	0.08052	grey
0.06682	0.03202	grey
0.0115	0.8355	grey
0.003818	0.9237	grey
-0.004575	0.9202	grey
0.02937	0.4678	grey
-0.0002313	0.9931	grey
0.08266	0.09062	grey
0.09897	0.000103	grey
0.05612	0.2704	grey
-0.01543	0.5019	grey
0.02639	0.4684	grey
0.07125	0.1148	grey
0.03824	0.2981	grey
-0.07193	0.0646	grey
-0.09275	0.09344	grey
-0.0868	0.0311	grey
-0.04333	0.4667	grey
0.007683	0.9427	grey
-0.09442	0.01718	grey
-0.08103	0.3252	grey
-0.048	0.01633	grey
-0.01805	0.5592	grey
0.1531	4.944e-09	red
0.02651	0.4827	grey
0.03248	0.3827	grey
0.03301	0.1919	grey
0.06148	0.1198	grey
0.1036	0.004575	grey
0.01009	0.8005	grey
0.06267	0.04288	grey
0.1478	0.00103	grey
0.02759	0.6068	grey
-0.02397	0.6074	grey
0.03387	0.3183	grey
0.08114	0.03131	grey
0.02472	0.3849	grey
0.02729	0.458	grey
0.06259	0.05326	grey
0.0233	0.6353	grey
0.04734	0.16	grey
0.01351	0.783	grey
0.1267	0.002628	grey
0.04161	0.06035	grey
0.1717	0.0002433	grey
-0.01729	0.5149	grey
0.04353	0.2944	grey
0.05114	0.1624	grey
-0.00306	0.9629	grey
0.06106	0.1943	grey
0.04425	0.05538	grey
0.08389	0.02088	grey
0.06333	0.09274	grey
0.03326	0.2995	grey
0.01541	0.6842	grey
0.0008988	0.9743	grey
0.1051	0.1204	grey
0.05442	0.144	grey
-0.02401	0.4166	grey
-0.01565	0.5731	grey
0.01453	0.6303	grey
-0.03051	0.3433	grey
-0.006167	0.8901	grey
0.06913	0.03928	grey
0.07055	0.08512	grey
0.02342	0.5846	grey
0.03948	0.2014	grey
0.02427	0.3546	grey
-0.07842	0.0803	grey
0.02751	0.8152	grey
0.06649	0.2607	grey
-0.02218	0.4793	grey
0.02831	0.5985	grey
-0.06356	0.07238	grey
0.005272	0.8471	grey
0.003176	0.9304	grey
-0.01913	0.5034	grey
0.05849	0.1172	grey
-0.04907	0.3852	grey
0.1472	0.009564	grey
0.01833	0.6091	grey
-0.04604	0.2278	grey
-0.1375	0.08247	grey
-0.0205	0.7788	grey
-0.07089	0.2418	grey
-0.02342	0.5365	grey
0.08313	0.03729	grey
0.1065	0.001901	grey
-0.01504	0.5904	grey
0.01013	0.7309	grey
0.0557	0.1163	grey
0.1337	0.00812	grey
0.08478	0.08055	grey
0.05787	0.1865	grey
0.09953	0.03022	grey
0.06605	0.131	grey
-0.05079	0.1651	grey
-0.09516	0.1864	grey
-0.002919	0.9642	grey
0.004902	0.9346	grey
-0.04348	0.4952	grey
-0.1571	0.03421	grey
-0.05505	0.1288	grey
-0.04526	0.4426	grey
-0.02518	0.3784	grey
-0.08422	0.08993	grey
0.05101	0.2391	grey
-0.05808	0.09075	grey
0.02575	0.4582	grey
-0.004986	0.8927	grey
0.03716	0.1914	grey
-0.002795	0.9251	grey
-0.01316	0.6928	grey
0.00693	0.9113	grey
0.01852	0.5238	grey
-0.0256	0.359	grey
0.03719	0.3601	grey
0.05292	0.1073	grey
-0.005737	0.8516	grey
-0.02098	0.5741	grey
0.02173	0.5188	grey
0.1815	6.12e-11	red
0.1529	1.798e-07	red
0.08962	0.1738	grey
-0.1909	0.01131	grey
-0.2886	0.0013	grey
-0.2471	0.007038	grey
-0.4452	0.0005572	grey
-0.2739	0.007735	grey
-0.1645	0.01546	grey
-0.191	0.02177	grey
-0.3081	0.0127	grey
-0.2814	0.001602	grey
-0.06365	0.3429	grey
-0.1355	0.03533	grey
-0.07914	0.3299	grey
0.06144	0.2572	grey
-0.05576	0.4161	grey
0.01979	0.6761	grey
0.02785	0.5975	grey
-0.04026	0.6649	grey
-0.007568	0.8077	grey
0.03671	0.2532	grey
-0.04716	0.4493	grey
0.0005298	0.9892	grey
0.1409	0.173	grey
0.0135	0.6333	grey
0.08801	0.05304	grey
0.007528	0.7919	grey
-0.04663	0.3919	grey
0.04656	0.1902	grey
0.04494	0.4037	grey
0.002116	0.9508	grey
0.03205	0.3487	grey
0.01638	0.6941	grey
0.02427	0.3013	grey
0.007915	0.8905	grey
-0.01108	0.7272	grey
0.005028	0.8495	grey
0.002332	0.9466	grey
0.04256	0.2469	grey
0.04866	0.2177	grey
-0.04909	0.3493	grey
-0.002433	0.924	grey
0.00181	0.9525	grey
-0.02922	0.3018	grey
0.02108	0.4479	grey
0.01724	0.7204	grey
0.05512	0.3905	grey
-0.0327	0.3708	grey
0.006162	0.9266	grey
9.889e-05	0.9973	grey
-0.01908	0.6106	grey
-0.002888	0.9558	grey
0.002853	0.9623	grey
0.003782	0.9237	grey
-0.007616	0.7951	grey
0.1183	0.1388	grey
0.009263	0.8401	grey
0.02032	0.565	grey
0.02842	0.4879	grey
0.01626	0.66	grey
0.2194	2.029e-06	red
0.01411	0.6465	grey
-0.03554	0.4013	grey
0.02039	0.336	grey
0.03253	0.3073	grey
0.124	0.02678	grey
-0.08121	0.1494	grey
0.0631	0.0322	grey
0.01229	0.6316	grey
-0.03247	0.5157	grey
0.004395	0.9112	grey
-0.01207	0.6652	grey
-0.04441	0.3088	grey
0.01217	0.6463	grey
-0.01158	0.8316	grey
0.09488	0.05314	grey
0.02995	0.52	grey
0.0442	0.06886	grey
0.03273	0.207	grey
0.01354	0.6863	grey
0.006113	0.884	grey
0.07916	0.05134	grey
0.09659	0.003069	grey
-0.03593	0.1484	grey
-0.01619	0.5929	grey
0.06309	0.0608	grey
0.04646	0.4368	grey
0.1051	0.02373	grey
0.1074	0.01134	grey
0.08146	0.05358	grey
0.06317	0.006562	grey
0.1289	0.0008483	grey
0.06236	0.04069	grey
0.03923	0.1687	grey
-0.02656	0.4369	grey
0.0729	0.07249	grey
0.2129	1.764e-07	red
-0.03259	0.1116	grey
0.002583	0.8961	grey
-0.008862	0.7474	grey
-0.05831	0.04866	grey
0.01871	0.4714	grey
0.002131	0.9591	grey
0.06783	0.2502	grey
0.04259	0.6717	grey
-0.05779	0.3881	grey
-0.01151	0.7006	grey
0.007057	0.828	grey
0.1571	9.687e-09	red
0.1114	0.0001236	grey
0.02949	0.3125	grey
0.03181	0.3208	grey
-0.01654	0.7074	grey
-0.08262	0.01055	grey
-0.04942	0.1876	grey
0.0119	0.7785	grey
-0.04615	0.3316	grey
0.01442	0.6723	grey
0.04	0.09023	grey
-0.02272	0.5323	grey
0.02346	0.425	grey
0.02198	0.4885	grey
-0.001281	0.9738	grey
0.0186	0.7368	grey
0.02237	0.458	grey
-0.02353	0.5828	grey
0.004616	0.8742	grey
0.05351	0.09754	grey
0.00585	0.9074	grey
0.0818	0.01544	grey
0.0919	0.003191	grey
0.1812	5.324e-08	red
0.03285	0.2483	grey
0.01156	0.7794	grey
0.09982	0.008328	grey
-0.02307	0.6471	grey
0.03342	0.5595	grey
0.05711	0.4077	grey
0.07229	0.002053	grey
-0.08146	0.105	grey
0.04302	0.4073	grey
0.1352	0.2355	grey
-0.04216	0.3149	grey
0.02709	0.6097	grey
0.0305	0.4388	grey
-0.02038	0.7559	grey
0.04278	0.5679	grey
0.006628	0.9073	grey
0.01138	0.6662	grey
0.02165	0.4241	grey
0.03834	0.5804	grey
-0.007936	0.786	grey
-0.038	0.3909	grey
-0.03183	0.3403	grey
0.05114	0.01581	grey
0.001	0.988	grey
0.06979	0.02894	grey
-0.1042	0.002226	grey
-0.01752	0.5668	grey
0.0202	0.4794	grey
-0.06719	0.08094	grey
-0.1153	0.1945	grey
-0.2748	0.02186	grey
0.01107	0.6736	grey
-0.09726	0.003774	grey
-0.02091	0.2768	grey
0.03829	0.1512	grey
0.07527	0.02914	grey
-0.07842	0.1224	grey
-0.026	0.3618	grey
-0.05844	0.1427	grey
-0.00959	0.85	grey
0.03967	0.1782	grey
0.01746	0.4945	grey
-0.04089	0.1496	grey
0.01262	0.6026	grey
-0.04881	0.1412	grey
-0.0203	0.4292	grey
0.006268	0.9187	grey
-0.02215	0.6108	grey
0.01599	0.7754	grey
-0.01173	0.767	grey
-0.0202	0.6559	grey
0.04123	0.3908	grey
0.04033	0.685	grey
-0.0824	0.3935	grey
0.1026	0.4407	grey
0.0163	0.6671	grey
-0.004748	0.9681	grey
-0.02148	0.7776	grey
-0.02141	0.4716	grey
-0.02245	0.4736	grey
0.0589	0.2762	grey
-0.007981	0.8757	grey
-0.03624	0.314	grey
0.004216	0.9241	grey
0.01089	0.7293	grey
0.06519	0.09529	grey
-0.00701	0.7941	grey
-0.009192	0.8288	grey
-0.07382	0.03538	grey
0.02149	0.6788	grey
0.06958	0.1208	grey
0.001316	0.9692	grey
-0.04985	0.2999	grey
0.0828	0.3395	grey
0.001723	0.9721	grey
0.005238	0.8975	grey
-0.05027	0.2133	grey
-0.06697	0.2317	grey
-0.009769	0.8468	grey
0.07519	0.01138	grey
0.1167	0.1057	grey
0.03082	0.5016	grey
0.09204	0.3065	grey
-0.02214	0.5882	grey
-0.06836	0.358	grey
0.03891	0.5754	grey
0.0136	0.8196	grey
-0.03926	0.299	grey
0.0197	0.6535	grey
0.04897	0.2946	grey
0.02836	0.4935	grey
0.05869	0.1308	grey
-0.008654	0.8261	grey
-0.04051	0.4852	grey
0.05052	0.169	grey
0.06781	0.1193	grey
0.08592	0.212	grey
0.02414	0.5175	grey
-0.01848	0.6029	grey
-0.01195	0.8874	grey
0.03931	0.119	grey
0.05056	0.2985	grey
0.004676	0.958	grey
-0.03517	0.7391	grey
-0.1836	0.03351	grey
-0.006373	0.8064	grey
0.0615	0.1995	grey
0.04876	0.1727	grey
-0.06985	0.06398	grey
0.08457	0.0458	grey
0.07698	0.09883	grey
-0.001427	0.9911	grey
-0.06746	0.1927	grey
0.0431	0.08658	grey
0.05747	0.05315	grey
0.001772	0.9531	grey
0.03022	0.6104	grey
0.05307	0.2867	grey
-0.03155	0.5585	grey
0.03011	0.6541	grey
0.01729	0.8105	grey
0.02558	0.4124	grey
0.01786	0.7847	grey
0.02012	0.5815	grey
-0.005861	0.8464	grey
0.05693	0.233	grey
-0.05044	0.4989	grey
0.03247	0.5164	grey
-0.03192	0.6726	grey
0.02767	0.6538	grey
4.713e-05	0.9994	grey
0.07335	0.1244	grey
-0.03073	0.5424	grey
0.01376	0.8564	grey
0.09238	0.1734	grey
-0.07306	0.1997	grey
0.0183	0.7349	grey
0.1292	0.03798	grey
0.07732	0.04082	grey
0.07179	0.1435	grey
-0.009782	0.7778	grey
0.01058	0.8523	grey
0.07294	0.3127	grey
0.04476	0.4703	grey
0.1313	0.04521	grey
-0.008739	0.7858	grey
-0.01863	0.7868	grey
0.02838	0.4884	grey
0.004994	0.9139	grey
-0.04545	0.163	grey
-0.07304	0.4067	grey
0.1896	0.01307	grey
0.05064	0.1646	grey
-0.0866	0.1777	grey
0.05045	0.206	grey
0.1675	0.004248	grey
0.1131	0.03994	grey
0.002084	0.9797	grey
0.00836	0.7683	grey
-0.01017	0.7856	grey
0.0002836	0.992	grey
0.1997	0.0009018	grey
0.137	0.04029	grey
-0.000615	0.9913	grey
0.004138	0.8936	grey
0.1301	0.04714	grey
0.119	0.07344	grey
0.2058	0.04004	grey
0.04952	0.3222	grey
0.07075	0.1414	grey
0.02101	0.7106	grey
-0.1219	0.1203	grey
-0.05479	0.4156	grey
-0.06446	0.2208	grey
0.1016	0.1074	grey
-0.1038	0.1669	grey
-0.1341	0.004008	grey
0.01416	0.8911	grey
0.008486	0.8659	grey
0.05691	0.4143	grey
-0.07953	0.3578	grey
0.04208	0.5325	grey
-0.06634	0.4786	grey
0.03055	0.6191	grey
-0.00782	0.906	grey
-0.08238	0.137	grey
-0.02063	0.6507	grey
0.02364	0.5462	grey
0.1572	0.03649	grey
0.02958	0.6113	grey
0.001002	0.9896	grey
0.01386	0.8378	grey
0.01903	0.8662	grey
0.07944	0.2587	grey
0.1378	0.01214	grey
0.1162	0.03018	grey
0.1014	0.06112	grey
0.243	0.00268	grey
0.06535	0.0874	grey
0.03293	0.3599	grey
0.001228	0.9829	grey
0.0265	0.5727	grey
-0.0009231	0.979	grey
0.00166	0.9602	grey
0.05478	0.09671	grey
-0.0211	0.7038	grey
0.1081	0.001934	grey
0.06058	0.1076	grey
0.07231	0.1851	grey
0.008561	0.881	grey
0.003023	0.9193	grey
0.03403	0.431	grey
-0.0009496	0.9806	grey
-0.009299	0.7968	grey
0.05786	0.1964	grey
0.06327	0.4002	grey
-0.03084	0.4998	grey
0.06487	0.1934	grey
0.1052	0.005763	grey
-0.0005735	0.987	grey
-0.04716	0.2654	grey
0.05499	0.3007	grey
0.01851	0.5564	grey
-0.01006	0.8778	grey
-0.1417	0.05403	grey
-0.02287	0.6798	grey
0.1533	0.1455	grey
-0.05863	0.1187	grey
-0.1234	0.09632	grey
-0.1106	0.1804	grey
0.04904	0.1527	grey
-0.1322	0.2532	grey
-0.1301	0.2962	grey
-0.01701	0.696	grey
0.05593	0.4985	grey
0.049	0.4305	grey
0.07319	0.07879	grey
0.008939	0.8733	grey
0.01933	0.5712	grey
0.03911	0.4034	grey
0.05369	0.1776	grey
0.08492	0.1021	grey
0.02884	0.5933	grey
-0.07632	0.1351	grey
0.006502	0.8236	grey
0.01406	0.6556	grey
0.01739	0.5746	grey
0.01453	0.7274	grey
0.03563	0.2762	grey
-0.05615	0.03038	grey
-0.04747	0.2478	grey
0.1582	6.827e-08	red
0.03639	0.294	grey
-0.008638	0.7612	grey
0.03153	0.425	grey
-0.0344	0.3551	grey
-0.006157	0.8609	grey
-0.01469	0.7942	grey
-0.008321	0.8565	grey
0.008428	0.869	grey
0.001153	0.9678	grey
0.00578	0.8945	grey
-0.04413	0.4876	grey
0.04145	0.07287	grey
0.02062	0.4243	grey
0.06106	0.08701	grey
-0.01774	0.5176	grey
-0.009649	0.7588	grey
-0.002343	0.9577	grey
0.01905	0.4983	grey
-0.02601	0.621	grey
0.002495	0.9515	grey
0.01147	0.7642	grey
0.01633	0.5947	grey
0.00257	0.9487	grey
0.005127	0.8733	grey
-0.007083	0.8637	grey
-0.00145	0.9708	grey
0.11	4.729e-06	red
0.04297	0.1727	grey
0.01174	0.7649	grey
0.07518	0.01271	grey
0.02725	0.6061	grey
-0.02114	0.6699	grey
-0.0414	0.111	grey
-0.01558	0.8212	grey
0.003503	0.944	grey
-0.005598	0.8174	grey
-0.002751	0.9334	grey
-0.004002	0.9143	grey
0.1628	0.0045	grey
-0.03126	0.5209	grey
0.02834	0.3624	grey
-0.01611	0.5495	grey
-0.0498	0.4493	grey
0.03098	0.543	grey
-0.03182	0.4993	grey
0.04481	0.2076	grey
0.03287	0.334	grey
0.01993	0.4868	grey
0.008589	0.7979	grey
0.03657	0.5718	grey
0.02075	0.6553	grey
-0.02731	0.2859	grey
0.03569	0.08713	grey
0.07375	0.1468	grey
0.04058	0.3936	grey
-0.02181	0.4371	grey
0.02164	0.7167	grey
0.01637	0.606	grey
-0.03879	0.1619	grey
-0.04775	0.1244	grey
0.06702	0.02579	grey
0.0221	0.5096	grey
0.01035	0.8069	grey
-0.04365	0.1557	grey
0.063	0.3189	grey
-0.0766	0.357	grey
-0.09982	0.4036	grey
0.02562	0.3912	grey
0.01973	0.6741	grey
0.04045	0.1745	grey
-0.02021	0.4354	grey
-0.02474	0.391	grey
0.02603	0.3951	grey
-0.02915	0.3108	grey
-0.01548	0.5758	grey
0.02635	0.3416	grey
-0.04669	0.3647	grey
-0.04452	0.1528	grey
0.04253	0.3259	grey
0.01825	0.6236	grey
0.01392	0.6512	grey
0.04598	0.1709	grey
0.1903	0.0006112	grey
0.04106	0.2261	grey
0.06542	0.06328	grey
0.1268	0.001977	grey
0.1324	4.738e-05	grey
0.1243	0.0005684	grey
0.09556	0.0008318	grey
0.1849	2.483e-07	red
0.05766	0.02631	grey
0.01476	0.6586	grey
0.01279	0.5745	grey
-0.08985	0.0135	grey
0.006745	0.8273	grey
0.1295	3.685e-06	red
0.05981	0.1207	grey
0.04961	0.2027	grey
0.01356	0.6827	grey
-0.02845	0.5817	grey
0.03191	0.413	grey
0.04756	0.05354	grey
0.02249	0.3632	grey
-0.03667	0.2731	grey
0.04231	0.3454	grey
0.04583	0.649	grey
0.212	0.103	grey
0.02943	0.7168	grey
0.0272	0.5677	grey
0.02062	0.5455	grey
0.005707	0.8544	grey
0.01894	0.8206	grey
-0.0224	0.7261	grey
-0.02853	0.4349	grey
-0.0678	0.1748	grey
-0.007101	0.9059	grey
-0.06003	0.2586	grey
0.05594	0.1078	grey
0.03743	0.4969	grey
-0.04195	0.3087	grey
-0.1281	0.2984	grey
-0.00998	0.8323	grey
-0.02787	0.3489	grey
-0.07366	0.0454	grey
0.03826	0.2312	grey
0.0224	0.4703	grey
0.0854	0.001513	grey
-0.008736	0.7929	grey
0.02622	0.2316	grey
-0.1367	0.07983	grey
-0.1916	0.005421	grey
-0.07549	0.4075	grey
-0.09164	0.2475	grey
-0.1274	0.1073	grey
-0.2295	0.01203	grey
-0.03683	0.4541	grey
0.008888	0.8561	grey
0.009997	0.8613	grey
-0.02125	0.6049	grey
-0.01183	0.6418	grey
-0.01728	0.6265	grey
0.0266	0.4024	grey
0.02475	0.4014	grey
-0.02068	0.383	grey
-0.1322	0.03287	grey
0.008709	0.7877	grey
0.03722	0.2187	grey
-0.07361	0.1422	grey
0.02705	0.3326	grey
0.1467	0.001217	grey
0.01436	0.6659	grey
0.2143	1.333e-09	red
0.04015	0.1453	grey
0.1294	3.741e-05	grey
0.01761	0.5516	grey
0.02345	0.2622	grey
0.002994	0.9241	grey
0.04725	0.1507	grey
0.06597	0.05083	grey
-0.02835	0.5276	grey
0.06537	0.2459	grey
0.01361	0.7228	grey
0.01131	0.8093	grey
-0.05337	0.08878	grey
-0.0005498	0.9873	grey
0.05178	0.3349	grey
-0.01395	0.5915	grey
0.04934	0.07366	grey
0.142	0.003983	grey
0.09009	0.02614	grey
0.03389	0.4154	grey
0.1652	7.024e-06	red
0.08638	0.03026	grey
0.000344	0.9922	grey
0.11	8.585e-06	red
0.03323	0.1909	grey
0.01073	0.7812	grey
0.02813	0.3781	grey
-0.003538	0.9309	grey
0.01643	0.5401	grey
0.05381	0.2804	grey
-0.007104	0.91	grey
0.04893	0.4408	grey
-0.01922	0.5471	grey
0.03783	0.4043	grey
0.01298	0.7864	grey
0.0349	0.2768	grey
0.03068	0.3237	grey
0.06148	0.03228	grey
0.001131	0.9832	grey
-0.007142	0.7904	grey
0.08274	0.04635	grey
0.05566	0.02216	grey
0.01828	0.4946	grey
0.02256	0.5624	grey
0.0191	0.6351	grey
0.05441	0.04917	grey
0.01157	0.7712	grey
0.02363	0.2698	grey
0.05454	0.2542	grey
0.01864	0.5961	grey
-0.1126	0.001227	grey
0.03976	0.2288	grey
0.05598	0.129	grey
0.004607	0.9267	grey
-0.1567	0.06176	grey
-0.0008298	0.9894	grey
-0.04221	0.4994	grey
-0.01096	0.8603	grey
0.02062	0.7784	grey
0.03929	0.4217	grey
-0.02013	0.6133	grey
0.05397	0.1456	grey
0.02953	0.2371	grey
-0.02509	0.5396	grey
0.1122	8.108e-05	grey
-0.005482	0.8571	grey
0.01822	0.468	grey
0.03261	0.2765	grey
0.05219	0.2478	grey
0.0072	0.8523	grey
0.07336	0.04911	grey
0.03955	0.5037	grey
0.001177	0.9656	grey
-0.02104	0.5297	grey
-0.01161	0.8106	grey
0.03133	0.2626	grey
0.03107	0.2218	grey
-0.02929	0.6129	grey
0.04119	0.2724	grey
0.03187	0.3991	grey
-0.004017	0.8488	grey
-0.002685	0.9487	grey
0.1046	0.006798	grey
0.07699	0.02283	grey
0.05589	0.04061	grey
-0.2717	0.06728	grey
-0.3259	0.05736	grey
-0.2338	0.1067	grey
-0.1102	0.2691	grey
-0.07669	0.362	grey
0.04012	0.5646	grey
-0.02926	0.4473	grey
0.03871	0.2594	grey
0.01492	0.589	grey
0.02158	0.3728	grey
0.04465	0.09997	grey
0.04867	0.03989	grey
0.06149	0.02305	grey
0.07692	0.1255	grey
-0.04403	0.5106	grey
0.03377	0.6471	grey
-0.001207	0.9702	grey
0.04944	0.1139	grey
0.005355	0.831	grey
-0.05137	0.4266	grey
0.0348	0.5295	grey
-0.0162	0.6294	grey
0.02787	0.5608	grey
0.08415	0.004385	grey
-0.07809	0.02542	grey
0.06741	0.007393	grey
-0.04974	0.07258	grey
-0.07044	0.0416	grey
-0.02491	0.2934	grey
0.04405	0.5186	grey
0.0796	0.003076	grey
0.004793	0.9687	grey
0.09999	0.1411	grey
0.1031	0.03867	grey
0.05954	0.2879	grey
0.08273	0.002753	grey
0.03197	0.1272	grey
0.136	0.03719	grey
-0.03064	0.33	grey
-0.0069	0.779	grey
-0.03543	0.5471	grey
0.02839	0.2703	grey
-0.0333	0.2865	grey
0.007082	0.8333	grey
0.02978	0.2733	grey
0.02849	0.3718	grey
-0.003116	0.9368	grey
-0.01227	0.774	grey
0.02183	0.5806	grey
-0.02456	0.7997	grey
-0.06369	0.4522	grey
-0.07633	0.1144	grey
0.0541	0.06281	grey
0.07101	0.02118	grey
0.1061	3.533e-05	grey
-0.003167	0.9039	grey
0.005037	0.9218	grey
-0.02312	0.5504	grey
-0.03611	0.561	grey
0.02552	0.5389	grey
0.09763	0.1062	grey
0.07355	0.3495	grey
0.06817	0.3109	grey
0.02534	0.3488	grey
0.0299	0.3472	grey
0.01967	0.3938	grey
0.02311	0.6715	grey
0.01646	0.5308	grey
-0.107	0.0008543	grey
-0.01032	0.8043	grey
0.1034	0.05803	grey
0.1027	0.04424	grey
0.0893	0.009323	grey
0.1125	0.01775	grey
0.07338	0.007199	grey
0.1283	0.001144	grey
0.1312	0.0008971	grey
0.2361	3.184e-06	red
0.007462	0.8335	grey
-0.03345	0.3582	grey
0.1358	0.009022	grey
0.03259	0.2565	grey
0.03084	0.2724	grey
0.08546	0.05849	grey
0.1313	0.0006697	grey
-0.0472	0.1169	grey
0.3135	4.115e-09	red
0.1111	0.0182	grey
7.067e-06	0.9998	grey
0.0234	0.3403	grey
0.04996	0.1475	grey
-0.03324	0.3937	grey
-0.05082	0.104	grey
0.2014	1.884e-06	red
-0.05533	0.444	grey
0.03595	0.5239	grey
0.06704	0.009584	grey
0.03675	0.2339	grey
0.02703	0.3439	grey
-0.02591	0.3691	grey
-0.01147	0.7485	grey
0.1214	0.0007277	grey
0.07149	0.2807	grey
-0.01828	0.5405	grey
0.001889	0.9475	grey
-0.00467	0.9155	grey
0.01658	0.7872	grey
0.07122	0.1411	grey
0.1412	3.615e-06	red
-0.02032	0.6715	grey
0.02222	0.6639	grey
0.07643	0.2799	grey
0.0165	0.5371	grey
-0.006964	0.9021	grey
-0.003775	0.8967	grey
0.01841	0.5691	grey
0.05304	0.2373	grey
0.06725	0.1564	grey
0.0328	0.5262	grey
0.0402	0.26	grey
0.1069	0.05628	grey
0.05613	0.2084	grey
0.1045	0.001531	grey
-0.01899	0.5828	grey
0.02874	0.3461	grey
0.01122	0.6861	grey
0.01907	0.7442	grey
-0.02006	0.6031	grey
-0.006616	0.8449	grey
0.02121	0.6846	grey
-0.04836	0.4528	grey
0.008993	0.8131	grey
-0.01868	0.6214	grey
0.04905	0.5078	grey
0.07741	0.05902	grey
0.03925	0.09602	grey
-0.01373	0.6344	grey
-0.108	0.001076	grey
0.03627	0.3129	grey
0.0006019	0.983	grey
-0.01278	0.6824	grey
-0.01864	0.5557	grey
-0.01171	0.6957	grey
-0.005334	0.8832	grey
0.03176	0.1994	grey
0.0648	0.08573	grey
0.01611	0.4254	grey
-0.0008154	0.9828	grey
-0.004499	0.8657	grey
0.09945	0.06188	grey
0.009299	0.7822	grey
0.001667	0.9546	grey
-0.06158	0.3732	grey
0.03317	0.2616	grey
0.01938	0.6432	grey
0.02572	0.4398	grey
0.07141	0.1629	grey
0.01159	0.7181	grey
[truncated: 425,112 more rows]
