# Supplementary material for: TET2 mutations are associated with hypermethylation at key regulatory enhancers in normal and malignant hematopoiesis
Source: Nat Commun. 2021 Oct 18;12:6061. doi: 10.1038/s41467-021-26093-2 (PMC8523747; doi:10.1038/s41467-021-26093-2)
Supplement: Supplementary file 11 — Source Data [file 41467_2021_26093_MOESM11_ESM.zip › Source data/figure_1d.csv]

pval_cutoff	red_line	grey_line
3.288e-18	1	2.34131174337016e-06
6.062e-15	1	4.68262348662929e-06
1.178e-14	1	7.02393522999945e-06
1.643e-14	1	9.36524697325858e-06
1.723e-14	1	1.17065587166287e-05
2.762e-14	1	1.40478704598879e-05
2.869e-14	1	1.6389182203258e-05
3.664e-14	1	1.87304939465172e-05
2.191e-13	1	2.10718056898873e-05
2.574e-13	1	2.34131174331464e-05
1.773e-12	1	4.68262348662929e-05
5.829e-12	1	7.02393522995504e-05
1.019e-11	1	9.36524697326968e-05
1.387e-11	1	0.000117065587165843
3.519e-11	1	0.00014047870459899
4.415e-11	1	0.000163891822032247
6.999e-11	1	0.000187304939465394
8.97e-11	1	0.00021071805689854
1.122e-10	1	0.000234131174331687
7.537e-10	1	0.000468262348663484
2.566e-09	1	0.000702393522995171
6.839e-09	0.9975	0.000936524697326968
1.326e-08	0.996	0.00117065587165865
2.536e-08	0.995	0.00140478704599034
4.087e-08	0.994285714285714	0.00163891822032214
6.827e-08	0.99375	0.00187304939465383
1.081e-07	0.994444444444444	0.00210718056898562
1.61e-07	0.991	0.00234131174331731
2.937e-06	0.9705	0.00468262348663462
1.591e-05	0.947	0.00702393522995193
4.918e-05	0.92725	0.00936524697326924
0.0001183	0.9092	0.0117065587165865
0.0002394	0.891333333333333	0.0140478704599039
0.000425	0.875142857142857	0.0163891822032212
0.0006624	0.859125	0.0187304939465385
0.0009768	0.842888888888889	0.0210718056898558
0.001368	0.829	0.0234131174331731
0.009113	0.74075	0.0468262348663462
0.02192	0.697833333333333	0.0702393522995193
0.03766	0.668525	0.0936524697326925
0.05529	0.6513	0.117065587165866
0.07444	0.637016666666667	0.140478704599039
0.09448	0.6269	0.163891822032212
0.1158	0.6190125	0.187304939465385
0.1377	0.613044444444444	0.210718056898558
0.1601	0.60782	0.234131174331731
0.4034	0.5759	0.468262348663462
0.662	0.55899	0.702393522995193
0.9274	0.5469375	0.936524697326924
1	0.544354980321275	1
