# Supplementary material for: TET2 mutations are associated with hypermethylation at key regulatory enhancers in normal and malignant hematopoiesis
Source: Nat Commun. 2021 Oct 18;12:6061. doi: 10.1038/s41467-021-26093-2 (PMC8523747; doi:10.1038/s41467-021-26093-2)
Supplement: Supplementary file 11 — Source Data [file 41467_2021_26093_MOESM11_ESM.zip › Source data/figure_1e.csv]

pval	CHR	BP
0.5951	1	15865
0.8682	1	534242
0.3175	1	710097
0.8769	1	714177
0.2127	1	720865
0.258	1	758829
0.3683	1	763119
0.02129	1	779995
0.5963	1	805102
0.09856	1	805338
0.7438	1	805554
0.9657	1	812248
0.6206	1	812539
0.7004	1	812679
0.7882	1	812760
0.8696	1	813317
0.3274	1	834183
0.3069	1	834295
0.1895	1	834356
0.9827	1	837536
0.7927	1	838379
0.6735	1	838486
0.1889	1	839435
0.5466	1	839752
0.09168	1	840274
0.105	1	840618
0.774	1	841289
0.8156	1	843491
0.006453	1	843581
0.3137	1	844499
0.5803	1	845278
0.5116	1	845311
0.7069	1	845810
0.008947	1	846155
0.01605	1	846195
0.2685	1	846507
0.02117	1	846637
0.3554	1	846742
3.264e-06	1	847816
0.96	1	848379
0.2201	1	848409
0.6056	1	848440
4.899e-05	1	848609
2.083e-06	1	849540
0.4212	1	853876
0.7485	1	853925
0.4385	1	854766
0.5235	1	854824
0.4533	1	854838
0.2017	1	854918
0.07509	1	854951
0.4141	1	854966
0.4344	1	855046
0.4531	1	855425
0.01552	1	855445
0.001972	1	855544
0.4069	1	855649
0.4109	1	856059
0.1518	1	856685
0.8718	1	856693
0.001852	1	856914
0.2685	1	857657
0.8969	1	858362
0.9921	1	859173
0.04858	1	859719
0.7892	1	859844
0.8415	1	860008
0.3507	1	860022
0.09744	1	860185
0.8679	1	860613
0.861	1	860621
0.6734	1	860925
0.2781	1	860965
0.3498	1	861177
0.4148	1	861265
0.2343	1	861317
0.008441	1	861886
0.03055	1	864879
0.4728	1	865013
0.1664	1	865860
0.002147	1	867031
0.2768	1	867938
0.2679	1	869346
0.508	1	870791
0.8656	1	870958
0.9011	1	871033
0.9115	1	871057
0.517	1	871308
0.528	1	871441
0.8636	1	871546
0.1551	1	871980
0.0003349	1	872235
0.574	1	872385
0.6438	1	872737
0.08874	1	874697
0.1814	1	874896
0.2721	1	875345
0.9732	1	875880
0.6266	1	876249
0.1902	1	876551
0.3882	1	876870
0.5076	1	876993
0.5699	1	877489
0.4948	1	877641
0.8856	1	877647
0.6494	1	877876
0.5731	1	879375
0.09664	1	879383
0.1786	1	879415
0.02836	1	879958
0.8742	1	882546
0.4539	1	883538
0.349	1	884869
0.5787	1	884964
0.3759	1	886419
0.4613	1	886441
0.5202	1	886485
0.1364	1	886543
4.763e-09	1	887576
0.2985	1	888413
0.05936	1	888957
0.01635	1	889215
0.3048	1	891193
0.5469	1	892704
0.1252	1	892857
0.7196	1	892914
0.8545	1	892948
0.6273	1	894056
0.4551	1	894108
0.7528	1	894207
0.89	1	894257
0.4001	1	894587
0.6728	1	894601
0.1164	1	895869
0.9702	1	895988
0.3162	1	896226
0.5823	1	896305
0.0387	1	896310
0.5913	1	896316
0.002328	1	896763
0.9811	1	897308
0.3589	1	897500
0.6393	1	897590
0.1242	1	897949
0.1636	1	898397
0.6434	1	898852
0.05052	1	899434
0.2588	1	900424
0.8618	1	900550
0.08798	1	900832
0.3297	1	900945
0.06206	1	901062
0.9618	1	901449
0.7177	1	901685
0.585	1	901725
0.1684	1	901755
0.4598	1	901799
0.6436	1	901892
0.2142	1	902025
0.3728	1	902549
0.191	1	902653
0.3165	1	903543
0.1059	1	905988
0.322	1	906363
0.4807	1	906493
0.7371	1	906965
0.5813	1	907118
0.2849	1	907618
0.5594	1	907638
0.7928	1	907708
0.4909	1	909320
0.5813	1	910223
0.6008	1	911601
0.7752	1	911995
0.4626	1	912055
0.5164	1	914382
0.1405	1	916058
0.7387	1	916346
0.2229	1	916863
0.641	1	917118
0.8963	1	917249
0.6806	1	917642
0.7626	1	917655
0.1627	1	917661
0.5475	1	917819
0.9019	1	917892
0.5222	1	918415
0.8914	1	918696
0.3147	1	919422
0.5399	1	919731
0.1075	1	919916
0.5651	1	920580
0.54	1	922010
0.8414	1	931327
0.5154	1	933306
0.5759	1	933388
0.0152	1	933685
0.7164	1	933987
0.7819	1	934036
0.775	1	934197
0.77	1	934390
0.9951	1	934409
0.5871	1	934662
0.28	1	934907
0.07767	1	935139
0.2241	1	935456
0.5737	1	935861
0.7232	1	935863
0.7394	1	936091
0.223	1	936229
0.5374	1	936346
0.1688	1	936500
0.3437	1	936610
0.2247	1	936897
0.2792	1	936914
0.4958	1	937048
0.7738	1	937409
0.943	1	938905
0.2452	1	939448
0.8816	1	940782
0.3921	1	941382
0.2683	1	942161
0.1074	1	942198
0.4079	1	942295
0.9065	1	942329
0.1639	1	942451
0.8463	1	942471
0.02744	1	942489
0.7131	1	942498
0.211	1	942696
0.4319	1	943064
0.02982	1	943431
0.06261	1	943647
0.4668	1	944093
0.419	1	944439
0.0002298	1	944783
0.01247	1	944789
0.4448	1	945416
0.9814	1	946099
0.6676	1	946444
0.5783	1	946675
0.05371	1	946683
0.4406	1	946875
0.04297	1	947003
0.04964	1	947018
0.2246	1	947091
0.02349	1	947153
0.08308	1	947210
0.902	1	947343
0.7502	1	948625
0.6544	1	948627
0.9188	1	948740
0.3447	1	948879
0.1582	1	948893
0.802	1	949392
0.4056	1	949449
0.404	1	949634
0.6123	1	949850
0.6478	1	949893
4.174e-05	1	950971
0.7498	1	954619
0.2024	1	954631
0.7735	1	955083
0.225	1	955147
0.8298	1	955163
0.7891	1	955463
0.3746	1	955701
0.8951	1	955720
0.6628	1	955757
0.113	1	956108
0.6766	1	956217
0.8392	1	956299
0.9356	1	956799
0.1799	1	958274
0.2414	1	958351
0.2112	1	960761
0.02654	1	962651
0.2259	1	963599
0.4009	1	964497
0.3215	1	964506
0.3481	1	967561
0.1548	1	967967
0.06122	1	968395
0.6049	1	968558
0.906	1	969042
0.6979	1	969254
0.5955	1	969257
0.2049	1	969744
0.007601	1	969825
0.04186	1	970237
0.1134	1	970294
0.595	1	972225
0.2583	1	973595
0.3897	1	973887
0.4701	1	975551
0.4475	1	975667
0.4795	1	976168
0.795	1	976172
0.9476	1	976227
0.2558	1	976707
0.32	1	977003
0.3949	1	977896
0.2947	1	978214
0.2874	1	978398
0.06298	1	978573
0.3326	1	978664
0.9223	1	978667
0.2282	1	979268
0.5616	1	979484
0.6873	1	979589
0.1468	1	980112
0.06866	1	980304
0.9816	1	981164
0.01707	1	981222
0.7878	1	981392
0.06168	1	981566
0.4386	1	982189
0.9145	1	982225
0.9562	1	982308
0.4758	1	982491
0.09821	1	982918
0.2134	1	983039
0.7299	1	983260
0.755	1	983386
0.5296	1	983545
0.6734	1	983611
0.3061	1	984383
0.5945	1	984428
0.6703	1	984992
0.5891	1	985393
0.7137	1	986560
0.8876	1	986894
0.5555	1	987502
0.8392	1	988623
0.4734	1	989224
0.8279	1	989305
0.04554	1	989392
0.8347	1	990293
0.4071	1	990341
0.2639	1	990470
0.5179	1	990557
0.07293	1	991533
0.5893	1	991567
0.009895	1	991708
0.4695	1	994498
0.8881	1	994582
0.2536	1	994637
0.2755	1	995013
0.7425	1	995021
0.5906	1	995180
0.1761	1	995932
0.3403	1	996054
0.07618	1	996294
0.1336	1	997269
0.7766	1	997858
0.1731	1	998638
0.07662	1	999599
0.7028	1	999679
0.5139	1	999724
0.7528	1	999826
0.06261	1	999888
0.4293	1	1000856
0.1012	1	1001973
0.2727	1	1002068
0.9518	1	1002664
0.2628	1	1003126
0.5094	1	1003376
0.2764	1	1003417
0.1466	1	1003529
0.4414	1	1003755
0.4239	1	1003851
0.9694	1	1004260
0.2542	1	1004464
0.4075	1	1004775
0.8665	1	1005100
0.05302	1	1005170
0.006845	1	1005398
0.4444	1	1007730
0.003307	1	1008091
0.8306	1	1008207
0.001766	1	1009445
0.2682	1	1010638
0.7007	1	1014978
0.4382	1	1015447
0.08504	1	1016470
0.1994	1	1017019
0.5013	1	1017115
0.3339	1	1017318
0.2312	1	1017383
0.622	1	1018118
0.02873	1	1018254
0.02356	1	1018479
0.258	1	1019860
0.1436	1	1019902
0.5026	1	1019953
0.4979	1	1020002
0.0005349	1	1020365
0.9844	1	1020738
0.03725	1	1020820
0.3351	1	1021029
0.1961	1	1021210
0.1119	1	1021299
0.9462	1	1022530
0.1765	1	1022642
0.2967	1	1022900
0.02371	1	1022932
0.2689	1	1022995
0.1897	1	1023163
0.1135	1	1023247
0.6869	1	1023281
0.5233	1	1023319
0.9649	1	1023891
0.2949	1	1024212
0.9891	1	1024413
0.5604	1	1024513
0.000788	1	1024608
0.09181	1	1026255
0.5362	1	1026410
0.5492	1	1027520
0.1757	1	1027572
0.1917	1	1027716
0.8487	1	1027729
0.923	1	1028878
0.5663	1	1030656
0.8711	1	1042420
0.0151	1	1045382
0.5064	1	1045506
0.7442	1	1046086
0.06209	1	1046230
0.4433	1	1046324
0.07814	1	1047097
0.4508	1	1049864
0.69	1	1050110
0.08097	1	1050210
0.8964	1	1050579
0.4455	1	1050690
0.008097	1	1050737
0.4671	1	1051364
0.505	1	1051537
0.3923	1	1051657
0.5464	1	1051711
0.9386	1	1051895
0.2646	1	1051907
0.2684	1	1052094
0.5265	1	1052297
0.3335	1	1052600
0.4498	1	1052664
0.3875	1	1052886
0.08642	1	1052949
0.02043	1	1053027
0.0909	1	1053900
0.4703	1	1057683
0.005614	1	1058077
0.008873	1	1058439
0.8409	1	1058658
0.8583	1	1061521
0.4989	1	1061585
0.3263	1	1061647
0.6078	1	1062237
0.5926	1	1062793
0.8363	1	1063186
0.03541	1	1063527
0.8757	1	1063857
0.3697	1	1064122
0.5814	1	1064942
0.08807	1	1065028
0.4094	1	1065864
0.657	1	1065894
0.7232	1	1066277
0.1893	1	1066544
0.0005753	1	1067099
4.97e-05	1	1067163
9.075e-07	1	1067223
0.4047	1	1067397
0.2081	1	1068089
0.8565	1	1069929
0.4198	1	1070040
0.6147	1	1070325
0.7484	1	1072197
0.2535	1	1072370
0.9282	1	1072642
0.8507	1	1072839
0.4518	1	1072902
1.985e-06	1	1073424
0.03298	1	1073510
0.01655	1	1073529
0.6191	1	1074226
0.2508	1	1076166
0.3767	1	1076296
0.2592	1	1076431
0.3567	1	1078147
0.4871	1	1078295
0.2136	1	1078519
0.08822	1	1078901
0.6837	1	1079171
0.6614	1	1079561
0.8981	1	1079622
0.563	1	1079879
0.3393	1	1080611
0.1791	1	1083642
0.5507	1	1084147
0.5988	1	1084473
0.01392	1	1086777
0.7221	1	1086836
0.3787	1	1089668
0.623	1	1091669
0.09088	1	1092940
0.1231	1	1093212
0.1324	1	1093457
0.9697	1	1093940
0.5055	1	1094080
0.366	1	1095607
0.2417	1	1095737
0.4772	1	1096717
0.94	1	1096765
0.3628	1	1097027
0.3188	1	1097179
0.8386	1	1097233
0.1648	1	1097270
0.4001	1	1098001
0.203	1	1098070
0.01221	1	1098380
0.9979	1	1098900
0.4691	1	1098992
0.5447	1	1099051
0.8699	1	1099166
0.3259	1	1099563
0.4072	1	1099583
0.02096	1	1099630
0.8174	1	1099651
0.3102	1	1100035
0.1344	1	1100126
0.2719	1	1100360
0.3878	1	1100493
0.7888	1	1100557
0.5599	1	1101348
0.9792	1	1101431
0.6868	1	1101462
0.4011	1	1102276
0.03684	1	1102294
0.02023	1	1102389
0.3045	1	1102417
0.8042	1	1102446
0.4724	1	1102833
0.521	1	1102960
0.9871	1	1103225
0.5911	1	1103235
0.9619	1	1103266
0.001828	1	1103312
0.9146	1	1104257
0.05796	1	1104265
0.4698	1	1104316
0.2204	1	1104366
0.5374	1	1104399
0.07695	1	1104462
0.3313	1	1104526
0.09954	1	1105317
0.4993	1	1105518
0.2169	1	1106175
0.007041	1	1107439
0.6036	1	1108820
0.1996	1	1108860
0.2317	1	1108924
0.1441	1	1109012
0.2859	1	1109244
0.1939	1	1109486
0.1163	1	1109676
0.02746	1	1109832
0.1194	1	1109983
0.2252	1	1110107
0.4333	1	1110852
0.08428	1	1111095
0.8922	1	1113624
0.1002	1	1114172
0.8338	1	1114523
0.6018	1	1114579
0.6084	1	1114698
0.004116	1	1114912
0.02336	1	1114914
0.001674	1	1114963
0.4237	1	1115070
0.9628	1	1115083
0.8565	1	1115575
0.01085	1	1115729
0.3218	1	1115920
0.1343	1	1117473
4.66e-05	1	1117562
6.916e-05	1	1117625
0.6649	1	1118157
0.9193	1	1118338
0.9595	1	1118391
0.06066	1	1118934
0.02052	1	1118965
0.2782	1	1120617
0.006099	1	1121086
0.1969	1	1131983
0.2761	1	1132852
0.1787	1	1132962
0.9741	1	1132976
0.01627	1	1133215
0.2403	1	1133248
0.008227	1	1133550
0.2436	1	1134018
1.086e-05	1	1135492
0.0167	1	1135955
0.4264	1	1136401
0.7301	1	1136430
0.7841	1	1137099
0.19	1	1137117
0.3834	1	1139061
0.4098	1	1139603
0.08794	1	1140044
0.5596	1	1140664
0.5591	1	1141617
0.05472	1	1141790
0.8736	1	1141927
0.6778	1	1141934
0.8372	1	1141991
0.616	1	1142132
0.3042	1	1142215
0.09222	1	1142405
0.9969	1	1142617
0.6298	1	1142892
0.02742	1	1142932
0.8805	1	1143751
0.00916	1	1144012
0.182	1	1144203
0.4097	1	1144558
0.6267	1	1144658
0.4868	1	1144724
0.4552	1	1145618
0.08768	1	1145848
0.5384	1	1146777
0.9648	1	1146903
0.6083	1	1148315
0.4943	1	1148973
0.7419	1	1149091
0.1872	1	1149192
0.1652	1	1149211
0.4406	1	1149501
0.7538	1	1149661
0.0001134	1	1150322
0.5895	1	1150410
0.7833	1	1150416
0.2286	1	1150936
0.395	1	1152580
0.4794	1	1152914
0.1042	1	1153338
0.9818	1	1153690
0.3505	1	1153924
0.209	1	1154157
0.1535	1	1154318
0.1704	1	1154347
0.06337	1	1154853
0.3236	1	1155026
0.6028	1	1155472
0.1684	1	1155731
0.5511	1	1157541
0.5107	1	1157637
0.03835	1	1158081
0.9062	1	1158648
0.6857	1	1159282
0.7593	1	1159328
0.05848	1	1159412
0.6203	1	1160713
0.04891	1	1161069
0.3686	1	1162156
0.9962	1	1162176
0.6284	1	1162996
0.08094	1	1163192
0.7677	1	1163671
0.2424	1	1163886
0.5396	1	1163894
0.7488	1	1163950
0.2304	1	1165393
0.6573	1	1166824
0.1711	1	1166916
0.5114	1	1167310
0.9111	1	1167315
0.9298	1	1167389
0.7385	1	1168036
0.09847	1	1168432
0.3222	1	1168541
0.9794	1	1168550
0.7624	1	1169394
0.05363	1	1170069
0.0136	1	1171952
0.2441	1	1173264
0.9324	1	1173356
0.02431	1	1173622
0.2489	1	1173916
0.3712	1	1174190
0.5221	1	1175370
0.9427	1	1175851
0.3143	1	1176376
0.2229	1	1177703
0.1946	1	1178039
0.1601	1	1178045
0.3213	1	1178191
0.8105	1	1179747
0.6949	1	1181757
0.3346	1	1181769
0.4142	1	1181956
0.6122	1	1182226
0.2855	1	1182418
0.6012	1	1182424
0.2861	1	1182658
0.9495	1	1183257
0.9272	1	1186357
0.2845	1	1188173
0.8946	1	1189466
0.1281	1	1189640
0.314	1	1189797
0.01414	1	1190096
0.2729	1	1190137
0.3005	1	1190238
0.8746	1	1190541
0.3468	1	1190558
0.957	1	1190669
0.09337	1	1190778
0.8371	1	1190798
0.6193	1	1190932
0.4214	1	1193746
0.1333	1	1194603
0.5893	1	1195569
0.709	1	1196457
0.9335	1	1196725
0.3062	1	1196747
0.3192	1	1197095
0.8316	1	1197536
0.8362	1	1197551
0.04101	1	1198047
0.0003633	1	1198269
0.779	1	1199718
0.9534	1	1203167
0.7418	1	1203256
0.1998	1	1203436
0.5758	1	1203450
0.3895	1	1203564
0.5448	1	1203660
0.433	1	1206372
0.03135	1	1207789
0.03623	1	1208426
0.9329	1	1208573
0.3947	1	1208709
0.5712	1	1209196
0.1321	1	1209673
0.2759	1	1209696
0.1483	1	1209720
0.3339	1	1210100
0.6148	1	1214601
0.3079	1	1214622
0.8205	1	1216347
0.4306	1	1216441
0.1596	1	1217103
0.8331	1	1217130
0.3934	1	1217159
0.6835	1	1217511
0.0071	1	1217658
0.2945	1	1217664
0.2083	1	1220092
0.2257	1	1221823
0.215	1	1222184
0.4449	1	1222895
0.2666	1	1222942
0.827	1	1223442
0.748	1	1225219
0.3296	1	1225781
0.08549	1	1226776
0.9357	1	1226929
0.1931	1	1227138
0.5447	1	1227307
0.1831	1	1228011
0.6281	1	1228289
0.04193	1	1228383
0.4049	1	1228990
0.8455	1	1229105
0.9914	1	1229112
0.7345	1	1229351
0.2605	1	1229534
0.7434	1	1229589
0.3383	1	1229790
0.5903	1	1230073
0.2233	1	1230919
0.6611	1	1231878
0.5945	1	1232482
0.008486	1	1233542
0.8973	1	1234354
6.819e-08	1	1234367
0.5259	1	1234844
0.1395	1	1235430
0.1224	1	1237203
0.3502	1	1238436
0.004233	1	1238595
5.763e-06	1	1238678
2.229e-06	1	1238702
0.001468	1	1238797
0.05124	1	1239259
0.4938	1	1239999
0.6763	1	1241087
0.264	1	1241672
0.2099	1	1242730
0.767	1	1242732
0.5177	1	1242757
0.6398	1	1242895
0.874	1	1242997
0.8966	1	1243003
0.9015	1	1243460
0.8021	1	1243562
0.8508	1	1243564
0.2733	1	1243573
0.3818	1	1243669
0.2361	1	1244060
0.7015	1	1244356
0.668	1	1244644
0.3525	1	1245014
0.1528	1	1245040
0.2498	1	1245076
0.006933	1	1245184
0.3721	1	1245697
0.8322	1	1245708
0.07128	1	1246414
0.1479	1	1246907
0.3502	1	1247929
0.582	1	1248233
0.4205	1	1248342
0.8251	1	1248347
0.3244	1	1248492
0.8703	1	1249102
0.9466	1	1249367
0.7225	1	1254228
0.009568	1	1254482
0.2595	1	1254547
0.9633	1	1256513
0.2525	1	1257581
0.03332	1	1258554
0.2455	1	1259070
0.4628	1	1259676
0.6052	1	1259679
0.4183	1	1259698
0.8658	1	1259909
0.5306	1	1259944
0.9868	1	1259947
0.3767	1	1260157
0.953	1	1260496
0.4188	1	1261347
0.2643	1	1261353
0.2995	1	1261797
0.2854	1	1262717
0.3406	1	1262818
0.4178	1	1263095
0.479	1	1263239
0.3176	1	1264265
0.001	1	1265243
0.001711	1	1265354
0.5379	1	1266178
0.7327	1	1266468
0.3194	1	1266548
0.7233	1	1266657
0.6316	1	1266700
0.007589	1	1266781
0.4809	1	1267117
0.9615	1	1267193
0.381	1	1267201
0.7838	1	1267252
0.2066	1	1267436
0.08157	1	1267559
0.9834	1	1267745
0.7433	1	1268144
0.3258	1	1268243
0.7364	1	1268469
0.2823	1	1268793
0.9463	1	1268942
0.02008	1	1269219
0.6079	1	1269399
0.254	1	1270137
0.2107	1	1270995
0.1358	1	1271478
0.1488	1	1271760
0.6768	1	1271862
0.3443	1	1272398
0.5788	1	1272415
0.7399	1	1272477
0.6895	1	1272559
0.7978	1	1273375
0.2164	1	1273442
0.8912	1	1273707
0.5569	1	1274420
0.1563	1	1275137
0.4802	1	1275578
0.5099	1	1275714
0.618	1	1276019
0.8186	1	1277441
0.2774	1	1277465
0.03089	1	1277499
0.6919	1	1277912
0.1116	1	1277995
0.9434	1	1280157
0.3043	1	1281005
0.04863	1	1281622
0.779	1	1282742
0.9788	1	1284268
0.2869	1	1284316
0.1619	1	1284440
0.9201	1	1285239
0.7325	1	1285252
0.3766	1	1286917
0.0002675	1	1287259
0.02707	1	1288586
0.03655	1	1289806
0.05253	1	1289835
0.2752	1	1290092
0.02691	1	1290212
0.3286	1	1290554
0.006146	1	1290708
0.03236	1	1290712
0.5117	1	1293868
0.3004	1	1294006
0.05008	1	1294018
0.2605	1	1294140
0.5686	1	1294629
0.7966	1	1294881
0.8018	1	1295077
0.1432	1	1296093
0.3854	1	1296488
0.7616	1	1296671
0.747	1	1296956
0.009916	1	1297202
0.02366	1	1297240
0.5201	1	1297567
0.06483	1	1297576
0.01733	1	1306946
0.753	1	1307667
0.5524	1	1309161
0.7561	1	1309331
0.8206	1	1309477
0.7969	1	1310123
0.6088	1	1310147
0.3273	1	1310280
0.6623	1	1310715
0.8895	1	1310775
0.7452	1	1310815
0.1116	1	1310978
5.237e-05	1	1311909
0.002865	1	1312144
0.6333	1	1313144
0.5162	1	1321869
0.3162	1	1321914
0.6613	1	1322461
0.1241	1	1322654
0.1113	1	1322783
0.1207	1	1322789
0.01207	1	1322923
0.681	1	1323192
0.07574	1	1326152
0.8725	1	1326204
0.9293	1	1327484
0.4773	1	1328033
0.3725	1	1329036
0.06759	1	1329044
0.167	1	1333778
0.06239	1	1334036
0.642	1	1334334
0.2113	1	1334508
0.6141	1	1334575
0.5789	1	1334791
0.229	1	1334798
0.3551	1	1334803
0.9182	1	1334814
0.2344	1	1335315
0.8669	1	1335424
0.5976	1	1335569
0.8825	1	1335601
0.7467	1	1335706
0.1254	1	1336592
0.7169	1	1338100
0.3544	1	1341852
0.4001	1	1342230
0.003862	1	1342361
0.4133	1	1342558
0.2663	1	1342566
0.812	1	1342720
0.6494	1	1342795
0.953	1	1343077
0.9392	1	1343130
0.8598	1	1343260
0.1139	1	1343355
0.2858	1	1344064
0.2983	1	1345158
0.6204	1	1347671
0.1964	1	1347832
0.7448	1	1355235
0.2518	1	1355999
0.1784	1	1356565
0.001203	1	1356728
0.9464	1	1356764
0.09116	1	1356902
0.5634	1	1357361
0.4142	1	1358016
0.6828	1	1358094
0.0393	1	1358109
0.7999	1	1360499
0.1121	1	1360970
0.9042	1	1361077
0.0001909	1	1361216
3.645e-05	1	1361655
7.386e-06	1	1361666
4.226e-05	1	1361729
0.6859	1	1363280
0.5905	1	1363291
0.3376	1	1365911
0.1361	1	1366206
0.5025	1	1368846
0.7652	1	1369466
0.8935	1	1369616
0.8051	1	1369772
0.8079	1	1369793
0.02326	1	1369934
0.1231	1	1369948
0.8482	1	1370722
0.3164	1	1370768
0.1789	1	1370775
0.5046	1	1371347
0.1092	1	1371844
0.112	1	1372677
0.6835	1	1373044
0.03179	1	1373316
0.3312	1	1374310
0.1151	1	1374601
0.05936	1	1374669
0.9056	1	1375448
0.442	1	1375480
0.247	1	1375556
0.533	1	1375845
0.4878	1	1375967
0.9294	1	1376051
0.00515	1	1376740
0.09922	1	1377525
0.67	1	1377656
0.4668	1	1377938
0.2491	1	1378060
0.01713	1	1384038
6.105e-08	1	1384930
0.6507	1	1385047
0.3459	1	1385171
0.2076	1	1385371
0.0654	1	1389888
0.5528	1	1391102
0.7121	1	1392347
0.4058	1	1395945
0.502	1	1396086
0.07983	1	1396125
0.1374	1	1397297
0.2206	1	1397524
0.2795	1	1397837
0.157	1	1398348
0.04435	1	1403857
0.6505	1	1404073
0.1184	1	1406266
0.6388	1	1406845
0.2149	1	1406955
0.6615	1	1407001
0.5143	1	1407180
0.8797	1	1407183
0.08027	1	1408104
0.4887	1	1410849
0.4831	1	1412645
0.08799	1	1412855
0.3967	1	1415868
0.7552	1	1417247
0.218	1	1421383
0.8784	1	1423784
0.2889	1	1425726
0.5164	1	1431505
0.7164	1	1446840
0.7442	1	1447047
0.5368	1	1447201
0.969	1	1447235
0.8907	1	1447365
0.4508	1	1447374
0.994	1	1447564
0.2652	1	1447567
0.1109	1	1449202
0.009215	1	1451134
0.7816	1	1454149
0.8013	1	1455303
0.6743	1	1455374
0.3528	1	1457042
0.6191	1	1458397
0.5628	1	1458739
0.9263	1	1460663
0.3077	1	1462754
0.05044	1	1462956
0.1051	1	1462973
0.3139	1	1464509
0.5523	1	1465190
0.6132	1	1469787
0.5981	1	1470836
0.972	1	1470905
0.08052	1	1471017
0.03202	1	1471210
0.8355	1	1471938
0.9237	1	1472079
0.9202	1	1472146
0.4678	1	1473141
0.9931	1	1473147
0.09062	1	1473193
0.000103	1	1473319
0.2704	1	1473370
0.5019	1	1473443
0.4684	1	1473747
0.1148	1	1474224
0.2981	1	1474399
0.0646	1	1475143
0.09344	1	1475209
0.0311	1	1475265
0.4667	1	1475644
0.9427	1	1475675
0.01718	1	1475737
0.3252	1	1475742
0.01633	1	1476269
0.5592	1	1476551
4.944e-09	1	1476661
0.4827	1	1476845
0.3827	1	1477025
0.1919	1	1477098
0.1198	1	1477123
0.004575	1	1477194
0.8005	1	1477616
0.04288	1	1477931
0.00103	1	1478170
0.6068	1	1478665
0.6074	1	1478680
0.3183	1	1478827
0.03131	1	1479238
0.3849	1	1480603
0.458	1	1483130
0.05326	1	1483206
0.6353	1	1483257
0.16	1	1486459
0.783	1	1487068
0.002628	1	1487266
0.06035	1	1487445
0.0002433	1	1487538
0.5149	1	1488581
0.2944	1	1489544
0.1624	1	1489793
0.9629	1	1490216
0.1943	1	1490676
0.05538	1	1490809
0.02088	1	1490906
0.09274	1	1492513
0.2995	1	1494641
0.6842	1	1494726
0.9743	1	1496410
0.1204	1	1496762
0.144	1	1496856
0.4166	1	1496934
0.5731	1	1496936
0.6303	1	1498081
0.3433	1	1499694
0.8901	1	1500093
0.03928	1	1500958
0.08512	1	1502606
0.5846	1	1507138
0.2014	1	1509362
0.3546	1	1509833
0.0803	1	1510359
0.8152	1	1510364
0.2607	1	1510427
0.4793	1	1510437
0.5985	1	1510566
0.07238	1	1510598
0.8471	1	1510719
0.9304	1	1510883
0.5034	1	1513877
0.1172	1	1525422
0.3852	1	1525452
0.009564	1	1525488
0.6091	1	1533852
0.2278	1	1534392
0.08247	1	1534514
0.7788	1	1534984
0.2418	1	1535155
0.5365	1	1536054
0.03729	1	1536101
0.001901	1	1537543
0.5904	1	1539923
0.7309	1	1543828
0.1163	1	1546691
0.00812	1	1549615
0.08055	1	1549699
0.1865	1	1549799
0.03022	1	1549818
0.131	1	1550031
0.1651	1	1550479
0.1864	1	1550648
0.9642	1	1550660
0.9346	1	1550770
0.4952	1	1550773
0.03421	1	1550779
0.1288	1	1550864
0.4426	1	1550879
0.3784	1	1550886
0.08993	1	1551902
0.2391	1	1551964
0.09075	1	1552796
0.4582	1	1553405
0.8927	1	1556707
0.1914	1	1558097
0.9251	1	1558622
0.6928	1	1558726
0.9113	1	1558936
0.5238	1	1559155
0.359	1	1560531
0.3601	1	1560804
0.1073	1	1560894
0.8516	1	1562110
0.5741	1	1562397
0.5188	1	1562771
6.12e-11	1	1563001
1.798e-07	1	1563096
0.1738	1	1563500
0.01131	1	1564422
0.0013	1	1564425
0.007038	1	1564482
0.0005572	1	1564920
0.007735	1	1565025
0.01546	1	1565027
0.02177	1	1565541
0.0127	1	1565856
0.001602	1	1565931
0.3429	1	1566351
0.03533	1	1566374
0.3299	1	1566687
0.2572	1	1566699
0.4161	1	1566860
0.6761	1	1567131
0.5975	1	1567257
0.6649	1	1567820
0.8077	1	1573181
0.2532	1	1576591
0.4493	1	1590443
0.9892	1	1590447
0.173	1	1590459
0.6333	1	1590479
0.05304	1	1590632
0.7919	1	1590640
0.3919	1	1590717
0.1902	1	1597086
0.4037	1	1597454
0.9508	1	1597527
0.3487	1	1597720
0.6941	1	1599978
0.3013	1	1600982
0.8905	1	1601205
0.7272	1	1601380
0.8495	1	1602481
0.9466	1	1602585
0.2469	1	1602656
0.2177	1	1602685
0.3493	1	1602789
0.924	1	1602914
0.9525	1	1603013
0.3018	1	1603847
0.4479	1	1603934
0.7204	1	1609388
0.3905	1	1609551
0.3708	1	1609972
0.9266	1	1610660
0.9973	1	1611937
0.6106	1	1611999
0.9558	1	1613704
0.9623	1	1613911
0.9237	1	1613982
0.7951	1	1614009
0.1388	1	1615736
0.8401	1	1625395
0.565	1	1630992
0.4879	1	1631037
0.66	1	1631100
2.029e-06	1	1642075
0.6465	1	1646882
0.4013	1	1655838
0.336	1	1655867
0.3073	1	1655942
0.02678	1	1656592
0.1494	1	1674679
0.0322	1	1680232
0.6316	1	1683176
0.5157	1	1683738
0.9112	1	1683796
0.6652	1	1683872
0.3088	1	1684095
0.6463	1	1684311
0.8316	1	1684399
0.05314	1	1685553
0.52	1	1685723
0.06886	1	1685832
0.207	1	1685854
0.6863	1	1685970
0.884	1	1687532
0.05134	1	1687729
0.003069	1	1688123
0.1484	1	1688446
0.5929	1	1688883
0.0608	1	1688976
0.4368	1	1689012
0.02373	1	1689452
0.01134	1	1689610
0.05358	1	1689887
0.006562	1	1690389
0.0008483	1	1690840
0.04069	1	1691817
0.1687	1	1691916
0.4369	1	1692062
0.07249	1	1693368
1.764e-07	1	1695391
0.1116	1	1695509
0.8961	1	1695585
0.7474	1	1696692
0.04866	1	1709203
0.4714	1	1709597
0.9591	1	1710158
0.2502	1	1710208
0.6717	1	1710237
0.3881	1	1710265
0.7006	1	1710561
0.828	1	1710663
9.687e-09	1	1711069
0.0001236	1	1711185
0.3125	1	1712021
0.3208	1	1712885
0.7074	1	1713676
0.01055	1	1713944
0.1876	1	1713950
0.7785	1	1714001
0.3316	1	1714140
0.6723	1	1714271
0.09023	1	1715039
0.5323	1	1717822
0.425	1	1718809
0.4885	1	1718835
0.9738	1	1718852
0.7368	1	1720537
0.458	1	1727796
0.5828	1	1731415
0.8742	1	1735887
0.09754	1	1747243
0.9074	1	1750560
0.01544	1	1758731
0.003191	1	1765440
5.324e-08	1	1774322
0.2483	1	1790217
0.7794	1	1795408
0.008328	1	1795891
0.6471	1	1795945
0.5595	1	1804256
0.4077	1	1812359
0.002053	1	1820656
0.105	1	1821422
0.4073	1	1821981
0.2355	1	1822066
0.3149	1	1822194
0.6097	1	1822399
0.4388	1	1822401
0.7559	1	1822862
0.5679	1	1822883
0.9073	1	1822912
0.6662	1	1822972
0.4241	1	1823305
0.5804	1	1823379
0.786	1	1825861
0.3909	1	1826227
0.3403	1	1830693
0.01581	1	1833078
0.988	1	1837873
0.02894	1	1838518
0.002226	1	1839959
0.5668	1	1840100
0.4794	1	1840201
0.08094	1	1840436
0.1945	1	1840482
0.02186	1	1841314
0.6736	1	1843940
0.003774	1	1844801
0.2768	1	1845396
0.1512	1	1845940
0.02914	1	1846001
0.1224	1	1846046
0.3618	1	1846098
0.1427	1	1846154
0.85	1	1846340
0.1782	1	1846591
0.4945	1	1847864
0.1496	1	1848649
0.6026	1	1849073
0.1412	1	1849195
0.4292	1	1849305
0.9187	1	1850275
0.6108	1	1850414
0.7754	1	1850582
0.767	1	1850733
0.6559	1	1850736
0.3908	1	1850738
0.685	1	1850925
0.3935	1	1850932
0.4407	1	1851035
0.6671	1	1851056
0.9681	1	1851083
0.7776	1	1851135
0.4716	1	1851165
0.4736	1	1851347
0.2762	1	1851372
0.8757	1	1851384
0.314	1	1851416
0.9241	1	1851439
0.7293	1	1851474
0.09529	1	1851542
0.7941	1	1851910
0.8288	1	1852164
0.03538	1	1852216
0.6788	1	1852238
0.1208	1	1852604
0.9692	1	1854473
0.2999	1	1855209
0.3395	1	1855303
0.9721	1	1855324
0.8975	1	1856073
0.2133	1	1857514
0.2317	1	1858037
0.8468	1	1858106
0.01138	1	1858286
0.1057	1	1859247
0.5016	1	1859438
0.3065	1	1860127
0.5882	1	1860133
0.358	1	1860337
0.5754	1	1861675
0.8196	1	1861806
0.299	1	1861922
0.6535	1	1868501
0.2946	1	1868638
0.4935	1	1870495
0.1308	1	1871162
0.8261	1	1871278
0.4852	1	1871823
0.169	1	1871963
0.1193	1	1872033
0.212	1	1873499
0.5175	1	1873750
0.6029	1	1874140
0.8874	1	1874488
0.119	1	1874742
0.2985	1	1874898
0.958	1	1875780
0.7391	1	1875803
0.03351	1	1875876
0.8064	1	1877535
0.1995	1	1877730
0.1727	1	1878395
0.06398	1	1878565
0.0458	1	1882619
0.09883	1	1885948
0.9911	1	1886543
0.1927	1	1886765
0.08658	1	1886865
0.05315	1	1888282
0.9531	1	1888447
0.6104	1	1889099
0.2867	1	1889213
0.5585	1	1889924
0.6541	1	1890152
0.8105	1	1890171
0.4124	1	1891578
0.7847	1	1893502
0.5815	1	1895061
0.8464	1	1895110
0.233	1	1895206
0.4989	1	1896429
0.5164	1	1896470
0.6726	1	1897585
0.6538	1	1897728
0.9994	1	1897785
0.1244	1	1901073
0.5424	1	1903425
0.8564	1	1905080
0.1734	1	1905575
0.1997	1	1905618
0.7349	1	1906334
0.03798	1	1906621
0.04082	1	1906947
0.1435	1	1907127
0.7778	1	1907395
0.8523	1	1907658
0.3127	1	1909092
0.4703	1	1910431
0.04521	1	1911386
0.7858	1	1911471
0.7868	1	1912065
0.4884	1	1912185
0.9139	1	1912606
0.163	1	1913527
0.4067	1	1913544
0.01307	1	1914597
0.1646	1	1914707
0.1777	1	1916344
0.206	1	1916718
0.004248	1	1916894
0.03994	1	1917911
0.9797	1	1920339
0.7683	1	1920667
0.7856	1	1927864
0.992	1	1932335
0.0009018	1	1935048
0.04029	1	1935125
0.9913	1	1935289
0.8936	1	1935445
0.04714	1	1935535
0.07344	1	1935561
0.04004	1	1936611
0.3222	1	1936711
0.1414	1	1938655
0.7106	1	1946008
0.1203	1	1946325
0.4156	1	1946355
0.2208	1	1946688
0.1074	1	1949354
0.1669	1	1950036
0.004008	1	1950111
0.8911	1	1950415
0.8659	1	1950616
0.4143	1	1950725
0.3578	1	1951356
0.5325	1	1951466
0.4786	1	1951514
0.6191	1	1953059
0.906	1	1953109
0.137	1	1953419
0.6507	1	1955124
0.5462	1	1955762
0.03649	1	1957073
0.6113	1	1957320
0.9896	1	1957385
0.8378	1	1957620
0.8662	1	1957711
0.2587	1	1957805
0.01214	1	1959442
0.03018	1	1959497
0.06112	1	1959630
0.00268	1	1959747
0.0874	1	1959813
0.3599	1	1959832
0.9829	1	1960689
0.5727	1	1960717
0.979	1	1960943
0.9602	1	1961075
0.09671	1	1961111
0.7038	1	1961628
0.001934	1	1961743
0.1076	1	1961762
0.1851	1	1962016
0.881	1	1962082
0.9193	1	1963794
0.431	1	1963970
0.9806	1	1965063
0.7968	1	1969334
0.1964	1	1970955
0.4002	1	1972776
0.4998	1	1974661
0.1934	1	1974698
0.005763	1	1974826
0.987	1	1974941
0.2654	1	1976124
0.3007	1	1976394
0.5564	1	1976541
0.8778	1	1976612
0.05403	1	1976627
0.6798	1	1978115
0.1455	1	1978732
0.1187	1	1981217
0.09632	1	1981268
0.1804	1	1981270
0.1527	1	1981548
0.2532	1	1981816
0.2962	1	1981825
0.696	1	1982434
0.4985	1	1982688
0.4305	1	1982791
0.07879	1	1983003
0.8733	1	1983033
0.5712	1	1983774
0.4034	1	1985500
0.1776	1	1986139
0.1021	1	1986220
0.5933	1	1986275
0.1351	1	1987129
0.8236	1	1988681
0.6556	1	1988767
0.5746	1	1988808
0.7274	1	1990780
0.2762	1	1990868
0.03038	1	1990986
0.2478	1	1991051
6.827e-08	1	1991521
0.294	1	1992232
0.7612	1	1992534
0.425	1	1992687
0.3551	1	1993016
0.8609	1	1993510
0.7942	1	1998863
0.8565	1	1999046
0.869	1	1999183
0.9678	1	1999533
0.8945	1	2000462
0.4876	1	2000508
0.07287	1	2000679
0.4243	1	2001651
0.08701	1	2002329
0.5176	1	2002722
0.7588	1	2002884
0.9577	1	2003198
0.4983	1	2003274
0.621	1	2003326
0.9515	1	2003577
0.7642	1	2003605
0.5947	1	2003650
0.9487	1	2003864
0.8733	1	2004057
0.8637	1	2004163
0.9708	1	2004222
4.729e-06	1	2004346
0.1727	1	2004636
0.7649	1	2004968
0.01271	1	2005132
0.6061	1	2005180
0.6699	1	2005260
0.111	1	2005320
0.8212	1	2005489
0.944	1	2005560
0.8174	1	2005564
0.9334	1	2006032
0.9143	1	2006465
0.0045	1	2006656
0.5209	1	2006896
0.3624	1	2008365
0.5495	1	2008510
0.4493	1	2008579
0.543	1	2010959
0.4993	1	2011913
0.2076	1	2012218
0.334	1	2012434
0.4868	1	2013507
0.7979	1	2013748
0.5718	1	2013930
0.6553	1	2014244
0.2859	1	2014371
0.08713	1	2014547
0.1468	1	2014628
0.3936	1	2015815
0.4371	1	2015974
0.7167	1	2016789
0.606	1	2016915
0.1619	1	2017010
0.1244	1	2017918
0.02579	1	2019526
0.5096	1	2020591
0.8069	1	2020870
0.1557	1	2021003
0.3189	1	2022951
0.357	1	2023157
0.4036	1	2023258
0.3912	1	2023482
0.6741	1	2023794
0.1745	1	2024593
0.4354	1	2025206
0.391	1	2025769
0.3951	1	2025796
0.3108	1	2026193
0.5758	1	2026224
0.3416	1	2027575
0.3647	1	2027983
0.1528	1	2028213
0.3259	1	2029012
0.6236	1	2030462
0.6512	1	2030817
0.1709	1	2032058
0.0006112	1	2035087
0.2261	1	2035295
0.06328	1	2035462
0.001977	1	2035780
4.738e-05	1	2036283
0.0005684	1	2036398
0.0008318	1	2036508
2.483e-07	1	2036643
0.02631	1	2037476
0.6586	1	2038377
0.5745	1	2038593
0.0135	1	2038628
0.8273	1	2038940
3.685e-06	1	2039671
0.1207	1	2040400
0.2027	1	2040968
0.6827	1	2041072
0.5817	1	2041103
0.413	1	2041228
0.05354	1	2041764
0.3632	1	2043037
0.2731	1	2043439
0.3454	1	2043450
0.649	1	2043761
0.103	1	2043799
0.7168	1	2043853
0.5677	1	2045413
0.5455	1	2045682
0.8544	1	2046506
0.8206	1	2046702
0.7261	1	2046783
0.4349	1	2046864
0.1748	1	2046928
0.9059	1	2047581
0.2586	1	2048946
0.1078	1	2056109
0.4969	1	2057439
0.3087	1	2058230
0.2984	1	2058417
0.8323	1	2058790
0.3489	1	2058941
0.0454	1	2059086
0.2312	1	2060014
0.4703	1	2060236
0.001513	1	2060642
0.7929	1	2061836
0.2316	1	2062664
0.07983	1	2063799
0.005421	1	2063875
0.4075	1	2063966
0.2475	1	2064046
0.1073	1	2064216
0.01203	1	2064441
0.4541	1	2064691
0.8561	1	2064765
0.8613	1	2064819
0.6049	1	2065242
0.6418	1	2065263
0.6265	1	2066006
0.4024	1	2066167
0.4014	1	2066430
0.383	1	2066446
0.03287	1	2066631
0.7877	1	2066981
0.2187	1	2069012
0.1422	1	2071316
0.3326	1	2073900
0.001217	1	2074268
0.6659	1	2078117
1.333e-09	1	2080081
0.1453	1	2080710
3.741e-05	1	2081984
0.5516	1	2082315
0.2622	1	2082349
0.9241	1	2082522
0.1507	1	2084246
0.05083	1	2084319
0.5276	1	2084391
0.2459	1	2084519
0.7228	1	2084595
0.8093	1	2085232
0.08878	1	2085526
0.9873	1	2085717
0.3349	1	2085751
0.5915	1	2088708
0.07366	1	2089384
0.003983	1	2089555
0.02614	1	2089924
0.4154	1	2090814
7.024e-06	1	2090953
0.03026	1	2091066
0.9922	1	2092394
8.585e-06	1	2092526
0.1909	1	2092853
0.7812	1	2094483
0.3781	1	2096582
0.9309	1	2096722
0.5401	1	2097158
0.2804	1	2098929
0.91	1	2099468
0.4408	1	2099495
0.5471	1	2099745
0.4043	1	2099845
0.7864	1	2099891
0.2768	1	2100169
0.3237	1	2100232
0.03228	1	2100365
0.9832	1	2100435
0.7904	1	2100864
0.04635	1	2100984
0.02216	1	2101479
0.4946	1	2102170
0.5624	1	2103155
0.6351	1	2103575
0.04917	1	2103645
0.7712	1	2104223
0.2698	1	2104478
0.2542	1	2104641
0.5961	1	2104786
0.001227	1	2104886
0.2288	1	2105154
0.129	1	2105343
0.9267	1	2105392
0.06176	1	2106222
0.9894	1	2106365
0.4994	1	2106400
0.8603	1	2106620
0.7784	1	2106732
0.4217	1	2107410
0.6133	1	2107451
0.1456	1	2107669
0.2371	1	2108748
0.5396	1	2109138
8.108e-05	1	2109388
0.8571	1	2109816
0.468	1	2109923
0.2765	1	2109999
0.2478	1	2111330
0.8523	1	2111868
0.04911	1	2111912
0.5037	1	2112006
0.9656	1	2113911
0.5297	1	2115256
0.8106	1	2116287
0.2626	1	2116458
0.2218	1	2116597
0.6129	1	2116747
0.2724	1	2117425
0.3991	1	2117733
0.8488	1	2118131
0.9487	1	2118288
0.006798	1	2119531
0.02283	1	2119550
0.04061	1	2119992
0.06728	1	2120985
0.05736	1	2121039
0.1067	1	2121349
0.2691	1	2121449
0.362	1	2121521
0.5646	1	2121724
0.4473	1	2122601
0.2594	1	2125049
0.589	1	2125114
0.3728	1	2125122
0.09997	1	2125124
0.03989	1	2125182
0.02305	1	2125186
0.1255	1	2125243
0.5106	1	2125979
0.6471	1	2126151
0.9702	1	2126306
0.1139	1	2126372
0.831	1	2126389
0.4266	1	2126425
0.5295	1	2126479
0.6294	1	2126641
0.5608	1	2126776
0.004385	1	2127505
0.02542	1	2130580
0.007393	1	2133731
0.07258	1	2135589
0.0416	1	2135945
0.2934	1	2136217
0.5186	1	2136845
0.003076	1	2136847
0.9687	1	2137067
0.1411	1	2137307
0.03867	1	2137325
0.2879	1	2137665
0.002753	1	2138442
0.1272	1	2138757
0.03719	1	2138953
0.33	1	2139175
0.779	1	2139235
0.5471	1	2139327
0.2703	1	2139657
0.2865	1	2139905
0.8333	1	2140551
0.2733	1	2142534
0.3718	1	2144002
0.9368	1	2144244
0.774	1	2144873
0.5806	1	2145116
0.7997	1	2145258
0.4522	1	2145276
0.1144	1	2146288
0.06281	1	2147513
0.02118	1	2155728
3.533e-05	1	2156394
0.9039	1	2158622
0.9218	1	2158638
0.5504	1	2158915
0.561	1	2159040
0.5389	1	2159351
0.1062	1	2159365
0.3495	1	2159369
0.3109	1	2159373
0.3488	1	2160249
0.3472	1	2160297
0.3938	1	2160666
0.6715	1	2161013
0.5308	1	2161049
0.0008543	1	2161886
0.8043	1	2162001
0.05803	1	2162506
0.04424	1	2162682
0.009323	1	2162931
0.01775	1	2163437
0.007199	1	2163472
0.001144	1	2163529
0.0008971	1	2164542
3.184e-06	1	2164602
0.8335	1	2165579
0.3582	1	2166155
0.009022	1	2169282
0.2565	1	2169407
0.2724	1	2170956
0.05849	1	2171212
0.0006697	1	2171253
0.1169	1	2171834
4.115e-09	1	2173571
0.0182	1	2174725
0.9998	1	2174798
0.3403	1	2174895
0.1475	1	2179933
0.3937	1	2180027
0.104	1	2180697
1.884e-06	1	2182126
0.444	1	2182373
0.5239	1	2182612
0.009584	1	2183365
0.2339	1	2183438
0.3439	1	2185733
0.3691	1	2187457
0.7485	1	2188349
0.0007277	1	2188767
0.2807	1	2188894
0.5405	1	2189027
0.9475	1	2190850
0.9155	1	2191299
0.7872	1	2191354
0.1411	1	2191558
3.615e-06	1	2191658
0.6715	1	2193454
0.6639	1	2193741
0.2799	1	2194050
0.5371	1	2198760
0.9021	1	2198879
0.8967	1	2200890
0.5691	1	2200962
0.2373	1	2200984
0.1564	1	2201246
0.5262	1	2202028
0.26	1	2202931
0.05628	1	2203012
0.2084	1	2203045
0.001531	1	2203589
0.5828	1	2203648
0.3461	1	2205213
0.6861	1	2205396
0.7442	1	2205498
0.6031	1	2205770
0.8449	1	2205824
0.6846	1	2205902
0.4528	1	2206662
0.8131	1	2207859
0.6214	1	2209140
0.5078	1	2209254
0.05902	1	2209341
0.09602	1	2209957
0.6344	1	2210335
0.001076	1	2211524
0.3129	1	2213966
0.983	1	2214240
0.6824	1	2216264
0.5557	1	2218432
0.6957	1	2218495
0.8832	1	2218549
0.1994	1	2219336
0.08573	1	2219932
0.4254	1	2220317
0.9828	1	2220497
0.8657	1	2221807
0.06188	1	2222253
0.7822	1	2222419
0.9546	1	2222440
0.3732	1	2222486
0.2616	1	2222674
0.6432	1	2224678
0.4398	1	2224791
0.1629	1	2225107
0.7181	1	2225139
[truncated: 425,112 more rows]
