# Supplementary material for: TET2 mutations are associated with hypermethylation at key regulatory enhancers in normal and malignant hematopoiesis
Source: Nat Commun. 2021 Oct 18;12:6061. doi: 10.1038/s41467-021-26093-2 (PMC8523747; doi:10.1038/s41467-021-26093-2)
Supplement: Supplementary file 11 — Source Data [file 41467_2021_26093_MOESM11_ESM.zip › Source data/figure_2a.csv]

Term.Name	Binom.Raw.P.Value	mLogP
myeloid leukocyte mediated immunity	6.32E-29	28.19928292
myeloid cell activation involved in immune response	6.99E-29	28.15552282
leukocyte activation involved in immune response	1.53E-28	27.81530857
cell activation involved in immune response	3.05E-28	27.51570016
leukocyte degranulation	1.32E-27	26.87942607
neutrophil degranulation	8.79E-27	26.05601112
inflammatory response	1.09E-26	25.9625735
myeloid leukocyte activation	1.69E-26	25.7721133
neutrophil activation involved in immune response	2.41E-26	25.61798296
neutrophil mediated immunity	3.98E-26	25.40011693
leukocyte mediated immunity	2.91E-25	24.53610701
granulocyte activation	3.65E-25	24.43770714
neutrophil activation	7.89E-25	24.102923
leukocyte differentiation	1.32E-20	19.87942607
myeloid cell differentiation	2.15E-18	17.66756154
hemostasis	3.29E-16	15.4828041
myeloid leukocyte differentiation	2.62E-12	11.58169871
