# Supplementary material for: TET2 mutations are associated with hypermethylation at key regulatory enhancers in normal and malignant hematopoiesis
Source: Nat Commun. 2021 Oct 18;12:6061. doi: 10.1038/s41467-021-26093-2 (PMC8523747; doi:10.1038/s41467-021-26093-2)
Supplement: Supplementary file 11 — Source Data [file 41467_2021_26093_MOESM11_ESM.zip › Source data/figure_2b.tsv]

hyper	mnem_mono	count	perc
424,370 non-hypermethylated sites	Active TSS	66752	0.157296698635625
424,370 non-hypermethylated sites	Bivalent/Poised TSS	2684	0.00632466951009732
424,370 non-hypermethylated sites	Flanking Bivalent TSS/Enh	13494	0.0317977236845206
424,370 non-hypermethylated sites	Bivalent Enhancer	23047	0.0543087400146099
424,370 non-hypermethylated sites	Repressed PolyComb	49910	0.117609633103188
424,370 non-hypermethylated sites	Weak Repressed PolyComb	26762	0.0630628932299644
424,370 non-hypermethylated sites	Quiescent/Low	87725	0.206718194028796
424,370 non-hypermethylated sites	Flanking Active TSS	39454	0.0929707566510357
424,370 non-hypermethylated sites	Transcr. at gene 5 and 3	641	0.00151047435021326
424,370 non-hypermethylated sites	Strong transcription	33568	0.0791007846926031
424,370 non-hypermethylated sites	Weak transcription	27957	0.0658788321511888
424,370 non-hypermethylated sites	Genic enhancers	4038	0.00951528147607041
424,370 non-hypermethylated sites	Enhancers	31300	0.073756391827886
424,370 non-hypermethylated sites	ZNF genes & repeats	2214	0.00521714541555718
424,370 non-hypermethylated sites	Heterochromatin	14824	0.0349317812286448
2,741 hypermethylated sites	Active TSS	6	0.00218898212331266
2,741 hypermethylated sites	Flanking Bivalent TSS/Enh	4	0.00145932141554177
2,741 hypermethylated sites	Bivalent Enhancer	31	0.0113097409704487
2,741 hypermethylated sites	Repressed PolyComb	66	0.0240788033564393
2,741 hypermethylated sites	Weak Repressed PolyComb	106	0.038672017511857
2,741 hypermethylated sites	Quiescent/Low	483	0.176213060926669
2,741 hypermethylated sites	Flanking Active TSS	146	0.0532652316672747
2,741 hypermethylated sites	Transcr. at gene 5 and 3	15	0.00547245530828165
2,741 hypermethylated sites	Strong transcription	501	0.182780007296607
2,741 hypermethylated sites	Weak transcription	367	0.133892739875958
2,741 hypermethylated sites	Genic enhancers	143	0.0521707406056184
2,741 hypermethylated sites	Enhancers	836	0.304998175848231
2,741 hypermethylated sites	ZNF genes & repeats	16	0.00583728566216709
2,741 hypermethylated sites	Heterochromatin	21	0.00766143743159431
