# Supplementary material for: TET2 mutations are associated with hypermethylation at key regulatory enhancers in normal and malignant hematopoiesis
Source: Nat Commun. 2021 Oct 18;12:6061. doi: 10.1038/s41467-021-26093-2 (PMC8523747; doi:10.1038/s41467-021-26093-2)
Supplement: Supplementary file 11 — Source Data [file 41467_2021_26093_MOESM11_ESM.zip › Source data/figure_2c.tsv]

hyper	CpGrel	count	perc
Rest of 450K array	Island	136145	0.32081674
Rest of 450K array	No relation	148653	0.35029102
Rest of 450K array	Shelf	39622	0.093366638
Rest of 450K array	Shore	99950	0.235525603
2,741 hypermethylated probes	Island	227	0.08281649
2,741 hypermethylated probes	No relation	1428	0.520977745
2,741 hypermethylated probes	Shelf	468	0.170740606
2,741 hypermethylated probes	Shore	618	0.225465159
