# Supplementary material for: TET2 mutations are associated with hypermethylation at key regulatory enhancers in normal and malignant hematopoiesis
Source: Nat Commun. 2021 Oct 18;12:6061. doi: 10.1038/s41467-021-26093-2 (PMC8523747; doi:10.1038/s41467-021-26093-2)
Supplement: Supplementary file 11 — Source Data [file 41467_2021_26093_MOESM11_ESM.zip › Source data/figure_3a.csv]

estimate	pval	color
-0.177551671	0.183126179	black
-0.406406593	0.008531982	black
0.466863016	0.002555366	black
-0.096451564	0.542779911	black
0.149871618	0.301663318	black
0.100684073	0.529923337	black
-0.195110302	0.467980286	black
1.351425398	5.83e-06	black
1.364101464	8.1e-06	black
-0.207189826	0.213688103	black
-0.192357685	0.409994292	black
-0.336366014	0.331040797	black
1.14361063	0.005266849	black
-0.024857167	0.871031375	black
0.967770748	0.025827009	black
-0.082987679	0.695730676	black
1.280490721	0.000470135	black
-0.69529864	0.017828283	black
-1.036898739	0.016885965	black
0.698797261	0.016615058	black
0.425528178	0.032012594	black
0.279564365	0.48892301	black
0.300786228	0.093008963	black
0.143281398	0.27217448	black
-0.981737408	0.00110561	black
-0.123238124	0.539616661	black
0.370942416	0.013868815	black
-0.206846722	0.503819861	black
0.513702015	0.039964951	black
1.41998452	5.99e-06	black
-0.189331978	0.287840097	black
0.377796918	0.168529828	black
0.310378079	0.023019983	black
0.163343512	0.165836119	black
-0.011393566	0.956082364	black
-0.08317882	0.607063167	black
0.716205119	0.003685841	black
-0.239463192	0.251103482	black
-0.056296316	0.857193124	black
0.346277674	0.071800533	black
0.563725462	0.027936189	black
-0.133176018	0.516471761	black
0.139078647	0.338526614	black
-0.088398903	0.810293858	black
1.785103383	0.024306949	black
0.091338212	0.509120924	black
-0.440590943	0.047420438	black
0.538882781	0.11925409	black
1.484327256	1.19e-07	black
0.483838023	0.04936047	black
-0.390016555	0.079873361	black
0.345805449	0.122880107	black
-0.578063283	0.008630788	black
0.235719122	0.078829418	black
-0.375721932	0.26640854	black
0.414894084	0.055592922	black
0.370946072	0.523420743	black
0.724379009	1.18e-06	black
-0.061216005	0.523666753	black
1.14154838	0.018591897	black
-0.137290007	0.449568462	black
0.369877417	0.017571416	black
0.118816723	0.483288944	black
-0.487966445	0.225229301	black
-0.305524083	0.305990734	black
-0.103692384	0.524478807	black
0.113571359	0.364255462	black
0.170943934	0.691263619	black
0.112189838	0.371284238	black
0.321169116	0.221883468	black
0.5338959	0.070554648	black
0.12580829	0.74393598	black
0.672960875	0.002668838	black
0.209301067	0.748982335	black
-0.065525008	0.731414825	black
-0.138431787	0.513106129	black
-0.022874345	0.929404161	black
0.361638932	0.037808933	black
-0.236305086	0.27401874	black
0.120559367	0.435725646	black
0.737464928	6.62e-05	black
0.219778249	0.096571276	black
-0.300093728	0.174718128	black
0.393071562	0.119850536	black
-0.669847277	0.074947561	black
-0.603460616	0.189853514	black
0.240504818	0.210529169	black
-0.262212968	0.468797673	black
-0.842833325	0.011979583	black
0.087016437	0.427647365	black
0.455574198	0.040537307	black
0.048624899	0.734956429	black
-0.22633174	0.296795386	black
-0.418394483	0.005091599	black
0.274158885	0.204025038	black
0.284665761	0.35569808	black
-0.03578287	0.833883587	black
-0.478090295	0.302997585	black
-1.056972591	0.00086453	black
-0.054223711	0.666054363	black
0.78332352	0.003324002	black
0.31720284	0.011008624	black
-0.008948861	0.946990237	black
0.173100483	0.139002112	black
-0.033669033	0.781066373	black
0.083881913	0.493590837	black
0.188939447	0.1844635	black
0.023007135	0.874907638	black
0.480303542	0.007397682	black
0.405290661	0.252873409	black
0.450416743	0.01978582	black
0.628028916	0.000625686	black
0.170613436	0.326329123	black
0.155797633	0.46835816	black
0.13127935	0.284209148	black
-0.63380125	0.001729738	black
-0.074772002	0.653087417	black
0.301802603	0.066644401	black
0.166773456	0.321178574	black
-0.078530521	0.732068962	black
-0.31104759	0.041723608	black
-0.180710389	0.320905438	black
0.053664094	0.629980068	black
-0.059995864	0.734501546	black
-0.10889523	0.398475729	black
0.084425545	0.674248284	black
-0.198920312	0.118072333	black
-0.353391042	0.044125864	black
0.142800584	0.233901322	black
-0.261606352	0.097441495	black
3.020571239	1.38e-05	black
-0.567755911	0.017303613	black
2.051861387	3.06e-05	black
-0.363790278	0.003006747	black
0.237874769	0.123633195	black
0.162662177	0.412848941	black
0.900096482	0.001725487	black
0.213546846	0.051731669	black
0.133225393	0.343090835	black
0.342972212	0.148021823	black
0.782023355	0.013662481	black
-0.846525696	0.006778387	black
0.436664449	0.060201685	black
0.788481857	0.002653678	black
-1.762753544	1.01e-06	black
-0.826213252	0.05581237	black
0.042385196	0.877928535	black
-0.190477948	0.309364194	black
0.120482761	0.641901895	black
0.055292605	0.731858776	black
0.175885788	0.205116215	black
0.168514295	0.467012616	black
-0.319657191	0.133458457	black
-0.0718776	0.530145599	black
-0.087431948	0.714583952	black
0.807780314	0.001820022	black
0.025856107	0.89953688	black
-0.186558715	0.280879784	black
0.11430564	0.662520309	black
-0.118592926	0.608043556	black
-0.433989244	0.034921588	black
-0.241518996	0.598447087	black
-0.53086671	0.118882992	black
-0.340142422	0.059591068	black
0.241703928	0.429192456	black
0.153103643	0.403707066	black
0.762525816	0.022584112	black
-1.50126725	0.005907345	black
-1.21379539	0.015799175	black
-0.065978384	0.637790365	black
0.175098623	0.22554498	black
0.912707844	0.000372685	black
0.006069352	0.982132174	black
0.253302447	0.277838005	black
-0.000804954	0.99632083	black
0.311796416	0.130369444	black
-0.305141574	0.084769011	black
1.326973943	5.12e-08	black
0.178478572	0.46691523	black
-0.502169229	0.14360763	black
-0.544299302	0.244044803	black
0.021069007	0.934643505	black
-0.46016107	0.013412527	black
0.323101852	0.09288522	black
-0.3745953	0.154226396	black
-0.064401911	0.824628785	black
-0.352407879	0.270609867	black
-0.029904791	0.882115222	black
-0.0074778	0.965982782	black
1.141033836	0.010717879	black
3.281729125	2.05e-06	black
0.537392433	0.013760466	black
-0.266920024	0.133712867	black
0.221133273	0.495316875	black
0.292503664	0.333764808	black
0.866828305	0.003182567	black
0.146549125	0.36262173	black
-0.128595791	0.700910103	black
-0.572550497	0.091763612	black
-0.132177959	0.681687205	black
0.241364153	0.253083008	black
0.862014599	0.006711501	black
0.182147827	0.216165251	black
-0.133580579	0.434138583	black
-0.147667686	0.306887746	black
0.970874783	1.11e-05	black
-0.5193084	0.047818301	black
-0.140707037	0.349085763	black
0.171696216	0.10583543	black
-0.198002863	0.21267128	black
-0.143325174	0.48443915	black
-0.222737996	0.360620699	black
1.65501821	0.013390545	black
0.061714831	0.729685945	black
0.046936887	0.759389775	black
-0.287174683	0.130381042	black
0.24287872	0.093626144	black
0.293066985	0.161134546	black
0.23026486	0.334103331	black
-0.035826736	0.77714212	black
0.302448502	0.531023429	black
-0.186404905	0.358993144	black
-0.151781845	0.358240141	black
0.858428443	0.045297766	black
0.290760957	0.475422669	black
-0.024414237	0.881991604	black
0.760343598	3.7e-05	black
-0.02310484	0.966970043	black
0.14118175	0.38185891	black
0.11004089	0.407281897	black
0.600155832	0.047718686	black
0.123675124	0.528100831	black
-0.194223755	0.521721059	black
-0.060459913	0.762602966	black
-0.027124019	0.851501818	black
0.25118819	0.453409774	black
1.166173508	0.020911008	black
-0.513176931	0.005223243	black
0.07445145	0.569434345	black
0.193903546	0.267143581	black
0.009245626	0.974077388	black
-0.237728105	0.138306112	black
-0.131137567	0.591857134	black
-0.279469642	0.280991211	black
0.200653268	0.178978751	black
0.041118113	0.745426433	black
1.039331275	2.82e-07	black
-0.310954272	0.361837948	black
-0.371963908	0.099844445	black
0.040405529	0.918429515	black
0.027113648	0.872690966	black
0.322286887	0.420704558	black
0.26138377	0.017869068	black
2.679847371	2.44e-07	black
-0.135998903	0.527327565	black
-0.37537232	0.072145832	black
-0.013353176	0.964060891	black
0.548307258	0.001449456	black
-0.245853339	0.369891208	black
-0.233608084	0.06819956	black
0.207970944	0.079003584	black
-0.103720403	0.572906022	black
0.1657816	0.155994437	black
1.310734329	1.23e-07	black
-0.012919882	0.958974651	black
-0.090343982	0.542008031	black
0.058075961	0.755455258	black
-0.075408328	0.577563777	black
0.561431635	0.026894448	black
-0.15136943	0.551108181	black
0.625775991	0.000321987	black
0.29402602	0.385681929	black
0.2419692	0.146159804	black
0.309639888	0.021450079	black
-0.131633459	0.417915415	black
0.148810679	0.646599306	black
-0.236179279	0.092861461	black
0.030612082	0.892265734	black
0.346221845	0.398040125	black
-0.019423228	0.881883312	black
0.60798165	0.090835104	black
0.497325645	0.059328695	black
-0.723416485	0.120794231	black
0.108646876	0.577649105	black
-0.222518507	0.097143481	black
-0.215438409	0.381762726	black
0.330269501	0.023997535	black
0.747593613	0.016316364	black
0.157584295	0.377979785	black
0.347252077	0.08142604	black
0.987229706	0.009318868	black
0.081997341	0.668324326	black
-0.001618784	0.988035401	black
0.480814836	0.052876034	black
0.051481717	0.735701569	black
0.156568871	0.768623582	black
0.713082139	0.007205269	black
-0.164114929	0.244740985	black
0.121014975	0.465184178	black
0.321030396	0.246156498	black
0.236884212	0.546190394	black
-0.029883202	0.837376598	black
-0.877559733	0.012063827	black
-0.189697204	0.544719863	black
-0.072747829	0.69664981	black
0.164875431	0.431586713	black
-0.100574738	0.557519336	black
-1.689311525	7.22e-06	black
2.391497902	4.7e-08	black
-0.348380307	0.505179695	black
-0.005010964	0.979582017	black
0.031885052	0.797235818	black
-0.091577944	0.478111189	black
1.18548584	0.000210157	black
-0.154679254	0.231512753	black
0.051051074	0.709570189	black
0.394179864	0.025218131	black
-0.283341334	0.090208005	black
-0.001413581	0.994966569	black
-1.226299759	9.95e-05	black
-0.496540526	0.035188513	black
0.100977136	0.467591686	black
0.191874206	0.355903584	black
-0.234963193	0.391301346	black
-0.287334217	0.558415498	black
-0.190106762	0.432678637	black
0.215458438	0.259080735	black
0.218598402	0.370465995	black
0.846923776	5.65e-05	black
0.345317718	0.106379879	black
0.165948728	0.419086087	black
1.757262942	0.001405395	black
-0.366925693	0.098815394	black
0.186381803	0.39958325	black
-0.020083739	0.868712637	black
0.063306691	0.711335605	black
-0.138907411	0.498520459	black
-0.496301899	0.051730614	black
-0.784505132	0.00433964	black
0.08335078	0.620238095	black
0.561335465	0.000945853	black
-0.003458185	0.98806338	black
-0.047045836	0.842644531	black
-0.196762619	0.129599987	black
0.37601219	0.003862333	black
-0.097568214	0.612147003	black
0.33355214	0.017209224	black
1.608931625	0.002351243	black
0.416633318	0.469178488	black
1.275520199	0.001415093	black
-0.073123448	0.536902313	black
0.019961081	0.918140836	black
-0.1965382	0.493618089	black
1.469642331	0.000908113	black
-0.020345774	0.969284482	black
-0.380942552	0.097212023	black
0.11645481	0.586074658	black
-0.142909216	0.243290771	black
0.219469741	0.589990387	black
0.167304823	0.151039492	black
0.157095516	0.306408976	black
0.513847701	0.015559896	black
0.273355613	0.137104619	black
2.04553214	4.22e-08	black
-0.124657742	0.36815455	black
-0.383574851	0.0744801	black
-0.261737783	0.291782565	black
1.952708378	0.000979221	black
1.213357721	0.000288451	black
-0.165561993	0.467599894	black
-0.445135831	0.018109644	black
-1.020844152	0.000119121	black
0.160403542	0.163970389	black
-0.406873876	0.227082924	black
0.513905389	0.009211341	black
-1.167979166	0.055833851	black
-0.322445275	0.08307433	black
0.09349476	0.601012666	black
0.295162328	0.082145972	black
0.188081003	0.318952915	black
0.480333446	0.042156879	black
0.17496686	0.327087583	black
0.360425278	0.138614997	black
1.440398848	0.005494765	black
-0.946644989	0.069124301	black
0.074573246	0.637996892	black
0.213764459	0.065756979	black
-0.144323785	0.242173129	black
0.480403138	0.412841587	black
1.092413776	0.030955413	black
0.650980244	0.000514901	black
0.050682294	0.711701706	black
-0.824772879	0.057567919	black
-0.792738088	0.072315752	black
0.043721874	0.844657707	black
0.105728127	0.35888649	black
0.189604541	0.325784577	black
-0.028999827	0.913229841	black
0.247695704	0.27956026	black
-0.694705786	0.006469162	black
-0.185579909	0.378595508	black
-0.650931668	0.030603646	black
0.038383127	0.747558806	black
0.411005331	0.02461394	black
-1.955963058	0.000327958	black
2.09685715	0.002895692	black
-0.138998649	0.38249268	black
0.806962154	0.011442152	black
0.154022917	0.412996663	black
-0.640463409	0.13272122	black
0.331124134	0.073783563	black
-0.1053541	0.590253411	black
-0.15872367	0.516873802	black
0.334475308	0.391348905	black
-0.705153606	0.002289808	black
0.126389911	0.467382025	black
0.621979361	0.004762595	black
0.653886243	0.000445567	black
1.860455204	0.004010126	black
0.476097429	0.02143068	black
0.250902434	0.186508317	black
0.369395001	0.352848151	black
0.026317199	0.830641531	black
0.099376595	0.405407361	black
-0.080194253	0.608392531	black
0.189397045	0.144899384	black
-0.100376922	0.442415323	black
0.512084729	0.045128095	black
0.554454384	0.00300269	black
-0.249885435	0.283301078	black
-0.605417092	0.069166567	black
-1.097601636	0.015325562	black
-0.01585116	0.90981747	black
0.038979339	0.931381405	black
-0.088790371	0.46801577	black
0.12148996	0.496520043	black
-0.499106579	0.270413899	black
1.414826754	0.001368009	black
0.563542138	0.074821474	black
-0.256530352	0.107831711	black
0.503794577	0.022667049	black
0.143261319	0.144448339	black
0.939964544	0.000953508	black
-0.376330098	0.201774304	black
0.004352069	0.984446727	black
0.249558236	0.020797575	black
0.430506448	0.021051203	black
-0.337866016	0.237505276	black
-0.542239172	0.11148687	black
1.502041257	3.07e-05	black
1.961002818	0.001238433	black
-0.013790909	0.906197933	black
-0.102337058	0.54102918	black
0.046628278	0.735780284	black
-0.409963338	0.17616269	black
-0.326678101	0.117490357	black
0.256745428	0.297634471	black
0.013989115	0.966235119	black
-1.041324921	0.000646596	black
-0.395866139	0.161483607	black
-0.528168423	0.207841018	black
3.427412087	6.49e-07	red
0.109790145	0.402503672	black
0.349737731	0.17330377	black
-0.758672888	0.03346311	black
0.06355949	0.650115105	black
0.64041769	0.01890893	black
-0.044823424	0.852375375	black
1.018315893	0.025393481	black
-0.098071881	0.700718033	black
-0.194294677	0.252420616	black
-0.400002847	0.279385431	black
0.164504763	0.166451047	black
0.021689049	0.88250143	black
0.147312056	0.241257128	black
0.206464904	0.192646197	black
-0.236886396	0.24037239	black
-0.45890308	0.039627459	black
-0.077686608	0.525066613	black
0.814983042	0.000581556	black
0.041411698	0.699822602	black
-0.13993528	0.453306549	black
0.485418366	0.000859278	black
-0.58318817	0.219984224	black
-0.318445796	0.216470283	black
-0.535418466	0.020359115	black
0.582391284	0.000102806	black
-0.34626981	0.178277656	black
-1.354795317	0.004589985	black
-0.367604248	0.021935324	black
-0.555073982	0.014419617	black
0.174394409	0.26050869	black
-0.780583221	0.056650428	black
0.291818787	0.085821417	black
0.306972559	0.316755359	black
0.059183755	0.667634932	black
0.272311188	0.179834941	black
-0.001081582	0.99385124	black
0.140741925	0.489404589	black
0.641779346	0.010637239	black
-0.155806725	0.593441006	black
0.185358079	0.262558072	black
-0.284523218	0.039580415	black
-0.255502766	0.184854736	black
0.654241697	0.000350596	black
-0.264512271	0.169042225	black
-0.162378732	0.322410439	black
1.896793609	3.27e-05	black
0.185040768	0.411422289	black
-0.516558361	0.01060667	black
0.203011052	0.208304232	black
0.106990579	0.574551669	black
0.639360904	0.000149302	black
-0.299989682	0.175202235	black
0.186059735	0.682860667	black
-0.152083831	0.326057703	black
-0.273202989	0.125713279	black
-0.545779728	0.020951782	black
-0.143669404	0.506876964	black
0.750336732	0.009788159	black
-0.219289032	0.562354016	black
0.36727574	0.058481064	black
-0.26523409	0.225860431	black
-0.225893239	0.491049882	black
0.231847669	0.173529855	black
-0.1213621	0.56533938	black
-0.009064101	0.959374566	black
0.020272244	0.85802686	black
0.298413437	0.40915454	black
-0.640747163	0.036357543	black
0.330860383	0.051479209	black
-0.325911233	0.184010225	black
-0.533110616	0.014190702	black
0.242763338	0.490386382	black
0.284498592	0.019556068	black
0.091016021	0.508328467	black
0.532393338	0.054318302	black
0.947349747	5.26e-05	black
0.062639818	0.520680344	black
0.008687767	0.935051561	black
0.589976319	0.000947248	black
0.165429956	0.276206797	black
-0.152801148	0.452874348	black
-0.804337626	0.046644122	black
0.00332544	0.98969296	black
-0.031105147	0.844019098	black
0.092822628	0.721216697	black
-0.062120524	0.723645719	black
-0.328120982	0.328354563	black
-0.239169599	0.367154502	black
-0.308110923	0.172045507	black
-0.704131522	0.028466703	black
-0.026636819	0.811577195	black
0.856155591	0.01996919	black
-0.382986375	0.056369185	black
0.186188871	0.18805528	black
-0.197590988	0.205845286	black
0.35204629	0.254887817	black
0.081498338	0.706652425	black
-0.311368001	0.048872364	black
-0.002398114	0.992912475	black
-0.124649836	0.353267512	black
0.000175306	0.999279292	black
1.241513375	8.32e-06	black
0.145844166	0.39810959	black
-0.486217488	0.186271776	black
0.084819319	0.675338136	black
0.423789988	0.025116053	black
0.031338953	0.800502579	black
0.333325892	0.012346713	black
0.029283579	0.938151116	black
0.163034365	0.335689518	black
-0.211948285	0.528560367	black
0.283557057	0.101386507	black
1.84163658	0.021628436	black
0.580784051	0.019395201	black
0.159475673	0.399012218	black
0.705217885	0.000933686	black
-0.29723527	0.083617511	black
0.403000024	0.023975493	black
-0.530021506	0.00925496	black
-0.048945444	0.817615008	black
0.736376299	5.21e-05	black
-0.659393212	0.012078289	black
-0.267944352	0.035610475	black
-0.069739127	0.652304251	black
0.069789585	0.630880272	black
-0.136006676	0.536449568	black
-0.379157387	0.120489412	black
-0.078367329	0.859698372	black
-0.037327214	0.853933121	black
-0.051157263	0.876757103	black
-1.048951628	0.016739286	black
0.483996387	0.116929834	black
-0.194943142	0.215528859	black
0.027774445	0.800158232	black
0.292630428	0.093836293	black
0.317351323	0.274166817	black
-0.283442771	0.1547934	black
1.126863349	0.0258548	black
0.208049868	0.195270709	black
0.002048714	0.988974267	black
1.016870547	0.011306175	black
-0.195801734	0.11603157	black
0.263665228	0.354236983	black
1.152994776	6.36e-05	black
0.29265267	0.174346157	black
0.01701354	0.940745823	black
1.115031711	0.000275292	black
0.047427618	0.716912118	black
-0.296675021	0.335002331	black
0.371419819	0.289268742	black
0.13716232	0.53278738	black
0.119427159	0.283390762	black
-0.09444923	0.597798368	black
0.189074382	0.570910717	black
0.744851643	0.028534466	black
0.150802648	0.444447277	black
0.09644061	0.584005687	black
0.156596338	0.520926218	black
-0.0829854	0.800024421	black
-0.020473894	0.851475944	black
0.331487101	0.281425892	black
0.272238178	0.083495756	black
0.150490461	0.349021188	black
1.07205896	1e-05	black
0.341351284	0.056539043	black
0.446903679	0.098651781	black
0.070960591	0.544527764	black
0.007119718	0.968185077	black
-0.037748842	0.875522142	black
0.401842286	0.02662531	black
-0.894268186	0.030147485	black
-0.299662115	0.172250002	black
-0.372008163	0.096276265	black
0.066321408	0.591322153	black
0.106704116	0.487139772	black
0.095568856	0.540426306	black
0.059869409	0.756848503	black
-0.313613022	0.238445943	black
0.194208238	0.186805495	black
0.152838732	0.790498133	black
0.377950243	0.007246968	black
0.075119139	0.603060423	black
-0.215710104	0.396437117	black
0.485936601	0.000387198	black
-0.096835389	0.467160665	black
0.27280557	0.025398093	black
-0.162468277	0.322878272	black
-0.17310748	0.103841136	black
0.148006338	0.230150408	black
0.018701298	0.917981061	black
-0.180821722	0.092193817	black
2.755701006	1.42e-05	black
-0.01377979	0.92675507	black
0.434171882	0.009277153	black
-0.046491109	0.750000335	black
-0.649589685	0.251568997	black
-0.202151585	0.263882732	black
-0.320255855	0.04852316	black
0.005677916	0.96227168	black
0.220262034	0.08035423	black
1.570270769	0.000159939	black
0.182025483	0.473898778	black
0.285802006	0.127401544	black
0.078206479	0.550326386	black
0.019284195	0.961075078	black
0.499157346	0.237736892	black
0.544674469	0.000873246	black
0.274763166	0.17536	black
0.085574302	0.395279893	black
0.390895989	0.219409634	black
0.072994519	0.497934729	black
-0.273415805	0.148913829	black
0.294751366	0.370836174	black
-0.032426577	0.794021902	black
-0.239545604	0.190042307	black
-0.006374655	0.972078972	black
0.228696921	0.167274008	black
0.525330161	0.004538667	black
-0.116093453	0.566002433	black
-0.011677553	0.961122321	black
0.755977459	0.001769023	black
-0.243065884	0.286397708	black
0.523722126	0.044150324	black
-0.022305685	0.868499545	black
-0.139436377	0.408452331	black
-0.077282312	0.757318562	black
0.061437683	0.710771991	black
0.184525364	0.303910173	black
-0.153402053	0.376452464	black
-0.11254465	0.650207539	black
-0.042656287	0.765522801	black
-0.163477707	0.232756054	black
-0.105349656	0.466060988	black
-0.044929446	0.819794845	black
-0.196174813	0.356927979	black
0.467764696	0.054897363	black
-0.391629702	0.108530514	black
0.439048577	0.008047389	black
-1.119902333	9.53e-05	black
0.444435905	0.112366497	black
-0.118224943	0.616166629	black
0.83316738	0.007569796	black
0.105046776	0.367594835	black
-0.543560038	0.09501404	black
-0.088095265	0.570341892	black
0.044851291	0.775373459	black
-0.542851485	0.021786839	black
-0.117030505	0.749993231	black
0.046915248	0.682643783	black
0.049631782	0.790947505	black
0.253569185	0.077263846	black
0.438148078	0.294363268	black
-0.078253061	0.730769443	black
-0.07512805	0.818580223	black
-0.101262157	0.501613527	black
0.45012261	0.076409837	black
-0.029542078	0.852274893	black
-0.150541619	0.343806553	black
-0.500369081	0.47889724	black
-0.059791922	0.769970938	black
0.932963852	0.004076204	black
-0.314412159	0.154997463	black
0.192207846	0.271444699	black
0.172132996	0.406852231	black
-0.070937295	0.632417503	black
-0.339241256	0.015561697	black
0.088672969	0.475550136	black
-0.45349794	0.040323396	black
0.28524223	0.143631335	black
0.880480483	0.015270653	black
0.581069992	0.010285525	black
0.020613038	0.917800152	black
-0.344240073	0.071657906	black
1.025937389	0.000151435	black
0.278159181	0.027349469	black
0.210939698	0.340498625	black
0.048678459	0.624147097	black
0.474726552	0.086216633	black
0.256438454	0.253793222	black
1.037925107	0.013788866	black
0.330938613	0.049129878	black
-1.047975498	0.000255563	black
1.135010069	0.00023996	black
-0.312139002	0.015521578	black
-0.829950521	0.14840736	black
0.34684409	0.058754171	black
0.023067432	0.92039996	black
0.027795681	0.834574353	black
-0.040967559	0.742075285	black
0.125812038	0.376895496	black
-0.123602545	0.408104839	black
-0.189842893	0.536217177	black
0.743528714	0.108157067	black
-0.07109825	0.828210115	black
-0.280370613	0.266622999	black
0.033881168	0.901896579	black
0.580260539	0.006265226	black
-0.56388503	0.07173732	black
0.09665218	0.557149678	black
0.249698906	0.043315979	black
-0.061635909	0.821632181	black
1.034415079	6.93e-06	black
-0.087542766	0.630080319	black
0.119664253	0.837355894	black
0.130115298	0.733416057	black
0.48549882	0.017966467	black
1.322442363	0.001219651	black
0.132992857	0.237205755	black
0.216875702	0.280608302	black
-0.390847691	0.331124394	black
0.091116734	0.564383997	black
0.080467266	0.608805445	black
0.675971733	0.03288433	black
1.304073239	0.014418207	black
-0.030373533	0.774249675	black
-0.22761085	0.349689296	black
0.10633541	0.364914397	black
0.09809013	0.484892025	black
0.242302949	0.324631366	black
-1.471796309	1.11e-05	black
0.958659747	0.00441588	black
0.078956104	0.672059314	black
0.399865708	0.035122207	black
-0.358004521	0.092894821	black
0.472053757	0.005427616	black
-0.139664291	0.419146756	black
-0.486891498	0.116846393	black
0.046664654	0.77040391	black
-0.531472077	0.043965617	black
0.256024859	0.031146372	black
-0.300209561	0.306841187	black
1.019213295	6.26e-06	black
1.662596735	1.48e-05	red
0.291258943	0.067636984	black
0.114598056	0.521820973	black
-0.195635688	0.047086749	black
0.184441872	0.125026722	black
-0.110860522	0.359387748	black
-0.062501891	0.745820082	black
0.112115221	0.605123886	black
-0.115267195	0.369796232	black
-0.17366531	0.501353202	black
0.098803596	0.427609664	black
-0.221028469	0.305079052	black
-0.492692776	0.048840524	black
0.089411878	0.776353274	black
-0.054198919	0.761230991	black
0.552718036	0.003205139	black
0.589643276	0.045332005	black
0.385632732	0.035875661	black
-0.069244088	0.536103577	black
0.257586486	0.339732023	black
0.369408337	0.026823601	black
0.236970157	0.559626915	black
-0.510266042	0.129124777	black
0.169201451	0.161579232	black
-0.040939203	0.863683233	black
-0.910541159	0.020623921	black
1.104160426	0.000210646	black
-1.051244014	0.002024333	black
-0.299538974	0.022031732	black
-0.330032392	0.334974449	black
-0.747383738	0.081643049	black
0.266173895	0.273266348	black
-0.151347383	0.38111567	black
-0.431642531	0.23922758	black
-0.441254481	0.06551914	black
0.082008583	0.52578676	black
-0.150490871	0.659139508	black
0.010065811	0.945247434	black
-0.104015658	0.603563819	black
0.368137245	0.267264397	black
0.253990998	0.028578302	black
-0.385975155	0.140118638	black
0.345127378	0.092000695	black
0.597453004	0.004357109	black
0.262172629	0.262701526	black
1.242641397	4.17e-05	black
0.264159492	0.159200404	black
0.085157472	0.867057663	black
-0.370179704	0.277740885	black
0.063726559	0.618802442	black
0.367439756	0.184478254	black
-0.231278602	0.278222456	black
-0.134424575	0.685072012	black
0.093689388	0.575671711	black
0.008221953	0.964731971	black
0.290065314	0.016367388	black
0.147806454	0.384621047	black
0.288567542	0.207603119	black
-0.695934264	0.00208632	black
0.058509685	0.655322553	black
0.069892476	0.5901648	black
0.628843214	0.256430488	black
-0.486669345	0.028333164	black
0.274024206	0.210601215	black
0.182188879	0.355598712	black
1.060539021	0.003742264	black
-1.000310568	0.009159021	black
0.685722094	0.054947475	black
1.459801357	0.033209498	black
0.361216574	0.027017565	black
0.502759588	0.000760023	black
0.433481349	0.010733781	black
0.454873818	0.00217825	black
0.39020548	0.092847661	black
1.941682389	0.000886688	black
0.497129882	0.124254567	black
-0.020318318	0.938372929	black
0.175031577	0.170870776	black
-0.275448311	0.340643265	black
0.816871317	7.61e-05	black
-0.139010602	0.688793824	black
0.353504841	0.008433964	black
-0.075651396	0.70210518	black
-0.129755567	0.351691719	black
0.477311303	0.056451697	black
0.071191664	0.595652844	black
0.436636865	0.006400944	black
0.334908072	0.072517354	black
-1.238914282	0.000262484	black
-0.495349103	0.232506777	black
0.347432766	0.187345373	black
0.150863234	0.603302202	black
0.121681994	0.736950438	black
-0.138875629	0.569498908	black
-0.310118345	0.054279706	black
-0.829371251	0.05786883	black
-0.363075413	0.500926141	black
-0.1963994	0.292989359	black
1.004241764	0.007470469	black
0.175676359	0.185228423	black
-0.022748848	0.910489691	black
0.046602405	0.816020409	black
-0.082033961	0.746152757	black
0.447497117	0.024687357	black
0.872710015	0.000886346	black
-0.465624667	0.00899056	black
-0.824083581	0.001417666	black
0.188475166	0.270353013	black
1.720467613	8.88e-06	black
0.418317778	0.135607726	black
0.647127631	0.000877567	black
-0.178077668	0.554057193	black
0.563971351	0.377930807	black
-0.176413282	0.587319103	black
-0.291664076	0.204941441	black
-0.269941311	0.263903751	black
-0.35579707	0.072125851	black
0.00099999	0.99237327	black
0.561837646	0.011317182	black
0.162335171	0.29170968	black
0.193548491	0.142170773	black
0.24982471	0.352032431	black
0.172141962	0.517289674	black
-0.624540918	0.149591047	black
0.148714353	0.432720758	black
0.29850883	0.027076385	black
-0.679132085	0.05323887	black
-0.129630135	0.529964671	black
0.555770268	0.007532322	black
-0.342509376	0.209340961	black
0.057327641	0.620211771	black
0.218078012	0.212636449	black
0.157237415	0.5875688	black
0.103541916	0.666647848	black
-0.163063526	0.223110429	black
-0.263421305	0.483923991	black
1.286358432	0.012380251	black
-0.279226181	0.144358103	black
-0.564760896	0.001461558	black
-0.794885084	0.006518858	black
-0.71852799	0.012445383	black
-0.194192319	0.258412688	black
-0.304308457	0.366944295	black
0.525231435	0.005599958	black
0.009576072	0.967038821	black
-0.351336794	0.086665333	black
0.509879923	0.116877563	black
-0.317739973	0.144055765	black
-0.153942314	0.258941508	black
-0.131685596	0.628923513	black
0.603740781	0.043596299	black
-0.015342603	0.957407458	black
0.017685095	0.903515822	black
-0.042200436	0.788029811	black
-0.552460759	0.10659318	black
-0.159058274	0.548976193	black
-0.1183061	0.473810101	black
-0.366987918	0.04591967	black
0.263502141	0.019547145	black
0.573447921	0.333817704	black
0.129564461	0.312843443	black
0.275272413	0.173958955	black
0.285974567	0.13717987	black
-0.390048995	0.153588072	black
0.044972555	0.817753647	black
0.198732774	0.599266359	black
-0.379116767	0.071734637	black
1.008127114	4.94e-05	black
-0.573098357	0.05150677	black
0.310396784	0.021599646	black
0.831736397	0.012037027	black
-0.258168587	0.16031865	black
-0.548195504	0.004545459	black
-0.146523184	0.397199601	black
-0.189924939	0.169596524	black
0.134123628	0.687737488	black
0.212374828	0.498970583	black
-0.117314826	0.632389901	black
0.101014316	0.540038117	black
-0.078007076	0.642403663	black
0.087759002	0.62624472	black
0.033987476	0.87612513	black
0.019053495	0.912871945	black
-0.85550592	0.048711901	black
-0.586604786	0.05068302	black
-0.445271259	0.126380979	black
0.320804947	0.188265444	black
-0.149073995	0.292208216	black
-0.860352884	0.001266682	black
-0.151981203	0.445368959	black
-0.240987811	0.393509759	black
2.850996148	4.55e-08	black
0.526625697	8.57e-05	black
-0.505628283	0.10782027	black
0.143890508	0.281819623	black
0.05269667	0.704380241	black
0.106632229	0.366456114	black
0.160317219	0.149487116	black
0.242002093	0.204866092	black
-0.694187583	0.050496004	black
0.57396285	0.316878833	black
-0.063202713	0.700991946	black
0.105678071	0.375265377	black
0.484779489	0.074025234	black
1.303041574	0.018630168	black
-0.417308176	0.140838604	black
-0.023416318	0.902398484	black
-0.178524459	0.152979203	black
0.947705967	1.45e-05	black
-0.531237523	0.279543787	black
0.555310532	0.001761102	black
1.273603044	0.008523825	black
1.192139329	0.041862688	black
0.024507447	0.881313316	black
0.23379076	0.188646948	black
-0.483395296	0.223595851	black
0.232025807	0.086768619	black
0.119313836	0.556053837	black
-0.338304189	0.291810271	black
0.334448628	0.026284502	black
-0.165515637	0.365278107	black
-0.044373773	0.802031355	black
1.965366385	7.9e-08	black
0.171750012	0.419371302	black
-0.042321206	0.888467452	black
-0.171363576	0.370834697	black
-0.266727072	0.401873872	black
1.319857132	0.009131338	black
0.441252531	0.244823449	black
1.103127114	0.029331275	black
-0.276363398	0.323434539	black
0.253117218	0.416953663	black
-0.249232335	0.430796328	black
0.071359474	0.512045435	black
0.648408272	0.002487489	black
0.266758747	0.105549535	black
0.170998893	0.115344217	black
-0.114492133	0.492834331	black
0.165018805	0.464937491	black
0.334709022	0.130052989	black
-0.037588532	0.766239685	black
-0.03007894	0.849752457	black
2.074353617	0.000318797	black
-1.431422174	0.000156689	black
0.075347995	0.74231706	black
0.025067599	0.89787372	black
0.140161004	0.440695352	black
0.360616611	0.007146461	black
-0.357290014	0.018122712	black
-0.048750752	0.811160963	black
-0.286348822	0.155397496	black
0.307087596	0.299689542	black
0.486660055	0.005889101	black
-0.331729438	0.079248898	black
0.021297007	0.940674134	black
0.965220057	0.001936295	black
-0.212549067	0.348900891	black
-0.12618434	0.413295794	black
0.122042028	0.633810091	black
0.145338367	0.260916217	black
0.221757936	0.300449488	black
0.197533212	0.368182021	black
0.40463913	0.027283615	black
0.8138672	0.002780848	black
-0.310797646	0.159539855	black
0.257109372	0.055135769	black
-0.009079522	0.958594729	black
1.468651931	0.00075629	black
0.487194017	0.008369375	black
-0.02748623	0.92798032	black
-0.185387781	0.18665834	black
0.209929385	0.318789556	black
1.445282438	0.001855696	black
-0.82491905	0.00093156	black
0.379506372	0.023823661	black
0.207530687	0.117204507	black
-0.000982206	0.99486905	black
0.014354375	0.930710393	black
0.430687783	0.011010582	black
0.002722325	0.982524609	black
-0.385771752	0.023797532	black
-0.088061474	0.801136632	black
-0.088362524	0.667734633	black
0.397254329	0.020807093	black
-0.009390515	0.979717725	black
-0.188154404	0.435814975	black
0.167386562	0.506158081	black
-0.684645012	0.169256855	black
-0.643358988	0.026873825	black
0.096149896	0.540274683	black
-0.396737769	0.017014755	black
-0.390900127	0.043456523	black
-1.026740025	0.024104294	black
0.129588572	0.505620575	black
-0.094752561	0.576277991	black
0.145022608	0.686939236	black
-0.235318174	0.534533175	black
1.602384145	2.09e-08	red
-0.116142102	0.347586247	black
0.887650651	0.000361331	black
-0.194819715	0.235196932	black
-0.018170669	0.92292181	black
0.124678287	0.487687854	black
-0.131546954	0.612252948	black
1.049572678	0.000855102	black
3.558842878	4.06e-07	black
0.291624133	0.10726019	black
-0.387079527	0.100827853	black
-0.470506649	0.09006473	black
0.48763189	0.028084802	black
-0.285457236	0.055057279	black
-0.039381891	0.902738116	black
0.032611469	0.840686695	black
0.716299629	0.005838993	black
0.313928012	0.245689307	black
-0.073971856	0.54903041	black
-0.1012609	0.284303572	black
0.477369312	0.010603632	black
-0.250886667	0.161386069	black
0.624285624	0.007062719	black
0.102729777	0.444135316	black
-0.165921286	0.329621092	black
2.009150812	0.000193069	black
0.329695172	0.300549935	black
0.169559834	0.166119468	black
0.298652939	0.053607431	black
0.834963237	0.000108543	black
-0.447403533	0.190837275	black
0.03555032	0.714176771	black
-0.29608664	0.055064341	black
-0.136184777	0.519664201	black
-0.011673342	0.916744803	black
0.699365216	0.036886747	black
0.043099742	0.774459473	black
0.259295211	0.336197365	black
0.188584053	0.303985648	black
-0.367931263	0.074351209	black
-0.033843457	0.847733865	black
0.491140292	0.080943669	black
0.218156428	0.426705299	black
-0.112785181	0.339327291	black
0.857279744	0.000127719	black
0.223941008	0.218733583	black
-0.155315905	0.581476645	black
0.552472046	0.053567011	black
0.46846915	0.109409419	black
1.006706054	0.03467123	black
0.013294428	0.942516818	black
-0.328773585	0.181993106	black
-0.450397249	0.007298641	black
0.651725207	0.00011146	black
0.270350743	0.206292266	black
0.365315233	0.332794399	black
0.248345879	0.150328617	black
-0.163781725	0.313090882	black
-0.612404581	0.036262802	black
-0.291113513	0.287262726	black
0.235148937	0.204723602	black
0.489242638	0.374738763	black
0.108093517	0.621500808	black
-0.212650926	0.264352436	black
0.074701638	0.811628424	black
0.068528755	0.604337664	black
-0.004185899	0.978546278	black
0.002838442	0.988841863	black
-0.115793126	0.638109288	black
-0.245068552	0.178403563	black
-0.027390012	0.90459509	black
-0.09833674	0.74167208	black
0.416925994	0.084054346	black
1.565193029	0.00130953	black
0.200017234	0.081504123	black
0.133618117	0.39461646	black
-0.070234696	0.668929701	black
0.446132519	0.021670577	black
1.764716841	0.002996998	black
0.370539131	0.011940131	black
-0.319078472	0.045544175	black
1.030663627	7.34e-05	black
-0.311239462	0.23512428	black
-0.216059751	0.090818274	black
-0.098436447	0.686762895	black
-1.221881887	0.013430971	black
-1.410974244	0.015791607	black
0.004067599	0.980735725	black
-0.154875233	0.441440622	black
-0.086814893	0.648053126	black
-0.206039054	0.125002545	black
-0.558889244	0.000405166	black
0.280092021	0.156578153	black
0.147898483	0.546304888	black
0.236289126	0.283073528	black
-0.112057152	0.623192264	black
0.92919939	0.000338571	black
-0.751751747	0.013980709	black
-0.217165911	0.239553294	black
0.283625444	0.175527345	black
0.11480955	0.438845618	black
0.238777154	0.266714872	black
-0.146105406	0.418698054	black
-0.226675687	0.517231021	black
1.204237964	0.002703851	black
0.400167759	0.02934755	black
-0.20945732	0.425457075	black
0.22295272	0.148379548	black
0.203884913	0.258339255	black
0.993228949	1.56e-05	black
0.946764399	0.051345215	black
-0.237207291	0.086435089	black
-0.028263523	0.84261245	black
-0.012197912	0.919053026	black
0.450933233	0.17081446	black
0.106563347	0.618079967	black
-0.193929916	0.29443377	black
-0.008594888	0.981919763	black
-0.07459754	0.720347551	black
-0.10839914	0.456010056	black
-0.118258482	0.71014756	black
0.235330222	0.213430178	black
-0.127937323	0.468158971	black
0.146255492	0.232607155	black
-0.09185788	0.503506153	black
-0.685179696	0.057375742	black
0.171052181	0.100690998	black
-0.134123962	0.247037957	black
0.360608186	0.041967243	black
-0.080778362	0.618232026	black
0.166436379	0.592573345	black
0.047768246	0.688122984	black
-0.064974024	0.630302462	black
0.14387835	0.220462986	black
-1.013703875	0.038312698	black
-0.803584899	0.002482743	black
0.362743322	0.030296768	black
-0.347494086	0.005494089	black
-0.046803912	0.790088018	black
-0.418609589	0.071773341	black
-0.563719364	0.070984186	black
-0.034270428	0.80072389	black
0.475228077	0.202048297	black
0.002734752	0.982319546	black
-0.212269493	0.244023598	black
0.827717921	0.07031314	black
0.23764837	0.521296648	black
0.11698599	0.371537446	black
1.74074845	1.69e-05	black
-0.305855814	0.096697232	black
0.457595801	0.005200437	black
0.595081583	0.067978918	black
-0.569049819	0.094622686	black
-0.059789387	0.768263559	black
-1.154464992	0.00023262	black
0.930354928	0.002133524	black
-0.105633293	0.697209355	black
-0.058460387	0.672865485	black
0.664548447	0.00889586	black
0.173154028	0.547080407	black
-0.013732071	0.953362589	black
0.116476377	0.331021553	black
-0.186808868	0.645524867	black
0.219593551	0.192065723	black
-0.178093305	0.263847974	black
0.229910589	0.440101491	black
0.791308594	0.000380103	black
0.324303897	0.121725357	black
0.106735313	0.677174413	black
-0.224616042	0.151871367	black
-0.071063738	0.761616081	black
0.592316581	0.056350909	black
0.862434528	0.005618121	black
-0.01684251	0.867999021	black
-0.165277002	0.517722585	black
0.000193372	0.999242663	black
0.052335466	0.740727582	black
-0.00011009	0.999320415	black
0.742387185	0.00036139	black
0.258343699	0.589633754	black
0.115689196	0.490402388	black
-0.131614309	0.589190528	black
-0.149051046	0.534097313	black
0.009075728	0.968190838	black
0.146096812	0.382164713	black
-0.32860429	0.02047648	black
0.32888165	0.053990716	black
0.825489545	0.000114646	black
0.543911482	0.000875419	black
-0.255417897	0.41759023	black
-1.015876315	0.001762285	black
0.110368074	0.630592637	black
0.683548673	5.67e-07	black
0.366039732	0.04328502	black
0.482221776	0.009893002	black
0.059584395	0.769439009	black
-0.229947168	0.165290422	black
-0.015737949	0.949319035	black
0.791479697	6.05e-05	black
-0.061132974	0.70623582	black
0.685716861	0.011319167	black
0.182177336	0.295432875	black
-0.335589077	0.205078065	black
-0.30650917	0.164427199	black
-0.332416316	0.080116005	black
-0.180856758	0.199455279	black
-0.203943181	0.199164868	black
-0.044537767	0.70859654	black
-0.017870998	0.941527745	black
0.132711839	0.469155528	black
-0.087897359	0.62534181	black
0.227477472	0.088784441	black
-0.866923471	0.014786516	black
-0.634047634	0.043053084	black
1.1234488	0.017404841	black
-0.031561512	0.791446524	black
-0.132540603	0.354392898	black
0.160016772	0.113181461	black
-0.314440909	0.054038774	black
-0.340320683	0.255451862	black
-0.049337685	0.792107614	black
-0.031385246	0.88371086	black
0.567666254	0.026691845	black
0.664258722	0.001759603	black
0.431017177	0.001223882	black
0.264254967	0.033792232	black
1.287849246	0.000301953	black
0.621120962	0.002091887	black
-0.100413723	0.670461112	black
0.386447738	0.178192058	black
-0.015967996	0.933916676	black
2.288854137	0.000786378	black
0.022714818	0.886243905	black
0.199838895	0.128521543	black
0.285533969	0.46635351	black
0.082974188	0.698823766	black
0.23818458	0.246058837	black
-0.227996471	0.401000723	black
0.251804539	0.416230402	black
1.30010519	0.001210016	black
-0.335654343	0.017919443	black
-0.221271365	0.308317531	black
0.644159414	0.024298565	black
0.3647132	0.385730192	black
0.030035823	0.910015919	black
0.117352168	0.431378098	black
0.314101093	0.078980533	black
0.011868677	0.96879579	black
-0.088071083	0.742759388	black
-0.142586388	0.32139975	black
0.060538121	0.709302064	black
0.066508757	0.7447446	black
0.206333977	0.053782715	black
0.00720268	0.975501084	black
0.66282285	0.001589775	black
-0.392986382	0.345113768	black
-0.355737346	0.026044133	black
1.241961042	2.25e-05	black
0.449153075	0.007045482	black
1.558826488	0.000195978	black
0.341762641	0.065467485	black
0.265731488	0.08831378	black
0.308005748	0.190281612	black
0.029972436	0.848319501	black
0.383897863	0.21752738	black
0.296321814	0.273886786	black
-0.238719358	0.169305312	black
-0.387879646	0.332567683	black
0.029122289	0.905991174	black
0.437925363	0.000346019	black
0.108439507	0.826328961	black
-0.168888386	0.535191368	black
-0.200736863	0.44060572	black
0.179641769	0.662282702	black
-0.131422331	0.547388371	black
-0.122015696	0.528648497	black
-0.168858339	0.255088348	black
-0.141892696	0.483686411	black
1.701811023	1.55e-05	black
-0.179744327	0.228318559	black
2.180520992	6.59e-05	black
-0.130097749	0.510670795	black
-0.142956946	0.429817922	black
0.04331986	0.795604604	black
0.084799188	0.634808849	black
0.561932938	0.00807516	black
-0.050119283	0.714690048	black
1.097660929	0.000122354	black
0.257230186	0.053276567	black
-0.04761192	0.765435885	black
-0.115230494	0.326088611	black
0.392559019	0.155181796	black
1.610214438	2.38e-05	black
0.343490691	0.351947867	black
-0.306878069	0.132752274	black
-0.196684719	0.546391056	black
0.225969607	0.141381688	black
0.840366329	0.054855	black
0.336421366	0.010716327	black
-0.177478696	0.404043431	black
0.59039109	0.010169006	black
0.044466593	0.677261833	black
0.106953203	0.320800278	black
-0.715388082	0.054092037	black
-0.191030435	0.116222776	black
0.021012815	0.870269766	black
0.564247682	0.006273718	black
0.091669059	0.762277247	black
3.109397806	8.82e-07	black
0.369255112	0.049865765	black
-0.682263807	0.099791617	black
0.146819266	0.202059463	black
0.10986751	0.5077141	black
-0.00334092	0.990483037	black
0.030071719	0.831920614	black
1.452961241	1.43e-07	black
-0.114843723	0.421240037	black
0.176699526	0.184453362	black
0.053240892	0.692519777	black
-0.625226071	0.011648364	black
0.122607842	0.404414813	black
0.582911408	0.010844468	black
0.284586291	0.084360858	black
0.322845791	0.111612885	black
-0.63197841	0.00958918	black
-0.230562373	0.236429141	black
0.147076357	0.146228603	black
0.177671395	0.11306404	black
-0.026857122	0.809146958	black
0.264717973	0.222026078	black
0.494335638	0.020076176	black
-0.091490795	0.500258085	black
0.478399737	0.070175508	black
0.045011834	0.703752492	black
0.535571407	0.018089865	black
1.122201399	1.46e-05	black
0.034356541	0.805241317	black
-0.85670861	0.033860691	black
-0.037432696	0.817769656	black
0.332721371	0.007999976	black
0.385421523	0.060357435	black
0.251275049	0.298972804	black
-0.110158668	0.639952235	black
0.555313386	0.204048969	black
1.483162454	1.06e-05	black
0.045901222	0.864067904	black
0.272069826	0.246954085	black
-0.108704619	0.713342769	black
0.198617296	0.283912931	black
0.075149283	0.524855335	black
-0.601633083	0.089237682	black
0.43393903	0.087661047	black
-0.053913711	0.686003213	black
0.982381527	0.008635631	black
0.022650677	0.907148166	black
-0.178903308	0.129790227	black
0.07188703	0.730266351	black
1.699760139	2.15e-06	black
0.700727794	0.001042653	black
0.181504659	0.20408595	black
0.004255533	0.978827946	black
-0.213831323	0.184540531	black
0.41940874	0.072911274	black
-0.541888906	0.11790326	black
0.258937564	0.030772303	black
-0.968454052	0.04004393	black
-0.858064536	0.020311073	black
-0.024400061	0.837452183	black
0.571616404	0.007529734	black
1.133755778	0.004844699	black
0.122265997	0.646450944	black
0.376487134	0.053878191	black
0.191481461	0.342671392	black
0.168385474	0.453955636	black
0.03843868	0.848302623	black
0.221420438	0.065483764	black
-0.166615012	0.409796838	black
0.322930008	0.038451348	black
0.10091277	0.773294553	black
0.01492029	0.94301282	black
0.481800423	0.095890202	black
0.254281463	0.215660882	black
0.271779873	0.184053408	black
0.324796	0.401237299	black
0.111315193	0.526841481	black
-0.94340978	0.035418437	black
1.221865794	0.02184659	black
0.232897017	0.157322487	black
-0.241351802	0.173398638	black
-0.815403923	0.003242672	black
-0.190630941	0.339655343	black
-0.056061351	0.732583106	black
-0.026361566	0.885187106	black
0.22205085	0.309138537	black
0.015180948	0.928077902	black
0.129341754	0.279163944	black
0.221771572	0.182920783	black
-0.464481053	0.104961641	black
-1.017059093	0.000246049	black
0.7774608	0.001380514	black
-0.325890214	0.068621487	black
-0.024176007	0.924302135	black
-0.023850419	0.957242026	black
0.177058295	0.30417317	black
0.368956944	0.20690989	black
-1.348589151	0.015332074	black
-0.913376374	0.000731279	black
0.72132922	0.02825792	black
0.672638567	0.022193858	black
-0.007516834	0.963595446	black
1.805876402	6.66e-05	black
-0.112148549	0.362618782	black
0.385070863	0.12577126	black
0.170030748	0.417708034	black
-0.154332797	0.599875704	black
0.509204549	0.022163518	black
0.126385807	0.608647734	black
0.123279326	0.469505423	black
0.212475387	0.148286936	black
0.078158071	0.575387923	black
-0.483325573	0.020979961	black
0.299531889	0.091369005	black
0.293970985	0.047902035	black
-0.472792923	0.037899262	black
0.036645178	0.793877194	black
-0.767905409	0.003277587	black
-0.08644735	0.656488366	black
0.291161	0.149976578	black
-0.095900172	0.594148441	black
0.054253925	0.705406085	black
0.315064137	0.191301454	black
-0.128981632	0.497379258	black
-0.121412703	0.48718592	black
-0.034778188	0.84749571	black
-0.334384994	0.030005053	black
0.944050586	0.001823336	black
-0.000790076	0.996982556	black
0.044065491	0.871341826	black
-0.331623097	0.012475126	black
0.438953022	0.000334367	black
0.931901727	0.003366507	black
-0.213063147	0.098180274	black
-0.80495348	0.004327736	black
-0.034652007	0.73753149	black
0.005193054	0.964510523	black
0.049074588	0.842029327	black
1.073099346	0.003891355	black
0.05791294	0.660894142	black
0.111417101	0.618097097	black
0.122722891	0.231473741	black
-0.036677999	0.83625714	black
2.350974694	0.000170658	black
-0.729091562	0.026047625	black
-0.597688144	0.011675726	black
-0.012700008	0.911407695	black
-0.809232558	0.04800223	black
0.30446884	0.075448327	black
-0.163898939	0.582011714	black
0.308731107	0.031788301	black
1.925575166	3.8e-05	black
-0.263080557	0.269866725	black
0.571121826	0.026417941	black
-0.193439035	0.426607013	black
0.774694858	0.000777592	black
0.053887521	0.709213648	black
0.029850581	0.793800515	black
1.377433444	1.64e-05	black
-0.198669073	0.236837507	black
1.22604759	0.000489282	black
0.333152393	0.066028033	black
-0.860865548	0.017702805	black
-0.045799086	0.632746909	black
0.00529925	0.981600529	black
0.256386632	0.057314024	black
-0.055208932	0.698108816	black
-0.265119854	0.098119434	black
-0.427022019	0.103123502	black
0.134104815	0.349554209	black
1.01138249	0.022802368	black
-0.133629586	0.755481799	black
-0.188395808	0.230604724	black
0.233975206	0.54720469	black
0.594190499	0.00270714	black
-0.096029144	0.536610342	black
-0.855131369	0.009142809	black
-0.069012779	0.599953334	black
1.036441702	0.004127827	black
0.094721683	0.400452032	black
-0.738332678	0.006261811	black
0.349894383	0.020333357	black
0.43403745	0.001193156	black
-0.336872984	0.038082199	black
0.427088068	0.007539786	black
0.411078401	0.03154632	black
0.07096332	0.620903942	black
-0.33510628	0.070766134	black
0.206070866	0.246707465	black
-0.54026535	0.328071609	black
0.308715123	0.025817061	black
0.027276897	0.913814453	black
0.067568545	0.797159995	black
-0.072444306	0.734207708	black
0.262603947	0.220833794	black
-0.103135546	0.587768764	black
-0.423153814	0.038756261	black
0.306188856	0.031284613	black
0.023575849	0.940998024	black
-0.272210951	0.306619945	black
-0.53123322	0.059393928	black
-0.30276942	0.379595595	black
-0.564559163	0.225983334	black
0.091919885	0.598745208	black
0.149983861	0.308087582	black
0.222862448	0.110738848	black
0.793279484	0.021815394	black
0.054436378	0.759007219	black
-0.433634841	0.00509685	black
1.112425321	0.00031725	black
-0.046647485	0.902999589	black
-0.106205923	0.548162154	black
0.135489616	0.411039603	black
0.117400912	0.523854745	black
0.32614627	0.005972166	black
0.074610724	0.903063513	black
0.310045743	0.070777728	black
1.291854418	6.44e-05	black
1.187676663	9.78e-08	black
-0.460336561	0.343106077	black
-0.846333124	0.080960481	black
-0.566838926	0.141559933	black
-0.128258907	0.340585916	black
-0.064021282	0.576290635	black
0.641432031	0.02074709	black
-0.434260292	0.147941906	black
0.043929334	0.714168557	black
3.130540223	2.48e-05	black
-0.215835104	0.145162528	black
-0.105630313	0.698820197	black
0.983336955	0.001659414	black
-0.638539105	0.034433177	black
-1.215082272	0.018249099	black
0.465137952	0.039787412	black
-0.244511588	0.160514255	black
0.225231889	0.294046	black
0.121997131	0.70194246	black
0.383624057	0.026228824	black
-0.436025478	0.054514771	black
0.361635232	0.036850204	black
0.092730308	0.567753877	black
-0.235043038	0.142969358	black
0.778060287	0.007271146	black
1.325322112	0.054398207	black
-0.474172948	0.022315274	black
0.59119804	0.012129842	black
-0.485456891	0.041353705	black
-0.061241906	0.695763765	black
-0.598928259	0.006212676	black
-0.338542836	0.021089477	black
-0.339334818	0.042674063	black
-0.257828893	0.264749182	black
0.36603796	0.378666691	black
-0.353860871	0.112597135	black
-0.123177434	0.330638573	black
0.127522745	0.582492933	black
0.967373092	1.39e-05	black
0.103353454	0.320530976	black
0.033251624	0.836404888	black
-0.196568827	0.171216852	black
0.300978254	0.18729377	black
1.139531427	0.002422983	black
1.383031225	0.023682901	black
-0.688193357	0.006644453	black
0.174041362	0.215334354	black
-0.512201	0.003280373	black
-0.576443296	0.004623002	black
-0.40563076	0.008784754	black
0.654551669	0.009577172	black
-0.361439435	0.009072397	black
-0.536879562	0.031736555	black
-0.385092928	0.08490017	black
-0.144811197	0.498974765	black
-0.192552088	0.372904439	black
-0.623548224	0.063616866	black
0.13091547	0.441357773	black
0.517638839	0.024391705	black
0.065362275	0.567110645	black
0.172685943	0.467179769	black
-0.040821027	0.82060496	black
0.173651495	0.284270726	black
0.065345795	0.54338218	black
0.142130938	0.634075108	black
0.162651673	0.580814761	black
0.204196179	0.581718941	black
-0.444130723	0.153660738	black
0.021996166	0.865464271	black
-0.122548738	0.341902716	black
0.071701276	0.581878489	black
-0.126017648	0.514832585	black
0.613990601	0.041822517	black
-0.045895129	0.844712431	black
-0.013881869	0.954569685	black
0.33295878	0.177471944	black
0.210144035	0.174367485	black
-0.528054646	0.265163669	black
-0.08284911	0.591137015	black
-0.059591651	0.685744824	black
-0.18767107	0.545056437	black
-0.027914487	0.877068356	black
-0.233327391	0.075127507	black
0.424568492	0.025184444	black
-0.130261705	0.639857605	black
-0.089071222	0.565835137	black
-0.145432623	0.553173925	black
-0.087203885	0.608494312	black
1.283725065	0.000114984	black
-0.017151721	0.925966597	black
-0.011955926	0.936712962	black
-0.081491284	0.695727859	black
-0.0066518	0.960731227	black
-0.366854755	0.07294425	black
-0.210264698	0.424140794	black
1.497516895	0.004671915	black
0.069929401	0.650042535	black
0.085067101	0.688412656	black
0.046576382	0.811370594	black
0.304835365	0.07616382	black
-0.249101194	0.201980082	black
-0.005486246	0.967015159	black
0.368002342	0.005012762	black
0.424764847	0.074739493	black
0.000635676	0.996575095	black
-0.281099264	0.290853237	black
-0.124581231	0.563719046	black
-0.221121091	0.355213985	black
0.217347132	0.085440328	black
-0.005610844	0.961951803	black
-0.133583676	0.394387827	black
-0.021216346	0.907679603	black
0.035695989	0.791335199	black
0.360221035	0.126573255	black
0.215745687	0.369034723	black
0.084977837	0.621031933	black
0.737566974	0.00012613	black
0.335287703	0.209673198	black
0.564935962	0.001264422	black
0.220984771	0.131135279	black
-1.001946623	0.043486668	black
-0.877403517	0.048194323	black
-0.081754445	0.591034611	black
-0.033301271	0.888804002	black
0.306072728	0.019627047	black
0.095182443	0.567367848	black
0.056582172	0.788746643	black
1.843534388	9.99e-06	black
-0.360513942	0.185037609	black
0.272177871	0.243294653	black
0.107932186	0.536960241	black
0.039957015	0.846472736	black
0.334444733	0.055374757	black
-0.017488578	0.892394849	black
-0.102374283	0.592360768	black
-0.207652626	0.278532964	black
-0.85335711	0.013562084	black
-0.581728899	0.002985425	black
-0.09016487	0.449891422	black
-0.797799724	0.018235982	black
-0.720857053	0.027908132	black
0.149336045	0.297574152	black
-0.442113877	0.005883528	black
-0.257527591	0.202096325	black
0.628226789	0.062451073	black
0.682991504	0.030560676	black
0.282009	0.025147959	black
0.953334837	0.017473455	black
0.213050253	0.049324558	black
0.299106508	0.036338152	black
-0.23072924	0.250624235	black
-0.369789402	0.043692523	black
1.549115096	3.54e-05	black
0.374629324	0.056721333	black
0.01621033	0.872137701	black
-0.347970694	0.026529133	black
-0.571824875	0.000260787	black
0.457537303	0.196794338	black
0.069387452	0.727574461	black
-0.005009877	0.988043317	black
-0.007878819	0.968764219	black
-0.093093392	0.558533724	black
0.242980996	0.052280653	black
-0.245975361	0.100861636	black
-0.105217168	0.500609738	black
0.367150854	0.079060186	black
0.181942441	0.264467068	black
0.551832224	0.09904877	black
-0.093684234	0.482367604	black
0.123325372	0.531474386	black
0.01575883	0.941867053	black
0.828131782	0.052342737	black
-0.081038792	0.46089216	black
0.092260535	0.696489752	black
0.220693281	0.624732226	black
-0.05063816	0.853538399	black
0.546404501	0.046412478	black
-0.285042857	0.165535799	black
2.46462429	8.67e-06	black
-0.57355697	0.232067916	black
-0.300155001	0.340626556	black
-0.286647177	0.323676395	black
-0.339104703	0.073348099	black
-0.03559308	0.848735695	black
0.255368443	0.403781621	black
0.196844982	0.338486579	black
0.159742694	0.406158736	black
1.931004172	5.13e-05	black
-0.35489948	0.073324987	black
0.80685845	0.082271837	black
-0.251400713	0.258181454	black
0.434188164	0.008656117	black
0.606179311	0.012698074	black
-0.176419792	0.587364202	black
0.893814699	0.030685734	black
0.0785627	0.502493166	black
-0.146935997	0.391284606	black
3.352172818	1.62e-05	black
-0.289300198	0.058511387	black
0.398349097	0.012765482	black
-0.179338261	0.448296997	black
-0.080413433	0.775968588	black
-0.322116574	0.07608369	black
-0.116661492	0.483935577	black
1.308554816	0.025673786	black
0.111573918	0.640110549	black
0.62685746	0.017956593	black
0.448423835	0.040127452	black
-0.230125716	0.157910365	black
0.038111239	0.87414037	black
-0.251066915	0.370476162	black
0.046782178	0.793603955	black
0.027778397	0.817625761	black
-0.164233556	0.131508467	black
-0.068644156	0.683397192	black
0.224449862	0.139671901	black
0.240831844	0.26179102	black
-0.735337524	0.05993142	black
-0.01413969	0.928126438	black
0.029160094	0.865806969	black
0.155282622	0.275459063	black
0.056182401	0.689112093	black
-0.144857113	0.761303515	black
0.21971161	0.256617825	black
-0.26678327	0.280439838	black
0.116042626	0.446960703	black
0.078210923	0.549679013	black
0.444421251	0.352547404	black
-0.100836399	0.661578099	black
0.31451531	0.0962286	black
0.04631392	0.822081331	black
0.210375085	0.245206298	black
-0.032002156	0.875635371	black
0.061298912	0.811531858	black
0.359670523	0.014909658	black
0.875815544	0.00027116	black
1.559833793	9.35e-06	red
0.500907392	0.01768373	black
0.224888734	0.270041049	black
-0.191637825	0.527801434	black
0.10492181	0.560928219	black
0.534312276	0.015203457	black
-0.034220159	0.785426579	black
-0.147968743	0.562282491	black
-0.016494153	0.910503366	black
-0.585719913	0.016931325	black
0.153838908	0.202170476	black
-0.23608591	0.393789245	black
-0.332115132	0.023175882	black
-0.540546397	0.068287424	black
0.335697115	0.180992566	black
1.522125632	3.99e-06	red
-0.170251801	0.421656868	black
-0.086675389	0.623401922	black
0.148891947	0.595064135	black
-0.213473252	0.199117589	black
0.78199404	0.129082473	black
0.163572211	0.531233431	black
0.160277389	0.255257975	black
-0.206004813	0.644689856	black
0.07089765	0.797457714	black
0.097212791	0.415878524	black
0.029536079	0.8553276	black
-0.080904184	0.467595088	black
-0.113571617	0.495616924	black
0.108301407	0.395825552	black
-0.163507231	0.416635561	black
1.23096176	0.017438309	black
0.537671625	0.027018316	black
0.004043015	0.981517166	black
-0.843317811	0.001756604	black
-0.15888876	0.541363926	black
0.05730897	0.73553142	black
-0.619739475	0.00493333	black
-0.391756893	0.05922571	black
-1.888225367	1.87e-06	black
-0.124812937	0.550731781	black
-0.187099198	0.245690563	black
-1.85834442	0.000506877	black
-0.531885474	0.098908485	black
0.199328646	0.052701745	black
0.14971693	0.417503588	black
0.11927171	0.395440242	black
-0.143902348	0.312750786	black
0.338807617	0.045256827	black
0.02665987	0.777152071	black
0.232090508	0.39195248	black
2.460294287	8.96e-06	black
-1.342853218	3.83e-06	black
0.317127253	0.096838556	black
-0.179529041	0.416197775	black
-0.033684271	0.910525575	black
0.121105602	0.417194406	black
-0.076094418	0.672974051	black
-0.369405883	0.095852211	black
-0.165166229	0.350309835	black
0.443812266	0.00197532	black
0.837182801	0.000931867	black
0.333038498	0.357172859	black
0.00657072	0.973595809	black
0.255117499	0.098538676	black
-0.478223897	0.086984768	black
0.063731753	0.735760543	black
-1.301154385	0.001042436	black
-0.015794287	0.938872742	black
-0.008321809	0.94596224	black
0.296188185	0.022995441	black
0.44922893	0.001493702	black
-0.334904398	0.14051837	black
-0.586193279	0.090374706	black
-0.061676552	0.724289583	black
0.19100173	0.215954782	black
0.242223357	0.204484998	black
-0.402015527	0.016487989	black
0.282288032	0.027140216	black
0.021383007	0.857896749	black
0.060967704	0.662163549	black
0.045181201	0.738813956	black
0.763342792	0.216186173	black
-0.021631511	0.915846928	black
0.39748334	0.023308109	black
0.213188587	0.144824121	black
-0.067756474	0.730156752	black
1.964815679	0.001270826	black
0.997037864	5.52e-05	black
0.210380958	0.324634374	black
0.040950382	0.811116123	black
0.171089877	0.234756139	black
0.051560192	0.888401712	black
-0.271264013	0.159067342	black
0.024349967	0.879518762	black
0.515531502	0.033630731	black
-0.09210629	0.555196354	black
0.203364868	0.296990442	black
0.168827323	0.315556153	black
0.009813988	0.961819752	black
-0.476624133	0.01007576	black
-1.070206439	0.001302739	black
0.235798468	0.299777783	black
0.187979227	0.254644003	black
-0.449020864	0.239145401	black
-5.07e-05	0.999798493	black
0.134447633	0.655389815	black
-0.547080084	0.072377835	black
-0.033191971	0.913295247	black
-0.159926009	0.191780737	black
-0.358853771	0.080040091	black
0.121807109	0.646628412	black
0.315401728	0.033491645	black
0.538249919	0.282515333	black
-0.280663062	0.148538563	black
0.567721067	0.043260092	black
-0.009459201	0.957573029	black
-0.13002728	0.388172051	black
0.244051828	0.545024922	black
-0.399116995	0.006633118	black
0.105427903	0.612543122	black
-0.002958932	0.982240913	black
0.540227765	0.000710393	black
-0.367873501	0.060485673	black
-0.472491006	0.070844497	black
1.404172057	0.006506324	black
0.62575988	0.000199111	black
-0.562552502	0.108354023	black
0.263522956	0.055486211	black
1.945974551	0.000224152	black
-0.653848022	0.137405274	black
0.28549926	0.11144996	black
0.082645371	0.458390319	black
-0.252166025	0.367057718	black
0.154309544	0.172946229	black
3.327734721	3.22e-06	black
-0.213355403	0.192364766	black
-0.406617278	0.008186279	black
0.13489401	0.247608408	black
0.389373469	0.008412784	black
0.267487436	0.087145222	black
-0.202013847	0.297312469	black
0.044474152	0.763015662	black
0.040693027	0.882111228	black
-0.396460371	0.159198075	black
-0.112100527	0.519474863	black
[truncated: 734,089 more rows]
