# Supplementary material for: TET2 mutations are associated with hypermethylation at key regulatory enhancers in normal and malignant hematopoiesis
Source: Nat Commun. 2021 Oct 18;12:6061. doi: 10.1038/s41467-021-26093-2 (PMC8523747; doi:10.1038/s41467-021-26093-2)
Supplement: Supplementary file 11 — Source Data [file 41467_2021_26093_MOESM11_ESM.zip › Source data/figure_3b.csv]

estimate	pval	color
0.04826	0.3525	black
-0.04882	0.3051	black
-0.1129	0.05024	black
0.1219	0.000589	black
0.04735	0.1226	black
0.09232	0.2552	black
-0.1973	0.002141	black
0.00817	0.8974	black
0.04803	0.06409	black
0.0231	0.3622	black
0.03342	0.369	black
-0.01911	0.4868	black
-0.03444	0.3928	black
-0.01795	0.6215	black
-0.002589	0.9412	black
-0.01325	0.561	black
0.04539	0.1219	black
0.002752	0.9299	black
-0.05875	0.4939	black
0.01912	0.732	black
0.001413	0.9664	black
-0.03196	0.4017	black
-0.0187	0.5329	black
-0.0567	0.1286	black
0.00163	0.9467	black
0.0383	0.5809	black
0.0488	0.5458	black
0.01419	0.806	black
-0.03934	0.599	black
-0.03575	0.324	black
0.03825	0.07378	black
0.03634	0.3566	black
0.02379	0.5635	black
0.04109	0.3831	black
0.04926	0.317	black
-0.2016	0.1864	black
0.03862	0.6514	black
0.05847	0.03954	black
0.1345	0.002956	black
-0.08934	0.3054	black
0.005962	0.8447	black
0.08065	0.009214	black
0.04142	0.3249	black
-0.003222	0.9068	black
-0.03099	0.4533	black
-0.07639	0.2246	black
-0.02775	0.3208	black
0.01051	0.6701	black
0.0001803	0.9941	black
-0.03182	0.2823	black
-0.01218	0.8	black
0.04744	0.07436	black
0.005852	0.9095	black
0.04149	0.6135	black
0.08902	0.2959	black
0.04293	0.2651	black
0.04819	0.154	black
0.05774	0.1158	black
-0.01129	0.6813	black
0.0377	0.402	black
-0.02141	0.6847	black
-0.005993	0.8801	black
0.01577	0.5653	black
-0.02148	0.5692	black
-0.001425	0.9696	black
0.0003096	0.9964	black
0.02972	0.6592	black
0.01266	0.8436	black
0.06663	0.1817	black
-0.1166	0.0004632	black
0.0006022	0.9858	black
-0.03694	0.2559	black
0.04266	0.4552	black
-0.06167	0.6437	black
-0.04927	0.1801	black
0.004411	0.8868	black
0.009649	0.7315	black
-0.06667	0.4214	black
0.1627	0.01657	black
-0.05301	0.3239	black
-0.008524	0.7282	black
0.04523	0.4997	black
-0.03109	0.3593	black
0.006658	0.808	black
-0.09042	0.221	black
0.008586	0.8087	black
0.07412	0.02001	black
-0.04856	0.1092	black
-0.05266	0.4669	black
0.06774	0.3086	black
0.05178	0.04876	black
-0.0002165	0.9938	black
0.06623	0.004839	black
-0.06724	0.3702	black
-0.005913	0.8462	black
0.07741	0.01887	black
0.01579	0.7427	black
0.00333	0.941	black
-0.1051	0.2412	black
-0.01149	0.7278	black
-0.04152	0.6983	black
-0.1077	0.03802	black
0.1906	0.01624	black
0.008752	0.874	black
0.01949	0.6541	black
0.06844	0.008319	black
0.1007	0.2298	black
0.03243	0.1545	black
0.1145	0.03009	black
0.02593	0.6205	black
-0.05408	0.5205	black
-0.01111	0.8674	black
0.1216	4.331e-07	black
-0.03845	0.3454	black
0.01193	0.8083	black
0.1385	7.366e-06	yellow
0.01148	0.7673	black
0.06918	0.221	black
-0.05927	0.2459	black
-0.0005622	0.9946	black
-0.0419	0.375	black
0.0323	0.3051	black
-0.01838	0.5608	black
-0.01692	0.6602	black
0.004007	0.8676	black
-0.02843	0.4997	black
0.05015	0.02492	black
0.02048	0.6694	black
0.008508	0.8355	black
0.03664	0.4812	black
0.03172	0.6623	black
-0.0119	0.7511	black
0.09689	0.3567	black
-0.000803	0.9798	black
0.00907	0.8287	black
0.007385	0.8497	black
-0.07132	0.07047	black
0.07333	0.008411	black
-0.02139	0.3987	black
0.02763	0.514	black
0.01578	0.5516	black
0.05833	0.4546	black
0.04032	0.5155	black
-0.03551	0.4199	black
0.04896	0.5171	black
-0.01572	0.5293	black
0.01815	0.5563	black
0.09611	0.003636	black
-0.02278	0.5528	black
0.05041	0.5531	black
-0.03461	0.3741	black
0.04292	0.506	black
0.05365	0.3905	black
0.06133	0.1387	black
-0.0197	0.6821	black
-0.03424	0.3364	black
-0.005077	0.7865	black
-0.08627	0.03022	black
-0.03285	0.6622	black
-0.01514	0.82	black
-0.08261	0.01724	black
0.05374	0.1383	black
0.03257	0.4158	black
0.05277	0.1243	black
-0.2458	0.005917	black
0.07057	0.3454	black
0.06903	0.09779	black
0.1824	4.105e-07	black
0.02118	0.3981	black
-0.03076	0.1683	black
0.1051	0.003211	black
0.04075	0.4461	black
-0.02266	0.4474	black
0.05607	0.2153	black
-0.0576	0.3465	black
0.0002944	0.9964	black
-0.04074	0.1571	black
0.008285	0.6946	black
0.003749	0.9221	black
-0.029	0.4625	black
0.04916	0.05561	black
0.0326	0.3519	black
-0.02065	0.7851	black
0.01731	0.4593	black
-0.01304	0.7604	black
0.06767	0.03331	black
-0.03348	0.5076	black
-0.03947	0.3038	black
-0.1034	0.008271	black
0.01355	0.6204	black
-0.01912	0.5088	black
0.01981	0.6415	black
-0.006358	0.8325	black
0.04876	0.1135	black
0.05422	0.04106	yellow
0.03553	0.1822	black
0.07961	0.01773	black
0.06556	0.09528	black
0.002387	0.936	black
-0.1141	0.00535	black
-0.01458	0.5694	black
-0.01622	0.7722	black
-0.03723	0.4669	black
0.03854	0.2347	black
-0.181	0.0004737	black
0.1241	0.0004487	black
0.08932	0.2968	black
0.06807	0.5866	black
0.04019	0.6853	black
-0.01527	0.6463	black
0.0174	0.6157	black
-0.01651	0.7425	black
-0.2096	0.01015	black
0.1426	0.0002697	yellow
-0.06365	0.339	black
-0.00603	0.8625	black
0.03484	0.101	black
0.02753	0.4406	black
0.0009461	0.9792	black
0.0083	0.8907	black
0.02117	0.4093	black
-0.008034	0.8337	black
-0.03442	0.07849	black
0.03794	0.2869	black
-0.03718	0.4966	black
-0.005462	0.8973	black
0.04313	0.4879	black
0.01557	0.5406	black
-0.05711	0.3215	black
-0.0019	0.9724	black
0.1818	0.02546	black
0.0359	0.2029	black
-0.00759	0.8348	black
0.009419	0.8658	black
-0.007331	0.8142	black
-0.08304	0.4166	black
0.03649	0.6228	black
-0.1092	0.2179	black
-0.003243	0.9253	black
0.2549	0.006275	black
-0.04227	0.09681	black
6.234e-05	0.9994	black
-0.0229	0.6491	black
0.0008253	0.9716	black
0.02162	0.628	black
0.01009	0.7948	black
-0.06649	0.4143	black
0.01514	0.7037	black
-0.006256	0.8376	black
-0.0175	0.8407	black
-0.004954	0.864	black
0.002415	0.936	black
0.01997	0.5354	black
0.07645	0.09963	black
-0.01167	0.7231	black
0.03486	0.2793	black
0.02242	0.7237	black
-0.06752	0.02569	black
0.1042	0.1785	black
0.06435	0.403	black
-0.06782	0.115	black
-0.002729	0.9344	black
0.04121	0.1304	black
0.03357	0.3671	black
-0.0006252	0.9875	black
0.0471	0.1547	black
0.1903	0.0001139	yellow
0.05378	0.1468	black
-0.01714	0.525	black
0.04663	0.2573	black
-0.05545	0.372	black
0.119	0.07344	black
-0.1152	0.2744	black
-0.01736	0.6805	black
0.04038	0.1397	black
0.02901	0.3774	black
0.02449	0.4073	black
0.06852	0.0587	black
-0.03041	0.4688	black
0.01585	0.6821	black
-0.07778	0.4655	black
-0.04022	0.4163	black
0.02273	0.467	black
-0.01912	0.3713	black
0.03784	0.2427	black
0.04602	0.3548	black
-0.09832	0.05482	black
-0.1228	0.0121	black
0.02459	0.4834	black
0.02217	0.4146	black
0.1569	0.2219	black
0.09003	0.2155	black
-0.09016	0.2863	black
-0.006865	0.8038	black
-0.002253	0.9566	black
-0.02555	0.5936	black
0.006847	0.8362	black
-0.0654	0.1389	black
-0.02744	0.5391	black
0.006897	0.828	black
0.08395	0.001593	black
0.06664	0.1763	black
-0.08032	0.1539	black
0.0138	0.7848	black
0.1158	0.1001	black
0.02111	0.6586	black
0.0689	0.1971	black
-0.007719	0.9081	black
-0.01886	0.7719	black
0.05767	0.09768	black
0.02153	0.6346	black
-0.07	0.117	black
0.0251	0.6828	black
-0.0486	0.1698	black
-0.06756	0.166	black
-0.007953	0.7792	black
0.01046	0.6625	black
-0.07402	0.1266	black
0.03061	0.2947	black
-0.02671	0.1869	black
-0.02398	0.3299	black
-0.04533	0.3556	black
-0.1385	0.0004131	black
-0.1278	0.01497	black
0.08922	0.2056	black
0.1526	0.02707	black
-0.0005641	0.9847	black
-0.0004564	0.991	black
-0.0152	0.6569	black
0.04514	0.1888	black
-0.003899	0.8946	black
-0.0541	0.2956	black
-0.03235	0.5723	black
0.01266	0.7973	black
-0.04675	0.1682	black
0.1499	0.04594	black
0.000597	0.9835	black
0.004517	0.8291	black
0.02215	0.6308	black
-0.02951	0.416	black
0.08523	0.07139	black
0.06246	0.273	black
0.02005	0.5724	black
0.05062	0.3369	black
-0.01967	0.5311	black
-0.01072	0.7375	black
0.01342	0.7368	black
-0.03869	0.5144	black
-0.05546	0.1735	black
-0.1391	0.05134	black
-0.08471	0.06661	black
0.000165	0.9975	black
-0.05201	0.2885	black
0.05618	0.2107	black
0.01904	0.5875	black
-0.008372	0.8131	black
0.04108	0.3757	black
-0.01704	0.6	black
-0.07897	0.1813	black
-0.001548	0.9645	black
-0.03511	0.3233	black
-0.01567	0.7373	black
0.002848	0.9468	black
0.00346	0.9325	black
0.0135	0.6834	black
0.01061	0.769	black
0.004381	0.9275	black
0.03289	0.1298	black
-0.03731	0.2976	black
-0.06608	0.1474	black
0.04618	0.2091	black
-0.04078	0.3404	black
-0.2001	0.02129	black
-0.06969	0.03083	black
-0.06668	0.1187	black
0.08535	0.4218	black
0.04901	0.05698	black
-0.01803	0.7563	black
0.1464	0.2409	black
0.0229	0.468	black
0.04162	0.622	black
-0.0004954	0.988	black
-0.02021	0.5622	black
0.06026	0.2536	black
0.00411	0.9478	black
-0.02125	0.6049	black
-0.006614	0.7884	black
0.07856	0.03952	black
0.1216	0.004793	black
-0.04201	0.3067	black
-0.06094	0.2473	black
-0.005478	0.8672	black
-0.106	0.1295	black
0.1016	0.07411	black
-0.006315	0.7916	black
0.01382	0.5652	black
-0.05106	0.1388	black
-0.03792	0.3114	black
-0.002087	0.9437	black
-0.0155	0.6032	black
-0.08344	0.1028	black
0.03531	0.4467	black
-0.01536	0.7387	black
0.001297	0.9658	black
-0.07749	0.04519	black
-0.01579	0.8089	black
-0.05516	0.2374	black
0.03161	0.3717	yellow
-0.08734	0.2102	black
-0.1181	0.06365	black
0.02065	0.4264	black
0.02753	0.3751	black
0.06221	0.3123	black
-0.03151	0.6497	black
0.0622	0.08583	black
0.02593	0.6063	black
0.0282	0.4606	black
-0.05583	0.2684	black
0.1171	0.3843	black
-0.02271	0.5192	black
0.01702	0.5831	black
-0.07437	0.2297	black
0.02407	0.4901	black
-0.005001	0.8641	black
-0.05175	0.3601	black
0.08882	0.28	black
-0.1654	0.002899	black
0.03277	0.2505	black
0.08042	0.05205	black
0.02337	0.4432	black
0.01953	0.5563	black
0.04513	0.2071	black
0.0121	0.7287	black
0.00641	0.8178	black
-0.008135	0.8094	black
-0.1034	0.02126	black
0.02717	0.4751	black
0.005501	0.8773	black
-0.1824	0.0002282	black
0.01192	0.6405	black
-0.03453	0.3282	black
-0.02697	0.4368	black
0.03461	0.3688	black
-0.02522	0.4161	black
0.0652	0.1509	black
-0.01333	0.7358	black
0.02172	0.4749	black
0.04733	0.2721	black
0.04204	0.2998	black
0.0379	0.5268	black
-0.01485	0.6098	black
0.007788	0.8478	black
0.0432	0.232	black
0.02545	0.4902	black
-0.02683	0.5623	black
0.01785	0.7799	black
0.02472	0.4938	black
0.08546	0.1081	black
-0.05882	0.1721	black
-0.05967	0.06385	black
0.02447	0.5248	black
-0.07567	0.3257	black
-0.01477	0.7211	black
-0.008255	0.8169	black
0.04428	0.1932	black
-0.02195	0.6312	black
0.01726	0.7849	black
0.04289	0.2363	black
0.1434	2.081e-05	black
0.0653	0.4327	black
-0.04161	0.4223	black
-0.003969	0.935	black
0.02267	0.427	black
-0.02228	0.5052	black
-0.03964	0.2754	black
0.07255	0.07116	black
-0.05463	0.07536	black
0.06209	0.3709	black
-0.07969	0.01777	black
-0.03111	0.3125	black
0.0542	0.1655	black
0.07882	0.1306	black
0.0647	0.2523	black
0.07705	0.146	black
0.05869	0.5422	black
0.143	0.003978	black
-0.03476	0.4144	black
-0.05575	0.2591	black
0.02198	0.3294	black
-0.09287	0.04178	black
0.01331	0.7114	black
-0.0462	0.07733	black
0.02469	0.3325	black
0.06911	0.3381	black
-0.03909	0.4841	black
0.07096	0.3274	black
0.02095	0.6306	yellow
0.02816	0.2584	black
0.03369	0.2742	black
-0.02322	0.5845	black
-0.04624	0.1389	black
-0.003116	0.9368	black
0.05287	0.1068	black
-0.07386	0.0243	black
-0.005105	0.8493	black
-0.03807	0.4599	black
0.04549	0.3179	black
-0.07601	0.1163	black
-0.03127	0.4699	black
0.04953	0.1565	black
0.0476	0.06715	black
0.0417	0.3289	black
-0.07483	0.03085	black
0.03707	0.2551	black
0.05512	0.147	black
-0.02584	0.5055	black
-0.006217	0.9	black
0.01169	0.7204	black
0.02273	0.6368	black
-0.0429	0.5876	black
-0.06707	0.1603	black
0.02388	0.5993	black
-0.05713	0.5029	black
-0.003296	0.9291	black
-0.02989	0.4972	black
0.0175	0.744	black
-0.02941	0.7536	black
0.02738	0.3391	black
-0.05165	0.3762	black
0.08064	0.0006441	black
0.04327	0.2696	black
-0.01493	0.6898	black
0.08857	0.1733	black
-0.01121	0.7244	black
0.0527	0.1538	black
0.05426	0.1933	black
-0.04459	0.3201	black
-0.05557	0.587	black
0.03633	0.3948	black
0.03593	0.2512	black
-0.0006167	0.99	black
0.01791	0.4031	black
0.01928	0.533	black
0.03318	0.3557	black
0.06516	0.4881	black
0.118	9.704e-05	black
0.04373	0.5537	black
-0.06631	0.2174	black
-0.006384	0.8772	black
-0.1642	0.006875	black
0.05964	0.2201	black
-0.008825	0.68	black
0.04788	0.1409	black
0.02049	0.5285	black
-0.08569	0.2081	black
-0.009736	0.7963	black
-0.0388	0.2499	black
0.02598	0.2755	black
-0.1263	0.008171	black
-0.008422	0.7676	black
-0.01072	0.8622	black
-0.02402	0.5259	black
0.0368	0.1854	black
0.03243	0.7607	black
-0.008161	0.7143	black
0.01539	0.7509	black
0.01105	0.7196	black
0.02116	0.3611	black
-0.002367	0.9328	black
-0.03803	0.4733	black
-0.02757	0.523	black
0.01551	0.6578	black
0.01302	0.7667	black
0.02905	0.4557	black
-0.06734	0.145	black
-0.02191	0.4817	black
-0.04378	0.4062	black
0.03265	0.3057	black
0.0296	0.4593	black
0.01592	0.4421	black
0.03168	0.1729	black
-0.003159	0.9137	black
0.06271	0.05129	black
-0.03458	0.4573	black
-0.004143	0.9502	black
0.02867	0.4527	black
0.02675	0.6365	black
0.009605	0.801	black
-0.008079	0.8358	black
0.005556	0.9141	black
0.004583	0.8851	black
0.01857	0.6115	black
-0.1189	0.01674	black
-0.01085	0.7433	black
0.03474	0.1201	black
0.1271	0.03806	black
-0.02422	0.673	black
0.001607	0.9837	black
0.002498	0.9311	black
-0.005241	0.788	black
-0.05258	0.3444	black
-0.003839	0.9401	black
0.01336	0.7428	black
0.06814	0.06446	black
-0.003697	0.8902	black
-0.1339	0.005191	black
-0.01808	0.6804	black
0.06075	0.3623	black
0.01649	0.581	black
0.1017	0.2428	black
0.04919	0.2168	black
0.008263	0.8048	black
-0.0333	0.4978	black
0.01396	0.682	black
0.03606	0.32	black
0.01648	0.6579	black
0.01866	0.5204	black
-0.01301	0.7813	black
0.01435	0.5755	black
0.044	0.536	black
0.02617	0.4977	black
-0.06101	0.4552	black
-0.07482	0.06421	black
-0.02374	0.5791	black
0.002057	0.958	black
-0.05644	0.2896	black
-0.1359	0.02865	black
0.06229	0.1465	black
0.03421	0.2646	black
0.03188	0.6387	black
0.0344	0.1776	black
-0.01708	0.7123	black
-0.01939	0.5745	black
-0.03304	0.1731	black
0.07086	0.04674	black
0.07546	0.2508	black
0.0761	0.02513	black
-0.006059	0.9061	black
0.09645	0.0001681	black
-0.02581	0.6746	black
0.02447	0.762	black
-0.01919	0.6376	black
0.03633	0.3669	black
0.03021	0.2786	black
0.05052	0.468	black
-0.02627	0.3313	black
0.1059	0.02464	black
-0.046	0.3473	black
0.03776	0.2041	black
-0.04491	0.184	black
-0.0791	0.2944	black
-0.01374	0.7327	black
0.04301	0.5534	black
0.01288	0.7599	black
0.04126	0.4124	black
0.06544	0.375	black
0.02009	0.4963	black
0.006988	0.8938	black
-0.02715	0.4943	black
0.4297	1.975e-08	yellow
-0.07711	0.2308	black
0.08007	0.3112	black
0.06413	0.1906	black
0.02087	0.4128	black
-0.04536	0.2818	black
0.04645	0.08687	black
0.1065	0.007573	black
-0.02353	0.5368	black
0.007527	0.9011	black
0.0872	0.0513	black
-0.0696	0.5571	black
0.00748	0.7197	black
0.1525	0.007403	black
-0.05584	0.3344	black
-0.01673	0.4921	black
0.05252	0.4485	black
-0.04125	0.2829	black
-0.06664	0.2792	black
0.02727	0.3737	black
-0.0177	0.6407	black
-0.1127	0.1146	black
0.04143	0.2611	black
0.01659	0.6358	black
0.03095	0.2945	black
0.1033	0.02285	black
-0.0009832	0.9822	black
-0.1628	0.002893	black
-0.0413	0.3471	black
0.01484	0.5967	black
-0.1287	0.05843	black
-0.007815	0.8697	black
0.04623	0.3713	black
-0.0595	0.2846	black
-0.02578	0.6055	black
-0.1343	0.006899	black
0.0898	0.07684	black
0.001622	0.9765	black
-0.01925	0.5538	black
-0.00208	0.9566	black
-0.005147	0.9675	yellow
0.06234	0.05188	black
0.04498	0.1872	black
-0.494	0.0001476	black
0.01506	0.6827	black
0.04391	0.06059	black
-0.1135	0.005017	black
-0.07382	0.05199	black
-0.06515	0.02116	black
-0.006142	0.8985	black
-0.01456	0.7562	black
0.2089	5.159e-05	black
0.04407	0.3028	black
-0.1108	0.1535	black
0.004401	0.9282	black
-0.03239	0.2548	black
0.03065	0.4512	black
-0.1326	0.05493	black
-0.03126	0.6084	black
-0.0117	0.6396	black
-0.0396	0.5619	black
0.004007	0.9375	black
-0.06084	0.1571	black
-0.007027	0.7864	black
0.165	2.008e-05	black
-0.04702	0.08354	black
0.06664	0.03043	black
0.0347	0.5548	black
0.03963	0.2652	black
-0.1428	0.08909	black
-0.09192	0.01579	black
-0.04435	0.0745	black
-0.0337	0.2299	black
-0.004671	0.9207	black
-0.0397	0.4954	black
0.006881	0.8137	black
-0.01474	0.7347	black
0.1552	1.95e-05	black
0.06364	0.2439	black
0.02804	0.3391	black
0.03188	0.4576	black
0.1541	0.001552	black
-0.02517	0.3518	black
0.0127	0.8397	black
0.04884	0.4613	black
0.01643	0.5518	black
0.03177	0.6673	black
0.05028	0.1222	black
-0.0785	0.01333	black
0.05193	0.05982	black
-0.04843	0.2438	black
0.04155	0.3037	black
-0.03718	0.4028	black
0.04503	0.1464	black
-0.02865	0.1832	black
-0.02644	0.3224	black
0.04593	0.2244	black
0.01246	0.8079	black
-0.03532	0.5969	black
0.1241	0.002661	black
-0.03744	0.2886	black
0.05648	0.1173	black
0.06197	0.2914	black
-0.1196	0.09754	black
0.06658	0.08043	black
0.03803	0.2758	black
0.09799	0.1258	black
0.03955	0.7032	black
0.05499	0.3377	black
-0.03072	0.388	black
-0.09648	0.1985	black
0.001557	0.9453	black
0.01544	0.6154	black
-0.0114	0.6884	black
-0.02008	0.6414	black
-0.008456	0.8704	black
0.0962	0.217	black
0.0955	0.007891	black
-0.1389	0.04902	black
0.02027	0.4648	black
-0.04902	0.7605	black
-0.03529	0.6239	black
-0.02477	0.5531	black
-0.09518	0.1927	black
-0.01866	0.5451	black
-0.02364	0.6803	black
-0.04074	0.3271	black
-0.01258	0.5223	black
0.1268	0.06415	black
0.01204	0.7196	black
-0.006244	0.9454	black
0.009507	0.8571	black
0.02502	0.524	black
-0.1454	8.599e-07	black
-0.16	0.03236	black
0.01201	0.6484	black
0.02595	0.2361	black
-0.02736	0.5312	black
0.005731	0.8751	black
0.01749	0.5863	black
0.02618	0.5778	black
-0.01298	0.8191	black
0.01794	0.5872	black
0.004765	0.8881	black
-0.009831	0.8738	black
-0.00259	0.944	black
0.01562	0.604	black
-0.05417	0.2581	black
0.03627	0.258	black
0.01198	0.7172	black
0.07788	0.1326	black
0.08146	0.1461	black
-0.003352	0.9378	black
0.06101	0.233	black
-0.03225	0.5315	black
-0.001138	0.9575	black
-0.0762	0.06803	black
0.005358	0.869	black
0.06453	0.04012	black
0.07043	0.033	yellow
0.07021	0.09106	black
-0.002788	0.9522	black
-0.05943	0.272	black
-0.05699	0.2366	black
0.1289	0.03167	black
0.1111	0.2567	black
0.07138	0.00585	black
0.008129	0.8681	black
0.1332	0.05295	black
-0.1198	0.06276	black
0.01805	0.7207	black
-0.02947	0.3548	black
0.05858	0.1627	black
0.02832	0.5008	black
-0.06422	0.2712	black
0.08221	0.04662	black
0.06086	0.1262	black
-0.05324	0.5015	black
0.06093	0.06817	black
0.03002	0.5146	black
0.01442	0.7662	black
0.02487	0.6676	black
0.06644	0.4893	black
-0.07719	0.07372	black
0.01234	0.858	black
0.04123	0.2181	black
0.07588	0.1176	black
0.05399	0.3576	black
0.01875	0.6375	black
-0.02705	0.5711	black
-0.01054	0.8643	black
-0.05363	0.3195	black
0.09755	0.05004	black
0.00158	0.9533	black
-0.134	0.03325	black
0.08733	0.007511	black
-0.006731	0.8588	black
-0.0362	0.1878	black
-0.004373	0.9516	black
-0.01699	0.7112	black
-0.01405	0.7935	black
0.001524	0.961	black
-0.06344	0.3224	black
0.01366	0.6107	black
0.02857	0.417	black
-0.01081	0.8119	black
0.005519	0.8136	black
-0.02934	0.753	black
0.02339	0.4187	black
-0.09894	0.0007912	black
-0.05368	0.2116	black
0.009036	0.6976	black
0.06545	0.0333	black
0.2241	0.04449	black
-0.1353	0.05573	black
0.01557	0.761	black
-0.1271	0.01267	black
0.03865	0.2512	black
0.06447	0.1342	black
0.01342	0.5351	black
0.09975	0.3127	black
-0.01842	0.6261	black
0.01944	0.7425	black
0.05713	0.2212	black
0.009062	0.7546	black
0.04777	0.1375	black
0.08712	0.04194	yellow
-0.004786	0.9092	black
0.0959	0.02613	black
0.03627	0.4567	black
0.03993	0.233	black
-0.05163	0.2359	yellow
-0.2131	0.0775	black
0.03227	0.5179	black
-0.01405	0.7355	black
-0.03985	0.3036	black
-0.0001486	0.9949	black
0.01349	0.8591	black
0.1261	0.07981	black
0.08365	0.0782	black
0.04666	0.4021	black
-0.01716	0.5438	black
0.009359	0.6783	black
0.04066	0.6004	black
-0.08903	0.01991	black
-0.0252	0.5718	black
0.03794	0.612	black
-0.0628	0.1039	black
0.008322	0.8569	black
-0.06916	0.07014	black
-0.006009	0.8856	black
0.08376	0.03353	black
0.04631	0.3695	black
0.001039	0.9868	black
0.03433	0.2389	black
0.00739	0.7337	black
0.02055	0.6285	black
-0.004636	0.8596	black
-0.001444	0.971	black
0.1795	0.04136	black
0.0428	0.228	black
0.03238	0.4715	black
0.03366	0.3981	black
0.01147	0.814	black
0.007384	0.8266	black
0.08826	0.4723	black
0.05562	0.1471	black
0.02074	0.5099	black
-0.02116	0.6408	black
-0.2073	0.01009	black
-0.02957	0.2067	black
0.05065	0.2497	black
0.04751	0.3001	black
-0.02664	0.5494	black
0.1547	0.000359	black
-0.03786	0.2668	black
-0.06984	0.1604	black
0.007302	0.823	black
0.05049	0.3799	black
-0.1662	0.006208	black
-0.004843	0.9134	black
0.03508	0.4716	black
0.03896	0.1606	black
0.03499	0.4762	black
-0.02141	0.7248	black
0.06887	0.3193	black
-0.02047	0.5598	black
-0.1103	0.1988	yellow
0.01209	0.6965	black
0.1329	0.0004712	black
0.02539	0.676	black
-0.0113	0.7973	black
-0.009339	0.8526	black
-0.1436	0.002103	black
0.03736	0.3374	black
0.003858	0.9479	black
-0.01746	0.6843	black
0.05321	0.5572	black
0.05227	0.08998	black
0.0008618	0.9858	black
0.02634	0.2546	black
-0.03948	0.279	black
-0.01043	0.868	black
0.03182	0.232	black
0.006025	0.8575	black
0.08893	0.006591	black
0.00872	0.7795	black
0.1011	0.4189	black
-0.003274	0.9358	black
0.05674	0.2465	black
0.003162	0.9461	black
0.03707	0.2201	black
0.02734	0.2916	black
0.07244	0.1158	black
0.08589	0.1999	black
0.06029	0.1091	black
0.06012	0.2644	black
-0.04137	0.2543	black
-0.04796	0.4521	black
0.04431	0.2348	black
-0.02747	0.6381	black
-0.05418	0.416	black
0.04279	0.3031	black
-0.00384	0.9054	black
0.1005	0.2047	black
0.005407	0.8992	black
-0.01785	0.6588	black
0.001595	0.9503	black
0.01259	0.7042	black
0.03753	0.5123	black
-0.01748	0.5545	black
0.02299	0.6065	black
-0.0491	0.1489	black
0.02432	0.5358	black
-0.03851	0.5147	black
0.01074	0.8252	black
0.02556	0.6965	black
-0.04774	0.3508	black
-0.2294	0.009902	black
-0.02894	0.5297	black
0.07154	0.06796	black
0.05867	0.1013	black
-0.01977	0.3778	black
-0.02994	0.393	black
0.008045	0.8484	black
-0.02199	0.5901	black
0.003191	0.9226	black
0.001289	0.9634	black
0.03426	0.4756	black
0.05636	0.02343	black
-0.02585	0.5555	black
-0.01184	0.7543	black
-0.03447	0.3532	black
0.03654	0.3341	black
-0.04611	0.3323	black
-0.037	0.3521	black
0.006908	0.8982	black
-0.01025	0.7883	black
0.02226	0.3992	black
0.01239	0.7071	black
0.1432	0.001272	black
-0.02533	0.714	black
-0.02059	0.5657	black
-0.0002421	0.9914	black
-0.1383	0.1199	black
-0.01188	0.7772	black
0.05559	0.04233	black
-0.008303	0.7691	black
-0.09194	0.03467	black
0.04254	0.2926	black
-0.03883	0.3533	black
0.07678	0.2271	black
0.03527	0.6653	black
-0.00564	0.871	black
0.08102	0.02171	black
-0.003393	0.938	black
-0.008285	0.8179	black
-0.05281	0.168	black
-0.08671	0.01914	black
-0.01494	0.7153	black
-0.03926	0.2547	black
0.05788	0.02693	black
0.01444	0.8678	black
0.04103	0.1303	black
0.08719	0.05082	black
-0.01892	0.5236	black
-0.03982	0.4201	black
0.05911	0.2244	black
-0.008723	0.83	black
-0.2461	0.0316	black
-0.0573	0.05953	black
-0.02001	0.5007	black
0.01047	0.8369	black
-0.06377	0.2378	black
-0.04356	0.247	black
0.049	0.1665	black
0.01869	0.7354	black
0.06455	0.01846	black
0.007269	0.7975	black
0.001227	0.9888	black
0.006205	0.8696	black
-0.1108	0.2357	black
-0.04293	0.171	black
-0.1406	0.07831	black
0.01962	0.7848	black
-0.03829	0.708	black
0.02229	0.8286	black
0.02386	0.8334	black
-0.004546	0.9656	black
-0.008045	0.8904	black
0.01561	0.5632	black
0.03793	0.2827	black
0.05551	0.2753	black
0.1476	0.000145	black
-0.04608	0.1321	black
-0.0005368	0.9896	black
-0.01371	0.7176	black
0.04337	0.2919	black
0.1937	0.03206	black
-0.168	0.0007305	black
0.001542	0.9535	black
0.0134	0.7535	black
0.02179	0.6003	black
0.07443	0.1323	black
0.0633	0.3063	black
-0.04154	0.4131	black
0.01019	0.7443	black
-0.01339	0.6698	black
-0.002656	0.9012	black
0.04247	0.3135	black
-0.03371	0.3692	black
0.04436	0.1781	black
-0.04417	0.566	black
-0.03452	0.1979	black
-0.03762	0.5622	black
0.08311	0.321	black
-0.06021	0.08998	black
-0.02586	0.7679	black
0.03774	0.1695	black
0.001267	0.9716	black
-0.08341	0.06703	black
0.1145	0.2102	black
-0.01071	0.7999	black
0.1843	0.02928	black
0.0211	0.5412	black
-0.02058	0.492	black
0.0212	0.5285	black
-0.0102	0.7832	black
0.01935	0.5222	black
0.04241	0.2418	black
0.0007173	0.9891	black
-0.118	0.2633	black
0.07239	0.02435	black
-0.1341	0.2078	black
0.02318	0.5508	black
-0.02062	0.7605	black
0.2125	0.05784	black
0.03537	0.5613	black
-0.03482	0.5435	black
0.1224	0.001342	black
0.04213	0.1325	black
0.05676	0.04561	black
0.01115	0.814	black
-0.04539	0.5999	black
0.04777	0.08739	black
-0.02554	0.8289	black
-0.02211	0.5223	black
0.1622	0.003018	black
-0.05461	0.1335	black
0.05409	0.149	black
-0.04521	0.1879	black
-0.1025	0.1379	black
0.04112	0.3328	black
0.05283	0.08799	black
0.06487	0.1978	black
0.008308	0.8564	black
-0.03937	0.1848	black
0.01776	0.6225	black
0.09009	0.01919	black
0.1008	0.07162	black
-0.03136	0.7448	black
-0.05083	0.2883	black
0.1905	0.0006258	black
0.09422	0.05614	black
0.006746	0.9265	black
0.00666	0.8291	black
-0.03585	0.246	black
0.1175	0.0002378	black
-0.0264	0.2389	black
-0.02092	0.5107	black
-0.004159	0.9099	black
-0.02448	0.4544	black
-0.09371	0.009246	black
0.01368	0.6069	black
-0.002921	0.9406	black
-0.09035	0.02122	black
0.01217	0.7227	black
0.04331	0.5336	black
0.09438	0.03483	black
-0.07873	0.212	black
0.1102	0.03336	black
-0.01716	0.6515	black
-0.02365	0.5702	black
0.03012	0.5615	black
0.1794	0.0002263	yellow
0.04824	0.2513	black
-0.01651	0.6362	black
0.01397	0.7069	black
-0.06622	0.3142	black
0.06898	0.08623	black
0.003065	0.9459	black
-0.008687	0.6175	black
0.002818	0.961	black
0.01127	0.6726	black
-0.1086	0.1086	black
-0.05206	0.09303	black
-0.06051	0.3184	black
0.05479	0.6028	black
0.1317	0.00605	black
0.009866	0.9369	black
-0.037	0.5769	black
0.006247	0.8663	black
0.1004	0.1819	black
0.06092	0.137	black
0.04475	0.233	black
-0.02467	0.3121	black
-0.0105	0.7483	black
-0.004382	0.9162	black
-0.03674	0.4244	black
0.09112	0.1619	black
-0.003745	0.9289	black
0.0006387	0.9805	black
-0.006449	0.9059	black
-0.0511	0.2686	black
-0.02095	0.7468	black
0.04501	0.1303	black
0.03964	0.2772	black
0.02054	0.7057	black
-0.01917	0.4044	black
-0.04894	0.3588	black
-0.09809	0.0568	black
-0.04359	0.1821	black
0.04017	0.1264	black
0.09488	0.101	black
-0.09606	0.2344	black
0.02694	0.3708	black
-0.03255	0.3678	black
0.1009	0.187	black
-0.03504	0.2699	black
0.009787	0.7968	black
0.01836	0.6088	black
0.04905	0.4476	black
-0.008555	0.9139	black
0.02791	0.4293	black
0.03347	0.4939	black
0.03973	0.1825	black
0.01243	0.6903	black
-0.02022	0.5132	black
0.01318	0.546	black
0.00427	0.8794	black
0.02604	0.6536	black
0.0331	0.6153	black
0.05495	0.07095	black
0.1751	0.06904	black
0.02461	0.3378	black
-0.006543	0.8609	black
0.03719	0.05538	black
0.05443	0.09538	black
-0.03804	0.3871	black
0.01524	0.6614	black
-0.000866	0.983	black
0.03291	0.3155	black
0.007393	0.8319	black
0.01577	0.5666	black
-0.07948	0.3282	black
0.06647	0.0171	black
0.08687	0.0258	black
0.02628	0.3988	black
0.01299	0.7526	black
-0.03366	0.7301	black
0.0254	0.529	black
-0.00981	0.881	black
0.02203	0.4743	black
0.03976	0.1603	black
0.00509	0.8076	black
-0.005188	0.8988	black
0.08397	0.00124	black
-0.02411	0.4972	black
-0.07047	0.2019	black
0.0255	0.4354	black
0.05805	0.1769	black
-0.01894	0.5678	black
-0.007729	0.8741	black
0.08262	0.09983	black
-0.1095	0.2602	black
-0.02681	0.4096	black
0.003942	0.8841	black
0.01496	0.5365	black
-0.01367	0.8138	black
0.003386	0.9226	black
0.04529	0.04365	black
-0.1399	0.13	black
0.01344	0.8583	black
0.01888	0.5703	black
-0.1386	0.04533	black
-0.05605	0.2282	black
0.07238	0.2042	black
0.003297	0.9092	black
-0.08793	0.01901	black
-0.06147	0.008317	black
-0.01732	0.6446	black
0.01135	0.725	black
0.05363	0.1768	black
0.02022	0.3922	black
0.1723	0.0715	black
-0.02761	0.5033	black
0.1294	0.004802	black
-0.006178	0.8311	black
0.02881	0.3578	black
-0.02277	0.5391	black
0.03614	0.6001	black
-0.01704	0.7139	black
-0.007943	0.7971	black
0.08568	0.159	black
0.06782	0.4233	black
-0.008932	0.8707	black
-0.06207	0.4256	black
0.01011	0.7376	black
0.01242	0.6693	black
0.02553	0.4959	black
0.0308	0.3112	black
0.01068	0.825	black
-0.2513	0.003919	black
-0.03883	0.2144	black
0.002436	0.9365	black
-0.01975	0.8186	black
-0.008764	0.8228	black
0.004582	0.9403	black
-0.0001875	0.9939	black
-0.01286	0.7704	black
0.01383	0.5983	black
0.00643	0.9191	black
0.1096	0.3094	black
-0.00915	0.8394	black
-0.03816	0.1893	black
-0.009011	0.8393	black
-0.02064	0.4874	black
0.06209	0.3018	black
-0.07448	0.1887	black
0.0434	0.4252	black
-0.04102	0.4784	black
-0.1149	0.03675	black
-0.016	0.742	black
-0.01376	0.7397	black
-0.00596	0.9067	black
-0.02282	0.5586	black
-0.03243	0.376	black
0.005912	0.7994	black
-0.04259	0.2928	black
-0.002758	0.9548	black
0.00513	0.9082	black
-0.05392	0.5834	black
-0.007837	0.7934	black
-0.04128	0.2493	black
-0.01112	0.793	black
0.01901	0.5135	black
0.01227	0.7457	black
-0.0252	0.4568	black
-0.04485	0.2695	black
-0.09584	0.412	black
-0.01801	0.5688	black
-0.04977	0.3381	black
0.05195	0.07558	black
0.03893	0.4598	black
-0.01256	0.7969	black
-0.04967	0.106	black
0.05182	0.1478	black
-0.08568	0.1808	black
-0.008418	0.7436	black
0.033	0.7791	black
0.01499	0.6184	black
0.09412	0.1344	black
-0.08281	0.1908	black
-0.01618	0.6581	black
0.003616	0.8949	black
0.166	0.002144	black
0.02	0.3935	black
0.05717	0.4228	black
-0.0006895	0.9812	black
-0.03167	0.5374	black
-0.04216	0.1995	black
-0.01437	0.8292	black
-0.01591	0.6394	black
0.01401	0.6321	black
-0.01039	0.7903	black
-0.02115	0.6897	black
-0.08746	0.1674	black
-0.0398	0.2324	black
0.0875	0.1091	black
0.008879	0.7969	black
-0.001581	0.958	black
-0.03068	0.4859	black
-0.1009	0.1039	black
0.05285	0.4496	black
-0.0108	0.8052	black
-0.03738	0.6766	black
-0.02441	0.8148	black
-0.01755	0.5221	black
-0.05107	0.07849	black
-0.05281	0.5072	black
-0.1074	0.07804	black
0.01496	0.5887	black
0.0735	0.005632	black
0.06535	0.09816	black
-0.02342	0.6163	black
-0.1539	0.04073	black
-0.1508	0.004085	black
-0.0706	0.06587	black
-0.01702	0.7404	black
-0.06467	0.1451	black
0.1902	0.03698	black
0.02392	0.787	black
0.07723	0.274	black
0.0116	0.7568	black
0.05394	0.09163	black
-0.01739	0.6052	black
-0.01419	0.7363	black
-0.03663	0.4846	black
0.1073	0.1775	black
0.0006566	0.9932	black
-0.1725	0.005559	black
-0.02258	0.5341	black
0.01355	0.7589	black
-0.03585	0.5746	black
-0.0111	0.7732	black
-0.02324	0.6444	black
-0.02391	0.6968	black
0.06767	0.05474	black
-0.03238	0.4504	black
-0.0121	0.7159	black
0.02068	0.6224	black
0.0462	0.1834	black
-0.02602	0.744	black
0.01128	0.6598	black
0.02391	0.4276	black
-0.04236	0.141	black
-0.007346	0.8674	black
-0.0105	0.8381	black
-0.05814	0.4931	black
0.003953	0.9565	black
0.01504	0.6253	black
-0.01959	0.455	black
0.01993	0.6416	black
0.05566	0.2364	black
0.0006035	0.9848	black
0.03787	0.5581	black
-0.1022	0.1185	black
0.08905	0.004219	black
0.03045	0.3596	black
0.02428	0.2815	black
-0.1373	0.03011	black
0.04935	0.5263	black
0.0129	0.751	black
0.1197	0.001507	black
-0.02752	0.5683	black
0.2364	5.85e-06	black
-0.001279	0.9748	black
-0.01988	0.5568	black
0.08245	0.05037	black
-0.1909	0.01131	black
0.1602	0.004637	black
0.01651	0.5611	black
-0.03551	0.5098	black
0.05822	0.05888	black
-0.04005	0.4285	black
-0.01629	0.5803	black
0.06302	0.3119	black
-0.0338	0.3653	black
-0.002492	0.9835	black
-0.1157	0.01369	black
0.0454	0.2545	black
-0.02013	0.4805	black
-0.01653	0.6926	black
-0.02278	0.6446	black
0.002387	0.9332	black
0.08349	0.01495	black
0.01128	0.7392	black
0.05558	0.1069	black
-0.01703	0.7393	black
0.06245	0.1534	yellow
-0.03399	0.6042	black
0.07267	0.03088	black
-0.08693	0.1348	black
0.04028	0.2935	black
0.04761	0.4767	black
0.06285	0.2048	black
-0.01657	0.5365	black
-0.05153	0.1792	black
0.008521	0.7489	black
-0.006578	0.8417	black
0.006771	0.881	black
-0.02601	0.4605	black
-0.001869	0.9541	black
-0.07522	0.2178	black
-0.02453	0.6635	black
0.01541	0.6665	black
0.03169	0.3871	black
0.01976	0.4588	black
0.1499	8.158e-08	yellow
-0.02277	0.5201	black
0.01815	0.7292	black
0.1629	0.1313	black
0.02167	0.6986	black
0.07486	0.1001	black
0.05762	0.2018	black
0.06988	0.01673	black
-0.06929	0.1828	black
-0.02092	0.4779	black
-0.003663	0.8688	black
0.06299	0.1206	black
-0.0506	0.1744	black
0.04673	0.3542	black
-0.08251	0.3771	black
0.00332	0.9152	black
-0.0219	0.5607	black
0.001539	0.9669	black
-0.02705	0.7126	black
-0.09585	0.1122	black
-0.2288	0.0313	black
0.04103	0.4175	black
-0.01435	0.7368	black
0.06613	0.003462	black
0.03106	0.4687	black
-0.06827	0.3029	black
0.02316	0.6938	black
1.118e-05	0.9997	black
0.06009	0.1884	black
0.01529	0.5809	black
0.08104	0.1648	black
0.03622	0.5153	black
-0.003434	0.9287	black
0.048	0.06342	black
0.002336	0.9194	black
-0.08592	0.3021	black
-0.03399	0.5374	black
0.003245	0.9215	black
0.03836	0.4494	black
-0.01952	0.6737	black
-0.05453	0.1399	black
0.05299	0.1785	black
-0.01844	0.7188	black
-0.1049	0.08283	black
0.06757	0.2615	black
-0.04474	0.2804	black
-0.01816	0.5424	black
-0.04159	0.3224	black
0.01863	0.5601	black
-0.1378	0.04446	black
0.07781	0.09686	black
0.02272	0.6033	black
0.02417	0.4024	black
-0.02192	0.832	black
-0.005146	0.8888	black
0.006901	0.7948	black
-0.03727	0.3153	black
0.06742	0.01383	black
0.02576	0.3371	black
-0.001851	0.9607	black
0.1064	0.007887	black
0.0371	0.3522	black
0.002665	0.9253	black
0.02434	0.6455	black
0.04078	0.3145	black
-0.06464	0.2198	black
0.01146	0.8645	black
0.178	0.03368	black
-0.09061	0.1171	black
-0.08427	0.06762	black
-0.07008	0.2646	black
0.007279	0.9152	black
-0.1041	0.01588	black
0.03497	0.2586	black
-0.004523	0.9002	black
0.02958	0.2381	black
0.005057	0.7742	black
-0.04617	0.7366	black
-0.01784	0.6196	black
0.1133	0.0003381	black
0.007042	0.8447	black
0.01024	0.7061	black
0.1893	1.322e-07	black
0.009595	0.7993	black
-0.09913	0.1913	black
-0.001461	0.9742	black
-0.03206	0.3641	black
-0.00737	0.913	black
-0.04345	0.3983	black
-0.06892	0.006406	black
0.05416	0.082	black
0.02115	0.5689	black
0.01261	0.8624	black
-0.03181	0.4181	black
-0.01169	0.7374	black
0.009646	0.7799	black
0.03154	0.1786	black
0.1051	0.1811	black
-0.06655	0.5527	black
0.08309	0.08355	black
0.1007	0.07355	black
-0.02523	0.3638	black
-0.02838	0.2832	black
0.01269	0.5716	black
0.05274	0.05516	black
0.06875	0.01133	black
-0.001017	0.972	black
-0.003568	0.9168	black
-0.08394	0.1775	black
-0.1209	0.09222	black
-0.02407	0.6398	black
0.01467	0.7406	black
-0.1196	0.2663	black
0.1378	0.03316	black
0.03566	0.209	black
-0.01285	0.7759	black
-0.05843	0.0863	black
-0.01955	0.6272	black
0.007524	0.7474	black
-0.01075	0.6812	black
-0.001505	0.9733	black
-0.02255	0.8059	black
0.05908	0.2352	black
0.019	0.5766	black
-0.07471	0.1016	black
-0.001436	0.9596	black
0.1221	0.1336	black
0.0199	0.5331	black
0.1126	0.008841	black
0.06622	0.002127	black
-0.05641	0.3831	black
-0.03443	0.5303	black
-0.006343	0.9282	black
-0.03183	0.5976	black
-0.006148	0.8372	black
-0.01577	0.7054	black
-0.01691	0.7515	black
0.009346	0.7206	black
0.0127	0.6449	black
0.03725	0.1324	black
0.01583	0.5694	black
-0.09815	0.007931	black
0.05658	0.493	black
-0.09874	0.1324	black
-0.000335	0.9905	black
0.01197	0.7036	black
-0.0189	0.6858	black
-0.02563	0.7798	black
-0.1123	0.1365	black
0.02972	0.5429	black
-0.0134	0.8537	black
0.05862	0.2503	black
-0.0345	0.3636	black
-0.0006953	0.9765	black
0.06359	0.3123	black
0.03749	0.2146	black
0.0147	0.8397	black
0.03891	0.4429	black
0.07268	0.08275	black
-0.06519	0.1646	black
0.01628	0.6682	black
0.1609	0.1391	black
-0.06099	0.1741	black
-0.01254	0.5871	black
0.02578	0.5152	black
0.01641	0.5956	black
0.06044	0.2128	black
-0.007572	0.8871	black
0.01438	0.7304	black
-0.03138	0.2892	black
-0.00583	0.824	black
0.03901	0.3441	black
0.07892	0.1219	black
0.03413	0.1422	black
0.008734	0.8164	black
0.0216	0.5996	black
0.06661	0.3363	black
-0.0593	0.4512	black
0.002602	0.9765	black
-0.02049	0.3683	black
-0.004011	0.8922	black
0.11	0.04208	black
-0.1583	0.1075	black
-0.07069	0.09585	black
0.01879	0.5476	black
-0.005022	0.8652	black
-0.0464	0.412	black
0.06557	0.02291	black
-0.111	0.263	black
-0.004332	0.9082	black
0.001109	0.9645	black
-0.01522	0.6805	black
-0.09917	0.1352	black
0.05263	0.3022	black
0.05674	0.0756	black
-0.02902	0.62	black
0.03394	0.4848	black
-0.02698	0.5259	black
0.03369	0.3944	black
0.04517	0.3454	black
0.05766	0.2778	black
-0.06961	0.1739	black
0.002957	0.9043	black
0.004167	0.8809	black
0.02138	0.6299	black
0.08201	0.3101	black
0.03669	0.2701	black
0.0004029	0.9909	black
0.004176	0.9222	black
0.03063	0.226	black
0.02092	0.5244	black
-0.03685	0.2277	black
-0.003954	0.9246	black
-0.1261	0.07283	black
0.04057	0.3665	black
-0.01505	0.8031	black
0.04258	0.2992	black
0.04465	0.1727	black
-0.01191	0.7247	black
-0.3061	0.001685	black
-0.06352	0.1875	black
0.0457	0.4075	black
-0.09011	0.1512	black
0.2437	1.934e-10	yellow
0.06435	0.07794	yellow
0.02855	0.4931	black
0.03887	0.3639	black
-0.02431	0.5243	black
-0.1403	0.01508	black
-0.01758	0.6553	black
0.0007156	0.9867	black
-0.04257	0.516	black
0.05198	0.1965	black
-0.003298	0.9275	black
-0.03749	0.4253	black
-0.3304	0.005456	black
-0.002899	0.8977	black
-0.09471	0.03619	black
-0.1029	0.19	black
0.01665	0.7342	black
-0.004625	0.9036	black
0.1106	0.01756	black
-0.05053	0.3597	black
-0.04099	0.4763	black
0.03474	0.1791	black
-0.02907	0.5606	black
-0.03696	0.3689	black
0.03295	0.1242	black
0.01475	0.5753	black
0.02271	0.3458	black
0.01714	0.5299	black
0.03132	0.1717	black
0.008912	0.775	black
-0.002234	0.9647	black
0.02851	0.2315	black
-0.0502	0.6076	black
0.006867	0.907	black
0.009859	0.7857	black
-0.02964	0.3425	black
-0.05478	0.1961	black
-0.05501	0.6164	black
0.0433	0.2021	black
-0.001091	0.9836	black
-0.1069	0.2232	black
0.04112	0.2992	black
0.0976	0.002387	black
0.005131	0.837	black
-0.008691	0.7411	black
-0.04345	0.2981	black
0.0276	0.57	black
-0.03306	0.6358	black
-0.02136	0.7183	black
-0.1669	0.01212	black
-0.005666	0.8996	black
0.02281	0.5513	black
0.00589	0.9069	black
0.009535	0.8607	black
-0.02596	0.4321	black
-0.008821	0.8578	black
0.03404	0.3901	black
0.2579	0.0009439	black
-0.06536	0.2539	black
-0.06137	0.2363	black
-0.07966	0.2097	black
0.1247	0.0003586	black
0.07271	0.125	black
0.06465	0.3243	black
0.05984	0.07395	black
0.02148	0.6357	black
0.0733	0.07739	black
-0.006606	0.8922	black
-0.122	0.00124	black
-0.08538	0.2305	black
0.08125	0.04999	black
-0.0503	0.1891	black
-0.002586	0.9114	black
0.01449	0.7109	black
-0.0534	0.2491	black
-0.05506	0.3336	black
-0.02168	0.5018	black
0.02289	0.4237	black
0.03619	0.2306	black
-0.02725	0.4939	black
-0.06558	0.3741	black
0.0269	0.357	black
0.001002	0.9859	black
-0.01498	0.6721	black
0.02407	0.6708	black
-0.07612	0.04776	black
0.02254	0.4897	black
0.05127	0.162	black
-0.005471	0.8684	black
0.06688	0.08174	black
0.05457	0.4053	black
-0.004682	0.9361	black
-0.08465	0.2474	black
-0.01203	0.8074	black
0.00656	0.9006	black
0.01362	0.7222	black
-0.01981	0.6054	black
0.00257	0.9487	black
-0.01605	0.6237	black
0.0411	0.398	black
0.2196	0.02562	black
0.03251	0.3663	black
-0.04108	0.4078	black
0.09479	0.03878	black
0.03543	0.5441	black
0.05195	0.2113	black
-0.03017	0.5754	black
0.001364	0.9735	black
0.03333	0.5339	black
0.029	0.4439	black
0.04341	0.3175	black
0.03926	0.2284	black
0.02679	0.3224	black
-0.1012	0.1091	black
-0.02747	0.3692	black
-0.009339	0.7898	black
-0.01619	0.7046	black
0.03118	0.5497	black
-0.1453	0.05862	black
0.1098	0.1333	black
-0.07042	0.1268	black
0.02733	0.5726	black
0.08013	0.1415	black
-0.05492	0.1617	black
0.03412	0.2871	black
-0.002166	0.9679	black
-0.01449	0.8402	black
0.007631	0.8035	black
-0.01895	0.6857	black
-0.001844	0.9756	black
0.006063	0.8489	black
0.01948	0.7604	black
-0.04845	0.4803	black
0.01246	0.7784	black
-0.003059	0.8923	black
-0.00365	0.9017	black
0.02812	0.3014	black
0.1224	0.01352	black
0.02916	0.3295	black
-0.07522	0.3188	black
0.02765	0.4085	black
0.0315	0.6677	black
0.04967	0.2381	black
0.03555	0.5145	black
-0.008596	0.7326	black
0.02136	0.4662	black
-0.06351	0.1116	black
-0.0776	0.2553	black
-0.02141	0.7384	black
0.09791	0.01808	black
0.1374	0.004407	black
0.04975	0.1351	black
-0.01737	0.4174	black
-0.007137	0.851	black
-0.03789	0.3688	black
-0.0596	0.08629	black
0.03416	0.3356	black
-0.004027	0.8816	black
-0.02858	0.5505	black
-0.006652	0.8237	black
0.02928	0.406	black
-0.06508	0.295	black
0.2486	0.01379	black
0.008789	0.7389	black
0.005469	0.8578	black
-0.01254	0.858	black
-0.02181	0.6149	black
0.05672	0.1329	black
0.02829	0.5928	black
-0.1136	0.1443	black
0.1789	0.1056	black
0.002894	0.9127	black
-0.08702	0.1691	black
0.01671	0.5104	black
-0.07862	0.2477	black
-0.08105	0.1614	black
0.02351	0.4625	black
0.09763	0.02204	black
-0.000918	0.9788	black
-0.009875	0.7564	black
-0.09839	0.02693	black
-0.07819	0.06983	black
0.004984	0.9306	black
0.09757	0.0222	black
0.06269	0.1312	black
0.03022	0.5188	black
0.09404	0.175	black
0.105	0.003073	black
-0.006373	0.8405	black
0.137	0.001378	black
0.1377	0.07276	black
0.003979	0.9401	black
-0.0339	0.6438	black
0.1402	0.3116	black
0.114	0.3387	black
-0.02653	0.3978	black
0.1075	0.07084	yellow
0.04674	0.3572	black
-0.09049	0.05503	black
0.06797	0.3388	black
0.181	3.573e-08	yellow
0.02186	0.5786	black
-0.06912	0.06703	black
0.01798	0.5967	black
-0.01661	0.6562	black
0.01366	0.8056	black
0.1268	0.0003156	black
0.01111	0.9261	black
-0.01166	0.7284	black
0.03799	0.2573	black
-0.02191	0.6526	black
-0.01632	0.5841	black
0.009882	0.8265	black
-0.09945	0.2304	black
-0.01996	0.5064	black
-0.005733	0.8531	black
0.005357	0.8656	black
-0.03835	0.3307	black
0.09424	0.1143	black
-0.03368	0.3353	black
0.05952	0.1084	black
-0.01216	0.6409	black
-0.002592	0.9161	black
-0.2183	0.0009726	black
-0.01002	0.7809	black
0.01362	0.7029	black
0.009118	0.8166	black
-0.01187	0.6442	black
0.07509	0.2742	black
0.0152	0.6924	black
-0.04456	0.3165	black
0.06499	0.3001	black
0.02949	0.2415	black
-0.008006	0.7568	black
-0.04588	0.2604	black
-0.0003435	0.9911	black
-0.1013	0.02837	black
0.04436	0.3848	black
-0.01425	0.7204	black
0.04971	0.2447	black
0.02275	0.7249	black
-0.08141	0.2026	black
-0.05736	0.2905	black
0.0213	0.8009	black
-0.03981	0.3107	black
0.04887	0.3216	black
0.09133	0.0009122	black
-0.126	0.3407	black
0.00523	0.94	black
-0.04533	0.6398	black
-0.01202	0.7889	black
-0.05356	0.2925	black
0.02925	0.3534	black
-0.001664	0.956	black
0.06272	0.01193	black
-0.02398	0.3643	black
-0.0454	0.67	black
0.08885	0.03127	black
-0.04118	0.4921	black
-0.05286	0.2928	black
0.04469	0.1104	black
-0.00311	0.9293	black
0.005029	0.9369	black
0.00849	0.884	black
-0.008907	0.7407	black
-0.008794	0.7847	black
0.01577	0.7228	black
-0.006799	0.787	black
-0.1249	0.2393	black
-0.03784	0.2465	black
-0.04905	0.1939	black
-0.04051	0.5525	black
-0.003354	0.8819	black
-0.07924	0.09999	black
0.08254	0.02585	black
0.002187	0.949	black
-0.04655	0.1748	black
-0.03326	0.2886	black
0.01534	0.754	black
0.0299	0.5105	black
-0.01737	0.6816	black
-0.02361	0.4115	black
-0.06017	0.4174	black
0.01786	0.8121	black
0.08516	8.054e-05	black
-0.002893	0.9256	black
-0.008194	0.8028	black
0.05584	0.6551	black
-0.02999	0.3745	black
0.03127	0.4213	yellow
0.038	0.1127	black
0.002708	0.9049	black
-0.02773	0.745	black
-0.1338	0.0901	black
-0.06005	0.2909	black
0.06201	0.2096	black
-0.05483	0.3971	black
0.0121	0.8033	black
0.004683	0.8552	black
0.0003544	0.9918	black
0.02009	0.622	black
-0.03511	0.6499	black
0.02882	0.3044	black
0.008315	0.8934	black
-0.04005	0.4043	black
0.2628	5.843e-07	yellow
-0.05267	0.4034	black
0.01751	0.6916	black
0.07807	0.02887	black
[truncated: 373,402 more rows]
