# Supplementary material for: TET2 mutations are associated with hypermethylation at key regulatory enhancers in normal and malignant hematopoiesis
Source: Nat Commun. 2021 Oct 18;12:6061. doi: 10.1038/s41467-021-26093-2 (PMC8523747; doi:10.1038/s41467-021-26093-2)
Supplement: Supplementary file 11 — Source Data [file 41467_2021_26093_MOESM11_ESM.zip › Source data/figure_3c.csv]

Term.Name	Binom.Raw.P.Value	mLogP
myeloid leukocyte activation	3.3e-104	103.481486060122
granulocyte activation	2.89e-89	88.5391021572434
neutrophil activation	2.24e-88	87.6497519816658
myeloid cell activation
involved in immune response	1.13e-86	85.9469215565166
myeloid leukocyte mediated immunity	1.71e-86	85.7670038896078
neutrophil degranulation	3.02e-86	85.5199930570429
leukocyte degranulation	3.56e-86	85.4485500020271
neutrophil mediated immunity	5.19e-86	85.2848326421515
neutrophil activation involved
in immune response	1.27e-85	84.896196279044
phagocytosis	1.51e-37	36.8210230527068
