# Supplementary material for: TET2 mutations are associated with hypermethylation at key regulatory enhancers in normal and malignant hematopoiesis
Source: Nat Commun. 2021 Oct 18;12:6061. doi: 10.1038/s41467-021-26093-2 (PMC8523747; doi:10.1038/s41467-021-26093-2)
Supplement: Supplementary file 11 — Source Data [file 41467_2021_26093_MOESM11_ESM.zip › Source data/figure_3d.tsv]

hyper	chmm	count	perc_mono
723,992 non-hypermethylated sites	Active TSS	72123	0.0996185040718682
723,992 non-hypermethylated sites	Bivalent/Poised TSS	2870	0.00396413220035581
723,992 non-hypermethylated sites	Flanking Bivalent TSS/Enh	14401	0.0198911037691024
723,992 non-hypermethylated sites	Bivalent Enhancer	25818	0.0356606150344203
723,992 non-hypermethylated sites	Repressed PolyComb	62599	0.086463662581907
723,992 non-hypermethylated sites	Weak Repressed PolyComb	50828	0.0702051956375209
723,992 non-hypermethylated sites	Quiescent/Low	215681	0.297905225472105
723,992 non-hypermethylated sites	Flanking Active TSS	49494	0.0683626338412579
723,992 non-hypermethylated sites	Transcr. at gene 5 and 3	790	0.00109117227814672
723,992 non-hypermethylated sites	Strong transcription	66523	0.091883611973613
723,992 non-hypermethylated sites	Weak transcription	58727	0.0811155371882562
723,992 non-hypermethylated sites	Genic enhancers	7357	0.0101617144940828
723,992 non-hypermethylated sites	Enhancers	69225	0.0956156974110211
723,992 non-hypermethylated sites	ZNF genes & repeats	3097	0.00427767157648151
723,992 non-hypermethylated sites	Heterochromatin	24459	0.0337835224698615
12,096 hypermethylated sites	Active TSS	36	0.00297619047619048
12,096 hypermethylated sites	Bivalent/Poised TSS	8	0.000661375661375661
12,096 hypermethylated sites	Flanking Bivalent TSS/Enh	43	0.00355489417989418
12,096 hypermethylated sites	Bivalent Enhancer	187	0.0154596560846561
12,096 hypermethylated sites	Repressed PolyComb	527	0.0435681216931217
12,096 hypermethylated sites	Weak Repressed PolyComb	427	0.0353009259259259
12,096 hypermethylated sites	Quiescent/Low	2466	0.203869047619048
12,096 hypermethylated sites	Flanking Active TSS	519	0.042906746031746
12,096 hypermethylated sites	Transcr. at gene 5 and 3	24	0.00198412698412698
12,096 hypermethylated sites	Strong transcription	1385	0.114500661375661
12,096 hypermethylated sites	Weak transcription	1522	0.12582671957672
12,096 hypermethylated sites	Genic enhancers	461	0.0381117724867725
12,096 hypermethylated sites	Enhancers	4326	0.357638888888889
12,096 hypermethylated sites	ZNF genes & repeats	44	0.00363756613756614
12,096 hypermethylated sites	Heterochromatin	121	0.0100033068783069
