# Supplementary material for: TET2 mutations are associated with hypermethylation at key regulatory enhancers in normal and malignant hematopoiesis
Source: Nat Commun. 2021 Oct 18;12:6061. doi: 10.1038/s41467-021-26093-2 (PMC8523747; doi:10.1038/s41467-021-26093-2)
Supplement: Supplementary file 11 — Source Data [file 41467_2021_26093_MOESM11_ESM.zip › Source data/figure_3e.tsv]

hyper	CGI_rel	count	perc
12,096 hypermethylated sites	Island	471	0.0389384920634921
12,096 hypermethylated sites	OpenSea	9008	0.744708994708995
12,096 hypermethylated sites	Shelf	1031	0.0852347883597884
12,096 hypermethylated sites	Shore	1586	0.131117724867725
723,992 non-hypermethylated sites	Island	137815	0.190354313307329
723,992 non-hypermethylated sites	OpenSea	403782	0.557716107360302
723,992 non-hypermethylated sites	Shelf	49802	0.068788052906662
723,992 non-hypermethylated sites	Shore	132593	0.183141526425706
