# Supplementary material for: TET2 mutations are associated with hypermethylation at key regulatory enhancers in normal and malignant hematopoiesis
Source: Nat Commun. 2021 Oct 18;12:6061. doi: 10.1038/s41467-021-26093-2 (PMC8523747; doi:10.1038/s41467-021-26093-2)
Supplement: Supplementary file 11 — Source Data [file 41467_2021_26093_MOESM11_ESM.zip › Source data/figure_5a.csv]

estimate	pval	color
1.94100373847894	0.0293518774340122	black
-0.516055107905574	0.602816322274183	black
0.288296106707648	0.65732202062264	black
0.0394928647775998	0.907424194383872	black
0.684224257988423	0.254687763792497	black
0.323229401892257	0.686137958902749	black
-0.244218787735822	0.757472278489103	black
0.162271243183789	0.142970489718719	black
-0.208998763413324	0.266544423516368	black
0.142008076585014	0.803877635330596	black
0.0240237069275375	0.895365959517525	black
0.142164131134827	0.221149017742374	black
0.428815287245587	0.0545573721936113	black
-0.100498974200457	0.545098041710485	black
0.144453865605961	0.507886144134071	black
0.194056629725018	0.454175555261218	black
-0.100402676606704	0.626900798754662	black
-0.0101092406804346	0.931099235710794	black
0.342219736700727	0.538390737064325	black
-0.172473687205291	0.776944244562992	black
0.0356189760680028	0.929803635962159	black
0.242509513767732	0.193707166977265	black
0.330266303508879	0.0841647439780026	black
0.146812544255698	0.752014083987373	black
0.0023200030676227	0.986414334174918	black
0.948953490138716	0.43874036450236	black
0.0546144122354804	0.649137184182026	black
1.60784867991761	0.162262663929691	black
0.029603319088737	0.894127526393803	black
0.518789059903916	0.701570038935627	black
0.483359889794681	0.127925446963311	black
0.304728050295326	0.182792926853628	black
0.0599484741717327	0.938001711899406	black
0.335859207408942	0.649598611280497	black
-0.04412227298877	0.67063089193698	black
0.338866214038742	0.27549320486171	black
0.286882628070319	0.373950418323803	black
0.335124080353827	0.639418314185202	black
-0.102974388218739	0.379712002841899	black
-0.0416140964248966	0.863606041159539	black
0.280172406319981	0.526464232927286	black
0.0973068252377085	0.792883127818219	black
-0.0452694338962223	0.810870250023568	black
-0.120535966033429	0.47111567996578	black
0.16763929450281	0.35993714877468	black
-0.03366227000638	0.818826141918097	black
0.123023234369633	0.844452780131735	black
0.344401608338886	0.204099612755522	black
0.279079622099283	0.366228733189578	black
-0.156026995810956	0.201527378251444	black
-0.645542225355364	0.430162607241524	black
0.454452702567026	0.23449073777026	black
-0.100846768818405	0.885637384476891	black
0.296237059222885	0.440159098959148	black
0.0811996192126703	0.78490814471047	black
-0.389604593462539	0.518257128792001	black
2.60174288204126	0.00341726131655216	black
0.0396586142285855	0.820575547850468	black
0.180300255731806	0.193491346151273	black
0.0337114153033573	0.810466114284242	black
0.0515535673640546	0.933458462283781	black
0.0634182366548002	0.530742675028784	black
-0.357952511744962	0.722346763250776	black
0.100560867382856	0.915378309780894	black
1.34501452752668	0.124729728016835	black
0.795317891734688	0.179462067790073	black
-0.166412239095162	0.68806154866004	black
0.0849103863060572	0.768291432992737	black
0.464132232246879	0.186405415934208	black
0.405673617826206	0.573388581667524	black
0.0238726325207059	0.865232319349583	black
0.100510687589909	0.658632838334978	black
-0.531477356600733	0.467926140153573	black
-0.0418073150695779	0.73195147023094	black
1.06377742427558	0.083133973345816	black
-0.0821581357341108	0.558800368613954	black
-0.0443578647018734	0.770725281262805	black
0.869858633785563	0.325352913287606	black
0.464972084464995	0.40449650351922	black
-0.160292866571677	0.773007083298241	black
0.0112828458784308	0.945660817204714	black
0.0688001138795533	0.801395964988899	black
-0.120352879777703	0.73425502530634	black
0.112691786884831	0.635699773201933	black
-0.504616270889103	0.564727586655443	black
0.493697673585999	0.311602002113877	black
0.150824702267362	0.476397043370956	black
0.0596649546613133	0.724229119340463	black
0.222596894979446	0.265393479223415	black
0.150144482974785	0.802318423311696	black
-0.180423335864894	0.536517650847113	black
-0.162055706268764	0.402939139626835	black
0.00135729224708747	0.998364832680318	black
-0.163798508720202	0.77345112160987	black
0.354517461309812	0.663721771825632	black
-0.0639956065032194	0.754703112365452	black
-0.00893010270344607	0.981129043952973	black
-0.00987500611170677	0.967328882130043	black
0.185063147971202	0.559456531143795	black
0.123319854274763	0.492817501793096	black
0.135632549588645	0.737039730632678	black
0.763071591358934	0.0376523054250914	black
0.94283311830883	0.274588518111718	black
0.131639857068703	0.593930329702554	black
-0.691283013472535	0.281521523660464	black
-0.0706868653403285	0.520253742433646	black
0.451607512128031	0.0818806075808264	black
0.119048489015296	0.64116182994575	red
0.178793296923277	0.0473249358238774	black
0.226421088608158	0.636565539966372	black
0.734301540589383	0.237152959555096	red
0.00428951604551386	0.985978290835279	black
0.212853369867006	0.494563268657884	black
-0.481019535284729	0.658628146533201	black
0.732361412188847	0.37605123287966	black
0.180527976517405	0.50083022297287	black
-0.194012559585108	0.491497396872934	black
-0.00931314084700469	0.988196250752347	black
-0.0261593536920079	0.901718806870792	black
0.636048946582945	0.0740563614814669	black
0.106907280001705	0.648923788228676	black
-0.716676446154271	0.250579534358992	black
0.372083381172244	0.0784499938868572	black
0.467685332628048	0.158701397195092	black
0.902156055826277	0.250687456491683	black
0.443504376968101	0.568357397943094	black
-0.143958949625477	0.261985813926931	black
0.0672870891542434	0.950698591501398	black
-0.552961615231861	0.456867834644867	black
0.0612053693958776	0.806744419113432	black
-0.0309396014741932	0.85763009473457	black
-0.970185800218473	0.29576779874384	black
0.13485156015293	0.719497132242974	black
0.165761418988013	0.754853439870019	black
0.00828525662669222	0.948557953680262	black
0.463702087996417	0.351068722850688	black
0.140013599135201	0.320094791239153	black
-0.0725777862356525	0.561743057679949	black
0.0103565064032987	0.92302875638856	black
0.549499937708441	0.352572750751966	black
0.700906183220313	0.507031878453758	black
0.107046684757631	0.696833737475622	black
0.132579156308006	0.481734999303066	black
-0.432371153333757	0.408941899315831	black
0.455484459532432	0.275911804329444	black
-0.0445974754070484	0.646486017985768	black
-0.0218838705118101	0.920641705570695	black
0.253226417924711	0.548902868915367	black
0.0863229158522603	0.552608932637368	black
-0.248062527102871	0.710737960248821	black
0.0623652637964671	0.621451916450419	black
0.210561807628741	0.190085408832715	black
0.123789651675744	0.0936255070281	black
0.00590444369061061	0.991762562622242	black
0.323449219837983	0.240126090944204	black
3.0804687272567	7.10240836157812e-05	black
0.263235212742287	0.0755756060949245	black
-0.154244910696159	0.789841901529365	black
0.0170211140397019	0.954629170732697	black
0.100868003106389	0.681137637590432	black
0.108257899559427	0.917211469470536	black
-0.299084729711371	0.689010610205189	black
0.395816326240451	0.364570505208982	black
0.192620588244509	0.816050055596638	red
0.591085320713881	0.238437825267298	black
0.171836951969239	0.207086783069077	black
0.268806461337812	0.192355251482462	black
0.241818979797722	0.389209108579041	black
0.106979592179949	0.557711786340142	black
-0.10450481840796	0.452076258845371	black
0.0649829216405227	0.494170073636246	black
-0.121059250244283	0.788057751418916	black
0.298586504632174	0.630356068331872	black
0.315941883831247	0.610144664910753	black
0.153862769729733	0.448436249115181	black
0.0121222985808044	0.980127716528151	black
0.163691779495575	0.827769280176625	black
-0.269396278783569	0.396327254564678	black
-0.54034891540838	0.415380490222058	black
0.343407418589636	0.176692451329653	black
0.95922649730288	0.220143777448605	black
0.154301518485691	0.61998122890259	black
0.167471244206417	0.208385648216926	black
-0.00306383462205595	0.981744452404964	black
0.0408022118250662	0.6974394630845	black
0.103197896346924	0.681623835551312	black
0.127764797651374	0.903104766130249	black
0.138277750869166	0.505475958271924	black
-0.0252578473110003	0.899825577907735	black
0.444221231700387	0.32132983472081	black
0.238671172446392	0.45398045183015	black
0.161077302838164	0.540746371039113	black
0.0222299487281976	0.854949080779067	black
-0.17910078184055	0.18620320996552	black
0.510351777748657	0.588832397321855	black
-0.0199469564468915	0.919092103774241	black
0.144058957125223	0.284823206897101	black
-0.00135950829015918	0.995901186956856	black
-0.968312128579658	0.223588168031067	black
0.0902626126504591	0.914126006679055	black
0.00406449326586156	0.973741054672825	black
0.426876969962029	0.20284700696681	black
-0.13896124287284	0.825688073065362	black
-0.266417170232779	0.139478016874113	black
0.455939106599879	0.719363974242701	black
-0.118883309141939	0.515596390749577	black
-0.91801712142617	0.309482758196629	black
-0.0896419927415675	0.60210093367292	black
0.363046548028969	0.709998924620548	black
0.217528393461082	0.192660711500156	black
-0.0480006433332996	0.699208272782189	black
0.272822232971806	0.654132705362674	black
0.340646251698121	0.587869666036044	black
0.791806838834309	0.480288019694215	black
0.355893978824453	0.589714578232344	black
0.208654914282768	0.0468723639723089	black
0.176647514880849	0.21683028218617	black
0.190077982356046	0.0927197114960927	black
0.0869961698037995	0.592214777084434	black
-0.125758233161064	0.528552170301822	black
1.45329840857581	0.0173030727006725	black
0.176871388228203	0.393334826768037	black
-0.126227595386565	0.420547154158315	black
0.0374610143908995	0.679688821213333	black
0.0619948865388968	0.856972043788411	black
-0.0130830216245821	0.949596292406426	black
0.0614492892027245	0.872933159833036	black
1.09284219285105	0.237301735558169	black
0.212735313034008	0.747682926901977	black
0.21943637150656	0.727790139490657	black
0.00490374303998076	0.996382288306964	black
-0.0191373235149515	0.96977573581975	black
0.107891583210949	0.411787139695617	black
0.103638903854591	0.420644183240073	black
0.30251313428926	0.442031904992259	black
-0.143979201914399	0.233586542627985	black
0.0455067087971965	0.735337475448037	black
-0.492112824338869	0.576906185388043	black
0.153280492963809	0.714192585161499	black
1.04170348848452	0.0578788788475492	black
0.0731509903490961	0.734057895103124	black
0.358199418000487	0.357402273541482	black
0.0661743224218632	0.839858740205305	black
0.0573852881320995	0.903852946881233	black
-0.0248153858028894	0.954355382926166	black
1.10754971994208	0.196742196848428	black
0.494326111042436	0.466610559973069	black
0.05452119849231	0.802805043447934	black
0.447633895334707	0.654074434413955	black
0.00350833752503732	0.982426273864241	black
0.0668108695608134	0.475966608343448	black
0.213830292836744	0.25950083382011	black
-0.129212465509402	0.256059161690784	black
0.0124685914589069	0.959467303864516	black
0.0319551695793474	0.858892072228866	black
0.143140168079267	0.432874584746888	black
0.254774528280247	0.439301364812351	black
-0.0610272194485577	0.682972332738487	black
0.0521621458827037	0.930716087903319	black
-0.0230573335966042	0.821723750241388	black
0.243663868005635	0.185710729764311	black
-0.294703687199632	0.791912664522149	black
-0.180418576529315	0.832995096665625	black
0.0211595868651964	0.894692094590291	black
0.26429240091568	0.391419013937215	black
0.222894259354185	0.349238929770696	black
0.000266937153068803	0.998727372219162	black
0.113577589724701	0.680607697105773	black
-0.0358033614321851	0.882691053164139	black
-0.0284210840238952	0.81724235136629	black
-0.0307098434829687	0.831289532466706	black
0.615433907924779	0.501401201527049	black
0.139897515684891	0.28705788601949	black
0.64387143349987	0.289112598093252	black
0.139201610639602	0.588507089674205	black
-0.0139439254488896	0.986294760205871	black
1.62917105838464	0.0743831827983804	black
0.353350398646644	0.123530684165523	black
0.361871691899444	0.494096939297868	black
0.194480844672697	0.365282581163923	black
0.0740760356454171	0.83496173225312	black
-0.224174423126433	0.613173548680084	black
-0.0228073532825963	0.879080370928727	black
0.372087313807189	0.348103492916597	black
0.0720510664070551	0.677833764133168	black
0.321330341120317	0.514488530190604	black
0.346117211902658	0.31820772774933	black
0.0510430969611839	0.756172244106989	black
0.133587549283174	0.417953594772111	black
0.110152771621579	0.314981789623986	black
0.794652035339176	0.138140086339139	black
0.196561758330634	0.325080367883064	black
0.188090512795125	0.237364357904643	black
0.60550242749556	0.572011760310035	black
-0.00829413567402248	0.94879356747813	black
0.00168381118085659	0.987944742830094	black
-0.115713978070325	0.905446743914976	black
0.033171974449917	0.902082773769124	black
-0.2131040428374	0.74652035608377	black
0.272979512121635	0.418468018822176	black
0.410079548505241	0.376977522671755	black
0.0480417876949755	0.862965185758465	black
0.549938444341907	0.323648628523258	black
0.231242094238562	0.648998792865745	black
0.146709460283325	0.422449278096185	black
0.370238727204602	0.152981946442305	black
0.194316257805855	0.253941832340961	black
0.0895399106996906	0.678862372706882	black
-0.0223907434863708	0.918140148190032	black
1.17626909035942	0.0668418758738134	black
0.0152701402048177	0.94527848640575	black
0.0371701342006947	0.703784131927292	black
0.119253961990348	0.795129867254527	black
-0.00809341134481834	0.951368790956358	black
0.0808784799019371	0.487587165799758	black
0.338822515065081	0.237940417679239	black
0.0281743862204156	0.967643748621988	black
0.196048213414167	0.343921974236678	black
0.0492509641156325	0.886958975841368	black
-0.00220167261696602	0.990238235094434	black
0.229931861835306	0.697353375999107	black
0.119490205118888	0.611622702620255	black
0.329771635742423	0.00511589469772119	black
0.578179693408013	0.35955564183498	black
0.202426098964889	0.125653572306485	black
-0.164135667074857	0.460196782583285	black
0.0757677521882263	0.768678697489528	black
0.0418884297926407	0.809221754946751	black
-0.227718869636228	0.620929739162293	black
-0.156326882241082	0.66858481595902	black
1.07829470696634	0.135379693547043	black
-0.0647909005655141	0.628383147865843	black
0.395861664215766	0.611067886126038	black
0.505126150113676	0.23851463465768	black
0.0399357921901267	0.804981648096938	black
-0.0357042185103538	0.838171117413904	black
0.0435651886822583	0.71166277533972	black
0.360945964519142	0.697574892397518	black
0.0581463901176003	0.700734575923127	black
0.128869374454628	0.475237675988141	black
1.21877251748148	0.334864846175156	black
0.0921619521006956	0.832665449318364	black
1.19770387490792	0.287554923901737	black
0.0215023492989515	0.897483354182344	black
-0.103005875615931	0.407589775090239	black
0.225052500161399	0.436780475232859	black
-1.40777255213446	0.107352067607101	black
0.0323726765295849	0.728256148913711	black
-0.0963788982082434	0.820293850022115	black
-0.804949288876057	0.284979350720506	black
1.34037196251605	0.174539660578705	black
0.647583751511069	0.302994132460478	black
-0.112866249259505	0.85681060892681	black
0.477757571194326	0.12838452802645	black
1.38622814841793	0.130020827279754	black
-0.63473464724857	0.440996865272953	black
0.219464575889999	0.614645758240328	black
0.270616445636856	0.216276873014644	black
0.514306404839008	0.301648980762802	black
0.704768793313097	0.548896671988724	black
0.315972623391819	0.59333649730695	black
0.910062886148985	0.20722793782194	black
0.201742505694564	0.166000831629569	black
-0.0105272549625344	0.931594890671946	black
0.180410382576881	0.806978842381381	black
0.12303024247607	0.582935674225639	black
0.107191043453112	0.486716582303943	black
-0.776967414355783	0.204680330723197	black
0.727574169510973	0.380358284352541	black
0.103329010356662	0.796139889026989	black
-0.0575293741228986	0.62358584265817	black
0.704488685565895	0.21983071387157	black
-0.12840638302131	0.829310419530437	black
0.282599220646539	0.379878294886165	black
0.00798309393359453	0.953220286514372	black
0.095926966368495	0.628928675523082	black
-0.0302553397083303	0.912277530414803	black
-0.0633545768700459	0.745416421784902	black
0.0736759594294494	0.861171814316086	black
-0.067381635799145	0.797488189466602	black
0.447196879315556	0.732254109462986	black
0.275640128199806	0.27657672339173	black
-0.0512426041024447	0.716730051385347	black
0.340283075383483	0.73948667118755	black
0.323482843978841	0.0871622534773954	black
0.509567612381153	0.45895003095223	black
-0.0495140828424403	0.850678802814027	black
-0.0232859227595315	0.815017308357374	black
0.0632073403628373	0.823742478231183	black
0.35666861892852	0.572646927930825	black
-0.386834869162829	0.469204207170469	black
0.810054543896111	0.236225037604879	black
0.0835091437836217	0.605129978898935	black
0.122737594960138	0.668593833396353	black
-0.382720237056356	0.652884085237237	black
-0.088164393527026	0.793191618828479	black
0.141377312567901	0.42673304273394	black
0.195968994302282	0.46010093137576	black
0.387949064848399	0.299331969209231	black
0.00868338415585601	0.970703141082912	black
2.21816720169038	0.0193466360687698	black
0.25485347248723	0.376306216973907	black
-0.34066852031141	0.530232261173793	black
-0.458676022929787	0.406914268562557	black
0.0249714642358585	0.866994184443601	black
0.102844792036431	0.285420036838425	black
0.0981973552717266	0.643983985698193	black
0.618925141435276	0.4317410299624	black
0.135559786341424	0.412074687866087	black
0.28857183931139	0.427898599533868	black
0.016293792685353	0.919151609863122	black
-0.00990834669377527	0.928861870445942	black
0.327945739808419	0.07814438089517	black
0.123171848967986	0.36765764900257	black
0.198249765072534	0.290847222334566	black
-0.953432337819591	0.0775019455449246	black
0.674784398325748	0.311724875597719	black
1.46800488228982	0.0206349363437018	black
-1.33288704758289	0.101115561925505	black
0.271885202756152	0.393602350533122	black
0.0620979603835803	0.678059618746725	black
-0.309521492079521	0.40760095919106	black
-0.0170853420144113	0.869106573267835	black
0.751693104579198	0.365064510108666	black
0.333979868227272	0.143921554487091	black
0.035684406200212	0.888840831863555	black
0.162765329638137	0.359873961899647	black
0.139088462197053	0.410103167754617	black
-0.204715532406152	0.547013425147087	black
-0.240190315199878	0.498487909643223	black
0.125480356143695	0.400489636241502	black
-0.0195733842323165	0.826613673517033	black
0.13572372125224	0.646209084562613	black
0.489363892802511	0.339258286446242	black
0.476320899540993	0.515876743353133	black
0.129286446690994	0.561150342805641	black
-0.123806569213131	0.747887286271962	black
0.0847415452680584	0.724081391510993	black
0.408722081320651	0.302798377699029	black
0.0702701439398985	0.710011996236326	black
0.116123360495519	0.638674302310532	black
-0.123189497791939	0.488229960590897	black
0.0631728519555708	0.601560996191172	black
-0.171616705986526	0.657307806463331	black
0.234737232194784	0.500032491106706	black
0.423056173020592	0.0230452589247063	black
0.106274477724028	0.427727791752783	black
0.242711710435733	0.0437958876104887	black
-0.14949275096802	0.843898849998204	black
0.271394979164236	0.716892343132432	black
0.134225561407332	0.790250555164135	black
-1.67849841362101	0.036152666379173	black
-0.278023563831795	0.212668140248543	black
0.494998990058038	0.647053603111541	black
-0.315857775055195	0.599478907615435	black
-0.795213105185146	0.194977091452413	black
0.132999248385087	0.317329241749717	black
-0.0919202880733048	0.708212814101861	black
-0.00551415821842838	0.972146856223317	black
0.671835428990762	0.193627000726177	black
-0.891193999359784	0.352763358497915	black
0.269855420681552	0.522964889265388	black
0.0129897955702392	0.923541276833198	black
0.132765227966683	0.594364071781407	black
0.230463423330206	0.374335181081044	black
-0.0262903512888784	0.909557624382991	black
0.424695775691541	0.41648104074946	black
0.154907769289764	0.354225582199783	black
0.362803379777302	0.306514085622044	black
0.162152917494232	0.175352577397267	black
0.205223597312739	0.510396079839421	black
-0.058290239777282	0.896742986518494	black
0.867880770174453	0.345058182319737	black
-0.478592461462844	0.204299380334444	black
-0.373827515928994	0.485539343567393	black
0.176899854196053	0.612112807081442	black
-0.241400099533972	0.383951051915014	black
0.165404141599839	0.655084162134241	black
-0.0483807870498625	0.810620371005098	black
-0.071642826648203	0.91320214909804	black
0.433567554579832	0.531074429990176	black
0.673996293236699	0.432978332998182	black
0.118634826063496	0.584506829443964	black
-0.601043885594428	0.472634577439962	black
-0.0601984648806564	0.758121971011853	black
-0.0962637748109678	0.552039379044212	black
0.109297896934667	0.249187156007081	black
0.121739328240494	0.8897404855018	black
0.538179280178125	0.210471706230619	black
-0.548072067301669	0.503564388223009	black
0.0279302311725855	0.934614532602228	black
0.238451611052665	0.597465428311726	black
0.01602925592052	0.934349681426373	black
0.050103481395702	0.742894412680883	black
1.63359319483406	0.00518379191757849	black
0.163159877342237	0.798774656759376	black
-0.11707633974626	0.313241974721331	black
0.511402493936699	0.718778114964985	black
-0.0405193105575954	0.856007978713078	black
0.440452340714113	0.433645115639145	black
0.511508509223895	0.421518249508691	black
0.141224917709079	0.455326516596951	black
0.0991722842825453	0.604928445607024	black
0.0249334556957848	0.959492749771573	black
0.211311558240484	0.149942742394922	black
-1.04738866394446	0.27913702158175	black
0.33446008802587	0.548575448772428	black
-0.0190241787641492	0.876132383495623	black
0.546138993419452	0.418273578930705	black
0.0518572801301334	0.821530669475262	black
0.0801331861502685	0.691699018570054	black
0.0984229014730813	0.869214418345024	black
0.0797673638404499	0.893497579485599	black
0.13646350896442	0.739333273657802	black
0.423553447809943	0.0162727665145497	black
0.0179993917608288	0.968329128748214	black
0.102500648417216	0.601373375476032	black
1.39244123001508	0.0240978759676552	black
0.0297663759262186	0.927896938301247	black
0.844906829451075	0.221403247178177	black
-0.0980096209270456	0.61664944738867	black
0.0185619265209751	0.922544750729791	black
0.10885802148281	0.665617521714186	black
0.407600464112656	0.333454713425883	black
0.723740170391291	0.102000803712563	black
-0.772819509190387	0.440808322969318	black
0.0793714539670392	0.585029479436172	black
0.322673524540893	0.167835829037611	black
-0.598822070255964	0.425247071208558	black
0.212565761492574	0.181588736560612	black
-0.0514794592357299	0.808163470117744	black
-0.191437112265805	0.863193587162838	black
0.12448822935836	0.49701442199361	black
0.86775517557462	0.301260200159639	black
0.599999340032597	0.0935843334963064	black
-0.0862973614460003	0.819525998029925	black
0.0833356172873065	0.802196157624555	black
0.692542290728992	0.506125819776883	black
0.122486686536464	0.766196382303586	black
0.0700343924718654	0.773420834592227	black
0.146871947226421	0.76873455754031	black
0.185842187760377	0.667196813771012	black
-0.0312189896253545	0.868470730483467	black
0.10191493339594	0.375023347903661	black
-0.0152385236762318	0.966656194525201	black
0.472036956287303	0.185944408875057	black
0.725322633920076	0.32740352263989	black
0.367696838142064	0.621411638765749	black
0.666089824345653	0.308087253016023	black
-0.0723469767450773	0.690803438647531	black
-0.0408873147942566	0.738183244638391	black
-0.0108115532519859	0.948740750993757	black
1.16755118961396	0.187914911354426	black
0.632329682229373	0.209051759199436	black
0.855510913106311	0.180468569972954	black
0.394977062684716	0.58865083738815	black
-0.180720216589835	0.482264464891322	black
1.59152962895317	0.21047167982136	black
-0.223331172054329	0.568964253065676	black
-0.260853633551802	0.616639978329887	black
-0.00259765224171882	0.992514430240367	black
-0.0806112081900725	0.766840852575369	black
-1.03519534161122	0.000191417755037983	black
0.940267594167686	0.175834412102118	black
0.116525011025359	0.713401475054971	black
-0.0444877691446974	0.761481138349853	black
0.0101540130226239	0.922817665838663	black
0.182943317130113	0.659492998216678	black
0.118308428838707	0.463092094211745	black
0.41466000341598	0.59277174459992	black
0.0591302703371639	0.833672141184569	black
-0.00741538647171325	0.957146123980561	black
-0.113800623564675	0.619978205614294	black
0.332948590163596	0.197124755233545	black
0.0552732963584779	0.732457441372102	black
0.0918832590620631	0.500140234174717	black
0.384386582843736	0.296714142284194	black
0.990121955639853	0.190970563452628	black
0.0861798167302785	0.860997332865414	black
0.342800292478956	0.133806590020439	black
0.603367313303727	0.519180265028873	black
-0.295009537742351	0.689985819712256	black
1.11601199306822	0.264844409770508	black
-1.99663164887733	0.014192997803683	black
0.614095090443661	0.2574736169797	black
0.539626429899365	0.287927851719741	black
0.0463738798271502	0.609999440600304	black
-0.11414660737181	0.568158493059729	black
0.18482885103251	0.426208839069096	black
-0.173687654183894	0.368713758590232	black
0.0471613150672043	0.80221876609976	black
-0.0265533026192788	0.892417953641477	black
-0.133436104165376	0.519083471300645	black
0.173428925110154	0.406092502217875	black
0.550125315931589	0.362047173376653	black
-0.198884543017828	0.543618351783318	black
0.524685820807699	0.334190186988595	black
-0.0192686796017156	0.939612263741009	black
-0.0642503338922031	0.884534918283864	black
0.907910821656505	0.0671504079226673	black
0.278455219856208	0.250790378140764	black
0.0861898543994233	0.476250757782462	black
-0.0136615662280173	0.882531839474143	black
-0.0847486512751126	0.853221638318427	black
0.480848932753887	0.197291186927758	black
0.0834132076374954	0.812751688273244	black
-0.530266041190324	0.442376759396342	black
0.0939650020737215	0.763852556379776	black
0.373865372837276	0.278488184213285	black
0.175215800105708	0.451227851227656	black
0.178346236828896	0.455372834025727	black
-0.106734236325551	0.290034058619666	black
0.131699370078119	0.829404735479264	black
0.216075464861105	0.117639513507559	black
0.17508665899865	0.608163665488921	black
0.115603857111635	0.7604571324682	black
0.249943270506595	0.572342199002847	black
0.99065333635774	0.0712136333175941	black
0.0770091245593847	0.892636820297489	black
-0.0560728112894129	0.697754824028019	black
0.296481427437602	0.414949066198082	black
0.136677653105627	0.152556073705727	black
0.183086016737528	0.37975524334487	black
-0.0674182401562753	0.696507012462895	black
0.124563840506381	0.331473282841046	black
0.220800877179817	0.801461890892634	black
-0.0528129493985086	0.826958885126337	black
0.0936276939398866	0.75579875888159	black
0.0663226093515714	0.513604484137972	black
-0.249184542019008	0.447703290479827	black
-0.396131459268591	0.132263723991006	black
0.127466246610447	0.669566061259999	black
0.0428180597183223	0.66492000457274	black
0.337341605841611	0.402315287897268	black
0.0216366149732496	0.904972562816008	black
0.190965976492607	0.093084575896595	black
0.123371894532787	0.63686280524498	black
0.0674730122823561	0.586651474069575	black
0.856012858098601	0.384896826937919	black
-0.037034506059638	0.766005911179148	black
0.185145481218121	0.265621576859197	black
0.157080979037768	0.842813184501111	black
0.0271200544607364	0.779064063609507	black
0.0502348174323881	0.775299977220527	black
-0.180346552005469	0.530695121731746	black
0.252717344863195	0.554327193220208	black
0.104204407325398	0.355884610739556	black
-0.625406172443398	0.437547200056567	black
0.16651086239125	0.452783733660603	black
0.155963310624998	0.265918127952322	black
-0.213196238965782	0.207073344244677	black
0.0708456816761727	0.794610187870558	black
0.197986862500527	0.531757270134583	black
-0.0323371437084483	0.966229818985391	black
-0.0688791053783113	0.533616059721749	black
0.664050519116006	0.363509258709197	black
0.102752242146695	0.65371166550046	black
0.0365872318044786	0.947330883356936	black
0.899349000225307	0.402974714798899	black
-0.256935963754517	0.65732761362436	black
0.83277773419707	0.231852101708766	black
0.0690931348824577	0.691653267674388	black
0.398867933940159	0.378836995571016	black
-0.100509063807942	0.673904767011858	black
-0.200732712913128	0.196249331697264	black
0.240443025098169	0.392011482110997	black
0.16139786518923	0.408966917105888	black
0.071093785107978	0.730344339622387	black
0.131515716396228	0.290152218358311	black
0.230070792647508	0.294533711751942	red
0.0215891459937589	0.884490821420958	black
-0.27323556360954	0.760442260205364	black
0.165736780900247	0.723035466599304	black
0.184111179160207	0.481732999960549	black
0.0458980677619101	0.758365683929396	black
-0.172869142650183	0.563903382145356	black
0.219151914942728	0.612315643585929	black
0.483822374088604	0.345858893467424	black
0.201380636557939	0.342947538800971	black
0.543848614672255	0.377333019345148	black
0.00359445869763686	0.968243517487581	black
0.0738710302314489	0.365817875102451	black
0.481080825681008	0.618125352331925	black
0.134946801128379	0.76143839659934	black
-0.0378129970509202	0.754148090800873	black
-0.832132543062926	0.348923007609964	black
0.118011574917499	0.318601484875509	black
0.252252284214642	0.344078372333858	black
0.0169820826977674	0.862991838505244	black
-0.0814698680558479	0.758836684588322	black
0.164586193007486	0.776514126671008	black
-0.00907334095695589	0.935197808168205	black
-0.193382632334407	0.527353694382477	black
0.0718800888556497	0.915579490828239	black
0.29932064102146	0.339395932904905	black
0.104578687728746	0.680415871951482	black
0.104614471696264	0.640031824678061	black
-1.37818206989415	0.256383137071116	black
0.706663178850219	0.399844653296593	black
0.150766556139761	0.572913467006191	black
-0.579160870461942	0.378193897112384	black
0.171033566435558	0.443878628974004	black
-0.50130548701504	0.228744944876793	black
0.0476346337476654	0.901908616869732	black
0.138266548835847	0.209562029584447	black
0.0850183397481663	0.44680051226597	black
0.115850118581972	0.779317033287695	black
0.706325173265466	0.537868919314184	black
0.0223048755365323	0.962849166680865	black
0.875958835640947	0.0772141430471884	black
-0.0775636924819612	0.604617227638173	black
-0.479999766494244	0.376139266397837	black
-0.190150620475595	0.68284214244862	black
1.03243820602486	0.365124392682614	black
-0.0241922438382738	0.895417560926692	black
-0.0556465325557403	0.637281954310116	black
0.0348567543481808	0.876835633715554	black
0.815018131135328	0.276803614471677	black
0.0491505665889567	0.929678582757607	black
-0.265229935059325	0.528984193002329	black
0.113372762607755	0.645584867058528	black
-0.679587088501893	0.380835535189987	black
3.09405910822369	0.00356382583731023	black
-0.0516801015102746	0.700954737138341	black
-0.39044704244337	0.52358299358595	black
0.369456602355573	0.313614953683556	black
0.105512578799615	0.67436801759995	black
-0.0638529662914307	0.81369324361089	black
-1.30178107574634	0.230960660027756	black
0.18966331087464	0.707390959234482	black
-0.100022207596125	0.497345642240598	black
0.721709276317769	0.382291610718713	black
0.165430604825476	0.545536131736213	black
0.0579798945432604	0.724334594989705	black
-0.0114602093365397	0.99049555053293	black
0.0421494208572177	0.766497376155484	black
0.163212921881147	0.811952177891809	black
0.182604646365832	0.582242626935842	black
0.0087187734909393	0.980304043655015	black
0.340709355625546	0.200997476531421	black
0.0481226505806793	0.857329689665608	black
-0.0286191448997872	0.959219474345905	black
0.366725110597182	0.597406751275724	black
-0.249749838272005	0.717874821471651	black
0.332436471695116	0.703020451371939	black
0.526848553161676	0.192160784859021	black
-0.0315898385321245	0.939718958559078	black
0.487765515939829	0.457977101299558	black
0.187721669472353	0.341621824040495	black
0.0237033018656669	0.82530099626373	black
0.261007976142499	0.0797788724091344	black
0.210227773029626	0.649237759283944	black
0.103459693320995	0.369112883905143	black
0.0771060222348923	0.882470883116618	black
0.462653631050162	0.396100662940504	black
-0.0247393659432582	0.851533405224038	black
-0.0866119639748235	0.850332157463253	black
0.726793966668147	0.355520645451079	black
0.1322044392923	0.847236712753634	black
-0.728372340659767	0.145130440516887	black
-0.0372872447094572	0.771388331115659	black
-1.17303913103714	0.317278654861563	black
-0.155635150519976	0.620207752948386	black
0.663777508658781	0.218189270653514	black
0.785075950734492	0.361111491925129	black
0.107436104597043	0.598255331548488	black
-0.132569802559834	0.510949322274771	black
-0.0145015437091938	0.927104125786784	black
-0.198511233249963	0.253875019269749	black
0.263298771736983	0.254468591059683	black
-0.437557897918447	0.192400460500465	black
-0.230280918170712	0.106858702130126	black
0.0424323750715292	0.895652081946044	black
0.121858404957619	0.126116986315547	black
0.115649980974729	0.693827616982106	black
-0.0121045169467386	0.988035824957545	black
0.319190949383221	0.370420447499232	black
0.721399157908408	0.27163490642777	black
0.217609230650931	0.691545700382018	black
0.101324675518439	0.622917242286771	black
0.256246269773542	0.36392875574546	black
0.0661309011876652	0.46037595455067	black
-0.0610038269702846	0.688334617964431	black
0.106310316766754	0.748662882027631	black
-0.398960667259279	0.432263320620658	black
0.0327496222319645	0.826315501673852	black
-1.35665571074558	0.0816915229559566	black
0.0951512499605331	0.633087890734828	black
1.18994316661856	0.23283741083403	black
0.100742595017378	0.52002549562068	black
0.329919480129687	0.19076682852156	black
0.385675382873332	0.381471611840874	black
-0.112040482342763	0.319174722251932	black
-0.0123738392271155	0.946881901130632	black
0.151701478608604	0.659683985236184	black
0.061054368041753	0.56492770815965	black
0.0370808002490799	0.744328650844266	black
-0.0202873151413288	0.96540145565274	black
0.603939800398027	0.199693545188089	black
0.322094152026841	0.170355144643435	black
0.126959918847861	0.904226646932624	black
0.0617961538399081	0.778940082353223	black
0.221187640595088	0.365815249305496	black
0.236700415428292	0.221739051578577	black
0.0136049106086733	0.95580550133069	black
-0.374875868400001	0.683086784344714	black
0.198374858696558	0.461873737015237	black
0.0995863732944073	0.469256230191476	black
-0.124230157862137	0.26756326935182	black
0.34208373677051	0.459735204569491	black
0.944646352150906	0.0714726335189775	black
0.570475385218389	0.134832321805679	black
0.183356868685427	0.547805953004293	black
-0.465510951616263	0.593713619822809	black
0.702449401640168	0.221205931662902	black
0.203958504293668	0.261342703611572	black
0.0184022713288474	0.900918577616096	black
-0.225690265004777	0.715281075884773	black
-0.302736053338581	0.572610353446265	black
0.341853470500922	0.321880446683524	black
-0.0242541753200243	0.822925755284776	black
-0.373151030518289	0.314549262604837	black
0.878016981003718	0.10054297036641	black
0.557243068334524	0.284252198886225	black
-0.0269240058817228	0.791264706923949	black
-0.773577177550011	0.212618392173262	black
0.0378306502984445	0.941640770136357	black
0.328356748473284	0.200527172043972	black
0.00480323547628547	0.978103308644513	black
0.666579148620982	0.310222593801799	black
-0.248544562408262	0.354139966469755	black
0.117130079153989	0.524094635259446	black
0.0201258172456971	0.902508777467396	black
0.290598917979865	0.250741343415427	black
0.110328313276247	0.688989596935566	black
0.510247334869649	0.59603830238697	black
-0.0219594857235119	0.911030667166097	black
0.484437917948912	0.33287489638109	black
0.0087594228932355	0.977562941777198	black
-0.0203980521790061	0.893192575364199	black
-0.0332850363168959	0.697334843120898	black
0.0861756360634489	0.646083396261855	black
0.366236949028657	0.280248213208742	black
0.216730380978639	0.0869009741449441	black
0.674914304353952	0.430296895274951	black
0.00279096580665161	0.991120261242027	black
0.0859687194390384	0.492801914838184	black
-0.856323606012294	0.141976553283108	black
0.902743300772658	0.215639622003013	black
0.257387640852675	0.186662923157981	black
-0.0340777368224074	0.755453117936829	black
-0.266868208835962	0.776747343454714	black
0.0564007228508565	0.770521477169617	black
-0.102058868179346	0.776966658208656	black
0.0811692702924027	0.855876135626933	black
0.0183814093732195	0.910486213656141	black
0.220558063597438	0.399662066440592	black
0.0236365072307807	0.803069374514114	black
-0.560621243728557	0.48037550425221	black
0.154016906533304	0.636236121791095	black
-0.36309278537397	0.61498169211503	black
0.0269532152176919	0.949728663639006	black
-0.00153497799044011	0.992946564875954	black
0.35814588148088	0.76809403447169	black
0.0905495914582843	0.687185424536866	black
0.131754656081936	0.634520232645202	black
0.036309300386737	0.731318505281884	black
0.778879376304058	0.340214058527275	black
0.188749332456847	0.262025320252477	black
-0.126528622824776	0.818399841329424	black
-0.320706065233587	0.614051243099572	black
0.0406690840660882	0.921413936599816	black
-0.200504202104317	0.780572420153436	black
0.128140499791176	0.679553618781393	black
1.19360360019402	0.0769356881245931	black
-0.31331090925298	0.751145436751997	black
-0.354628724066122	0.366176978125004	black
0.0962345733614205	0.815468324383629	black
0.755389945031935	0.174761946708073	black
-0.0424297534213335	0.953251832222436	black
-0.0254767324396559	0.798288674576738	black
0.00974785384968424	0.985705179378058	black
0.0682627789772194	0.58412734442597	black
0.387888027213987	0.176859328857913	black
0.0567063664879166	0.638055803553635	black
0.564806780837157	0.240253585902078	black
-0.288490848629891	0.32811969587401	black
0.877873720800151	0.280721655768137	black
-2.40284910681957	0.0376245813116428	black
0.990015849196188	0.273878081105166	black
2.41534312216921	0.0487877057752425	black
1.07171123645096	0.230629680050742	black
-0.266719201416273	0.358310752461122	black
0.820601454851912	0.319620464069933	black
-0.000357271447201768	0.998367236902611	black
-0.14996947771143	0.857312371910119	black
-0.838980799574405	0.232828202735022	black
0.0826818318885945	0.343520246370357	black
0.0231776532476955	0.897770017598721	black
0.15021811187503	0.184867932272308	black
0.306548709913255	0.54041303977387	black
0.0177813997985787	0.884537142161499	black
0.100152547863779	0.659456719741475	black
0.712500358999681	0.171954649684513	black
0.34141006138876	0.382579466999861	black
0.129857666432784	0.60341717940613	black
0.34800605658624	0.346043945042432	black
0.216202173554516	0.713912214206561	black
0.0731293500027963	0.852704867428979	black
-0.415917811484011	0.525363459029315	black
0.323483991913368	0.732030740538553	black
0.045584109639881	0.721074997933939	black
-0.199258695859989	0.228523398952773	black
0.509563686351991	0.190037787152521	black
-0.0616199025256061	0.676993777310444	black
0.127715078134229	0.789939780330444	black
0.0795297731142308	0.555427598394243	black
0.258059604119127	0.516510861286005	black
-1.03898825691086	0.305534803934795	black
0.166553365345463	0.143206706976374	black
0.168033943347695	0.501171275637179	black
0.320930950433061	0.716540119555684	black
0.480728644237807	0.468292784124056	black
0.219510834015888	0.255706143766661	black
0.668912556605481	0.344839400624568	black
0.411825088491161	0.0185162359275784	black
-0.00154084980994718	0.995855947945627	black
0.593505479477664	0.27931466504175	black
0.36740165547624	0.428923564917098	black
0.1066297296281	0.667015875891895	black
-0.0690801433646402	0.761267143394354	black
0.28904952863344	0.340192452353449	black
0.54136725309962	0.461006236797173	black
-1.31335113051444	0.0077102992731368	black
0.0856546192755978	0.39403540275122	black
0.263869661882843	0.2412674888935	black
0.232834049354219	0.605155652906222	black
-0.0340856869909758	0.965539346048417	black
0.0811572009566621	0.782631654072761	black
0.00909921054434459	0.924200984792425	black
1.77940150971502	0.123024671254281	black
-0.4233242303623	0.62827348453147	black
0.690236310995916	0.387788129803343	black
-0.690767720978713	0.516572904180567	black
0.0698006931955715	0.503595021091306	black
-0.626191641383934	0.384799964254826	black
-0.562398769574661	0.467101783689841	black
0.0145916823200833	0.951456102391495	black
0.707772925650031	0.462014339814703	black
-0.815133799248227	0.257006796722696	black
-0.0328594428068989	0.843456676557945	black
0.647061328190543	0.420318075177772	black
0.124928328138115	0.340399166228834	black
0.0772151658661375	0.449622834720173	black
0.00275896668240816	0.996512225615545	black
0.204187189478303	0.258250544155706	black
0.195852861868979	0.538537514478873	black
-0.613477211603434	0.305823301349631	black
0.0736422425741541	0.590134992710668	black
0.163758918621852	0.341376307268005	black
1.50784237531445	0.115306773389376	black
0.41662444259268	0.0403161986008612	black
0.240396218668784	0.642008982566915	black
0.600115289972668	0.558906446556354	black
0.00754946838510229	0.953444317682203	black
5.51941068669924	0.00141577973612355	black
0.0903838083895234	0.58499491666722	black
0.751476112914585	0.102997796150023	black
0.0232271404074993	0.805441888363415	black
0.0891873981918113	0.883213163054658	black
0.00924274797759406	0.955269910238598	black
-0.152708100080748	0.773389685260102	black
-0.0223671629034112	0.910227973007962	black
-0.18881197999258	0.154429114585023	black
0.169377746732724	0.148444520315231	black
0.181874428220802	0.538227557900179	black
-1.00066076765088	0.328391013289006	black
0.115519025876011	0.57249026496167	black
0.235285413786989	0.270614099219128	black
0.451513959628635	0.177338120288951	black
0.0820939896382828	0.71957040410137	black
0.520596316299898	0.209777372098371	black
0.0337213978990212	0.923598771638144	black
-0.140916055011497	0.878660781444884	black
0.19319619602011	0.417115010668452	black
0.300092784351441	0.675337045771064	black
0.225501839989047	0.0483761452786087	black
0.234360780123029	0.73783578084531	black
-0.195726125544441	0.382978036866761	black
0.50312853190618	0.279852336123869	black
-0.17551787497719	0.533002961929125	black
0.145061917849636	0.725237661892269	black
0.216328893939721	0.725201567774434	black
-0.491616967097026	0.58665665354417	black
-0.637342118565567	0.0897333480919076	black
0.0817412241903117	0.849795272872432	black
1.20187135115876	0.266338929330815	black
-0.149839831560906	0.679753876594141	black
-0.0508925181788831	0.835917946403786	black
0.0991072805186528	0.571887861481173	black
0.527196636757825	0.194018439266929	black
-0.0339285634178514	0.861091607810336	black
-0.0312994846503125	0.796042965392926	black
-0.0836923721042062	0.641533271946882	black
-0.499903031633335	0.358505944549632	black
-0.059365558871173	0.757854362794491	black
0.180589036385993	0.466445018769924	black
0.0166326631197897	0.944347039932612	black
0.276747402348995	0.0591363276031098	black
0.53390657958691	0.23971104646561	black
0.102502220482619	0.271162247658132	black
-0.0469997524660801	0.825588117920935	black
0.470073840490678	0.14070742425492	black
0.162894231210867	0.203167392667679	black
0.215151137526662	0.112774930958177	black
-0.416240011196123	0.45317967531141	black
0.555793668021389	0.278996481807002	black
-0.392220765564645	0.536955786907641	black
0.060859058443639	0.78602940044718	black
0.5057564984819	0.397874946305938	black
0.0787053916430436	0.446212995379731	black
-0.565681974927276	0.296887352347603	black
0.285570543329583	0.563549877910637	black
-0.0568998973994992	0.833206062023074	black
0.275539124190626	0.489435864983853	black
0.104128416580003	0.665566517163232	black
0.0122369814875918	0.932674467122097	black
0.160345769681786	0.583453489036722	black
-0.207064942148806	0.659237811540216	black
-0.280672801638254	0.689369815009068	black
0.157521162002063	0.512856069700024	black
0.0784015327568	0.856177385161764	black
0.154837363276257	0.359214878542466	black
0.181323383180088	0.324010475016221	black
0.210114575249357	0.403736992906479	black
-0.0969808980412616	0.883129122388707	black
0.648383372701391	0.311658330864903	black
0.340789842623251	0.27708694137676	black
0.33931824558849	0.326571618852272	black
0.346943174896246	0.150530718135241	black
0.829244571512833	0.535265574860933	black
-0.117092965942039	0.552147082595136	black
0.36299799399947	0.129078624716514	black
0.19543110943954	0.571118280221301	black
0.120885719008982	0.552027128674351	black
1.01667120173653	0.421828147925943	black
0.273227793450175	0.44062442322043	black
0.0932727290315976	0.464721338266563	black
-0.0147837037163265	0.894381430054107	black
0.317828228860102	0.371824123478514	black
-0.183766357718762	0.576330654142639	black
-0.357245824414401	0.546922801167335	black
-0.00174596919629533	0.988932537592796	black
0.245577474817773	0.538940935589918	black
0.0993939479099599	0.842941605082206	black
-0.886016432029577	0.302729330995876	black
-0.232914471179733	0.146210159270275	black
0.02440887948568	0.971491565153076	black
0.0896874597868811	0.630940474794943	black
2.05580938528949	0.0373998549684885	black
-0.145180187076483	0.755635272709266	black
-0.239921766497868	0.531645051256741	black
0.980000709117295	0.185791658462583	black
-0.533197082529383	0.385150040605109	black
-0.381453635560931	0.469246745544685	black
0.481431729937742	0.703083189034893	black
-0.361337907253681	0.631169639969524	black
-0.302445902858997	0.495237099354255	black
0.0625467584288826	0.934760755167481	black
-0.801799301692136	0.291578084800616	black
-0.0709345776075554	0.913006895817019	black
0.336862361732928	0.671482735063827	black
0.160355736060047	0.496484772856408	black
0.337728523570769	0.567303995566076	black
0.346179985606001	0.411132659689985	black
0.116552644172087	0.28136279725965	black
0.12871624603638	0.64122422587596	black
0.00142512898837088	0.99546318725652	black
0.779710449121804	0.388704641463403	black
0.133544613736277	0.702623632672867	black
-0.324168769006604	0.832096147220867	black
-0.590147124398146	0.487185073070455	black
0.439634558018136	0.441170260785092	black
0.0606988864072493	0.950609551685621	black
-1.34205006931654	0.203687649590069	black
-0.100996202176804	0.532961911283507	black
0.777877321203809	0.347926990485117	black
1.36186310655222	0.090355453193516	black
-0.886649801834453	0.360970239042965	black
-0.0786237660417868	0.768906762176652	black
0.065608615667295	0.610642016538743	black
-0.00276380316067737	0.992795391276735	black
0.111027096021398	0.181404990852812	black
0.154541002027303	0.8622753361151	black
0.110924839708557	0.776055878337723	black
0.0380251798548596	0.958415485283055	black
0.196146396790875	0.173078058616416	black
-0.386201618077414	0.496105243974428	black
-0.252216557868961	0.0787905470918216	black
0.0395151069982864	0.84864698089418	black
-0.206649091575897	0.661952839848105	black
-0.020523872439481	0.957817828960331	black
0.0935464689517196	0.839038248744344	black
0.121437771983691	0.702569898591748	black
-0.337546640597717	0.179256653518575	black
0.946754991567964	7.95952672642118e-06	black
-0.181839578438132	0.369633726054111	black
0.043432916746255	0.794260894196192	black
0.147568105443304	0.279298343335974	black
0.640548617856407	0.35898904845106	black
0.0964586360402762	0.603507495660906	black
0.0855743966191702	0.700209187041575	black
0.199633379895443	0.13405544364392	black
0.193004586090412	0.761634928693791	black
-0.0434478856385869	0.658112029578707	black
1.12277349414625	0.0460827161806921	black
-0.224384508082232	0.782014635375078	black
0.0195528972823062	0.963082448780011	black
-0.0106028672324028	0.97338433008305	black
-1.79066686602045	0.194210115248305	black
-1.31216929292694	0.443786266111477	black
0.810661898409154	0.466998579966948	black
0.0370975801883615	0.815419914299601	black
-0.0700041330793519	0.638181203894468	black
-0.109549920006857	0.498639710440561	black
-0.0501028855150603	0.73193230860186	black
-0.149425164149859	0.528363950745677	black
-0.104827959443773	0.874619139041941	black
0.600516853054727	0.365942114644023	black
0.0446136282133471	0.770698771685032	black
0.474281978400121	0.0569071881140009	black
-0.117379978722447	0.509807300306506	black
-0.217023541618713	0.459800850138949	black
-0.248530965383849	0.762310581853361	black
-0.523929473121669	0.390588840316717	black
0.127792694320368	0.457306108963378	black
-0.403407227118615	0.448086936016422	black
0.120453089932383	0.751056929586219	black
1.22247385803927	0.0645628718032042	black
0.742151368973337	0.185911336954464	black
1.28684205094157	0.210443799291307	black
0.00977480689423871	0.948941531611023	black
-0.893037412528159	0.329976937171078	black
0.110387330799337	0.724166851282769	black
2.07873815425768	0.039555691317975	black
0.697486938239678	0.165752903682143	black
0.134088532377799	0.635686224835564	black
0.368144856088171	0.377706858414674	black
1.27720565217672	0.0911548262985689	black
0.122422684949104	0.442513150653731	black
-0.0207344611163442	0.878241666346512	black
-0.00221794355859739	0.996084169602761	black
0.313881918765689	0.330735663183226	black
0.0303419910702276	0.954363870347179	black
-0.449496760887689	0.501188669430325	black
0.00218879996566557	0.985974055797577	black
-0.0291013528129342	0.954863530960783	black
-0.0798442730198117	0.905093374880376	black
0.447971100672922	0.662766680204849	black
0.0271563872252809	0.853236994565752	black
0.629437102947871	0.215420956595533	black
0.181560190837742	0.265492202818385	black
2.73285349853982	0.0517771452257681	black
-0.719020129629445	0.330231435258929	black
0.350234410374219	0.448419076323843	black
0.263822978247599	0.423367624838732	black
0.142514622684377	0.496581579495499	black
0.146393884137522	0.276377908661897	black
0.124158705718065	0.372473763390136	black
0.188935344132109	0.394164967370843	black
0.0110260431174218	0.971260891700162	black
-0.00652310719322813	0.978407851353734	black
0.176530787588081	0.371099748020611	black
0.0282926502797922	0.813135858193706	black
-0.765630042057821	0.146676386508865	black
0.368648145902642	0.219081352782696	black
0.00345921901967561	0.982595079996112	black
-0.0829247091738816	0.899671996988071	black
0.333013449892612	0.251221085597792	black
-0.135263569667959	0.838121609257555	black
1.446646415299	0.0896716527502722	black
1.04865108482506	0.13805905943937	black
0.41437247370065	0.368250395964642	black
0.114293510318451	0.888434749182213	black
0.126317090682459	0.652090776350188	black
-0.0147628690602657	0.899522590128206	black
0.309321635561291	0.443282780125507	black
0.0243568750833894	0.95515220004115	black
-0.0386055996985251	0.722116262043517	black
0.324913450228591	0.374894421228749	black
1.11607103875035	0.106591128378267	black
0.231607292981574	0.395329207535015	black
0.0113664228287682	0.928231144602983	black
-0.153124463896389	0.664954017600194	black
0.0273774750667224	0.851350130667978	black
2.11852625147619	0.0737332275441225	black
-0.163781759345261	0.364017731969993	black
0.0674279623728911	0.761188251650534	black
-0.783232457838422	0.400579093962526	black
0.218726278285332	0.363501541536782	black
-0.744752735904799	0.583139789874403	black
0.116931052413891	0.846301323957468	black
0.0726290188774734	0.863960271792239	black
-0.116675140372568	0.795989148182999	black
-0.721228889804149	0.319878956716208	black
0.163509363989036	0.239090766721297	black
0.163664699894911	0.126700105941516	black
0.163291804860684	0.212333997772287	black
0.182864891302902	0.582724641165231	black
0.192461563890945	0.338825107049349	black
0.128489995224614	0.371443453549223	black
0.461903234179429	0.280919665978821	black
2.05808450792124	0.00741555861018143	black
0.391440022576945	0.622475985712561	black
-0.300723882686749	0.670675404906643	black
0.044879651871601	0.827678359292809	black
0.044651652588632	0.860904080207796	black
0.374842099012063	0.297344158631329	black
0.230582365795783	0.026309454610643	black
-0.29995056672641	0.545876920272644	black
-0.147749874389035	0.835010890291035	black
0.101719226271412	0.833139802673695	black
-0.148633941364571	0.791806414540984	black
0.0351706255390649	0.940268413366457	black
-0.068217591917703	0.794670064123203	black
0.0662057059677572	0.568333561552373	black
-0.0940293438892912	0.573317631243909	black
-0.107451077555279	0.78918594651679	black
-0.0153014094047617	0.929167563671496	black
-0.393786026062635	0.59387465994871	black
0.607053151760815	0.455837133796298	black
-0.00730924428843416	0.955071312907111	black
0.120473896807248	0.898128889875984	black
0.206182841937196	0.0344047181389152	black
0.114362448918083	0.450738272882529	black
0.124676827663967	0.916899075175461	black
0.0401241060993671	0.839796664391702	black
-0.0225032897881778	0.905747808289435	black
1.14989252029125	0.180264701074411	black
0.0038707839480292	0.971909633605632	black
-0.0455084146658162	0.747168824948788	black
0.611926685927057	0.0424258032554906	black
0.0704900628595526	0.803141931657944	black
-0.170314292304949	0.82434283655268	black
0.154530533687803	0.244873641072704	black
0.174863277600198	0.133678029814024	black
-0.0749492975211399	0.897716515531297	black
-0.152610211230746	0.81182410606823	black
0.269793408164858	0.106816951371208	black
0.139501904370726	0.216442287168203	black
0.711459329546264	0.317236674390979	black
0.627279773067928	0.158413083432343	black
0.191367582104081	0.817032363903498	black
0.0165270071598753	0.920993845340227	black
0.0978630497717594	0.427610136164481	black
0.112049138555844	0.210253555907121	black
0.0906021200710327	0.583000630452027	black
0.150083626982628	0.455218417538279	black
-0.20785991372806	0.484402916666792	black
-0.203490141191793	0.773445834085924	black
0.302703342248552	0.308687754012192	black
0.271264478176856	0.362970625761225	black
-0.0732482186563432	0.92266653878411	black
0.291163271535059	0.303360913910174	black
0.847174994055524	0.209805697906653	black
0.20577781859411	0.384831328338418	black
-0.0617885690840669	0.891801621792885	black
-1.27086500445157	0.16433340525085	black
-0.213186527764158	0.625881978496416	black
0.106398106363637	0.489531899334809	black
1.56658409121682	0.0756252891243561	black
0.214829876919258	0.746448527472785	black
0.212132011838006	0.553731302026938	black
0.0179999200141627	0.892111013227661	black
-0.0572000123926095	0.644792733290998	black
0.161348810020139	0.490009986586783	black
-0.01407943596314	0.967012910317663	black
0.407251976554429	0.0253590935943928	black
-1.23618719101192	0.178928078732012	black
-0.09219998024047	0.302727704044515	black
0.000724277333057799	0.995370780342795	black
-0.135909107375271	0.820440660685218	black
0.386098231131344	0.388016881939126	black
0.244472450368842	0.34880988710739	black
0.048887222345031	0.85302155274619	black
0.0637875864509345	0.65962129954251	black
0.342556686336521	0.168979695796531	black
0.113213074851631	0.592455661567362	black
-0.759464668671599	0.271563885715305	black
-0.655994243446154	0.08376160194686	black
0.166231885664794	0.326904765790541	black
0.125272508856071	0.190318659602347	black
0.320844115959198	0.651987399637308	black
0.237109836988203	0.186867135728908	black
1.01991778359553	0.235981754881092	black
-0.614284403854398	0.137694754095847	black
0.394480451253438	0.214781983091416	black
-0.223256038519959	0.580152725274858	black
0.224955227419464	0.711143622332135	black
0.0649233094287558	0.807672190440965	black
-0.0520298249132569	0.72193865586966	black
-0.0427826331165537	0.81893495845553	black
-0.379896304130085	0.71210734668298	black
0.11083974283467	0.543783371173171	black
0.0706652272658839	0.914168388738436	black
0.162557640899171	0.682232913520166	black
0.0337396236073522	0.781131655163286	black
-0.340078024581824	0.177824864503211	black
0.0254498076784979	0.899691231888005	black
0.942135284238292	0.093050079124931	black
-0.312469455482597	0.667026301866534	black
0.580851543876957	0.173990272516074	black
0.14740406038494	0.586748083669405	black
0.0562199781323196	0.697829180083774	black
0.0708563430206439	0.641334012678696	black
0.0742862072214305	0.906968861307019	black
-0.198532296147556	0.712007157869544	black
0.252268963797441	0.379485220955743	black
-0.267033624580231	0.394659729534707	black
0.499869708577572	0.29076776402852	black
0.0552608108213395	0.839258409525432	black
0.0973893558883976	0.693940390167612	black
-0.465141602403838	0.526322108221265	black
-0.0299667120498048	0.870716821883841	black
0.22351760325402	0.258122900752453	black
0.012181863990337	0.956398070238662	black
0.136315625595334	0.520207331424677	black
0.0926276310717678	0.902632412145082	black
-1.04934848079863	0.164014526938602	black
0.187771122762014	0.304798785046997	black
0.0311122230507932	0.842957533567363	black
0.0710744765360127	0.866151338679446	black
-0.361672258772284	0.430684013915077	black
-0.20258215199718	0.749307206522139	black
0.0615483163528947	0.829492848952489	black
0.273346287896242	0.335735873399254	black
-0.0352732647686533	0.963517322227418	black
-0.0871358763122236	0.569045355183731	black
-0.00199970344531319	0.995976220187767	black
0.798583157731868	0.332590401737142	black
0.0817215862438383	0.74020000611196	black
0.0440421870178671	0.920187995007347	black
0.222710045192843	0.515459033749524	black
0.137014074461269	0.0944926574867901	black
-0.363732858753474	0.552319801901777	black
-0.0172781927738221	0.980832505014888	black
0.143523318688563	0.424092390636493	black
0.132953022695747	0.652785581347072	black
0.160363842462303	0.640482155566233	black
0.238512352744252	0.528272241995412	black
0.0120018429253079	0.990612983211981	black
-0.145989341590673	0.373417494195199	black
0.0728848699728868	0.676736692844544	black
0.140862966457683	0.197918837816681	black
-0.116676681190023	0.518968353286887	black
0.233630561432598	0.61662122724815	black
0.0936537192770492	0.354585075058383	black
0.0248442903322594	0.913815576873927	black
1.27052078884123	0.156601039354881	black
0.168412507482409	0.44442057238013	black
-0.0377192962450854	0.847621347004847	black
0.0642046990787133	0.523767947999418	black
0.165087001688962	0.122314038493744	black
-0.822436064638545	0.277923372044123	black
-0.139739250731307	0.782028290694925	black
-0.284645864876411	0.519221706966253	black
-0.906565593343432	0.430415615550999	black
0.196209156819218	0.581947880701766	black
-0.416718611051483	0.619981025249002	black
0.244247237838584	0.660910895759584	black
1.6540442513553	0.0418974201195954	black
0.187874720862924	0.593494089598255	black
0.535344908196813	0.603667902642188	black
-0.060403404757853	0.757096552953644	black
-0.282007035812152	0.732152654577617	black
-0.263057001315055	0.631940413956688	black
1.45725673412544	0.134333407989065	black
-0.489520942014583	0.312714483335453	black
-0.0480189961293291	0.901077774883192	black
0.411470648388666	0.215615336905851	black
-0.395275672411504	0.7450496007827	black
1.01740227533824	0.169678635830762	black
0.0575787011666398	0.675659762093152	black
-0.203803155152851	0.241525357907191	black
-0.052133040738676	0.902193223602753	black
-0.117941742981762	0.817118344668302	black
0.497797515532814	0.392580712176012	black
1.30087902243439	0.109796560171591	black
0.702716212046457	0.378875728607253	black
-0.430539413068067	0.735231400990065	black
0.133271636173386	0.73546650479736	black
1.44231407646088	0.00940232371559023	black
0.52354234415318	0.125916950576452	black
-0.402451844259285	0.589918153605037	black
-0.540497778217502	0.530697529007794	black
-0.227190851218217	0.20225663554447	black
0.615844236422874	0.0444433690496886	black
0.0882712404535506	0.714444925035936	black
0.622463384360477	0.202459612418267	black
0.654258515777181	0.151674166270149	black
-0.139782756682543	0.251731263240514	black
-0.0283301110561887	0.853298316784798	black
0.369011920281076	0.675677083607993	black
0.0448292893478568	0.699255684719224	black
-0.21636955998702	0.673361868853542	black
-0.150277596068251	0.824828875972393	black
-0.072497813690096	0.459412850382515	black
0.00671116987524911	0.96663635586218	black
0.223218527181577	0.650093936096727	black
0.21906859589435	0.442276526769115	black
0.0125742219021507	0.918153282805998	black
0.499522110653393	0.385366307705347	black
0.905282927151515	0.21825244455601	black
0.502761723469214	0.375472136164297	black
0.30380901876989	0.187671954388956	black
-1.55804003676958	0.147743808797863	black
0.282832313979973	0.345609149916262	black
-0.23441345407787	0.601610669325031	black
0.0410592049362326	0.861593290396926	black
0.0947647812303813	0.471040778322357	black
-0.170571616386758	0.763765485692608	black
0.295567614649439	0.711692465576895	black
0.504075563894671	0.303856681061964	black
0.207481653240635	0.113390100966216	black
1.40323273817335	0.167854047441093	black
1.61805108941402	0.0641078322316264	black
0.126770074107863	0.659940492585943	black
0.15026014492374	0.250271206433747	black
-0.250388880864717	0.641163194007089	black
-0.0288504692322835	0.828938340172799	black
-0.0668594114740353	0.787820378192411	black
0.124338512379173	0.584590228441261	black
1.08699949122764	0.314568105650314	black
0.751508038650778	0.314833496168361	black
-0.00637705519843212	0.975429553832111	black
0.188436982386561	0.170556819028791	black
0.137764923768943	0.430220976532123	black
0.122068318981614	0.548636748097479	black
-0.0829151914633943	0.738263601870374	black
0.0725083696930682	0.836335530701942	black
0.0211048071487201	0.954408856909977	black
0.282866125608645	0.276188193918268	black
0.504728937858855	0.428093577360933	black
0.134530590812893	0.503054627359403	black
0.406036100275844	0.155833492051913	black
-0.302594087816596	0.675380046768735	black
-0.333138495951791	0.588304470155302	black
0.183378561392463	0.26283252682372	black
0.0846119500289011	0.876965203695568	black
0.546725869361332	0.162481576810548	black
0.094637236769346	0.411287978436072	black
-0.392359066082097	0.503445177673906	black
-0.203667618281121	0.636200384633775	black
0.949663758404555	0.210219399363336	black
-0.332450604142353	0.718387003382883	black
0.0199919080234519	0.965240247454351	black
0.199842641453834	0.606025291572238	black
-0.405095148024552	0.417330519347936	black
0.681903131128621	0.229138734221032	black
0.256491015197191	0.681237826373545	black
0.0563200896239543	0.90676143360845	black
0.0732404157059046	0.665475291403362	black
-0.0373482987610911	0.76828329747878	black
-0.337900868268013	0.571961611018534	black
0.419443917350036	0.652232197090567	black
0.617837734614563	0.23685758391056	black
0.142375513411688	0.384450984530063	black
-0.0591281786867985	0.756471295878745	black
1.64947417448171	0.0560748422251612	black
0.0766478067745267	0.610166652764747	black
0.364670477473956	0.448100274190724	black
0.419288499980524	0.129712941992678	black
-0.0657215849167034	0.81581391104533	black
-0.928576756200426	0.308193860564516	black
0.370342478396388	0.57073019083001	black
0.0065530990904259	0.952004915829149	black
0.0402221731495622	0.896741605657175	black
0.175810348946489	0.722373088111932	black
0.05098025380682	0.669584969558526	black
0.134341026372671	0.33437745183177	black
-0.990363962262296	0.00778312372771341	black
0.0756172411644451	0.712696910767224	black
-0.0244720210026697	0.968090370010184	black
-0.2340049464694	0.129327369991271	black
-0.097281099872264	0.358241410711523	black
1.61355455652328	0.0297268433206243	black
0.0552329560536	0.817696017766267	black
-0.0166317586603917	0.975241058659555	black
-0.66170220112632	0.340312445555213	black
0.375497610006512	0.00226667508998694	black
-0.0651483445654124	0.921541904058607	red
0.177512625374637	0.345482645698339	black
0.151130388160189	0.748906029032962	black
-0.0240918443765437	0.951110026344573	black
-0.282181505319736	0.832830410177049	black
0.471786350921566	0.479549310219755	black
0.391749075210714	0.339385523684241	black
0.462046999985231	0.121887484202111	black
0.342593579503194	0.607934826751436	black
-0.0475353079320264	0.870595626849164	black
0.0631361337742682	0.669057720975728	black
-0.08585126531777	0.842108696375572	black
-0.173221380276441	0.59416425679068	black
-0.0701823746382479	0.788197553356275	black
1.33654462744284	0.089389498846333	black
0.249027255344018	0.767701855924172	black
-0.0131551233169276	0.931201990349655	black
0.0347878332652731	0.922731976607698	black
-0.0382123985660838	0.903343712757809	black
0.317295064224319	0.395558620422373	black
0.657667347787949	0.352779407315823	black
0.891135601023443	0.271250505786892	black
0.0993631766697023	0.527427659502977	black
0.218918229378048	0.238921340558953	black
0.688098152757951	0.170047765915879	black
-0.132180217765295	0.847875246742626	black
-0.330395239147284	0.616035013366892	black
0.477790991813162	0.446570667475892	black
0.426722791493087	0.267670945075872	black
-0.0775809125743727	0.778461153146107	black
0.295337103235871	0.263847109308983	black
-0.432923270887967	0.485575167973647	black
0.214361111044371	0.691002132846406	black
0.2149305853593	0.181402831040353	black
0.157921923311481	0.178065900676389	black
0.0233144736333832	0.843814523270526	black
-0.936625371861289	0.300011763534464	black
-0.2490493983916	0.0170231209918545	black
-0.270601626942508	0.728304352852943	black
-0.338469051822089	0.386044353184615	black
0.349158021354287	0.511136404404577	black
-0.0709852492520842	0.583766888849216	black
-0.261772019752819	0.678618301989161	black
0.223123664763656	0.304764187503787	black
1.20095326845195	0.142697559527509	black
0.402737530513573	0.100983321828371	black
1.30379660199468	0.0661110565063317	black
0.135261587002121	0.614409737564054	black
-0.111481664815037	0.815511454530171	black
0.938843195149074	0.209873803601322	black
0.0170308695875416	0.897029320933905	black
0.12468125083492	0.304658595356357	black
-1.63642717556708	0.0626202143810524	black
0.225278560069162	0.451157359531465	black
-0.0161769957330549	0.895882941182565	black
0.652579583706954	0.314907839017217	black
0.0922788359379489	0.781744174708068	black
-0.281499625280941	0.471665646443335	black
-0.0717809472906366	0.595499118450104	black
0.133283355231426	0.543870935472022	black
0.0116690597802682	0.937422602382836	black
-0.189603691266968	0.579200076600597	black
0.111113465973503	0.735740447207676	black
-0.367761219931892	0.306385478634119	black
0.283523488780165	0.367101675620848	black
0.0362074006330939	0.764455234246495	black
1.70940135799317	0.123431146825953	black
-0.012196695763671	0.926276046094406	black
1.46108099350317	0.0402937883925725	black
0.183895716391423	0.769669988091485	black
0.318527608890443	0.384085387869232	black
0.346803728900137	0.263363353446779	black
-0.22810974278633	0.653358453228051	black
0.169842550045049	0.505396780614298	black
0.109305919545885	0.786990875989834	black
0.563840981970724	0.745055233269389	black
0.419705450053417	0.546968126899819	black
-0.851231294198582	0.299494983077334	black
0.122296522235679	0.45295621183088	black
0.156193404769431	0.485028960457889	black
0.30322795941792	0.624658223462192	red
0.112615965868772	0.526280423614763	black
0.345106063209858	0.406544640594902	black
0.0117958382307393	0.90188339900825	black
0.155342114225568	0.772383817337226	black
0.18346509055177	0.40249587953601	black
0.379248599958783	0.697901180511064	black
-0.0523360521577283	0.700170616505601	black
0.261358246122349	0.345315528998202	black
1.29181213713515	0.114135151564963	black
0.154174537290469	0.659833874037191	black
0.0999354249000168	0.609074267290301	black
0.0407397168748309	0.773528981778856	black
0.46606491594972	0.413413858528295	black
0.0324202210376141	0.754862754187848	black
2.80160234233158	0.00723988255749112	black
1.90137114288781	0.0465551784523503	black
0.869355505495071	0.206602498186639	black
-0.197236670847432	0.651042959944355	black
0.2879072552056	0.444085308906791	black
1.40599601921346	0.0489062262894481	black
0.231634093088706	0.764975170588013	black
0.246038893753602	0.392670285517265	black
-0.0402040709858471	0.826467544928687	black
0.274250694406571	0.36040081740719	black
0.173404407786463	0.235661453663739	black
0.422942758299829	0.101409138187736	black
0.0934415310610404	0.889838734639622	black
0.0527679169276807	0.656008380965602	black
-0.12101171977137	0.616495472184129	black
0.238481909414934	0.239024574556597	black
0.113190806303087	0.877011516657806	black
0.483461961006201	0.251245050311578	black
-0.20690149367617	0.77247700504626	black
-0.200394370226187	0.663083964845511	black
1.39876249675747	0.00476824222729886	black
1.06863028052763	0.0927511826793982	black
-0.586950601817202	0.452192687180245	black
0.045575629774993	0.722140212814899	black
-0.0737379877572781	0.694713928209929	black
0.0665607207710073	0.559091707167591	black
0.16821031347561	0.457398688525063	black
0.115390531430593	0.311681379280234	black
0.076437344276838	0.783525889614839	black
0.0285194751978572	0.752966828668037	black
0.556643356649806	0.224313183580458	black
-0.339107211539553	0.456682730407646	black
0.207368155849094	0.128346396177649	black
0.0183837378697316	0.876325360966951	black
1.56317889489102	0.0667480855152789	black
1.74789229241313	0.00761469864369899	black
-0.00290951012199248	0.987779469127822	black
0.0937721796966065	0.604744200106325	black
-0.0602487599542174	0.729732580943668	black
0.0608109264527288	0.765947181521049	black
-0.00969548928382169	0.947289905934261	black
0.15889456269204	0.53789903851779	black
0.0652814166761062	0.662235937554698	black
-0.665143967513474	0.446709776399519	black
-0.394646968606211	0.465065588458873	black
-0.887215132404896	0.204093268252074	black
0.251366500781612	0.14555986607183	black
0.165997463131054	0.29883196522309	black
0.314284742607329	0.5210085474958	black
-0.0556667332080858	0.862748124247748	black
0.889019215974462	0.268095377974498	black
0.314525768690755	0.179659168144225	black
-0.361010846206872	0.548299738442204	black
0.0600205556525548	0.626246850571668	black
0.196762039363493	0.114090715166896	black
0.231251657129636	0.7228308143624	black
0.0720433314756228	0.785161089463643	black
0.326480501178282	0.676521327535633	black
0.542542421238268	0.194368548756748	black
0.304188440530448	0.698559653649045	black
0.195373689640962	0.12702291693957	black
0.00841601494298061	0.921741658819963	black
0.173209683173244	0.546449291473062	black
0.109564406261902	0.613964718847453	black
-0.094089709478582	0.623123347500676	black
0.0347910556562159	0.850529212423591	black
1.52667927053735	0.0745892229067953	black
-0.0434795659264262	0.779275139229849	black
0.275557833259395	0.792658924680706	black
-0.113808974493037	0.867740742812296	black
0.232937679970721	0.429818326890042	black
-0.0150820263600272	0.947167981805693	black
0.217544815035343	0.486445584536081	black
0.0116724908942274	0.97767202181382	black
0.0933927519075664	0.895844749516297	black
0.0478337119115304	0.728248240907289	black
0.117078044044377	0.758181344371894	black
0.433955834282367	0.142426235372189	black
0.139315603885632	0.413068169837412	black
0.461449999558526	0.442683414956191	black
-0.382068633236453	0.58739578884434	black
0.14799109581541	0.184345386696857	black
-0.0674701106306133	0.543895688269688	black
0.744831411987413	0.150650004122695	black
-0.0553751046108446	0.793579833524064	black
0.0935634631644726	0.455596280736422	black
-0.400675399240558	0.48316056649595	black
1.1055495181133	0.0824105623441278	black
0.195559681860486	0.704107099528974	black
0.169196397856985	0.473622462011735	black
0.999612701822024	0.193652738805221	black
0.554091581816014	0.456021150131188	black
-0.00258075718445383	0.989988027874843	black
0.0844209886929135	0.764160577406476	black
-0.516385732728893	0.518673941847143	black
0.237609071874261	0.462031201840011	black
-0.27496522610079	0.758255416572408	black
-0.000926526119521931	0.997585982671562	black
0.0828726462688802	0.543656446781468	black
-0.18931659487667	0.857672499539424	black
-0.162362553232325	0.875671684797118	black
-0.122913592678721	0.86116738606658	black
0.261190497176589	0.195862792704579	black
-0.0489867434305262	0.642417710163849	black
0.299484291568508	0.290080155200145	black
0.386787168794901	0.457236393959788	black
0.238386511149166	0.439300707534354	black
0.390923948232526	0.613155473244123	black
0.189444625221247	0.30172572882084	black
-0.40936951068316	0.267355370394075	black
-0.0139266728905216	0.965710721720335	black
-0.233153925554847	0.654239434849736	black
-0.0490552960261663	0.816558235424419	black
0.00927563872588255	0.929478709560202	black
0.346480919627957	0.00625836668126844	black
0.187249295327903	0.700009924809003	black
0.221323937911003	0.308751479353116	black
0.172938851776233	0.277813719154131	black
0.148017046096427	0.65170662978763	black
-0.226077902849004	0.724221326308748	black
0.0683875400396063	0.563527643480574	black
0.0524105428999713	0.88326109388475	black
-0.0314409853430933	0.830130832285673	black
-0.40161377976443	0.483084278838862	black
-0.414092427539526	0.41062680496974	black
0.978293330721585	0.370336443779874	black
0.20955170603055	0.400281101061399	black
0.407147940811075	0.382422050679873	black
0.0971282882385198	0.334140791977333	black
0.305960006115561	0.212931451281419	black
-0.033166964440098	0.952205528137785	black
1.09558576438636	0.208957414517345	red
-0.0544549411401243	0.93938309831832	black
1.32845695857626	0.0773936111547976	black
0.0283609265243818	0.829635382517726	black
0.0879617817478104	0.606056917133811	black
0.759120887673387	0.269836007906747	black
0.0583168083320074	0.927502008613745	black
0.0122476580479338	0.989555466501205	black
0.500477334434518	0.137426332314903	black
-0.145228808963664	0.768365131709115	black
-0.260817686619929	0.563403393309308	black
-0.402031878779249	0.496294687181998	black
-0.265339095458509	0.693147291024004	black
-0.586558911893773	0.465488299458754	black
0.00177230738507372	0.986884606398609	black
0.205331986707109	0.0758106812576237	black
0.114999012604526	0.699530445377825	black
0.323939153355336	0.0308585757447839	black
-0.526335881872892	0.623830137312797	black
-0.662788741865119	0.528933994282168	black
0.371753276912611	0.065279727089756	black
0.0585879890575551	0.50571299783031	black
0.231187319361043	0.32111202755572	black
0.206527194231407	0.484735132142138	black
0.0942973889994425	0.560129441982797	black
-0.0897344487272891	0.581988752275224	black
-0.205532700409863	0.683656795020941	black
0.0634029414425639	0.722288506938123	black
-0.0153383308482242	0.914102345635144	black
0.678261881263341	0.391904766228956	black
0.448010443953848	0.671361627955357	black
-0.0258130721416467	0.856466969393145	black
0.0233367819853894	0.984768765080454	black
0.29662346140538	0.0426712676166732	black
0.0679662928339209	0.767855357870019	black
-1.29421303979586	0.23635222139777	black
1.83425252699319	0.0692433129800784	black
0.13436979244682	0.846268535519349	black
0.307972573325141	0.583007258782193	black
0.0892350711675478	0.680725563096422	black
-0.00160224515560969	0.986802749487695	black
-0.177854976438005	0.76829398227356	black
-0.147053238459023	0.427001149825598	black
-0.386909661992749	0.142681244764734	black
-0.737285327953359	0.0114462291484666	black
0.232194932645265	0.147249230260674	black
-0.426242738328561	0.305043992562368	black
0.111593670741483	0.441585606594099	black
0.219812933084687	0.35383421309338	black
0.186921374155298	0.534398104098151	black
0.201457317676831	0.382351426149605	black
0.0239479286265967	0.874296333506394	black
-1.10672750950332	0.0395475499903276	black
0.577395842827734	0.423524410291423	black
0.240943905024208	0.446798746586157	black
0.223907782941521	0.749094844004999	black
0.696744910066006	0.255895836973747	black
-0.394636528057074	0.00646689918493088	black
-1.52040799441318	0.215430804032859	black
0.508325428909707	0.499814902251242	black
0.59854540493951	0.462473335056299	black
-0.279838711621976	0.507567602467839	black
0.133039934624005	0.713721563780545	black
-0.759663708329642	0.428104137418987	black
0.133909560097124	0.48734958925957	black
0.2768554209927	0.272596701672857	black
-0.0149251737046328	0.934351180230198	black
-0.174136558135488	0.67816238066094	black
0.499714642579654	0.515553631327904	black
0.13803701584225	0.29329646537755	black
0.0558523782966933	0.796730714579183	black
0.0695702451870392	0.615926101136086	black
1.18749284354575	0.0156465377304051	black
0.165618606592263	0.591794351309659	black
-0.550945024737199	0.42700660096931	black
1.23504046243545	0.0567044243589555	black
1.22571284965439	0.153994756250189	black
-0.0852107523753265	0.792834766552962	black
1.54330240667507	0.0680894399035618	black
0.156764167507898	0.602505285267893	black
0.131088816335432	0.626419050384472	black
0.4335661288997	0.430614072138944	black
0.355033025912243	0.00986604291344184	black
-0.327464769050846	0.45953173619954	black
0.712895091049414	0.287132754212604	black
0.32732049558513	0.437167485162557	black
0.775665864084414	0.581198213766152	black
0.0672987856372851	0.56303997822554	black
-0.0445805132499524	0.946250539932737	black
0.165168117115684	0.270351885919866	black
0.441868906202097	0.582112687641792	black
-0.111775922830386	0.854051406333118	black
0.521752609166795	0.19748643823704	black
-1.03375322160996	0.0355162558460922	black
1.30316309664026	0.215980277942266	black
0.129061640771676	0.627868404846472	black
0.21103839323898	0.72894316767659	black
0.280964199025012	0.309072429167686	black
-0.345491595126673	0.650654398597253	black
0.152819068755225	0.511742631718687	black
0.267123896574092	0.136681110997177	black
1.33728963544763	0.150902914844314	black
-0.274403706851588	0.536502151569544	black
0.301208473236979	0.343319878854632	black
-0.242161391510696	0.666096435993931	black
0.160003724486706	0.527751240977902	black
-0.0685670525662152	0.905591783985768	black
0.270732145587235	0.582496190862994	black
-0.0421196322156394	0.787888189586269	black
0.208661236100817	0.467517043176562	black
0.824894659360589	0.304626253614597	black
-0.210966895100948	0.556260190215242	black
-0.320358349119637	0.73418497932418	black
0.128744046489643	0.671493311189761	black
0.426295714939271	0.308727569159183	black
0.244460484715619	0.0579910359585211	black
-0.226243969315988	0.268311552646465	black
1.26770355353567	0.361690691998153	black
-0.0344448480088797	0.913727745815809	black
0.131458735568227	0.332611116444318	black
0.0718260820746028	0.870960513275976	black
0.368091102396948	0.0784615050181895	black
-0.11279437430065	0.852162889890996	black
0.217641268168108	0.746377617723251	black
-0.229597353725384	0.0914491645889062	black
-0.0737374315154868	0.681715039304853	black
0.223669545935421	0.612382237026042	black
-0.67291937680622	0.385928321224397	black
0.107161322760539	0.304990479915398	black
0.00566390735198663	0.960186630172228	black
0.222198953248717	0.0530047061449443	black
-0.0658855003677745	0.777002856508364	black
0.0660854789314271	0.925517426925598	black
-0.103605662995899	0.662103511068321	black
0.000188908371447027	0.999654927402142	black
0.0058096992745873	0.981109426488688	black
0.189995768132693	0.401243803282889	black
-0.0563208921565277	0.770175442887646	black
0.133326496106192	0.275099922114392	black
-0.0540727050464862	0.819045141229052	black
-0.237181752481239	0.365984772478855	black
0.145592170459476	0.22688303373135	black
0.0691709931698172	0.747122746825223	black
0.144097915485612	0.0975693312236161	black
-0.603477072507461	0.404569976397407	black
-0.269246054616092	0.678371594575555	black
-0.0186310671710643	0.94683867016815	black
0.102967812414414	0.417597497103752	black
0.18294316738967	0.451387853757678	black
0.071092523752823	0.858071765904406	black
-0.3818585038835	0.165304420009563	black
-0.0183132256640297	0.888201379250448	black
-0.133937136484292	0.333884501936721	black
-0.06548034559738	0.837954890108533	black
1.1187378544103	0.120197238380041	black
-0.116100403255152	0.861861683925692	black
0.260322934988936	0.589732948560877	black
0.429498594681833	0.678363901766287	black
0.239160971366119	0.100103409629232	black
-1.10317315473096	0.07907140056092	black
0.00611071503240801	0.975924027348152	black
0.151010604968719	0.781957828426849	black
0.160982017408593	0.609823848892834	black
0.0781909419759494	0.717541121094216	black
1.29463149476515	0.000837249781718507	black
-0.651407327594429	0.374007514696486	black
-0.420100460362935	0.61281136045913	black
-0.0621729022846194	0.667642491065798	black
0.317312231566755	0.239411594803611	black
0.622826299663642	0.227826543612083	black
0.570979080391938	0.61097661914055	black
0.0735455891360104	0.912881737404434	black
-1.39126913557114	0.000115425520749304	black
0.0517625266531647	0.853778798562005	black
-0.213410640835599	0.675156014699072	black
0.772032652933875	0.328594643845774	black
-0.143364186515896	0.792767736239981	black
1.03123040970105	0.048022108704655	black
0.180959348018383	0.759976628695566	black
-0.304962209083846	0.531634208918097	black
0.372849485655637	0.738467755830414	black
-0.33262015325463	0.517927428243484	black
-0.721975538462057	0.259627932640678	black
-0.286829114333805	0.699821810422292	black
0.218009383252671	0.590495222209088	black
-0.261054450787513	0.237159445811815	black
0.0758973157795655	0.651685620807989	black
0.177230477595474	0.528922345305832	black
0.533047578837724	0.125084314090495	black
0.311227221084192	0.573506443972965	black
-0.438944282723813	0.567571030947155	black
-0.131846125360345	0.740027328440916	black
0.803901092395715	0.217796992970683	black
0.041009747783229	0.92488720920709	black
-0.0104682744939337	0.915271560027134	black
-0.123596752808454	0.582272444237083	black
0.627775209692134	0.495736296356255	black
0.145747131938377	0.41647705606959	black
-0.0312279632600272	0.960299788264893	black
-0.364826130666719	0.317121402956999	black
0.0305453617018134	0.936392484143003	black
0.189592882657578	0.484384721514977	black
0.081965796568257	0.408733573705145	black
-0.297515879295738	0.787988054146908	red
0.351741105328593	0.085196252847705	black
0.275943936485735	0.322236126191464	black
0.768088191138637	0.383572087287476	black
0.312309486016975	0.0364831529116765	black
-0.543420852115998	0.55423780275337	black
0.281120085284678	0.393765351150106	black
1.11862581085035	0.204785930776014	black
1.58501217683515	0.133260222035053	black
-0.0557610288328201	0.895250428252811	black
0.126070990316122	0.218598919037429	black
0.997899904492687	0.117032612487077	black
0.244866664115984	0.0627139017057473	black
0.0293086139343695	0.817257041308333	black
-0.229147642446919	0.654115490152516	black
0.799948590091984	0.45046225023316	black
0.0620386229879237	0.721677330995551	black
0.21250202777227	0.37704343913081	black
0.142438670144711	0.517570418695156	black
0.072548074072265	0.52933534629014	black
0.130688175521831	0.865175255573228	black
0.00630065709159222	0.980320875654803	black
0.458821425089061	0.443972157892434	black
-0.0541244171944015	0.696268475381731	black
-0.0406113075435641	0.751185005880708	black
0.226213207250439	0.814600849752741	black
-0.108503380509509	0.51701343276226	black
0.224998705249325	0.425858035449783	black
0.196992578719201	0.109638240902243	black
0.0740025025952837	0.598789067717856	black
0.0958637412187602	0.798082824373658	black
0.0184378296718566	0.974862118486721	black
-0.0159197222349134	0.961579588188091	black
-0.301775287741293	0.690877739239443	black
0.0506942812645006	0.702294945255509	black
0.172463768012532	0.797034864679659	black
0.284775242183713	0.478151030529924	black
0.100873501817179	0.383389665188966	black
0.181238448718862	0.171411866275758	black
1.94952725975967	0.0128443346688455	black
0.00417273130009743	0.970631484793463	black
0.314425550971852	0.136494605602224	black
-0.121328103714131	0.240151706866941	black
-1.24368894019124	0.385694382359256	black
-0.257333276907922	0.674069681324927	black
0.202433749565093	0.338012421646124	black
0.310938477552944	0.115550412670349	black
0.0415956117988681	0.881018106479642	black
0.529799842757935	0.310403259493199	black
0.0271045741473741	0.879909277045296	black
0.0447900042317437	0.628686453388029	black
0.111469221529855	0.617734268356603	black
1.00160504224052	0.07262339738948	black
-0.0214440697360905	0.946832741138437	black
0.224433660875826	0.732283697979187	black
0.195148659971947	0.79490831959105	black
0.217144878571416	0.211796315563052	black
-0.0199460607079041	0.929735802023732	black
-0.0110200631138051	0.972380779827011	black
-0.0956317416328334	0.29299687231247	black
-0.0358944361644395	0.849387774303417	black
-0.0696302230594821	0.772523347909027	black
-0.20180290306452	0.641934288687307	black
0.129053422909029	0.234955513426579	black
-0.272156735613591	0.351843081437225	black
0.0244492117090232	0.818939350123517	black
1.37167966440785	0.35220404323675	black
-0.307774038038366	0.375417704491332	black
-0.8312165485006	0.0136010634591621	black
-0.0230425071532974	0.827989968154991	black
0.0479620229399975	0.682046114176219	black
-0.0411775703108734	0.703719468481004	black
0.748439734134574	0.145335587012044	black
0.212923383309616	0.523581912103327	black
0.241218213395918	0.336744099127269	black
0.0644474913094264	0.666199759913363	black
-0.0136255998708528	0.93592047709026	black
-0.0274048069168891	0.819118064819282	black
0.245490389065966	0.44435991089352	black
0.45010200865832	0.268291949516701	black
[truncated: 391,439 more rows]
