# Supplementary material for: TET2 mutations are associated with hypermethylation at key regulatory enhancers in normal and malignant hematopoiesis
Source: Nat Commun. 2021 Oct 18;12:6061. doi: 10.1038/s41467-021-26093-2 (PMC8523747; doi:10.1038/s41467-021-26093-2)
Supplement: Supplementary file 11 — Source Data [file 41467_2021_26093_MOESM11_ESM.zip › Source data/figure_5c.csv]

estimate	pval	color
-0.177551671	0.183126179	black
-0.406406593	0.008531982	black
0.466863016	0.002555366	black
-0.192357685	0.409994292	black
-0.336366014	0.331040797	black
1.280490721	0.000470135	black
0.698797261	0.016615058	black
0.300786228	0.093008963	black
0.143281398	0.27217448	black
-0.981737408	0.00110561	black
-0.123238124	0.539616661	black
-0.189331978	0.287840097	black
0.377796918	0.168529828	black
0.163343512	0.165836119	black
-0.011393566	0.956082364	black
0.716205119	0.003685841	black
-0.239463192	0.251103482	black
0.563725462	0.027936189	black
-0.133176018	0.516471761	black
-0.088398903	0.810293858	black
1.484327256	1.19e-07	black
-0.375721932	0.26640854	black
-0.137290007	0.449568462	black
0.113571359	0.364255462	black
0.170943934	0.691263619	black
0.112189838	0.371284238	black
0.5338959	0.070554648	black
0.672960875	0.002668838	black
-0.138431787	0.513106129	black
0.361638932	0.037808933	black
-0.236305086	0.27401874	black
0.737464928	6.62e-05	black
-0.300093728	0.174718128	black
0.393071562	0.119850536	black
-0.603460616	0.189853514	black
-0.262212968	0.468797673	black
0.048624899	0.734956429	black
-0.054223711	0.666054363	black
-0.008948861	0.946990237	black
0.083881913	0.493590837	black
0.480303542	0.007397682	black
0.13127935	0.284209148	black
0.166773456	0.321178574	black
-0.31104759	0.041723608	black
-0.180710389	0.320905438	black
0.053664094	0.629980068	black
0.084425545	0.674248284	black
0.162662177	0.412848941	black
-0.846525696	0.006778387	black
0.042385196	0.877928535	black
0.175885788	0.205116215	black
-0.0718776	0.530145599	black
-0.065978384	0.637790365	black
0.006069352	0.982132174	black
-0.502169229	0.14360763	black
-0.544299302	0.244044803	black
0.021069007	0.934643505	black
0.323101852	0.09288522	black
-0.029904791	0.882115222	black
0.537392433	0.013760466	black
0.866828305	0.003182567	black
0.182147827	0.216165251	black
-0.140707037	0.349085763	black
-0.143325174	0.48443915	black
-0.222737996	0.360620699	black
0.061714831	0.729685945	black
0.046936887	0.759389775	black
0.24287872	0.093626144	black
0.293066985	0.161134546	black
-0.035826736	0.77714212	black
0.290760957	0.475422669	black
-0.024414237	0.881991604	black
0.11004089	0.407281897	black
0.600155832	0.047718686	black
-0.060459913	0.762602966	black
-0.027124019	0.851501818	black
1.166173508	0.020911008	black
-0.513176931	0.005223243	black
0.07445145	0.569434345	black
0.193903546	0.267143581	black
-0.131137567	0.591857134	black
-0.279469642	0.280991211	black
1.039331275	2.82e-07	black
0.040405529	0.918429515	black
0.322286887	0.420704558	black
0.26138377	0.017869068	black
-0.013353176	0.964060891	black
-0.233608084	0.06819956	black
-0.103720403	0.572906022	black
0.058075961	0.755455258	black
-0.075408328	0.577563777	black
0.29402602	0.385681929	black
0.2419692	0.146159804	black
0.309639888	0.021450079	black
-0.131633459	0.417915415	black
0.346221845	0.398040125	black
-0.019423228	0.881883312	black
0.60798165	0.090835104	black
0.497325645	0.059328695	black
-0.723416485	0.120794231	black
0.157584295	0.377979785	black
0.987229706	0.009318868	black
-0.001618784	0.988035401	black
0.480814836	0.052876034	black
0.051481717	0.735701569	black
0.156568871	0.768623582	black
-0.164114929	0.244740985	black
0.121014975	0.465184178	black
0.236884212	0.546190394	black
0.164875431	0.431586713	black
-0.100574738	0.557519336	black
-1.689311525	7.22e-06	black
0.031885052	0.797235818	black
-0.091577944	0.478111189	black
1.18548584	0.000210157	black
-0.496540526	0.035188513	black
0.191874206	0.355903584	black
-0.234963193	0.391301346	black
-0.287334217	0.558415498	black
-0.190106762	0.432678637	black
0.218598402	0.370465995	black
0.165948728	0.419086087	black
1.757262942	0.001405395	black
0.08335078	0.620238095	black
0.561335465	0.000945853	black
-0.047045836	0.842644531	black
0.37601219	0.003862333	black
0.33355214	0.017209224	black
-0.073123448	0.536902313	black
0.219469741	0.589990387	black
0.157095516	0.306408976	black
0.513847701	0.015559896	black
0.273355613	0.137104619	black
-0.383574851	0.0744801	black
-0.261737783	0.291782565	black
-0.165561993	0.467599894	black
-0.445135831	0.018109644	black
0.160403542	0.163970389	black
-0.406873876	0.227082924	black
0.513905389	0.009211341	black
0.17496686	0.327087583	black
0.074573246	0.637996892	black
0.050682294	0.711701706	black
0.043721874	0.844657707	black
0.105728127	0.35888649	black
0.411005331	0.02461394	black
0.334475308	0.391348905	black
-0.705153606	0.002289808	black
0.476097429	0.02143068	black
0.189397045	0.144899384	black
-0.100376922	0.442415323	black
0.554454384	0.00300269	black
-0.249885435	0.283301078	black
-0.088790371	0.46801577	black
0.503794577	0.022667049	black
0.143261319	0.144448339	black
0.430506448	0.021051203	black
-0.013790909	0.906197933	black
-0.102337058	0.54102918	black
0.013989115	0.966235119	black
-1.041324921	0.000646596	black
3.427412087	6.49e-07	black
-0.758672888	0.03346311	black
1.018315893	0.025393481	black
-0.194294677	0.252420616	black
0.147312056	0.241257128	black
-0.077686608	0.525066613	black
0.814983042	0.000581556	black
0.485418366	0.000859278	black
-0.58318817	0.219984224	black
-0.34626981	0.178277656	black
0.174394409	0.26050869	black
-0.780583221	0.056650428	black
-0.001081582	0.99385124	black
0.140741925	0.489404589	black
-0.155806725	0.593441006	black
0.185358079	0.262558072	black
-0.284523218	0.039580415	black
-0.264512271	0.169042225	black
0.185040768	0.411422289	black
-0.152083831	0.326057703	black
-0.273202989	0.125713279	black
0.750336732	0.009788159	black
0.36727574	0.058481064	black
-0.26523409	0.225860431	black
-0.225893239	0.491049882	black
0.231847669	0.173529855	black
0.020272244	0.85802686	black
0.298413437	0.40915454	black
0.330860383	0.051479209	black
0.091016021	0.508328467	black
0.532393338	0.054318302	black
0.947349747	5.26e-05	black
-0.026636819	0.811577195	black
0.35204629	0.254887817	black
0.000175306	0.999279292	black
0.029283579	0.938151116	black
0.163034365	0.335689518	black
0.580784051	0.019395201	black
0.705217885	0.000933686	black
-0.29723527	0.083617511	black
-0.659393212	0.012078289	black
-0.069739127	0.652304251	black
-0.078367329	0.859698372	red
-0.051157263	0.876757103	black
-1.048951628	0.016739286	black
0.027774445	0.800158232	black
0.292630428	0.093836293	black
0.317351323	0.274166817	black
-0.283442771	0.1547934	black
0.002048714	0.988974267	black
0.01701354	0.940745823	black
1.115031711	0.000275292	black
0.119427159	0.283390762	black
-0.09444923	0.597798368	black
-0.020473894	0.851475944	black
0.331487101	0.281425892	black
0.150490461	0.349021188	black
0.070960591	0.544527764	black
0.007119718	0.968185077	black
-0.037748842	0.875522142	black
0.401842286	0.02662531	black
-0.299662115	0.172250002	black
-0.372008163	0.096276265	black
0.066321408	0.591322153	black
0.106704116	0.487139772	black
0.095568856	0.540426306	black
0.152838732	0.790498133	black
0.075119139	0.603060423	black
-0.215710104	0.396437117	black
0.148006338	0.230150408	black
0.434171882	0.009277153	black
-0.320255855	0.04852316	black
0.220262034	0.08035423	black
1.570270769	0.000159939	red
0.078206479	0.550326386	black
0.019284195	0.961075078	black
0.499157346	0.237736892	black
0.085574302	0.395279893	black
0.390895989	0.219409634	black
-0.273415805	0.148913829	black
0.294751366	0.370836174	black
0.525330161	0.004538667	black
-0.116093453	0.566002433	black
-0.011677553	0.961122321	black
0.523722126	0.044150324	black
-0.022305685	0.868499545	black
-0.139436377	0.408452331	black
-0.105349656	0.466060988	black
-0.196174813	0.356927979	black
0.439048577	0.008047389	black
-1.119902333	9.53e-05	black
0.83316738	0.007569796	black
0.105046776	0.367594835	black
0.044851291	0.775373459	black
0.049631782	0.790947505	black
-0.101262157	0.501613527	black
0.45012261	0.076409837	black
-0.029542078	0.852274893	black
0.880480483	0.015270653	black
0.581069992	0.010285525	red
0.020613038	0.917800152	black
-0.344240073	0.071657906	black
1.025937389	0.000151435	black
0.048678459	0.624147097	black
0.256438454	0.253793222	black
1.037925107	0.013788866	black
0.330938613	0.049129878	black
-1.047975498	0.000255563	black
-0.829950521	0.14840736	black
-0.123602545	0.408104839	black
0.743528714	0.108157067	black
0.580260539	0.006265226	black
0.09665218	0.557149678	black
-0.061635909	0.821632181	black
-0.087542766	0.630080319	black
0.119664253	0.837355894	black
0.48549882	0.017966467	black
1.322442363	0.001219651	black
-0.390847691	0.331124394	black
0.091116734	0.564383997	black
-0.22761085	0.349689296	black
0.09809013	0.484892025	black
0.399865708	0.035122207	black
0.472053757	0.005427616	black
0.184441872	0.125026722	black
-0.17366531	0.501353202	black
0.098803596	0.427609664	black
-0.492692776	0.048840524	black
0.089411878	0.776353274	black
0.385632732	0.035875661	black
-0.069244088	0.536103577	black
0.236970157	0.559626915	black
0.169201451	0.161579232	black
1.104160426	0.000210646	black
-1.051244014	0.002024333	black
-0.431642531	0.23922758	black
-0.441254481	0.06551914	black
0.010065811	0.945247434	black
0.368137245	0.267264397	black
1.242641397	4.17e-05	black
-0.370179704	0.277740885	black
0.290065314	0.016367388	black
0.288567542	0.207603119	black
0.628843214	0.256430488	black
0.274024206	0.210601215	black
0.685722094	0.054947475	black
0.361216574	0.027017565	black
0.433481349	0.010733781	black
0.454873818	0.00217825	black
1.941682389	0.000886688	black
0.497129882	0.124254567	black
0.816871317	7.61e-05	black
-0.139010602	0.688793824	black
0.353504841	0.008433964	black
-0.075651396	0.70210518	black
-0.129755567	0.351691719	black
-0.829371251	0.05786883	black
-0.363075413	0.500926141	black
0.175676359	0.185228423	black
0.447497117	0.024687357	black
0.188475166	0.270353013	black
0.418317778	0.135607726	black
-0.176413282	0.587319103	black
-0.291664076	0.204941441	black
0.00099999	0.99237327	black
0.561837646	0.011317182	black
0.162335171	0.29170968	black
0.172141962	0.517289674	black
0.29850883	0.027076385	black
-0.679132085	0.05323887	black
-0.129630135	0.529964671	black
0.057327641	0.620211771	black
0.218078012	0.212636449	black
0.157237415	0.5875688	black
-0.163063526	0.223110429	black
-0.351336794	0.086665333	black
0.509879923	0.116877563	black
-0.317739973	0.144055765	black
-0.153942314	0.258941508	black
-0.131685596	0.628923513	black
0.603740781	0.043596299	black
0.017685095	0.903515822	black
-0.159058274	0.548976193	black
-0.366987918	0.04591967	black
0.263502141	0.019547145	black
0.129564461	0.312843443	black
-0.379116767	0.071734637	black
0.310396784	0.021599646	black
-0.258168587	0.16031865	black
-0.548195504	0.004545459	black
-0.146523184	0.397199601	black
0.212374828	0.498970583	black
0.101014316	0.540038117	black
0.087759002	0.62624472	black
0.033987476	0.87612513	black
0.05269667	0.704380241	black
0.106632229	0.366456114	black
0.242002093	0.204866092	black
-0.694187583	0.050496004	black
0.484779489	0.074025234	black
-0.178524459	0.152979203	black
0.947705967	1.45e-05	black
1.192139329	0.041862688	black
0.024507447	0.881313316	black
0.232025807	0.086768619	black
-0.338304189	0.291810271	black
0.334448628	0.026284502	black
-0.165515637	0.365278107	black
1.965366385	7.9e-08	black
-0.042321206	0.888467452	black
-0.171363576	0.370834697	black
-0.266727072	0.401873872	black
0.441252531	0.244823449	black
0.071359474	0.512045435	black
0.266758747	0.105549535	black
0.170998893	0.115344217	black
-0.037588532	0.766239685	black
2.074353617	0.000318797	black
0.075347995	0.74231706	black
0.360616611	0.007146461	black
-0.357290014	0.018122712	black
-0.048750752	0.811160963	black
-0.286348822	0.155397496	black
0.307087596	0.299689542	black
0.486660055	0.005889101	black
0.197533212	0.368182021	black
0.8138672	0.002780848	black
-0.310797646	0.159539855	black
0.487194017	0.008369375	black
0.209929385	0.318789556	black
0.379506372	0.023823661	black
-0.385771752	0.023797532	black
0.397254329	0.020807093	black
-0.009390515	0.979717725	black
0.167386562	0.506158081	black
-0.684645012	0.169256855	black
-0.643358988	0.026873825	black
0.096149896	0.540274683	black
0.129588572	0.505620575	black
-0.235318174	0.534533175	black
1.602384145	2.09e-08	black
-0.116142102	0.347586247	black
0.887650651	0.000361331	black
1.049572678	0.000855102	black
0.313928012	0.245689307	black
-0.073971856	0.54903041	black
-0.1012609	0.284303572	black
0.102729777	0.444135316	black
-0.165921286	0.329621092	black
2.009150812	0.000193069	black
0.169559834	0.166119468	black
0.03555032	0.714176771	black
-0.29608664	0.055064341	black
-0.136184777	0.519664201	black
-0.011673342	0.916744803	black
-0.033843457	0.847733865	black
0.491140292	0.080943669	black
0.218156428	0.426705299	black
-0.112785181	0.339327291	black
-0.155315905	0.581476645	black
0.552472046	0.053567011	black
-0.328773585	0.181993106	black
-0.163781725	0.313090882	black
-0.212650926	0.264352436	black
0.068528755	0.604337664	black
-0.004185899	0.978546278	black
0.200017234	0.081504123	black
0.133618117	0.39461646	black
1.764716841	0.002996998	black
-1.410974244	0.015791607	black
0.004067599	0.980735725	red
0.147898483	0.546304888	black
-0.217165911	0.239553294	black
0.283625444	0.175527345	black
0.11480955	0.438845618	black
-0.226675687	0.517231021	black
1.204237964	0.002703851	black
0.22295272	0.148379548	black
-0.012197912	0.919053026	black
0.450933233	0.17081446	black
-0.193929916	0.29443377	black
-0.008594888	0.981919763	black
-0.07459754	0.720347551	black
0.047768246	0.688122984	black
0.362743322	0.030296768	black
-0.034270428	0.80072389	black
0.002734752	0.982319546	black
-0.212269493	0.244023598	black
0.11698599	0.371537446	black
0.457595801	0.005200437	black
0.595081583	0.067978918	black
-0.569049819	0.094622686	black
-0.059789387	0.768263559	black
0.930354928	0.002133524	black
0.664548447	0.00889586	black
-0.013732071	0.953362589	black
-0.186808868	0.645524867	black
0.219593551	0.192065723	black
-0.178093305	0.263847974	black
0.229910589	0.440101491	black
0.791308594	0.000380103	black
0.106735313	0.677174413	black
0.862434528	0.005618121	black
0.052335466	0.740727582	black
0.258343699	0.589633754	black
-0.149051046	0.534097313	black
0.009075728	0.968190838	black
0.146096812	0.382164713	black
-0.32860429	0.02047648	black
0.825489545	0.000114646	black
-0.255417897	0.41759023	black
0.683548673	5.67e-07	black
-0.061132974	0.70623582	black
0.685716861	0.011319167	black
-0.335589077	0.205078065	black
-0.203943181	0.199164868	black
0.227477472	0.088784441	black
-0.866923471	0.014786516	black
-0.031561512	0.791446524	black
0.160016772	0.113181461	black
0.431017177	0.001223882	black
0.264254967	0.033792232	black
1.287849246	0.000301953	black
0.621120962	0.002091887	black
-0.100413723	0.670461112	black
0.022714818	0.886243905	black
0.23818458	0.246058837	black
0.030035823	0.910015919	black
-0.088071083	0.742759388	black
0.206333977	0.053782715	black
0.00720268	0.975501084	black
-0.392986382	0.345113768	black
1.241961042	2.25e-05	black
0.449153075	0.007045482	black
0.341762641	0.065467485	black
0.265731488	0.08831378	black
0.308005748	0.190281612	black
0.383897863	0.21752738	black
0.296321814	0.273886786	black
-0.238719358	0.169305312	black
0.437925363	0.000346019	black
0.108439507	0.826328961	black
-0.122015696	0.528648497	black
-0.168858339	0.255088348	black
-0.141892696	0.483686411	black
2.180520992	6.59e-05	black
-0.130097749	0.510670795	black
0.561932938	0.00807516	black
1.097660929	0.000122354	black
-0.115230494	0.326088611	black
0.225969607	0.141381688	black
0.336421366	0.010716327	black
-0.177478696	0.404043431	black
0.044466593	0.677261833	black
0.106953203	0.320800278	black
0.564247682	0.006273718	black
0.091669059	0.762277247	black
3.109397806	8.82e-07	black
0.369255112	0.049865765	black
-0.00334092	0.990483037	black
1.452961241	1.43e-07	black
0.053240892	0.692519777	black
-0.63197841	0.00958918	black
-0.230562373	0.236429141	black
0.494335638	0.020076176	black
-0.091490795	0.500258085	black
1.122201399	1.46e-05	black
0.034356541	0.805241317	black
-0.85670861	0.033860691	black
0.385421523	0.060357435	black
0.251275049	0.298972804	black
0.555313386	0.204048969	black
0.272069826	0.246954085	black
-0.108704619	0.713342769	black
0.198617296	0.283912931	black
0.43393903	0.087661047	black
0.982381527	0.008635631	black
0.022650677	0.907148166	black
-0.178903308	0.129790227	black
0.004255533	0.978827946	black
-0.213831323	0.184540531	black
0.258937564	0.030772303	black
-0.968454052	0.04004393	black
0.376487134	0.053878191	black
0.168385474	0.453955636	black
0.03843868	0.848302623	black
0.322930008	0.038451348	black
0.10091277	0.773294553	black
-0.94340978	0.035418437	black
-0.241351802	0.173398638	black
-0.815403923	0.003242672	black
0.22205085	0.309138537	black
-0.464481053	0.104961641	black
-1.017059093	0.000246049	black
-0.325890214	0.068621487	black
-1.348589151	0.015332074	black
0.672638567	0.022193858	black
0.170030748	0.417708034	black
0.078158071	0.575387923	black
0.299531889	0.091369005	black
0.293970985	0.047902035	black
-0.472792923	0.037899262	black
-0.08644735	0.656488366	black
-0.034778188	0.84749571	black
-0.000790076	0.996982556	black
-0.331623097	0.012475126	black
0.438953022	0.000334367	black
-0.034652007	0.73753149	black
0.05791294	0.660894142	black
-0.036677999	0.83625714	black
-0.729091562	0.026047625	black
-0.597688144	0.011675726	black
-0.012700008	0.911407695	black
-0.263080557	0.269866725	black
0.774694858	0.000777592	black
0.053887521	0.709213648	black
1.377433444	1.64e-05	black
0.333152393	0.066028033	black
-0.045799086	0.632746909	black
0.00529925	0.981600529	black
-0.265119854	0.098119434	black
-0.133629586	0.755481799	black
-0.188395808	0.230604724	black
0.233975206	0.54720469	black
0.594190499	0.00270714	black
-0.855131369	0.009142809	black
0.349894383	0.020333357	black
0.43403745	0.001193156	black
0.411078401	0.03154632	black
0.306188856	0.031284613	black
0.023575849	0.940998024	black
-0.272210951	0.306619945	black
0.091919885	0.598745208	black
-0.433634841	0.00509685	black
-0.046647485	0.902999589	black
0.135489616	0.411039603	black
0.074610724	0.903063513	black
1.291854418	6.44e-05	black
-0.460336561	0.343106077	black
-0.434260292	0.147941906	black
0.043929334	0.714168557	black
3.130540223	2.48e-05	black
-0.105630313	0.698820197	black
0.983336955	0.001659414	black
-1.215082272	0.018249099	black
0.465137952	0.039787412	black
0.121997131	0.70194246	black
0.361635232	0.036850204	black
0.092730308	0.567753877	black
1.325322112	0.054398207	black
0.59119804	0.012129842	black
-0.485456891	0.041353705	black
-0.061241906	0.695763765	black
-0.598928259	0.006212676	black
-0.353860871	0.112597135	black
-0.123177434	0.330638573	black
0.103353454	0.320530976	black
0.033251624	0.836404888	black
-0.196568827	0.171216852	black
-0.688193357	0.006644453	black
-0.40563076	0.008784754	black
-0.144811197	0.498974765	black
-0.192552088	0.372904439	black
0.13091547	0.441357773	black
0.517638839	0.024391705	black
0.142130938	0.634075108	black
0.204196179	0.581718941	black
-0.122548738	0.341902716	black
0.071701276	0.581878489	black
-0.013881869	0.954569685	black
0.33295878	0.177471944	black
0.210144035	0.174367485	black
-0.130261705	0.639857605	black
-0.089071222	0.565835137	black
-0.145432623	0.553173925	black
-0.087203885	0.608494312	black
1.283725065	0.000114984	black
-0.081491284	0.695727859	black
-0.0066518	0.960731227	black
-0.210264698	0.424140794	black
0.069929401	0.650042535	black
-0.005486246	0.967015159	black
0.000635676	0.996575095	black
-0.133583676	0.394387827	black
-0.021216346	0.907679603	black
0.035695989	0.791335199	black
0.220984771	0.131135279	black
-0.081754445	0.591034611	black
0.306072728	0.019627047	black
0.056582172	0.788746643	black
-0.360513942	0.185037609	black
0.334444733	0.055374757	black
-0.102374283	0.592360768	black
-0.09016487	0.449891422	black
0.149336045	0.297574152	black
0.953334837	0.017473455	black
0.213050253	0.049324558	black
0.299106508	0.036338152	black
-0.369789402	0.043692523	black
0.374629324	0.056721333	black
0.01621033	0.872137701	black
-0.005009877	0.988043317	black
-0.245975361	0.100861636	black
0.367150854	0.079060186	black
0.551832224	0.09904877	black
0.123325372	0.531474386	black
0.01575883	0.941867053	black
0.828131782	0.052342737	black
-0.081038792	0.46089216	black
0.546404501	0.046412478	black
2.46462429	8.67e-06	black
-0.57355697	0.232067916	black
-0.300155001	0.340626556	black
-0.03559308	0.848735695	black
1.931004172	5.13e-05	black
0.80685845	0.082271837	black
-0.322116574	0.07608369	black
0.62685746	0.017956593	black
0.448423835	0.040127452	black
0.046782178	0.793603955	black
-0.164233556	0.131508467	red
0.224449862	0.139671901	black
0.155282622	0.275459063	black
0.056182401	0.689112093	black
-0.26678327	0.280439838	black
0.116042626	0.446960703	black
0.210375085	0.245206298	black
-0.032002156	0.875635371	black
0.061298912	0.811531858	black
0.359670523	0.014909658	black
0.875815544	0.00027116	black
1.559833793	9.35e-06	black
0.500907392	0.01768373	black
0.10492181	0.560928219	black
-0.147968743	0.562282491	black
-0.016494153	0.910503366	black
-0.585719913	0.016931325	black
0.153838908	0.202170476	black
1.522125632	3.99e-06	black
0.148891947	0.595064135	black
-0.213473252	0.199117589	black
0.163572211	0.531233431	black
0.07089765	0.797457714	black
0.097212791	0.415878524	black
0.108301407	0.395825552	black
1.23096176	0.017438309	black
0.004043015	0.981517166	black
0.05730897	0.73553142	black
-0.619739475	0.00493333	black
-1.888225367	1.87e-06	black
-1.85834442	0.000506877	black
0.199328646	0.052701745	black
0.14971693	0.417503588	black
0.11927171	0.395440242	black
-1.342853218	3.83e-06	black
-0.179529041	0.416197775	black
0.443812266	0.00197532	black
0.837182801	0.000931867	black
0.255117499	0.098538676	black
-1.301154385	0.001042436	black
-0.015794287	0.938872742	black
0.296188185	0.022995441	black
-0.334904398	0.14051837	black
-0.586193279	0.090374706	black
-0.061676552	0.724289583	black
0.19100173	0.215954782	black
0.282288032	0.027140216	black
0.021383007	0.857896749	black
-0.021631511	0.915846928	black
0.213188587	0.144824121	black
-0.067756474	0.730156752	black
0.997037864	5.52e-05	black
0.171089877	0.234756139	black
0.051560192	0.888401712	black
0.024349967	0.879518762	black
0.168827323	0.315556153	black
-1.070206439	0.001302739	black
0.187979227	0.254644003	black
-0.449020864	0.239145401	black
-5.07e-05	0.999798493	black
0.134447633	0.655389815	black
-0.547080084	0.072377835	black
-0.033191971	0.913295247	black
-0.159926009	0.191780737	black
0.121807109	0.646628412	black
0.315401728	0.033491645	black
-0.009459201	0.957573029	black
-0.13002728	0.388172051	black
0.244051828	0.545024922	black
-0.367873501	0.060485673	black
0.263522956	0.055486211	black
-0.653848022	0.137405274	black
0.28549926	0.11144996	black
0.082645371	0.458390319	black
0.13489401	0.247608408	black
-0.112100527	0.519474863	black
0.689352674	0.015423962	black
0.236325953	0.11614439	black
0.076408916	0.668158387	black
-0.049914051	0.643032329	black
0.284526089	0.047089635	black
-0.241798589	0.341089377	black
0.395887789	0.289698269	black
-0.553784193	0.078766459	black
0.254421016	0.081246098	black
-0.083691681	0.859519183	black
-0.048936811	0.718519079	black
1.117560629	0.008575917	black
-0.417843112	0.061743791	black
-0.136755304	0.399492355	black
-0.817054539	0.01089822	black
-0.021361973	0.868953087	black
0.132493681	0.201580339	black
0.234039625	0.479026097	black
-0.077746751	0.766217372	black
0.108215543	0.73465551	black
-0.255210881	0.033362269	black
-0.182485408	0.191051296	black
-0.320043619	0.182298892	black
0.563998979	0.015427414	black
0.002207793	0.990709431	black
0.022349366	0.927276468	black
1.419862555	0.010777276	black
-0.054653028	0.659925872	black
0.643364988	0.000391237	black
-0.5567458	0.190045658	black
-0.28819451	0.111897554	black
0.249723228	0.269921693	black
-0.171427757	0.395334482	black
-0.623297142	0.010312525	black
0.112857403	0.477381543	black
0.20745522	0.094662271	black
-0.307596967	0.253740499	black
-0.284456669	0.148627299	black
-0.31638333	0.11249516	black
0.19097725	0.181883882	black
0.337993543	0.144556745	black
0.070367503	0.677944432	black
-0.64342605	0.021816218	black
-0.396135671	0.042243593	black
-0.192878212	0.100806652	black
0.009366893	0.981580133	black
-0.265314927	0.166787451	black
2.89556236	2.44e-05	black
-0.012952785	0.919468044	black
1.045600321	0.00022813	black
-0.028408468	0.910687389	black
0.255893668	0.452393685	black
0.134282152	0.498188395	black
0.806604227	0.005206134	black
-0.503441398	0.055651365	black
0.919368779	0.000245156	black
0.024390665	0.834809271	black
-0.392444815	0.053628811	black
-0.114268326	0.598230275	black
-0.067474505	0.828125135	black
0.011356642	0.922654117	black
0.006677559	0.976104477	black
-0.240632241	0.05150156	black
0.273912245	0.409802496	black
-0.156383168	0.555130655	black
0.325728647	0.097698344	black
0.149247641	0.333557112	black
-0.065370924	0.702162237	black
0.086243783	0.469259299	black
-0.33333662	0.296868964	black
0.291123183	0.012320245	black
-0.607178165	0.029098275	black
0.285234344	0.017562297	black
0.243367127	0.282526274	black
-1.035036145	2.3e-05	black
0.021274624	0.87026517	black
-0.567045244	0.073908445	black
0.400971858	0.04213868	black
0.670766584	0.000772512	black
0.45902375	0.011425534	black
0.008832758	0.956110612	black
-0.455363365	0.005892625	black
0.622072451	0.001203111	black
0.285710487	0.235098299	black
0.164795121	0.454587548	black
-1.736348125	0.003494825	black
1.344464242	0.001305578	black
-0.043793435	0.828455309	black
-0.018690748	0.923285923	black
-0.099681991	0.500390455	black
0.05722336	0.813373563	black
0.02390585	0.853642821	black
0.111216654	0.599109729	black
0.504892184	0.033682054	black
0.541774584	0.168920822	black
1.252266071	0.101760898	black
-0.051965604	0.784738758	black
-0.204959029	0.180908375	black
-0.146992873	0.382320074	black
0.208764909	0.311314637	black
0.391378765	0.138350508	black
0.575666645	0.001413437	black
0.131578335	0.406321886	black
0.651501649	0.10784762	black
0.350487219	0.089219699	black
0.406903796	0.350865105	black
-0.411731096	0.030544166	black
0.501698154	0.118669999	black
-0.447206161	0.095689581	black
0.544680362	0.018671918	black
-0.785581388	0.013940009	black
-0.370458533	0.180170199	black
-0.077313197	0.792846145	black
1.202663267	0.012374618	black
-0.483459298	0.048351005	black
-0.006360574	0.977421909	black
2.494268556	5.81e-08	black
0.535489248	0.000484706	black
-0.265560724	0.163207315	black
-0.158552602	0.518611276	black
0.334061208	0.129628814	black
-0.262282398	0.328491864	black
-0.058922373	0.670095054	black
0.142947745	0.50817209	black
0.165134365	0.393969687	black
-0.086609334	0.564938534	black
0.574358422	0.000703594	black
0.033067479	0.831578069	black
-0.423952323	0.012266364	black
0.241378307	0.075999996	black
0.291644587	0.475322476	black
0.117899246	0.456959548	black
0.483632715	0.070416436	black
-0.032138274	0.755895496	black
-0.055346146	0.728841082	black
0.461743058	0.001932508	black
-0.045400016	0.872532802	black
-0.092680053	0.655416075	black
-0.097422458	0.546457548	black
-0.190533583	0.602311567	black
0.250539044	0.136999259	black
0.361959965	0.114986615	black
-0.010381956	0.926010277	black
-0.08511153	0.456259212	black
-0.021987955	0.881318562	black
0.118565319	0.341196148	black
0.275737019	0.118617948	black
0.23976247	0.093970326	black
-0.184983815	0.337477174	black
-0.265200486	0.181383495	black
-0.250292223	0.205111465	black
0.192316778	0.110370721	black
1.291265165	0.003209428	black
0.282026061	0.061181901	black
-0.31855935	0.017941825	black
0.40424218	0.003919801	black
0.051466195	0.764281461	black
0.320401104	0.51056342	black
-0.235508649	0.125289652	black
-0.17366444	0.478921828	black
-0.598596777	0.027378355	black
-0.491071902	0.067688229	black
-0.390886316	0.063573941	black
0.487211047	0.020874505	black
-0.265144525	0.27237616	black
0.105353098	0.45483905	black
0.568179964	0.389232719	black
-0.294023485	0.245508672	black
0.210204323	0.173109783	black
-0.01929587	0.927493849	black
0.255320437	0.101062688	black
0.091251727	0.356414463	black
0.087637072	0.654681922	black
0.825196252	0.002716692	black
-0.008009733	0.968908225	black
1.030837129	0.000151069	black
-0.059069691	0.683716872	black
0.346394838	0.01153539	black
-0.346840213	0.1530525	black
-0.266302131	0.125367618	black
-0.096037939	0.684727658	black
0.479849589	0.05590452	black
-0.214253839	0.367514253	black
-0.232214008	0.255880818	black
-0.407130422	0.071316874	black
0.392137377	0.036189177	black
1.386048257	0.00094934	black
-0.119771178	0.607199185	black
-0.499613621	0.04102744	black
0.501202072	0.408690493	black
0.195529038	0.128654312	black
0.11200703	0.382898109	black
0.445541956	0.004361975	black
0.094962024	0.488354634	black
1.080955887	0.032982776	black
0.107895982	0.666825052	black
-0.080058898	0.758496795	black
0.364015176	0.099265193	black
0.157289704	0.599433311	black
0.292031824	0.029758559	black
-0.857023356	0.093464189	black
-0.447161695	0.039356526	black
-0.164648046	0.346618672	black
0.479435852	0.018196577	black
0.125079082	0.196175069	black
1.310083319	0.006076024	black
-0.407050868	0.08752444	black
0.360930812	0.323724514	black
-0.030448637	0.846953372	black
-0.175048527	0.392271343	black
0.363957223	0.245118631	black
1.916456571	2.05e-05	black
0.05040203	0.872162181	black
0.058373493	0.832170548	black
0.747257168	0.011208607	black
-0.436113197	0.165135303	black
0.26311106	0.216448841	black
0.16432154	0.173803138	black
-0.023747796	0.86257156	black
-0.19250273	0.368936792	black
-0.015727104	0.919352938	black
-1.009037474	0.002791655	black
-0.029343732	0.915921625	black
0.040252475	0.797043374	black
0.299641255	0.100343124	black
0.308326374	0.016456431	black
0.062435985	0.591911883	black
-0.482443939	0.003449217	black
-0.004888242	0.970270513	black
0.86989091	0.016661665	black
0.21391329	0.155728837	black
-0.240622673	0.291003564	black
-0.716517446	0.00358849	black
0.821547695	0.017906806	black
1.290167854	0.000472755	black
-0.192483476	0.432089043	black
0.204789246	0.105423608	black
-0.476695032	0.016239308	black
0.252908196	0.264288619	black
-0.010326818	0.96659772	black
-0.059855238	0.805600584	black
0.412414864	0.001630804	black
-0.919920434	0.000807983	black
0.271301479	0.095025861	black
1.44337016	0.002270046	black
-0.634962273	0.077584467	black
-0.330031729	0.278989834	black
0.087088358	0.42576526	black
-0.033766708	0.803709964	black
0.606149755	0.465687779	black
0.013731405	0.950430315	black
0.693508233	0.008541423	black
0.474080408	0.004279773	black
-0.352479529	0.059040069	black
0.159450254	0.445445277	black
0.13970652	0.523492506	black
0.006275581	0.967395368	black
0.281719834	0.036952417	black
0.18804902	0.332986097	black
0.048619407	0.727161262	black
0.284283866	0.062295946	black
0.294044147	0.179793453	black
0.385424603	0.007860389	black
0.105109267	0.689522494	black
-0.06590599	0.687667484	black
-0.042426563	0.875749858	black
0.071315532	0.716192355	black
-0.285490192	0.428617378	black
-0.723363352	0.20183572	black
-0.254760384	0.154093719	black
0.8163198	0.000282506	black
-0.075714673	0.551469409	black
0.320017496	0.074248623	black
-0.909037914	0.124852063	black
-0.1865434	0.367672214	black
0.703929564	0.008100156	black
-0.422875308	0.010220884	black
-0.078463592	0.606634243	black
-0.283978611	0.293833027	black
-0.490595149	0.089190206	black
0.86632159	0.002241344	black
0.875201246	0.017071901	black
-0.285651971	0.118390268	black
0.600518041	0.001144985	black
-0.204168038	0.123184607	black
-0.235916013	0.224033473	black
0.008874021	0.959507355	black
0.110196453	0.67900241	black
0.075883589	0.582033735	black
-0.040095427	0.833833149	black
0.429697664	0.012593384	black
0.091293323	0.802278306	black
0.547005524	0.20040773	black
0.007698107	0.97309692	black
0.316452332	0.249099169	black
0.032743591	0.736848218	black
-0.699403579	0.064208144	black
-0.149809997	0.598766761	black
0.748611269	0.00194155	black
-0.253903352	0.373383253	black
-0.289964148	0.122255624	black
0.678542425	0.014387526	black
-0.402958566	0.065598844	black
-0.744364742	0.024010239	black
-0.201854954	0.371678083	black
0.342256588	0.192299095	black
0.707468106	0.019869886	black
-0.004321151	0.97631028	black
0.187902486	0.105284149	black
-0.140437298	0.569517979	black
0.244425951	0.019049656	black
-0.266922564	0.218992705	black
0.19037536	0.616808074	black
0.181841823	0.105168099	black
-0.512708185	0.257599726	black
0.040734205	0.759268025	black
0.005449953	0.971911097	black
0.115565051	0.479923999	black
0.23831504	0.27905413	black
-0.177393865	0.494932431	black
0.009470198	0.958643312	black
0.119554326	0.761459795	black
-0.07703943	0.766872465	black
0.082229417	0.72225477	black
0.192432541	0.134490176	black
-0.459874471	0.05687757	black
0.087419039	0.594453429	black
-0.082358088	0.55456229	black
0.184554857	0.431576873	black
-0.078675102	0.450546338	black
-0.12779616	0.190792857	black
-0.728434666	0.001390897	black
0.004015889	0.984103484	black
0.037769005	0.71169569	black
0.161396256	0.426460662	black
0.158953067	0.218971923	black
0.954925108	0.009010454	black
-0.006349635	0.979041045	black
0.200162927	0.065697886	black
-0.31728001	0.178005591	black
-0.19066853	0.11051272	black
0.053480551	0.676459304	black
0.704248211	0.00692613	black
1.103313747	0.02978703	black
0.340089478	0.232281796	black
0.189649171	0.451429482	black
1.227739764	0.038823497	black
0.401063956	0.061566025	black
0.121980006	0.339129473	black
-0.450586778	0.050070681	black
0.25392465	0.090754938	black
-0.640635681	0.054553151	black
-0.32709684	0.225872536	black
0.17072258	0.489390293	black
0.082235156	0.602771714	black
-0.112818631	0.377680351	black
-0.057863824	0.800568432	black
0.528721795	0.002068541	black
-0.042129164	0.789025575	black
-0.195524387	0.491221608	black
0.216058845	0.167845462	black
-0.619883942	0.141644925	black
0.089691891	0.499347137	black
-0.11847265	0.502216782	black
0.166145301	0.147549812	black
0.00954911	0.935669914	black
-0.232273911	0.433587182	black
0.22144679	0.233242718	black
-0.297838645	0.066141026	black
-0.083687393	0.689027696	black
0.175598609	0.217711864	black
0.153028947	0.720552669	black
-0.060119062	0.672934872	black
-0.330648054	0.225908292	black
0.183497454	0.112414792	black
0.731827676	0.009059577	black
-0.022141424	0.847030253	black
0.107934141	0.390769345	black
0.104859038	0.57363324	black
-0.118924707	0.501644763	black
0.223209318	0.296478844	black
0.019845999	0.919976985	black
0.066211879	0.751839459	black
-0.342945639	0.081756757	black
-0.011891351	0.953905336	black
0.90009771	0.000828549	black
-0.917430845	0.040250775	black
-0.039993674	0.783884851	black
-0.45794969	0.053665989	black
0.560202968	0.004960625	black
0.372264157	0.023289476	black
0.830240203	0.373979177	black
0.337316273	0.078863412	black
-0.360355413	0.072335635	black
0.008763101	0.96335202	black
0.35526526	0.081592456	black
0.079572843	0.844242327	black
0.337699607	0.38200608	black
1.300859886	0.007529556	black
-0.079785482	0.712326536	black
0.130400661	0.366103509	black
0.390966155	0.324253704	black
0.154499278	0.263774867	black
-0.116080267	0.434503113	black
1.364096625	1.14e-06	black
0.136101062	0.203909574	black
0.055733207	0.769883078	black
-0.100032636	0.602482829	black
-0.541787965	0.086543238	black
-0.10196676	0.736726623	black
0.424861304	0.133031083	black
0.431382954	0.201486666	black
-1.147714929	0.004051698	black
-0.73093455	0.151437784	black
0.343851033	0.065960835	black
-0.034293825	0.748073004	black
0.257856159	0.117499719	black
0.337698835	0.109412626	black
-0.951654993	0.003865408	black
0.279175602	0.446442641	black
-0.105847044	0.535875133	black
-0.678910671	0.009547233	black
1.834445297	1.77e-07	black
-0.041397926	0.82245777	black
0.188101016	0.395096794	black
0.712787339	0.014672792	black
0.786081025	0.003651493	black
0.042332802	0.883481289	black
0.013324391	0.934684375	black
0.339612828	0.022913252	black
-0.182148192	0.198331421	black
-1.001201977	0.074200784	black
0.499091098	0.009999894	black
-0.367288325	0.147124067	black
0.29904877	0.405298764	black
0.356173953	0.052092573	black
1.162418685	4.3e-06	black
-0.374563566	0.022056309	black
-0.170391506	0.203419537	black
0.39061828	0.036211614	black
-0.359927747	0.041689296	black
0.592098813	0.201317307	black
0.061456602	0.785670399	black
0.059061542	0.707893398	black
0.258984734	0.047820953	black
0.395659771	0.485995401	black
0.155994346	0.566743851	black
1.184607282	0.011851448	black
-0.139563657	0.23239846	black
0.039308609	0.863582616	black
0.304266388	0.088535672	black
1.766903238	1.12e-06	black
0.390719221	0.070862816	black
-1.372358598	0.011014731	black
0.286702757	0.029363974	black
-0.580020217	0.179064022	black
-0.044097534	0.804468941	black
-0.225305441	0.283482477	black
-0.131792325	0.704203095	black
0.324661688	0.128564726	black
-0.764282379	0.003474435	black
-0.950416378	0.010779237	black
-0.134112438	0.42483264	black
0.237427906	0.329691826	black
-0.075620512	0.538405736	black
1.150511846	0.015731296	black
-0.536803136	0.019285661	black
0.424428243	0.051760587	black
0.591460536	0.008543864	black
0.298298899	0.305015276	black
-0.618499477	0.016820908	black
-0.536252517	0.128903541	black
0.185936312	0.106683057	black
0.046829648	0.813193941	black
-0.408897059	0.00493173	black
-0.088307573	0.745602963	black
1.135199	0.008472231	black
-0.176746174	0.327682899	black
0.159290089	0.233940421	black
0.857305402	0.012089534	black
-0.261418827	0.145906239	black
0.205679196	0.238728594	black
-0.031632698	0.738759443	black
0.212819938	0.099170826	black
-0.123285879	0.674979077	black
-0.041166724	0.822674302	black
0.711109986	4.8e-05	black
0.165771035	0.533581279	black
0.204414436	0.120287274	black
0.103585398	0.73897684	black
0.16650815	0.455890051	black
0.429500637	0.016399478	black
-0.108780693	0.410360273	black
0.603830679	0.000203414	black
0.020562465	0.877838903	black
0.099322073	0.359146346	black
1.025226469	0.016309072	black
-0.080307644	0.52267202	black
-0.268591526	0.380775189	black
0.320688828	0.137189931	black
0.247197932	0.055688016	black
0.176907973	0.216938809	black
0.192915362	0.228086822	black
-0.422688752	0.0178177	black
0.120239363	0.789119134	black
0.0737116	0.858220119	black
0.199289751	0.212595699	black
1.550474478	2.68e-05	black
-0.052661538	0.774955798	black
0.01629414	0.947285953	black
0.542838773	0.021841341	black
-0.296333359	0.11301537	black
1.299045166	0.023351585	black
0.12468415	0.277465817	black
0.451629029	0.16164361	black
0.269506374	0.120717541	black
0.353625977	0.002895981	black
1.132133057	0.000476734	black
0.129218288	0.527954531	black
0.055210487	0.584755029	black
-1.796590727	2.56e-05	black
-0.223823679	0.500687101	black
0.020704091	0.91207887	black
0.305487168	0.103687865	black
1.799163742	0.001842826	black
0.515400153	0.013517738	black
-0.289889246	0.081825486	black
0.428881008	0.261238306	black
0.073224429	0.787516614	black
0.265897539	0.238932042	black
0.018783106	0.932262261	black
0.771078308	0.001154402	black
-0.260729796	0.570238111	black
-0.289702163	0.120486137	black
0.101433378	0.531328104	black
2.763139108	0.000267288	black
-0.240160839	0.080223337	black
-0.212727938	0.305246929	black
-0.467004898	0.008980315	black
0.105282281	0.520708788	black
0.103429409	0.432357232	black
0.182149546	0.11061909	black
-0.087987928	0.546061546	black
-0.68278047	0.115105247	black
0.290494585	0.039616229	black
-0.433544437	0.038902343	black
1.933046595	0.001629461	black
0.253763643	0.112597557	black
0.14646053	0.279196265	black
0.159246458	0.127694673	black
0.707102411	0.002827498	black
0.082681721	0.789910811	black
0.304546788	0.079571042	black
0.292233441	0.092088116	black
0.256788297	0.520626258	black
-0.443880804	0.405473161	black
-0.096525904	0.458547821	black
0.136593657	0.248652008	black
0.527661247	0.000493417	black
-0.48772022	0.021573661	black
0.342166305	0.005692554	black
0.110544257	0.43941335	black
-0.69881877	0.021322194	black
-0.01104249	0.946182866	black
0.010101949	0.956416449	black
0.181291611	0.083744645	black
0.224706577	0.053756352	red
0.574441039	0.104364284	black
-0.184553672	0.565686242	black
0.500139127	0.027484308	black
0.004736145	0.979865387	black
0.518298238	0.007283024	black
0.370367833	0.035881375	black
-0.285950271	0.140679988	black
-0.182764449	0.233786164	black
1.344002132	9.69e-05	black
0.118282223	0.637617015	black
0.926143075	0.008759349	black
-0.550588312	0.040888739	black
1.477915524	7.02e-05	black
0.518183448	0.007501082	black
-0.029414786	0.866423133	black
1.333233318	3.37e-05	black
0.765872708	0.016586043	black
0.016211083	0.953150223	black
0.011722337	0.915607758	black
-0.195592674	0.412070722	black
0.086191253	0.455054114	black
-1.084579139	0.001157572	black
-0.16656344	0.295280695	black
0.198245083	0.122348411	black
0.162391688	0.295280813	black
0.250835888	0.325241397	black
-0.027237525	0.858354392	black
0.01471619	0.943806478	black
0.472008223	0.008714651	black
3.264895944	2.51e-06	black
0.82234684	0.048817576	black
0.648003979	0.030626104	black
0.515344831	0.015444155	black
-0.325483158	0.135526255	black
0.505423055	0.015191227	black
-0.061711298	0.838729678	black
0.678970146	0.026895063	black
-0.103359757	0.472382442	black
0.298647336	0.264213614	black
0.027348631	0.845093148	black
-0.15985735	0.510715714	black
0.282243138	0.076090835	black
0.414466744	0.06689372	black
-0.163858093	0.384871878	black
-0.105610365	0.489590559	black
0.139459973	0.322548224	black
-0.055010125	0.783177247	black
0.044637404	0.823389028	black
-0.106106572	0.702534504	black
-0.009332715	0.959793883	black
-0.195737767	0.383828797	black
0.362314668	0.113412733	black
-0.283423452	0.171042926	black
-0.191947005	0.350389917	black
-0.082822525	0.674987612	black
0.236122177	0.120416826	black
-0.513349307	0.05012494	black
1.171752748	1.14e-05	black
-0.248881548	0.060125826	black
0.855963138	0.000201429	black
0.212622862	0.073585755	black
-0.183201259	0.460777064	black
0.037106127	0.8659825	black
0.263025552	0.154893739	black
0.251345562	0.398662341	black
0.067389136	0.74790288	black
1.12462886	0.011320587	black
0.338103607	0.005495481	black
-0.095061907	0.561626057	black
-0.113812492	0.583954056	black
0.909650862	5.58e-06	black
0.608800707	0.000236737	black
0.233862958	0.466841965	black
0.317576	0.018303966	black
-0.520380282	0.06528625	black
-0.143888273	0.394140113	black
0.048368895	0.891144657	black
-0.414799165	0.309790252	black
-0.370250919	0.183172265	black
1.275826323	0.005970856	black
1.099110934	0.00120617	black
0.265150778	0.098440641	black
-0.010046725	0.942670838	black
-1.371609404	0.010326284	black
0.080202114	0.712319058	black
0.128648517	0.463313473	black
-0.229141289	0.380140655	black
-0.224326113	0.313812521	black
0.527114078	0.002342569	black
-0.088578042	0.676192081	black
0.022039198	0.937978419	black
-1.249065667	0.002384315	black
0.139424337	0.230280909	black
-0.764243512	0.010154415	black
0.416245132	0.351509239	black
0.304408837	0.41591285	black
0.029069119	0.850515584	black
-0.528180705	0.192126739	black
0.476629328	0.063956774	black
-0.105199898	0.541654171	black
0.602462911	0.004289592	black
-0.010338859	0.945864843	black
0.31013037	0.018490058	black
0.370240733	0.004441184	black
0.047440255	0.701023282	black
-0.010273032	0.987499179	black
-0.197485435	0.330412502	black
0.156677617	0.596704761	black
0.105338878	0.424158624	black
-0.245338624	0.10790776	black
0.012060394	0.929614799	black
0.022985902	0.932724467	black
1.230539121	0.01652667	black
0.069142849	0.622641452	black
0.479021952	0.007052611	black
-0.060425237	0.790566472	black
1.430352322	0.012501657	black
-0.070055879	0.688055266	black
-0.578130024	0.018692852	black
-0.000756328	0.996443308	black
0.014996603	0.900603583	red
-0.411299117	0.022916385	black
0.215102467	0.141346738	black
-0.013887052	0.952463429	black
-0.077812121	0.664383732	black
3.999886521	9.68e-08	black
1.61699116	0.0173633	black
0.176137097	0.108722691	black
0.416969396	0.252490276	black
0.037090208	0.791340362	black
0.205644001	0.178610699	black
-0.107766865	0.566146035	black
0.017403627	0.888654187	black
0.012884147	0.921131918	black
0.326955049	0.398780785	black
0.066198277	0.643089986	black
0.179436157	0.315562168	black
-0.152762603	0.581672417	black
-1.231184992	0.01354368	black
-0.101510377	0.455679344	black
0.638373426	0.01734816	black
0.122564733	0.471415489	black
0.133302981	0.210436016	black
-1.089017982	0.083102358	black
0.39008578	0.118814546	black
1.845297384	0.000445962	black
0.155727501	0.527788361	black
0.026560352	0.83353333	black
0.344351752	0.011056662	black
-0.452074986	0.146903833	black
0.108692035	0.472871842	black
-0.088409574	0.618315729	black
0.068541879	0.514342055	black
0.041496479	0.908307088	black
-0.446359485	0.215182206	black
0.248685526	0.28146329	black
0.862050811	0.00129379	black
-0.121139882	0.30711515	black
-1.05222525	0.003902676	black
-0.337771863	0.306572439	black
2.2865654	5.94e-07	black
-0.979072332	0.073962427	black
-0.091767545	0.414635106	black
0.129248929	0.532993079	black
0.271972528	0.148454287	black
0.337335337	0.123105086	black
0.098518187	0.453016496	black
0.395311556	0.510534929	black
0.113328605	0.531006418	black
0.19960959	0.303146043	black
0.195091983	0.44483317	black
-0.20627828	0.169695637	black
0.042637699	0.861551092	black
-0.363377761	0.121188717	black
0.252024531	0.080629958	black
-0.131398399	0.44894376	black
0.126829734	0.415977976	black
0.055472169	0.858007515	black
0.101941833	0.382531842	black
0.236005634	0.048163686	black
0.277261473	0.173676932	black
1.170322867	0.002526328	black
0.417844429	0.022997979	black
1.438285346	0.001142411	black
0.072375482	0.646238125	black
-0.016605562	0.904313744	black
-0.16478859	0.239561723	black
0.4157299	0.006842824	black
0.005707287	0.962522298	black
-0.187847974	0.385086697	black
-0.069147945	0.640270741	black
-0.938428376	0.015551068	black
-0.292084371	0.250305886	black
-0.232081348	0.120493813	black
0.178886674	0.355890239	black
0.219239946	0.199495601	black
0.270513499	0.159349077	black
0.173324875	0.217005112	black
-0.23980071	0.466232821	black
-0.640031303	0.069405232	black
-0.767984719	0.056340261	black
-0.040117881	0.829459006	black
-0.234248695	0.227356386	black
0.347506773	0.03890567	black
0.167815477	0.174517189	black
0.200849959	0.214472526	black
-1.27669116	0.000393249	black
0.879141248	0.053416465	black
-1.341950784	0.005654645	black
-0.103143827	0.607048208	black
0.654671849	0.12055493	black
0.147766314	0.204462183	black
0.069523926	0.684087318	black
0.25537625	0.08103549	black
-0.034221685	0.696130613	black
0.016145118	0.884149782	black
0.136992529	0.396260903	black
0.230635048	0.14276598	black
0.059807458	0.764264624	black
0.209199595	0.397768704	black
0.011111934	0.951017459	black
-0.197667213	0.479280432	black
0.20833798	0.294049001	black
-0.129744182	0.502582731	black
0.179135987	0.269411343	black
0.436864026	0.012351911	black
0.007357529	0.947640564	black
0.061124468	0.717300647	black
0.449402725	0.014074801	black
0.599808457	0.020860119	black
3.616652562	1.62e-05	black
0.163756509	0.391353586	black
-0.27713086	0.516345245	black
-0.230212154	0.464651766	black
0.160011536	0.374173074	black
0.545265451	0.049395173	black
0.039820778	0.738111297	black
0.965558717	0.042152437	black
0.46886743	0.234489129	black
0.220803891	0.345220074	black
0.054246708	0.802738056	black
0.111674179	0.676403706	black
0.312858205	0.108126482	black
1.26719772	0.021662649	black
1.424465948	3.4e-08	black
0.136990738	0.322126985	black
-0.059626888	0.691079607	black
0.21504543	0.091419589	black
0.36504343	0.1221657	black
0.007543893	0.971983482	black
-1.790965685	0.000108136	black
0.046892899	0.812609387	black
-0.039821126	0.81366702	black
-0.946961018	0.071775175	black
-0.05493159	0.706290599	black
0.02792262	0.863635263	black
0.377311279	0.016781183	black
0.189027067	0.166762281	black
0.087156561	0.471731944	black
-0.423586475	0.15465233	black
-0.19596571	0.518372955	black
0.22244339	0.065875438	black
0.100090363	0.507081668	black
-0.303149328	0.0759212	black
-0.662970401	0.054256105	black
-0.420860073	0.169921897	black
-0.264788851	0.135254221	black
-0.065655216	0.763304284	black
0.054963085	0.69773924	black
0.106579454	0.31890374	black
-0.139435783	0.542573802	black
1.340915341	0.005325538	black
0.844242061	0.000252516	black
-0.483223501	0.247533529	black
-0.543576011	0.107591518	black
-0.0393658	0.735952223	black
1.790799719	0.001358593	black
0.13875417	0.685576094	black
0.685407301	0.122459641	black
-0.21063875	0.197403339	black
-0.425710307	0.175356887	black
0.123401392	0.291300048	black
-0.781218905	0.001459139	black
-0.140951249	0.456257621	black
-0.128271593	0.678300684	black
0.098378849	0.560026325	black
-0.124997305	0.592999223	black
0.17521691	0.369422519	black
0.035705416	0.798173988	black
0.102875303	0.623997716	black
-0.057438561	0.896602598	black
0.728698489	0.017585212	black
0.120050783	0.365617671	black
-0.048394668	0.671666216	black
0.157167014	0.476769326	black
0.259818651	0.500204325	black
0.082309869	0.498173332	black
-0.07862088	0.507961951	black
-0.16169808	0.303684517	black
0.284905358	0.373911844	black
1.630751597	0.001379983	black
-0.552614814	0.132504027	black
-0.764944819	0.001139222	black
0.006724235	0.965007444	black
0.83071422	0.009644838	black
1.160908911	0.000192938	black
0.022453578	0.920660152	black
-1.140157317	0.000102869	black
0.859248478	0.060196986	black
-0.2492675	0.056581649	black
0.296961031	0.616972817	black
0.054288878	0.741168141	black
-0.231979804	0.380658218	black
-0.550893813	0.023889251	black
0.225670115	0.427805992	black
-0.470573177	0.059067753	black
-0.151936619	0.612703369	black
-0.301381694	0.040442941	black
2.227286576	0.000227206	black
0.409246607	0.101403921	black
0.47638909	0.00550598	black
0.238338918	0.617727892	black
-1.469773124	0.003365291	black
-0.303339124	0.135046661	black
0.134580937	0.244640462	black
-0.712145194	0.023359678	black
0.492522559	3.46e-05	black
-0.253820795	0.218740171	black
0.071122442	0.576223036	black
-0.437335505	0.120535599	black
0.224175108	0.244849407	black
-0.113864598	0.500610206	black
-0.190312406	0.268817739	black
0.314569192	0.427367286	black
0.047222206	0.710775594	black
0.155900055	0.335329268	black
0.056666179	0.681587982	black
-0.353368038	0.193780986	black
1.660722782	0.020855589	black
-0.899257093	0.048334729	black
-0.104139251	0.442405904	black
-0.070516351	0.821127609	black
0.611066144	0.165151669	black
-0.275864151	0.07690809	black
0.351607426	0.097979881	black
-0.156526343	0.622709657	black
-0.303501238	0.38684284	black
0.454422716	0.014959731	black
0.899494219	0.037175392	black
0.063993671	0.684566672	black
-1.050144829	0.003110983	black
-0.150104965	0.351352731	black
0.233213591	0.232110939	black
0.249197268	0.308679294	black
-0.119164136	0.33676812	black
-0.905428552	0.008757649	black
-0.419912674	0.104709887	black
0.109480384	0.415217412	black
0.025386168	0.908933546	black
0.391654846	0.013730611	black
1.102991565	0.063177247	black
-0.603509205	0.339182046	black
0.096574907	0.350568452	black
0.454974032	0.029144579	black
-0.090555862	0.593897681	black
-0.294269566	0.094132555	black
-0.502826894	0.016951525	black
1.025783921	0.00196626	black
-0.137670249	0.269264209	black
-0.016302023	0.900183228	black
-0.047483758	0.7193413	black
0.782827962	0.001055026	black
0.108633604	0.329607447	black
-0.077830814	0.59212516	black
-0.020206334	0.939075629	black
1.006524714	0.061683111	black
0.037960953	0.757650698	black
-0.021051148	0.853696726	black
1.077823291	5.02e-05	black
0.030004937	0.778296863	black
-0.011052616	0.944141342	black
1.89736154	0.000374818	black
0.822243453	0.015427636	black
0.30476108	0.216932617	black
-0.407966205	0.254435904	black
0.094153849	0.481976211	black
0.132981233	0.201818894	black
0.313058642	0.332357188	black
-0.029607858	0.792826225	black
0.329043405	0.157451954	black
-0.318098609	0.054926124	black
-1.323838374	0.028351209	black
0.186399225	0.193083097	black
0.272276272	0.063275118	black
0.058557745	0.727664277	black
-0.284748153	0.290104724	black
-0.064104721	0.639440467	black
0.393538943	0.161669445	black
-0.549905321	0.061925543	black
-0.162462936	0.239537335	black
-1.520308422	4.86e-05	black
-0.189491723	0.137446597	black
-0.206596352	0.273987369	red
0.61735984	0.000236045	black
0.494583503	0.047432819	black
0.775393695	0.11751168	black
-0.054909304	0.714772537	black
-1.156296532	0.016999752	black
0.930791598	0.001494254	black
-0.706798212	0.063786605	black
-0.21770103	0.211098627	black
-0.202324274	0.433104432	black
0.63364183	0.003842454	black
-0.596390297	0.005903013	black
-0.191164479	0.344346626	black
0.253695329	0.130964212	black
-1.056130194	0.066868635	black
0.033262716	0.849285919	black
-0.050959584	0.796051085	black
0.496880716	0.093716547	black
0.289261393	0.064171014	black
-0.301013505	0.144910585	black
1.051644704	0.007409261	black
-0.18761744	0.36976794	black
-0.195772132	0.518586424	black
0.074137939	0.834957932	black
0.268481163	0.294618129	black
0.431656144	0.004206457	black
0.132944621	0.374950889	black
0.092777647	0.4982083	black
0.362656947	0.111094284	black
-0.235077743	0.221974609	black
-0.276407376	0.140643293	black
0.094262574	0.685960822	black
-0.168575509	0.339661054	black
0.214918649	0.136263771	black
0.489833359	0.267413882	black
0.246558982	0.082516213	black
0.511290345	0.165586632	black
0.08578527	0.600142427	black
0.180210501	0.300337498	black
2.104405689	0.000157578	black
0.228702102	0.164454398	black
0.094597234	0.393286302	black
0.114077457	0.399887431	black
-0.858341638	0.01733777	black
-0.26544092	0.369189426	black
0.382817306	0.350178139	black
0.270414522	0.061628126	black
0.683092241	0.037980934	black
-0.266630942	0.382496708	black
0.035114895	0.808146783	black
0.128615795	0.486150872	black
0.191575537	0.070499847	black
-0.364372491	0.041628857	black
-0.10536811	0.733797691	black
0.160763751	0.441403025	black
0.044397258	0.77395868	black
-1.147226392	0.016520613	black
0.056072401	0.588576905	black
0.002043262	0.987140325	black
0.384678594	0.054589526	black
0.152361439	0.505117286	black
0.52578335	0.033027736	black
0.167460765	0.297026383	black
0.465637982	0.008074234	black
0.290016058	0.376690877	black
-0.184266639	0.33989805	black
0.029927227	0.847517065	black
1.408907198	1.49e-05	black
0.046499374	0.777776008	black
0.19647707	0.220404137	black
0.550724047	0.166694094	black
-0.448827552	0.010163402	black
0.191835929	0.553901493	black
0.17693796	0.285884562	black
0.118442301	0.805360467	black
0.512141618	0.008982568	black
-0.34904065	0.216246773	black
1.672122784	2.6e-07	black
-0.147717436	0.769823265	black
0.58102165	0.248151783	black
-0.548498737	0.28318065	black
2.040855929	1.54e-06	black
-0.199726076	0.328361731	black
0.028731853	0.840640724	black
0.421407618	0.001726169	black
0.987857199	0.016295678	black
0.572233258	0.021617991	black
-0.060189187	0.756499401	black
0.157654479	0.161979474	black
0.542652899	0.004999677	black
-1.226320927	0.001107316	black
-0.38625355	0.079674604	black
-0.290781806	0.230410862	black
0.232033219	0.222003158	black
-0.284071986	0.178245501	black
1.076065703	0.08641622	black
-0.07311709	0.78604231	black
-0.182774769	0.205996004	black
0.18683147	0.680998528	black
0.021563274	0.868745936	black
-0.061802733	0.637509379	black
-0.147951008	0.572253357	black
0.362878844	0.013855587	black
0.055361345	0.700801521	black
1.670792437	0.015663603	black
0.082861744	0.819642404	black
0.541426355	0.04267714	black
-0.97030873	0.000817004	black
-0.188795432	0.451248913	black
-0.097000214	0.540335908	black
-0.087337055	0.735339322	black
0.12222347	0.438838017	black
0.115939531	0.322065946	black
0.224282755	0.194846658	black
0.224446658	0.108086407	black
0.078558102	0.64644255	black
0.27487718	0.059195197	black
-0.310218884	0.287033514	black
0.044580545	0.771550822	black
-0.305237927	0.072792715	black
-0.114629898	0.437352351	black
-0.124940773	0.394282874	black
0.140227926	0.452157266	black
-0.802513865	0.072389352	black
0.060018278	0.739700524	black
0.393252884	0.030597251	black
0.139281516	0.616821926	black
0.016821975	0.925390185	black
-1.288470431	0.003610621	black
0.177230733	0.201028538	black
-1.1979854	8.1e-05	black
0.210781537	0.265129762	black
-0.317514872	0.063954068	black
-0.026191405	0.877458678	black
-0.071011799	0.707042558	black
-0.496453886	0.102866295	black
0.004577271	0.962863186	black
-0.013384008	0.926921301	black
-0.118975835	0.490156547	black
-0.175012568	0.33221836	black
0.307101904	0.055250899	black
0.03774379	0.807583514	black
0.211556906	0.262543373	black
-0.325734795	0.07992202	black
0.628004244	0.028331794	black
-0.531525731	0.089535891	black
0.346743779	0.385640978	black
0.277277914	0.0138082	black
-0.259466501	0.091014087	black
-0.210665093	0.320663137	black
0.121884135	0.514135476	black
0.596052808	0.237309923	black
-0.440758645	0.09768271	black
0.190674395	0.108649117	black
0.259932736	0.179040497	black
-0.089328832	0.700345377	black
-0.247561449	0.254862948	black
0.118880849	0.511328002	black
0.393225797	0.055658424	black
0.288699215	0.036165817	black
-0.249248256	0.161717736	black
0.21646328	0.225516641	black
0.096996538	0.495181161	black
0.149577501	0.364950985	black
0.10577928	0.646941397	black
-0.043814048	0.862023873	black
-0.259412596	0.19943633	black
0.211379906	0.134916326	black
1.139843496	0.05080783	black
0.47447239	0.168314439	black
0.245780168	0.095165792	black
0.700667609	0.062240554	black
0.510224837	0.001219784	black
0.399710237	0.041630422	black
0.782789326	0.000111757	black
-0.056993002	0.632162155	black
0.855811806	0.117036319	black
0.053435036	0.676318041	black
-0.06823043	0.772716866	black
0.179278747	0.141693805	black
-0.095168539	0.53401799	black
0.199583986	0.535109695	black
-0.419733215	0.230624039	black
-0.142092708	0.387844966	black
0.176575898	0.422889455	black
1.232787368	0.001233555	black
-0.300965462	0.071694165	black
-0.078702165	0.526892176	black
-0.592919152	0.150953583	black
0.358453923	0.750928734	black
0.088584062	0.371835323	black
-0.141630977	0.413337431	black
0.691074869	0.017465342	black
0.708837949	0.180968017	black
0.186747419	0.656092457	black
-0.124248886	0.488966391	black
0.212927533	0.19453374	black
0.063758671	0.639084252	black
0.005739339	0.963125775	black
0.489963591	0.004865461	black
-0.290199423	0.238465647	black
0.2790211	0.414585343	black
-0.60919585	0.053260738	black
0.060104329	0.751648402	black
-0.264946193	0.388714307	black
-0.425561892	0.457357975	black
0.117732197	0.455905138	black
0.092078346	0.649677905	black
0.132784181	0.346842171	black
0.472595449	0.333760544	black
-0.028797084	0.848571727	black
0.265563387	0.084385883	black
-0.440918744	0.179293958	black
0.534503632	0.310294532	black
0.399506879	0.186589493	black
0.350395916	0.014022584	black
0.039238938	0.77895037	black
0.023780436	0.873922265	black
-0.159326865	0.692914345	black
-0.265619207	0.09971335	black
-0.1495418	0.323615993	black
0.047583782	0.776312754	black
0.063880316	0.662054698	black
0.139686233	0.233603051	black
-0.822756523	0.0339721	black
-0.103128471	0.458188585	black
0.003545529	0.986947797	black
0.160992733	0.689319576	black
0.411013161	0.056996238	black
-0.088667652	0.779598118	black
0.032395463	0.887066522	black
0.384539283	0.039558976	black
-0.110673277	0.320699415	black
0.88457412	0.000110465	black
0.17152339	0.417492299	black
0.8002475	0.003211453	black
0.708069541	0.018375056	black
0.08339509	0.599451543	black
-0.149266296	0.376421888	black
0.199541918	0.543438173	black
-0.034184389	0.773065204	black
0.526600808	0.343905185	black
-0.018923275	0.96094975	black
0.81415637	0.000255906	black
-0.049748767	0.659128408	black
0.501642715	0.01936107	black
0.61992778	0.000569957	black
-0.095977986	0.591820275	black
-0.03795402	0.837809072	black
0.142876836	0.480085887	black
0.407563447	0.002149925	black
0.216078389	0.245828954	black
-1.017830473	0.027906214	black
0.380889921	0.014550824	black
-0.290355905	0.046903927	black
0.843882838	0.000133542	black
0.454132274	0.15887997	black
0.26305749	0.476744072	black
0.13984491	0.349845236	black
0.697167634	0.000121374	black
0.152556433	0.315757721	black
0.522255127	0.005958213	black
0.540302572	0.000247524	black
-0.06596171	0.698773071	black
0.287017189	0.063905491	black
-0.327671296	0.245266116	black
0.208687217	0.277800275	black
-0.021144945	0.912364278	black
0.011089302	0.90870248	black
1.136337373	5.92e-05	black
-0.337339701	0.033589256	black
-0.085511073	0.647263097	black
0.284211466	0.013459658	black
[truncated: 326,731 more rows]
