# Supplementary material for: TET2 mutations are associated with hypermethylation at key regulatory enhancers in normal and malignant hematopoiesis
Source: Nat Commun. 2021 Oct 18;12:6061. doi: 10.1038/s41467-021-26093-2 (PMC8523747; doi:10.1038/s41467-021-26093-2)
Supplement: Supplementary file 11 — Source Data [file 41467_2021_26093_MOESM11_ESM.zip › Source data/figure_5d.csv]

group	proportion
391438 non-hypermethylated sites	0.0687374959437672
2000 hypermethylated sites	0.0915
391438 non-hypermethylated sites	0.0787177449645223
2000 hypermethylated sites	0.147
