# Supplementary material for: TET2 mutations are associated with hypermethylation at key regulatory enhancers in normal and malignant hematopoiesis
Source: Nat Commun. 2021 Oct 18;12:6061. doi: 10.1038/s41467-021-26093-2 (PMC8523747; doi:10.1038/s41467-021-26093-2)
Supplement: Supplementary file 11 — Source Data [file 41467_2021_26093_MOESM11_ESM.zip › Source data/figure_5e.csv]

group	condition	mean	upper_95CI	lower_95CI
HSC-specific enhancers	CHIP	-0.0321567899564724	-0.0134537782073172	-0.0508598017056277
HSC-specific enhancers	CCUS	0.190749196085066	0.210105688395876	0.171392703774256
HSC-specific enhancers	AML	0.23117645892787	0.252974207524512	0.209378710331228
monocyte-specific enhancers	CHIP	0.238460504939024	0.258959458364213	0.217961551513834
monocyte-specific enhancers	CCUS	0.360199220595154	0.385966513138059	0.33443192805225
monocyte-specific enhancers	AML	0.13480477860907	0.156078369991887	0.113531187226253
