# Supplementary material for: TET2 mutations are associated with hypermethylation at key regulatory enhancers in normal and malignant hematopoiesis
Source: Nat Commun. 2021 Oct 18;12:6061. doi: 10.1038/s41467-021-26093-2 (PMC8523747; doi:10.1038/s41467-021-26093-2)
Supplement: Supplementary file 11 — Source Data [file 41467_2021_26093_MOESM11_ESM.zip › Source data/suppl_figure_1.csv]

gene	variant_class	sample
ASXL1	nonsense	1
TET2	frameshift	1
ASXL1	frameshift	2
ASXL1	nonsense	2
DNMT3A	splice site	3
SRSF2	missense	4
SF3B1	missense	5
TET2	frameshift	6
DNMT3A	missense	7
DNMT3A	frameshift	8
DNMT3A	nonsense	9
TET2	frameshift	9
TET2	nonsense	10
DNMT3A	missense	11
DNMT3A	missense	12
DNMT3A	frameshift	13
DNMT3A	missense	14
ASXL1	frameshift	15
TET2	frameshift	16
DNMT3A	missense	17
TET2	nonsense	18
DNMT3A	nonsense	18
ASXL1	nonsense	19
TET2	missense	20
DNMT3A	missense	21
DNMT3A	splice site	22
TET2	frameshift	23
TET2	nonsense	23
JAK2	missense	24
JAK2	missense	25
DNMT3A	disruptive_inframe_deletion	25
TET2	missense	25
PPM1D	frameshift	26
TP53	missense	27
TET2	frameshift	28
PPM1D	frameshift	29
DNMT3A	missense	30
TET2	missense	31
TET2	nonsense	32
TET2	missense	33
BRCC3	frameshift	34
SRSF2	missense	35
TET2	nonsense	35
DNMT3A	missense	36
KRAS	missense	37
DNMT3A	missense	38
ASXL1	nonsense	39
ASXL1	nonsense	39
TP53	missense	39
ASXL1	frameshift	40
CBL	missense	41
TET2	nonsense	42
DNMT3A	frameshift	43
DNMT3A	nonsense	44
DNMT3A	frameshift	45
TET2	nonsense	46
ASXL1	frameshift	46
DNMT3A	missense	47
DNMT3A	missense	48
TET2	nonsense	49
TET2	nonsense	50
TET2	nonsense	50
DNMT3A	missense	51
TET2	splice site	52
TET2	frameshift	53
TET2	missense	54
NRAS	missense	55
TET2	nonsense	55
DNMT3A	frameshift	56
DNMT3A	splice site	57
PPM1D	nonsense	58
PPM1D	frameshift	58
PPM1D	frameshift	58
PPM1D	nonsense	58
TET2	nonsense	59
TET2	nonsense	60
DNMT3A	nonsense	61
DNMT3A	splice site	62
DNMT3A	missense	63
TET2	missense	64
TET2	nonsense	65
TET2	nonsense	65
DNMT3A	missense	66
DNMT3A	splice site	67
DNMT3A	missense	68
JAK2	missense	68
TET2	missense	69
IDH2	missense	69
SRSF2	missense	69
TET2	frameshift	70
TET2	missense	70
DNMT3A	splice site	71
DNMT3A	missense	72
DNMT3A	missense	73
DNMT3A	missense	74
ASXL1	frameshift	75
DNMT3A	missense	76
TET2	splice site	77
TET2	frameshift	77
PPM1D	frameshift	78
DNMT3A	splice site	79
TET2	frameshift	80
ASXL1	frameshift	81
DNMT3A	disruptive_inframe_deletion	81
DNMT3A	splice site	82
DNMT3A	frameshift	83
DNMT3A	missense	83
ASXL1	nonsense	84
DNMT3A	missense	85
DNMT3A	missense	86
DNMT3A	missense	87
DNMT3A	nonsense	88
TET2	frameshift	89
TET2	nonsense	90
DNMT3A	disruptive_inframe_deletion	91
DNMT3A	missense	92
DNMT3A	missense	93
DNMT3A	nonsense	93
DNMT3A	missense	94
TET2	frameshift	95
TET2	missense	96
DNMT3A	missense	96
TET2	nonsense	97
RAD21	nonsense	98
TET2	frameshift	99
DNMT3A	frameshift	100
DNMT3A	missense	101
DNMT3A	missense	102
DNMT3A	nonsense	103
TET2	disruptive_inframe_deletion	104
DNMT3A	missense	105
TET2	frameshift	106
TET2	frameshift	107
DNMT3A	splice site	108
TET2	nonsense	109
TET2	frameshift	109
ASXL1	frameshift	110
TET2	frameshift	111
JAK2	missense	111
TET2	missense	112
TET2	frameshift	112
TET2	nonsense	113
ASXL1	nonsense	114
SF3B1	missense	115
TET2	nonsense	115
DNMT3A	missense	116
