# Supplementary material for: TET2 mutations are associated with hypermethylation at key regulatory enhancers in normal and malignant hematopoiesis
Source: Nat Commun. 2021 Oct 18;12:6061. doi: 10.1038/s41467-021-26093-2 (PMC8523747; doi:10.1038/s41467-021-26093-2)
Supplement: Supplementary file 11 — Source Data [file 41467_2021_26093_MOESM11_ESM.zip › Source data/suppl_figure_10a.csv]

x	y
-1.83773438570198	-2.08958906008531
-0.17966715510059	-0.259874263034269
0.680061560019691	0.663740447985807
0.96818772866963	0.912928794093465
-0.590235895733654	-0.587707490676953
0.547906750982269	0.563360368307339
-0.129479049987236	-0.159831150759244
0.759950227887352	0.706858516549069
0.159141445958121	0.123493495734119
0.287939857538925	0.236946559700385
-0.794524963259109	-0.86518562967954
-0.997833938243492	-1.31149119234348
0.271565049025745	0.326334123754298
1.06298389253519	1.16500739626697
0.931814138253838	0.998266287190999
0.674895017028593	0.60624935965192
0.166534139829308	0.102482870599475
0.119529407196222	0.153044674980176
1.72147503526298	1.92701525537207
-0.126853848671744	-0.0753589525828371
0.109970413836583	0.110306208555815
-0.136855653747333	-0.103033098066845
-0.228045251036051	-0.246110668540166
-0.643018599006869	-0.65266998468305
0.663540266151471	0.612966298717637
-0.85294232897164	-0.731422028117157
1.07058107428571	0.97387548325455
0.00160986968195233	-0.115034801799267
0.328271911760442	0.326794718220955
-0.514704561273911	-0.62967199222049
1.04315950984077	1.0350336251689
-0.166597870768141	-0.110586235957291
0.184687956475641	0.242679903453328
0.115261262230368	0.136439235473757
0.0476919903378748	0.102537861986937
-0.435097327470795	-0.397072287140811
0.138883955838605	0.0919441259012329
-0.806875401645538	-0.898940645091884
0.152303979265835	0.219538667138282
-0.228486010020334	-0.214670164989233
0.0706832732465044	-0.0366844886138887
0.135548252841817	0.152859382586594
-0.924818145381308	-0.934793871945688
0.94692155651658	0.84163750790475
-0.410273743745763	-0.300595918184663
-0.502241281712732	-0.540155357611792
0.338944915146621	0.404614019190858
0.501551596826	0.522300071667869
-0.0601813371786205	-0.0505611989634957
0.1791420105603	0.176786686717332
-1.10746019534136	-1.1516261161554
1.11554450392951	1.32367226611868
0.13691517467964	0.201694717978023
0.237246435066626	0.256647048590444
-0.0541868734126615	-0.0840727883028842
-0.831797253157369	-0.868060704789575
-0.368759219764491	-0.349984047528161
0.305570309042917	0.353694319715241
0.362810577851238	0.268572412949052
0.283495836226783	0.278189384787453
-0.251734427331259	-0.258769588974529
0.630598586303376	0.540909210399414
-0.325965999568745	-0.265920592719406
0.356152689700286	0.509900994936695
-0.0378201470912322	-0.0616304025481937
-0.422968014373969	-0.436756298859602
-0.621057301386563	-0.768020973168496
-0.614215041156664	-0.675511766692344
0.388807939131566	0.44696698379756
0.00731396083787211	-0.0157878332385661
-0.310957660971828	-0.212964817973777
0.00274471017989679	-0.00656376950238827
-0.292429823902064	-0.341797746612985
-0.630227711403037	-0.638272163982407
-0.326518302926653	-0.344189505504748
0.911509529817604	1.0170507114255
-1.1714689933549	-1.10127481841051
0.262568799485418	0.275642195773573
-0.121765531324956	-0.186552455735179
0.550367349529925	0.453827631683057
-0.357931372658496	-0.250495576123858
1.34534224535048	1.31060233717872
-0.0820745779352589	-0.0931264652779296
-0.529589509024069	-0.394048842435127
0.00590291041178999	-0.0347512490328791
0.834755673874689	1.07862570458153
0.00899555966924482	0.0718602931248802
-0.457921853664374	-0.469288162018343
-0.640354207325457	-0.538351431936545
0.665144310382708	0.565111879132684
0.526805090795062	0.552376902239714
0.100288905428855	0.161276809968628
0.0724756591249713	0.122743866886414
-0.412513534589036	-0.380489279161501
-0.656788409820253	-0.497982785172853
0.70071066591232	0.7667499904589
-0.121248479826998	-0.0631847688023671
-0.679023322657176	-0.677780705266081
0.349012905616555	0.390939450069913
-0.400881434944637	-0.322849478726567
0.0668165208253861	0.0473528302410568
-0.0100165416986009	-0.0376780272704155
0.288024145648244	0.346208812612188
-0.612966298717637	-0.617802789622546
0.36794783329419	0.316862868516993
-0.146484303243071	-0.0858684873691062
-0.379551615288291	-0.313810765755976
1.05685187064144	0.806318970458718
-1.42147539472501	-1.35066514128786
-0.862645888629267	-0.96537154337468
0.331893762067269	0.454074670644157
-1.17269535891027	-1.29938280431794
-0.558147824226708	-0.511590311096802
-0.0808695861393856	-0.0841782123796013
-0.718512112059919	-0.686976889676762
0.0908720580107392	0.0418185024350522
0.0265488559750653	0.00152269696349357
-0.665747357665769	-0.627272059114405
0.552841968657781	0.576590272266907
0.0201330774350972	-0.0380097125599352
1.25274360255786	0.835647144215563
0.898252926053634	0.951946826884391
0.334794371565399	0.256411849840096
0.819874124835946	0.819587367161676
-0.840132152907433	-0.849243560139691
-0.0627329277885873	-0.110250224735962
0.375821074251978	0.414313721547503
-0.0990323760808757	-0.0835460514500749
-0.0534494894301448	-0.0122443832614767
0.0340930845048081	0.0241547745324329
-0.285167487566667	-0.251037138743839
-0.640543979879013	-0.735182176990464
-0.169154807691388	-0.0249360039047639
-0.0724756591249713	-0.122686256687762
-0.6985359268567	-0.734946211495985
0.376337292643795	0.391580948682715
0.0784695864987576	0.00375108543086791
-0.151749285322958	-0.135607594849411
0.0990869322623309	0.124360062995832
-1.13721290176466	-1.1307095957906
0.117304737618403	0.123897678622206
-0.0191334454179209	0.0470623322490194
0.183294816333485	0.23522628308896
-0.222500680409635	-0.284916329305073
0.305833704066802	0.347463581406975
0.822463500070138	0.709742730605482
-1.31650268232019	-1.24864390027461
0.525638023967369	0.507379277956808
1.18615224577115	1.16077342598656
0.426548177964515	0.340178841944295
0.065400561781927	0.0245222368341254
-0.428990327690695	-0.388276691992658
0.21034879120659	0.197499932235607
0.279757981712943	0.27099729072781
1.11970100857425	1.08003329851661
0.178093622647677	0.210419287835575
-1.229074385361	-1.05784307153251
0.250263684430939	0.218316415492649
0.134244775928548	0.0646943097100748
-0.640354207325457	-0.568636235841013
0.821886747685368	0.799696817018415
-0.394156460941911	-0.33856594960608
0.0478374257855374	-0.0260874295802951
-0.241921177750387	-0.270268404712965
-0.303643611266668	-0.299902295386946
-1.13212021654162	-1.20593041601837
0.000260654893431994	-0.0265026912679367
1.59397105503638	1.7307206102281
-0.36997914888659	-0.468393368067278
0.115148017254002	0.159517512786558
-0.44502654166676	-0.506541949004812
0.390512310146715	0.29456395341475
0.228045251036051	0.278601624478495
-0.124244420741945	-0.189431470783587
0.0788860261633194	0.0301649069242026
0.222210812565133	0.228118679809901
-0.277530614115969	-0.442492798094342
-0.155274372026774	-0.0810789099086642
-1.19131649087103	-1.12199552973197
-0.108462542327436	-0.0812359689720009
1.54500278269054	1.67985371388895
-0.801068130067791	-0.809668301829709
-0.0946899378839145	-0.160396270529163
-0.113509274827518	-0.191721490417232
-0.431563585583115	-0.380072289708532
0.916139199133427	0.910448117113546
0.127028369261557	0.194295295566136
0.874193541860473	0.963371104637839
0.469800301796918	0.489186989487504
0.229663558904851	0.234256958578956
-0.494171966145164	-0.535808629359
-0.469032318428085	-0.453580733164808
0.172243137021383	0.145754702933881
-0.582030357785263	-0.451733454829255
0.816445466381138	0.782516055786094
-1.40351286626346	-1.423313194799
0.218963061378868	0.161402747183344
0.039529222465701	0.00921730819686218
0.404724288197901	0.365321247821318
0.289797985344615	0.408267761048164
0.039481657219292	0.0153376938098934
-0.147764060588113	-0.155212281172154
0.659159450187668	0.564792896759252
0.0737090131151366	0.098051534926916
0.400226060853612	0.355561410532161
-0.250650239402523	-0.15776531365276
1.02072485240898	1.2150262900456
0.421131671333971	0.366430557445908
-0.409158165218397	-0.29627884007298
-2.07608277688689	-2.01790976070421
-0.106071873457393	-0.083388154890654
-0.598771832501887	-0.50251746263263
-0.828566099056992	-0.972650392225244
-0.359518563029578	-0.300248968310486
-0.457921853664374	-0.450016388840311
0.0423927129399047	0.0422490891227208
0.899974269892137	0.906578314837765
-0.0989232842737451	-0.0600317094486638
0.176721443048329	0.136379779729684
-0.580044251510242	-0.488250288655017
-0.00309448930433385	0.00780007020441495
-0.102098125731772	-0.0923736951567336
0.551757587365561	0.545612532853045
-0.0766005338412835	0.0120210841245179
0.867420152340263	0.861697301833719
-1.79021698515149	-1.87516985058614
0.186285608118855	0.136260892654783
-0.0872997918091397	-0.0568518706414371
-0.277448337999042	-0.19825338078054
0.774949303861951	0.842845560093718
-0.129186576084402	-0.00784428895738327
0.103308473437116	0.103914914576715
-0.168002322764104	-0.145936988133579
0.262489309326524	0.252432837262375
-0.00912859519851404	-0.0128254989124583
0.17308335281508	0.232918378636678
-0.240483240537812	-0.213035740564267
-0.165706487557304	-0.132591443477209
0.229147988357856	0.222573177610689
-0.784098186795968	-0.579384229374235
-0.356349961782671	-0.3585258894959
-0.211760902617832	-0.295592072613159
1.19219446772938	0.959793372425289
-0.0741209106984992	-0.017909760704207
0.691008970999836	0.785156151952302
-0.481222931073225	-0.414426481377269
-0.134126471792185	-0.126970187938956
0.13006458935314	0.194839098400566
-0.436875039661956	-0.456180194857342
-0.285921835018144	-0.309803919971486
0.188626102946107	0.173277479831008
0.609418121449565	0.671824338561677
0.214172080004134	0.163169713511121
-0.0958797865238004	-0.0421055127871017
-1.6844494655781	-1.7602001815529
-0.143573227529756	-0.211760902617832
-0.598944274228156	-0.689306687656639
1.1644362483309	1.04110180528923
-0.294649537114288	-0.164626547529991
-0.482144581069971	-0.487449007095789
-0.634137784597445	-0.676541633150532
-0.765989182412821	-0.762707662432541
0.0816550710377251	0.173860382064085
-0.100288905428855	-0.0385789059335517
0.463062977295326	0.553152289844191
0.181048688359827	0.146240966925231
-0.0893755951107988	-0.172114017210144
0.0950141189006367	0.0697133527544803
-0.591420874591333	-0.614036429399303
0.145329668104665	0.215525356237484
-0.104301273040694	-0.103363569470416
-0.0646943097100748	-0.0252580954990498
-0.0533512660933237	-0.0494891070140034
0.895171596346345	0.851089006890644
-0.208870999272714	-0.202524712462666
0.252899068635014	0.235898623523771
-0.328271911760442	-0.313095730431823
-0.066917837630209	-0.113283725883522
-0.0794592834975203	-0.0832829224011876
0.143633676340752	0.0703256820514122
0.362910726469669	0.312560225454106
0.153230046462781	0.112945621949043
0.34332695411515	0.478731124401615
0.0574958938319193	0.00458420145758491
0.119015009513247	0.129596094720973
0.509900994936695	0.409381051793422
0.573163546196492	0.679438319804763
-0.551448260798422	-0.529589509024069
0.554395796726402	0.619969752032169
-0.306185146110583	-0.369165482171949
0.256647048590444	0.211336786879143
-0.820735535660975	-0.658367664221946
-0.492413960236989	-0.443697499232713
1.49811950624494	1.52738980240396
0.157078879240018	0.157016529877783
0.147337055655431	0.143633676340752
0.376543951930066	0.39913596369016
-0.152119002554625	-0.133417322936451
-0.832682665251824	-0.711527199400217
0.79997073344623	0.59108197915322
-1.28158135817034	-1.33856594960608
-0.12714475529519	-0.121076266032433
-0.723078867934226	-0.768020973168496
0.500863005462617	0.484788695672198
-0.34640161815671	-0.326150022657051
1.00806545028105	0.85078088734462
2.65013991780767	2.50877842376072
-0.0185438334778734	-0.0189973100586002
-0.135666944966607	-0.0903904895098311
-0.840132152907433	-0.954677021213343
-0.000912977374111591	-0.0549747987575373
0.0422969584511686	0.00563884809199899
0.128135297911805	0.209644453585614
0.355758414156271	0.539703673242525
-0.361510743045363	-0.288192770958809
-0.545307550760523	-0.526659035814065
-0.39190205367472	-0.326150022657051
0.343422708603886	0.361610592334664
-0.578396073130169	-0.519418213170831
-0.00100002778167969	0.0328734189235872
0.214385475053176	0.193887889830909
-0.595337299126278	-0.733533104559759
0.361510743045363	0.259242676692229
-1.97963871735229	-2.20460666506871
-0.229442525149005	-0.135251664370341
-0.359419193510347	-0.406713932979543
-0.169090700453557	-0.234629519708351
-0.360912128916263	-0.320935681878687
0.592099459857365	0.599116784451637
0.450383760480915	0.373249146316607
-0.00841954282566018	-0.0598821332522815
-0.365220541854048	-0.410608976863067
-0.604149623981219	-0.555330769061475
-1.45954538632859	-1.40461401919086
-0.775985188627136	-0.653842697767992
-0.0128702323401029	-0.0518805756194639
-0.192532624315722	-0.250418265134441
-0.13649869935855	-0.141884067809934
0.0222763947111523	-0.0350807057133574
0.0615303116323547	0.00656376950238827
0.212681243375452	0.117931055563852
-0.583692412940117	-0.475863623407431
-0.416574499593493	-0.300335679797627
1.3005091547278	1.24458253718906
0.516127545777326	0.441291429466834
-0.346980548900387	-0.436400271118469
0.362910726469669	0.345727172902289
1.16405589990615	1.02779716162094
0.0209070993616736	0.0376780272704155
-0.000782434469896426	0.0265488559750653
-0.0940423009075729	-0.0895356840043864
-0.112889296875116	-0.0790943958359759
0.125750177221597	0.103914914576715
-0.506820879317485	-0.523168371487739
0.492954127572674	0.550367349529925
0.674484336636852	0.733533104559759
0.0513914501235637	0.0847057169773136
-0.00147911716496187	0.00104355952951378
0.422048872270245	0.405276053590253
0.344957658668798	0.418619311290013
0.674484336636852	0.703334809738469
-0.812197361281581	-0.83238732727247
-0.105241005628108	-0.106737714112009
0.292600168866751	0.332360293943589
1.1714045436283	1.14551177495557
-0.227091805028728	-0.215525356237484
-0.222935845257571	-0.124186611160242
-0.0904439707588247	-0.114130139096094
-1.5394028111024	-1.46470587995723
-0.398374520446055	-0.278354233710254
-0.364516253185088	-0.31033603498423
-0.0323584359169888	-0.0766005338412835
0.37253172754029	0.302596276799512
0.512720183556931	0.540456741719587
0.166661611060602	0.244582537189064
0.283412422324308	0.317043073698792
0.119929915935933	0.147581007062999
0.516127545777326	0.586867949565128
1.42101715729721	1.47443694172993
-1.01219971424813	-1.01439391694756
-0.431094585017121	-0.481617684454656
-0.199282921717615	-0.110586235957291
0.342752870116284	0.444180316938809
0.29456395341475	0.383209513670284
-0.258060922270801	-0.182170300254394
-0.96738123914928	-0.96818772866963
-0.0253501655612779	-0.0195875383931085
-0.0580912256344005	-0.0975075788413963
0.751291264399082	0.701146923590293
0.391046300724137	0.33752549624969
0.411728293157671	0.427360702957187
-0.692076296388118	-0.600326278518962
0.0175026308022875	0.00678427952586297
0.181840113602815	0.158703112509718
-0.84740592207253	-0.641684359917804
0.00939478857608055	-0.0226422704546986
0.438540828758084	0.448062304635163
-0.0594337135099098	-0.102372908709559
-0.355758414156271	-0.438779321066056
-2.03301397488206	-2.07940713791519
0.147764060588113	0.0909255985990957
-0.472756883611911	-0.555330769061475
-0.646660904688695	-0.673664139071249
-0.723078867934226	-0.668370282370068
0.861697301833719	0.708631149548417
-0.308388125785584	-0.235450280935533
0.524910196610993	0.403073185657029
-0.227825039175386	-0.203703259948208
0.288867927693158	0.253755128279802
-0.306448914404087	-0.37294153599901
0.588717086982616	0.62397081827182
0.305131672017544	0.347753658996677
0.703115524461453	0.82564940252062
0.258060922270801	0.19962664510865
0.286761538454338	0.299555898972248
0.872895201635192	0.785951320588058
0.21261037864789	0.0981604079487705
0.171662399940996	0.22548303427145
0.558933593360737	0.654626269440912
0.514136670402665	0.423198104171087
0.986741334716484	0.941573975542995
-0.469672210221914	-0.444784594873927
-0.184953823935369	-0.161906861554402
1.37965570024551	1.25813960593474
0.0404816230270017	0.118045028660399
0.0997967869831066	0.217026005055952
0.234256958578956	0.22599426974179
-0.418847108033711	-0.509620079996821
-0.920456992597094	-0.894149325614856
-0.349692476868064	-0.313185045492683
-0.353792387793315	-0.432033093176846
-0.210137369953618	-0.249723084846007
-0.634324859544082	-0.548060130634897
0.214100971615616	0.199008138739829
0.781727146428552	0.820161071976813
0.289882634888184	0.346112441929022
0.0531058048976732	0.103308473437116
-0.0469171560879138	-0.0685421293109949
-0.211124884224583	-0.0963674839157623
0.11924355548979	0.182831427618944
0.408267761048164	0.344189505504748
-0.386581054965427	-0.324771746406936
0.0751007359857165	0.106016432788153
0.0610302027771098	-0.00948355597177093
1.1336535772504	1.29183414214446
-0.137093786437002	-0.166470418241356
0.231066057813219	0.295935320591433
0.608711951404702	0.564633493387339
0.0912469808154663	0.112045296191198
0.113114641013991	0.138883955838605
0.195656081520134	0.19873352951038
-1.04754660357697	-0.915066425063284
0.231287919622336	0.347463581406975
0.740645072691966	0.684239509334265
-0.561774192395471	-0.521145032471337
1.61189879842948	1.45197930509447
1.24933735386594	1.42829116819131
0.0640395310108335	0.00117418095971397
0.751781438809925	0.764471553092451
0.316862868516993	0.245193144645577
0.641113795594131	0.460547508450539
0.0347042041883438	-0.00992766530784696
2.31686286851699	2.31175820402229
0.085921414610888	0.118159031675073
-0.104080454689984	-0.00740230389796176
-2.93629144060858	-2.64917072641703
-0.578889870206566	-0.540155357611792
-0.246110668540166	-0.274251667004452
-0.670805584911549	-0.603103550857476
-0.295420550303701	-0.379968104873703
0.206838470754449	0.295849483160201
-0.314079207805465	-0.336770365467132
-0.00541891874010532	-0.022688026603074
0.566710314804974	0.525346746637937
-0.0664620980282953	-0.149905405613299
0.629486910401407	0.596707854841746
-0.0160581410161118	-0.0126466112642063
0.295249095709329	0.435926021022853
-0.0204971512125987	0.0944199717647575
-1.34284849809903	-1.12044539906103
0.00169705990145884	-0.00235154510379384
-0.869344650977969	-0.749824051916075
-0.205790883653504	-0.249954687988232
0.538651566352017	0.475474063373624
0.8843894883257	0.880744110722063
-0.303032359255977	-0.319936572518051
-0.740645072691966	-0.854182285508172
-0.0880970039559671	-0.105019709072031
0.201694717978023	0.13024040521759
0.0954467370232272	0.129947418306455
-0.908684840302777	-0.742321425130815
-0.0180455555300264	-0.0144837121472846
-0.465719994794919	-0.445995678988097
-0.485186705000715	-0.482276405166264
-0.566870482419514	-0.683400697906139
-0.13697470377053	-0.141583122276512
-0.37809703910877	-0.369063880935809
-0.0232832956366177	0.0576446502923232
-0.536256278752941	-0.477686204843333
0.701365216875564	0.680061560019691
1.5639964643301	1.49444306133618
-0.0687455935835865	-0.0218194830625861
-0.051000545973047	-0.0291419430034977
0.0746879085003505	0.033201453616639
0.462936857218383	0.384260311380845
0.102043189993048	0.0374412642040362
-0.19708951058096	-0.120502712750571
-2.08202211740709	-1.911155437273
0.763714722551971	0.739213331345024
-0.209714835966758	-0.107015449289283
0.261457259071215	0.173148052179356
0.643209539648284	0.704872914747809
0.61852390972497	0.553307533628473
0.304255724802677	0.290899718448833
-0.758951849328356	-1.01511279893567
-0.953504835665292	-0.93666664104825
-0.340559218129682	-0.369063880935809
0.0848640933779881	0.0802422194981058
0.532984181561564	0.490125714995281
1.08687520961044	0.986741334716484
0.559720786764412	0.482408269288092
0.58053992721393	0.588885581449095
0.306536872780469	0.318216233532119
-1.3429441471429	-1.25018641470706
0.164119268182605	0.154096161101217
1.44285385768164	1.30944953848964
-1.35842674682182	-1.10524100562811
0.522734004575147	0.476123524361869
-1.31006989598178	-1.0552706396967
-1.0189973100586	-1.04740126547023
0.202040356262804	0.22584814104529
0.0766523435021745	0.115771230367396
0.38933983691012	0.42864060724616
-0.0787818788050497	-0.153415497101954
-0.324588306285137	-0.374687549038326
0.00462809397183761	-0.0433514207947967
0.3902988976206	0.39383368539238
0.0966386637446815	0.0175026308022875
1.36713795989977	1.26576039556454
-0.307505592496916	-0.300162274132754
0.718058066559175	0.745693667668714
1.18177410638604	1.04774046340918
0.888737486340935	0.991399828238082
-0.074378545209171	-0.117418546445549
-0.138704606473304	-0.174184555014796
0.463567824177987	0.450016388840311
-0.933301449577005	-0.985899678480379
-0.382475465113708	-0.338755391040666
0.155336471759761	0.158515390664607
-0.268330668171364	-0.192938760082761
0.509339346643863	0.437350327788083
0.22373478173189	0.248182212263121
-0.0290026344275147	-0.0851281824599496
-0.381742655159599	-0.296107046367455
0.242376254091611	0.20342566678957
0.0349865497277521	0.00638744206110967
-0.0805557895347631	-0.0193604325562628
0.183758700008217	0.217026005055952
-3.1252283628157	-3.52592949678496
-0.827689031478046	-0.824488186636552
1.41907502432438	1.55222199070538
-0.84740592207253	-1.00454031337894
-2.65521487736734	-2.54030602352203
-2.38531365771799	-2.17243688874528
-1.30059591818466	-1.23180603836693
0.323763783236689	0.363712747901487
0.112326447545553	0.0249360039047639
-0.136677139879544	-0.169154807691388
-0.595850750790305	-0.696156225111345
0.419075024324381	0.371815491926587
-0.588548657862062	-0.695078838099108
-1.05487622987788	-1.16678911971739
1.35212823469377	1.40527605359025
-0.327255801693401	-0.267686672528757
-0.12924505510986	-0.191518943434049
0.04029097575357	0.0379149194826401
0.947690900352677	0.869023308394383
0.706858516549069	0.637517525248826
0.374790474618119	0.444663672004733
-0.176525770829699	-0.181246409502283
-0.699621935129297	-0.789413975094844
-0.120732043175387	-0.0995782465422624
-1.15807768832055	-1.20210951694165
0.144723196169908	0.218029326087448
0.18889439298207	0.229958445680331
0.071962793593117	0.0126019008629826
-0.193480865919295	-0.0978882765519955
0.397397479579744	0.453333974929816
0.299555898972248	0.295163393788596
-0.392223396258307	-0.327532686931918
0.0130044602756184	0.0534986094304124
0.058936011780098	0.0521743155575494
0.0382942159974947	0.109970413836583
-0.0213630516155257	0.0579423161586049
-0.530472520812986	-0.658961368322477
0.00493546584385846	0.095284454721319
-0.394694953858891	-0.441291429466834
-0.987162775294828	-0.934420285271552
-1.44381815334709	-1.38923340522673
-0.688882157337494	-0.63339028960757
-0.362210170637771	-0.543026986364182
0.0440718431030494	-0.0113518747642489
0.0818647738336407	0.11605480496572
0.415555692834824	0.541966807503494
-0.470056598341331	-0.37851213541937
-0.669586226650809	-0.782779344355481
0.179535809422316	0.105075022640457
0.0587370906810502	0.00572685102682963
0.125634164269951	0.0230542494407578
0.06620911585658	0.071962793593117
0.475733731233021	0.507658746745026
0.112101511903128	0.138107309608554
-0.267043630424375	-0.328734567052842
0.776763726897002	0.815024809301739
0.343997679317043	0.331520897067414
0.399789693590672	0.443456291516485
0.265360161012301	0.242831807785727
-1.2572748686953	-1.3421795439843
0.180456064458131	0.210207832269325
-0.564952358660035	-0.607478910068068
0.0649968485463452	0.162222230446267
-0.517698232776557	-0.464705879957229
-1.47820835036088	-1.49634548075704
0.85325198636936	0.838931614528825
0.380176499542722	0.316232738574688
-0.513427849481644	-0.436875039661956
-0.375821074251978	-0.47134035476501
-0.0601813371786205	-0.038958783046688
0.542875373696591	0.632457726479423
1.39233056331176	1.229442525149
0.424927674286188	0.439734602137285
-0.331707289551779	-0.226725651662546
-0.335546071418842	-0.370794342897696
-0.973058372040971	-0.956637721978871
-0.0707343817469345	-0.0461437017750141
1.20141840527145	1.09968750301627
-0.335828294638069	-0.362010219215315
-0.214955041668456	-0.163296200910269
0.569924944448061	0.420559402860203
0.330125497510197	0.314616590198513
-0.904830648568245	-0.76421912967244
0.171920409443254	0.1944991418416
0.374070507283705	0.504872118757067
1.29765564164423	1.34959533013197
-0.211973115904196	-0.298518364379073
0.103639154530684	0.184621515034082
0.594824453782011	0.617622696531886
-0.458295976715712	-0.47729500726525
-0.400226060853612	-0.40483458520977
0.579054594078028	0.628562682595899
0.123897678622206	0.0860272884490289
-0.774432286560529	-0.79317412396815
-0.475993554442627	-0.429106963781608
-0.687188173787912	-0.769295686387431
0.130123186733233	0.142245477940558
-0.0986506745843577	-0.0145286167104123
-0.354675998437707	-0.329197715739056
-0.345823458122039	-0.342561677297038
0.316232738574688	0.289290434275663
-0.0757724187398823	-0.120846753815754
-1.13501453934021	-1.15826522102526
0.351347304868777	0.377993326993195
-0.0361649692978521	-0.0343280287798933
-0.0666645899223487	-0.0542360768888262
-0.80465394165158	-0.775208043507319
0.0372519466413595	-0.0749458796881573
-0.526075306583843	-0.535063570878267
-0.0777937225609836	-0.0461437017750141
-0.160962126611694	-0.151934104596009
0.149292514625463	0.103914914576715
-0.357634419155027	-0.34170234969181
-0.3658251282374	-0.292514988032526
2.45779721756597	2.48905305132703
-0.325874017257292	-0.409046764812014
0.115544503929512	0.104356495175921
1.38468134338852	1.56527145822024
0.0990323760808757	0.0963132682634975
-0.938170692705301	-0.892450870255314
-0.525929496784956	-0.55129368009492
-0.463062977295326	-0.494578672416719
-0.261774551857495	-0.260585897301305
1.19138396457301	1.19935164463601
-0.558304864359283	-0.599116784451637
0.0894289515187415	0.0409586076789064
1.0999060984566	1.13306318226836
1.85047298624565	1.6548223834573
-0.746661994673894	-0.648203693102977
0.208941256408175	0.225045310919861
1.10596099919539	1.08149786036383
0.217097594025355	0.215668051977852
-0.425043224235493	-0.425737170292973
-0.519993057042849	-0.580209413893637
-0.104301273040694	-0.0655015487564323
0.237546517636453	0.269298455718155
-0.458420756053419	-0.415781887882595
0.106127321204919	0.145572494212139
0.202732459169284	0.0613301989773208
-0.17172688794793	-0.0995236286107431
0.059732608553988	0.0679830935657987
-0.30163843394489	-0.179207618911796
0.773657912836369	0.807153884811158
1.71331903064507	1.75721019052132
-0.328734567052842	-0.310779962736164
0.734946211495985	0.762205006726077
0.571217488503046	0.665747357665769
-0.706416486503883	-0.847100403606252
0.302945107727426	0.412401270278755
-1.41386297476921	-1.39200914145283
-0.622693748931801	-0.582860590272674
-0.438183335681043	-0.43297363384094
0.768275616671483	0.82131076022441
0.281498311132726	0.407379178678018
-1.82506840647156	-1.74738965943263
-0.282495925235798	-0.178748568454059
0.351152291627106	0.427709393848582
0.1073489661227	0.0524192506956775
-0.869023308394383	-0.709297756712146
-0.275396484603283	-0.219178824146527
0.854803593885818	0.803823814960027
0.0770151842911171	0.0562582341686862
-0.277283832511505	-0.150212175762314
-0.254300773397494	-0.165706487557304
-0.544241796895863	-0.430509045651217
-0.213532523259717	-0.229810977264007
-0.197705288602536	-0.145086977692144
-0.019814763052665	0.0145735259169983
0.584025588623434	0.577246058698652
0.00405783700744936	0.0310969696961719
0.0376306643299789	0.0699683850490271
0.601539150391777	0.690156995283929
0.447818661160664	0.307329300843631
0.0339052205538293	0.0806603632125867
0.232102383981909	0.193413065672197
0.391580948682715	0.327625021253921
-0.182765269574502	-0.154777893570986
0.312114475151294	0.30803489723264
0.366127737341667	0.360712774089763
-0.372736583431779	-0.281332264683789
-0.153415497101954	-0.132179091954427
-0.450138811528057	-0.393296258666326
-0.876801924968001	-0.737074530668168
0.00226422340210161	0.0454198372562427
-0.171211251815047	-0.218029326087448
0.0478374257855374	0.0118425274432471
0.1073489661227	0.190574971202966
-0.454074670644157	-0.788879458741951
-0.31069114087638	-0.325965999568745
-0.126912014409714	-0.289374984939203
-0.397940008672038	-0.3585258894959
0.551602896542232	0.508358206522414
-0.0648455527838316	-0.064593510247651
-0.460672936460625	-0.412176828681045
0.30434324006381	0.288277108172765
0.186352304653103	0.15131834597605
-0.351737594251955	-0.440213031799443
0.729088360589519	0.669180533504163
0.762707662432541	0.752763450493236
-0.50473325561219	-0.451979305094469
0.619788758288394	0.736363931411892
0.400881434944637	0.370590400897281
0.371100435579393	0.402524210129623
-1.22900079483606	-1.21709759402536
-0.825068406471557	-1.03654273988329
0.154034238454516	0.168130225719498
-1.26696331706642	-1.21176090261783
-0.257510535418225	-0.27523275435369
-0.917933065714887	-0.988429556402722
-0.210207832269325	-0.154839922348054
-2.2478746927021	-2.06783075407921
-0.297311031840867	-0.241163775253042
0.299729062643563	0.182038195468006
0.244201343026169	0.174508970120569
0.399027104313252	0.507658746745026
1.30513167201754	1.21161948468044
-0.3693687559795	-0.320935681878687
0.72723041344824	0.725611204449621
-0.196884445109973	-0.1444808443322
-0.319664486585437	-0.279096829186543
0.323032185705242	0.258769588974529
-0.36713795989977	-0.321390583441074
-0.381742655159599	-0.457921853664374
0.630784142589857	0.602407565961883
0.600499338685389	0.56019378860667
0.466227941615282	0.489991487059765
0.245881105774587	0.208239195987095
-0.82739706879014	-0.80910828307783
0.122053048370812	0.109467208072255
0.0525662781129492	0.090176630349088
-1.07376047895414	-0.950394387405027
-0.976336081802207	-0.844663962534938
0.247337056879028	0.315513707811266
0.282329496997738	0.339039708223916
0.0240170562874535	0.0264103765727431
0.0492944652261388	0.0482254919182748
-0.21402987486799	-0.207468238098692
-0.545765104251734	-0.618343517414213
0.245193144645577	0.257746330093406
0.0181361090086496	0.000347574633920912
-0.512720183556931	-0.434742656579786
0.0277971616209356	0.0594835150674328
2.84133601918601	2.73376830331011
0.351835221425999	0.288192770958809
0.592439150513637	0.521433504406157
0.00912859519851404	0.0323584359169888
0.198527686478529	0.339229356472303
-0.903089986991944	-0.822463500070138
0.742321425130815	0.726535727378654
-0.276790689594889	-0.277366077466188
1.36321131096563	1.40461401919086
0.00252624119701964	-0.0387213209149569
2.18581901895981	2.17901082358395
0.546375926408549	0.489454989793388
-0.403622856002401	-0.354479485094126
0.175028538876307	0.200383795518501
-0.431094585017121	-0.343231220733983
1.09103269958161	1.11210151190313
0.722620025332745	0.843450848668219
-1.38184726662148	-1.24267990345333
-0.251734427331259	-0.292941059372404
-2.3623101808816	-2.12831033431448
-0.357436562895612	-0.52753610339301
0.270511230820439	0.24214865631442
0.043927663004817	0.11690664142431
0.204885014369637	0.238372815438417
0.420559402860203	0.3257820544233
0.535361440904967	0.47729500726525
-0.165579296318467	-0.189565844077327
0.0111735929547242	-0.037772768649915
-0.362310180881599	-0.382894769497622
0.0955549589230903	0.225629040150083
-0.641684359917804	-0.737311655698303
0.165642887281595	0.15751557558843
0.0266412001136023	0.0308637664032875
-0.789949150124863	-0.858236769724212
-1.62196567754267	-1.54196680750349
-0.0023952125395456	0.00230788205827341
-0.522011023749111	-0.398048595866478
-0.911863911299449	-1.14146280243036
0.68277265082358	0.644165504115064
-0.202040356262804	-0.177766519761156
0.273354279759088	0.28525123927494
0.185819018959813	0.106404666180117
0.856048883576036	0.743522793758323
-0.307329300843631	-0.210419287835575
-0.374276090474244	-0.355462942221593
-0.258139605934737	-0.17986424812957
0.356646038023137	0.264720551939543
-0.146362618041406	-0.117646253611286
0.1254022312968	0.11975822410452
-0.435807539373802	-0.575608445589722
-0.579714115058082	-0.488651484509787
0.891096872332687	0.679023322657176
0.859806321421369	0.888065723667319
-0.28424728317714	-0.34170234969181
-0.0251660449514599	0.0283531179356933
-0.142607189079099	-0.115034801799267
1.71197446461164	1.67468962828894
-0.517555208081735	-0.556737012541305
0.0398147233953891	0.00992766530784696
1.36592597451253	1.423313194799
-0.0083309926200515	0.000782434469896426
0.768785352037399	0.717831221695358
-1.15889091553185	-1.19517932127884
0.111595832262953	0.0531548860393769
0.125866221172028	0.106737714112009
-0.660946264290861	-0.611188586526476
-0.412064651363644	-0.335828294638069
-0.0568518706414371	-0.0434474080826011
0.573814174755489	0.517126416391246
-0.0301649069242026	-0.0185891598341118
-0.997833938243492	-1.10707101764479
-0.114978205137702	-0.0693565589578356
-0.403073185657029	-0.313631896526964
-0.442613117940493	-0.508078287413849
-0.908333042404315	-0.973058372040971
-1.08365134772454	-1.14381507327283
-0.150519162756014	-0.0502685476842929
-0.487449007095789	-0.465593100862123
0.25328797748334	0.222138375823758
0.163422725159351	0.205790883653504
0.149537567238483	0.191856574238509
0.262886905694039	0.293452897359643
1.13024040521759	1.16462654752999
-1.13194363817696	-1.21048979590975
0.673254620434678	0.876801924968001
0.632271453913024	0.580870692258024
-0.862329462763245	-0.677573947594047
0.126853848671744	0.108128169554416
0.368860749743189	0.489454989793388
-0.238824186844269	-0.146910470148134
-0.180127178049454	-0.135014539340206
-0.280502983389418	-0.205093893483196
-0.116679321617025	-0.0921588574170554
0.141823862017656	0.145815456166393
0.0501222959631252	0.0388637826127747
-0.542420853004237	-0.520136886976902
-0.563678299860267	-0.654822383457296
-0.88672530753565	-0.895512888687605
-0.33856594960608	-0.243287839835228
0.332453660488484	0.392009141452825
0.139422448755584	0.0951222330365954
-0.128719027142027	-0.17470373556904
0.389126999619948	0.439615077027985
0.0579423161586049	0.0770670434447883
-0.356744774975228	-0.272621430548511
0.064593510247651	0.0985961731747482
-0.580044251510242	-0.827689031478046
-0.0267797531477662	0.00331324439982852
0.210207832269325	0.273680387889225
0.466609291982449	0.465339424171556
-0.301290650557413	-0.321845961989563
0.681310730052254	0.590574131328557
-0.132002489655049	-0.131179293802483
0.24123945609002	0.16902660267735
-0.0956090799876383	-0.130709595790602
0.666754301038037	0.814174640387038
0.134836780493914	0.131179293802483
-0.462936857218383	-0.379239510005794
0.255394124585761	0.261933285222531
1.36101184065632	1.39083262569798
0.3040807471686	0.293026323823822
0.171082438383314	0.17947015147648
0.00961674109376644	0.128485441291618
-0.646083769079637	-0.728158393463501
-0.446723953862901	-0.377993326993195
-0.237921912665361	-0.180456064458131
0.126737540561273	0.149782758201611
0.509479690636651	0.440811810995225
-0.109970413836583	0.00502332635030888
0.0171410576879248	0.0841254971423085
-0.207748428096736	-0.103198302335078
-0.157016529877783	-0.224171185535388
0.415329615535651	0.459670525209126
0.158265221025257	0.122743866886414
0.479385478121764	0.478731124401615
0.0950141189006367	0.105628546143762
0.172889312533989	0.190642329788894
0.151564544668529	0.114638779968488
0.97061622231479	1.08751223866768
0.221921138062545	0.163802519221075
0.540456741719587	0.524474084960719
-0.324955264044107	-0.271321633149086
-0.0890555942500211	-0.0919977988274463
-1.26344415283736	-1.23537560214902
-0.0282140621208856	-0.00643151721027255
-0.34640161815671	-0.403292970318554
0.0183625753442309	-0.0303045888815267
0.297483302561849	0.250572900878251
-0.597051170655595	-0.660151216962363
0.0117532766246216	-0.0438315695246367
-0.104522203724285	-0.0820745779352589
0.206279443186477	0.111876692702092
-0.110978577904775	-0.13353543402826
0.280917426098514	0.237246435066626
-0.815876645760329	-0.835052627378158
0.636388020107856	0.75300930075845
-0.0931264652779296	-0.0854981771726859
0.196747788569543	0.235674394374016
-0.485850865524563	-0.559720786764412
-0.0579423161586049	0.0123784178745162
-0.294307303462297	-0.334325219006107
0.664341547710698	0.574628833561059
0.648783654660658	0.621057301386563
-1.05675287486214	-1.03077052013736
0.0639388833900115	0.0678815279708776
-0.624336386039115	-0.510182091698549
0.06620911585658	0.0768596439747993
0.509760514753713	0.582196277360119
0.97469413473523	0.978397283971758
0.204258979130756	0.302683458267617
0.751781438809925	0.803547458296611
1.10601643278815	1.03843653763793
0.756713853916554	0.760450279159527
0.19456711186786	0.154777893570986
0.576918041702769	0.701583619938705
1.28541879116047	1.36191027801549
0.865822892423234	0.848323769152952
-0.852323675758901	-0.750801642608887
0.0386738440652891	0.0301649069242026
0.852323675758901	0.838332587562264
0.424465781680136	0.286341483791644
0.0429197403421001	0.049002666011195
0.504178246614094	0.442372511573173
0.180127178049454	0.148008252037843
0.0756173227980269	0.056406567231631
-1.40505526330492	-1.36391348489693
-0.0475950604229756	0.00222056913439604
0.789146634685107	0.761201437286083
0.254222782110241	0.13123804178795
1.60397510339141	1.55299710153384
-0.515130967279598	-0.473144012874125
0.336864685042246	0.31695296176115
-0.895171596346345	-1.01068369501005
0.59159042153157	0.624519285381428
0.626720106722504	0.602581457648652
-0.137153340017061	-0.0979426891915334
0.160962126611694	0.235599677043612
-0.996108833763089	-0.925915310971756
0.300162274132754	0.26082336808927
-0.767512133647014	-0.65777477063921
-0.882066164960359	-0.84496777120903
-0.351249787301981	-0.279179418229656
1.54836705254301	1.48664920119404
0.39040559077478	0.375408540873152
-0.0964217063369456	-0.0593341275241712
0.149476291121006	0.180785200117616
0.267767119779502	0.179995693191682
0.148497047229455	0.20929271267232
-1.07376047895414	-0.920456992597094
-1.34428545038129	-1.41861931129001
-0.0292812962798107	0.0348924141509442
0.217957583379446	0.230696539810918
0.328827157284917	0.267123958637293
0.617082864912469	0.640543979879013
-0.928486194904911	-0.939679971311715
-0.885055584287415	-0.782252926737206
-0.286257521590917	-0.259163792942689
-1.01596801972882	-1.06585518820752
0.941573975542995	0.904133546521457
-0.231880105815203	-0.221053272031383
0.0571489934456626	0.103308473437116
0.141162148571415	0.092427421201449
0.170889289844705	0.267123958637293
0.0928036897283983	0.0387213209149569
-0.330311291943792	-0.283495836226783
1.26384262472687	1.43344466911695
-0.272540079142091	-0.344573412254081
-0.123147352398657	-0.139542204576529
0.133949075990725	0.111259039317107
-0.196201592010326	-0.0871936073387077
-1.75055703855742	-1.71197446461164
-0.0380097125599352	-0.104909103065601
0.35991626862688	0.472756883611911
1.26336450231318	1.1438755557577
-1.61654370347525	-1.56719099496683
-0.278436681642519	-0.230032198670558
-0.36713795989977	-0.301290650557413
0.141222262694551	0.191451448759595
0.43297363384094	0.387004343967652
0.304518323509803	0.321937095025655
0.512296136836274	0.475603877896158
-1.03451607575486	-1.03673174847376
-0.57154122648442	-0.374378918575092
0.630413109263656	0.697885623043799
1.47873112440161	1.3841551171253
0.795337488251781	0.933674074637962
0.158077688320549	0.139302725947961
0.842845560093718	0.822175028135318
0.0607803641451818	0.0842836620540062
0.11941504393502	0.143150321274828
-0.335452037753453	-0.47134035476501
0.601365675461608	0.617082864912469
0.339608901597533	0.295077708776598
0.177831920631982	0.0890022836893572
-0.247413821259591	-0.230918212881781
-0.906578314837765	-0.942333896090171
0.37706103078851	0.408156588775216
-0.0282140621208856	-0.0666139580969456
0.0376306643299789	0.0516359440116307
-0.093718844227847	-0.0633857380247887
-0.383734594718292	-0.306360973838452
1.22271820832899	1.43215054942689
-0.344957658668798	-0.302683458267617
0.317043073698792	0.332827327521132
-0.333762904104196	-0.271646217978772
0.925549281045409	1.05868737463934
1.33404397054604	1.47638358094563
1.28149831113273	1.06153031163235
0.0877247895011876	0.0309103970450785
0.125170422120278	0.207538268653049
0.0801377464444619	0.0394340971818023
-0.504455662453552	-0.423658649794207
0.432150549426893	0.405386490839902
-1.52114503247134	-1.44977164694491
1.17269535891027	1.14014147951901
-0.678815972697686	-0.756713853916554
0.231066057813219	0.331241458249042
-0.597394758080085	-0.615825861192967
-0.55206713440782	-0.624885315307775
-0.943857737940948	-0.924088238517223
0.143271109617117	0.149905405613299
0.512437439743622	0.491470281028713
0.17940450345551	0.196338076763776
0.61636413163812	0.632830511465319
0.00828672428691055	0.0580912256344005
0.814741234703415	0.61475131759678
-0.583026827396964	-0.574955125448611
0.681310730052254	0.548060130634897
0.738737131207507	0.609241471261283
0.0641905461900671	0.0487596496756597
-0.352323686759129	-0.351639989019068
-0.491201034596095	-0.435215615496013
0.59328954139021	0.680477550934546
-1.03151705144606	-0.998266287190999
-0.183162369097965	-0.137034241022237
1.20600019901553	0.96818772866963
1.58469270777443	1.68951910853732
0.337242168318426	0.303032359255977
0.417255034308723	0.416687848016922
0.19962664510865	0.221414672137038
0.145390361904205	0.184488662637236
0.504178246614094	0.51427857351842
-0.23455498190985	-0.312292720375181
-0.496345480757041	-0.514562518923699
0.59328954139021	0.590404980603184
1.69186262136196	1.67716072731368
0.575445023393287	0.557990840859048
-0.33639329187548	-0.417255034308723
-0.663540266151471	-0.557520230935551
0.48758245139916	0.356744774975228
0.673254620434678	0.598254917762937
0.0799288757024759	0.103694292533919
-0.201832940284061	-0.171082438383314
-0.0902835467656554	-0.0599319862606474
0.385946894012781	0.372326968233384
-0.865504144165326	-0.838033383635925
0.12010167566999	0.18949865223347
0.605723473232179	0.540004743952609
-0.0118871597316481	0.00401400208620062
0.149292514625463	0.156580334795082
-0.151072286772922	-0.185020316239243
0.0625824185228622	0.167044249395402
-0.0664114898033469	-0.102867956617906
-0.63339028960757	-0.643400564275029
0.253599355508439	0.193955764251912
0.461551948289783	0.469416140354882
0.33837659077077	0.270106596036762
-0.0104167106889949	-0.0331545763450836
-0.42033070644528	-0.346787486224656
-0.00957234151473649	-0.00744648216786438
0.0922125568893838	0.0636370804022555
-0.894489815230026	-0.845576026885353
0.665948559653108	0.691862621361961
1.33488826292495	1.31291715539563
2.7867479478036	2.80548565811753
0.196406335228655	0.132179091954427
-0.14466259553046	-0.136439235473757
0.228633029142219	0.260744196731489
0.0664114898033469	0.0450824462650413
0.00305075150461883	0.0281213829737342
1.30618514611058	1.24572813131654
0.114751892218614	0.193141970481183
0.231509894828755	0.19375217280421
-0.118672415899449	-0.149476291121006
0.00757904394797582	0.035033625168902
-0.465339424171556	-0.448550002027125
-0.0929112549257044	-0.0967471831060415
0.711527199400217	0.767257937279263
-0.443818153347089	-0.278024598414047
0.0678307540792077	0.110866444033276
-0.145329668104665	-0.153910419642016
0.00638744206110967	-0.00837526546599465
-0.90274269030658	-0.868381335650874
0.37294153599901	0.359518563029578
-0.575118363368933	-0.454445492765935
0.0177287669604316	0.00563884809199899
0.30715308072277	0.367441485467328
0.0562582341686862	0.136736636349519
-0.217026005055952	-0.405276053590253
-0.172695358910265	-0.146849563552157
1.49648168727593	1.46648213798303
0.438064236686219	0.50251746263263
-0.777543663320753	-0.689944262249109
0.628378072823979	0.785951320588058
0.0587868124146787	0.0590355065072006
1.49770947208523	1.2901366825596
-0.185020316239243	-0.159204101152906
0.301551461984671	0.295334814545471
-0.00344455036663472	0.00182787806055929
-0.202524712462666	-0.3257820544233
0.0894289515187415	0.132886220168023
0.439854160150952	0.488250288655017
-0.30971529748737	-0.24649354300903
0.150150804394742	0.23284413391782
-0.73969005420508	-0.767003889607846
-0.119015009513247	-0.322940822607839
-0.0425363842700687	-0.093718844227847
-0.733298033115912	-0.657182685364267
-0.722390785695909	-0.752272167090277
0.0796679284604107	0.140141479519007
1.63004239265395	2.11633856484638
0.110026361596004	0.123320389580799
-1.44867201199615	-1.74304184743907
0.885722703438414	0.794795636051855
-0.226213555018806	-0.182500738132242
0.0128702323401029	0.00691663930193803
-0.121420761937781	-0.0639892042847904
-0.712646227285254	-0.718058066559175
-0.0464819185550074	-0.0253501655612779
0.27703719105751	0.213958789757446
0.0544329465576115	0.00992766530784696
-0.518414063632378	-0.547140664204148
-0.406271001292089	-0.489053051327027
0.488651484509787	0.462936857218383
0.0863450649133801	0.151564544668529
0.134481480925226	0.161402747183344
-0.1444808443322	-0.167171870460647
-1.9515581964496	-1.57626275001767
0.504455662453552	0.429807438904274
0.44454278279535	0.529442514782726
-0.051587034221399	-0.0950141189006367
-0.292429823902064	-0.274578449925741
-0.0700704399154121	-0.0722704402283455
0.151626116155398	0.160396270529163
0.722849386036203	0.761953896871205
-0.564633493387339	-0.73471037413917
-0.612432220582811	-0.697885623043799
-0.516270100999976	-0.494850021680094
0.36441573368877	0.452840878672582
0.836838625022982	0.834458923277627
-0.588211995456131	-0.543633966870957
-1.110026361596	-1.26050676921839
0.203009609454314	0.192194467729375
-0.276790689594889	-0.248489949729959
1.21467016498923	1.23634742943547
0.467118280592603	0.559720786764412
-0.185619205530062	-0.170567566382401
0.90031935889075	0.773142429711276
-0.30715308072277	-0.357337668557965
0.156891858000393	0.135845043997974
-0.221559316428767	-0.132591443477209
-0.111259039317107	-0.125982296137814
-0.0478859150930074	-0.0849697097408392
0.606951533583222	0.705533773838407
-0.432738307646126	-0.374790474618119
0.123782159408358	0.12627261935332
-0.188023055663046	-0.190911868653654
0.156269034887908	0.151872489432125
-0.232621475885819	-0.101823516502323
-1.6267201067225	-1.72514967998334
1.10997041383658	1.15577141869837
-0.23381030668984	-0.203495048446704
0.120560034004783	0.0788339493622613
0.527828853307637	0.57577192930402
-0.436993812938206	-0.43356250780493
-0.069152808317503	-0.0221849739168133
0.824198367151721	1.01381070026318
0.0976706941416813	0.123378083965727
0.376027487983004	0.445995678988097
0.0448897690294482	0.0436394463266779
0.500863005462617	0.501965276312973
0.500450374094851	0.505706231334667
0.00687251489428989	0.0138555352894794
-0.26082336808927	-0.287602868593285
1.39115317767359	1.4185054577091
0.225118234181204	0.252277537964492
-0.190574971202966	-0.270754192774693
0.341225679155643	0.360115258083696
0.0155176935977373	0.0366372338962638
-0.029746130405213	-0.0496351456238769
0.298173069602861	0.313185045492683
0.611011214875286	0.413975617613024
-1.24802842526367	-1.16133977401106
-0.133949075990725	-0.0968014529570216
0.99481948749622	1.26240983371428
-0.553929064298995	-0.651695136951839
-0.220981028085129	-0.291069464193384
0.0759275700896372	0.0883630668705579
0.123608938180812	0.344861565188618
-1.50003813440381	-1.22701854965504
-0.521289244487241	-0.649751981665837
0.809668301829709	0.839531468880963
-0.054679159207725	-0.0839147001562973
0.492819022739759	0.422508200162775
0.960982678002588	0.880084589742009
0.249106079617875	0.296364762416104
-0.0346101297848777	0.0618306536096797
0.517412230473232	0.48758245139916
1.19955787866374	1.01072820835831
0.00771164620290752	0.00603500180488109
-0.688246138944246	-0.668167955563751
0.504594436853807	0.554863031286696
0.122283199135023	0.107182175690424
-0.125112489153888	-0.109020403010311
0.0703767484847596	0.11924355548979
0.999565922520681	1.06884736147671
0.652279782965962	0.605023280445436
2.5708939916673	2.60589869795996
0.156642621562044	0.134008199873725
0.789413975094844	0.83654044823001
-0.0409108856326078	-0.00243888436641167
-0.494443061336178	-0.624702261782661
0.0262258060294197	0.0737090131151366
-0.80910828307783	-0.634324859544082
1.04484161307421	0.962573502059376
-0.0238334998680248	-0.0161032086736942
-0.697452627512514	-0.737074530668168
0.182236367719632	0.0723217358620085
-0.473144012874125	-0.461426266193144
-0.0654510523338531	-0.0534986094304124
0.313989708684714	0.395018370392568
0.71669877129645	0.59074334796109
0.84863014975254	0.868702203402377
0.10132965703447	0.154034238454516
0.627824713884936	0.610656688747922
0.0630843190547461	0.19456711186786
-0.00537494623139533	0.0529585947447797
0.0125571950641987	0.0176835303079348
0.107015449289283	0.187554597127244
-0.274333339685821	-0.21034879120659
0.195996945270387	0.231139999157043
-0.397831448621003	-0.282163132513074
-2.97469413473523	-2.83773438570198
-0.743041847439068	-0.822175028135318
0.696156225111345	0.719649306953994
0.247030134970916	0.14563322195913
0.0486139051197072	-0.039006291057664
0.17789733135308	0.228045251036051
-0.317674381332193	-0.286089645871045
0.653842697767992	0.7956086680807
0.65856547542186	0.557363474217768
1.11975822410452	1.40406309373083
-0.762959208620809	-0.828273546346769
-0.340178841944295	-0.298345682674252
-0.882397308309916	-0.76421912967244
0.615467384505751	0.722849386036203
0.65033401590337	0.629301907424423
0.00841954282566018	0.0610302027771098
-0.0741724253752577	-0.120273503360423
0.0515381299387165	0.0344690563771395
0.500587874327725	0.611366030648211
0.382265964635982	0.410385459368734
0.176721443048329	0.292855811657555
-0.0950681726043474	-0.0763933569825409
0.18889439298207	0.259874263034269
-0.07727454200674	-0.0580415834691864
-0.265920592719406	-0.25649023527157
-0.788612447063141	-0.729088360589519
-0.525055664534612	-0.469544156415324
0.372326968233384	0.35359627377693
1.33847125986802	1.44466367200473
1.5708939916673	1.40938105179342
-0.328086987558413	-0.200039472594016
0.420559402860203	0.640164517660112
0.192871044407578	0.220115036807356
-0.903089986991944	-0.757210190521323
0.194295295566136	0.13123804178795
-0.832682665251824	-0.857610533881164
-0.139063379299906	-0.132355766096902
0.0484196550966082	0.0408631688296259
0.320662969479206	0.355955507185251
-2.17659098510746	-2.08265206237223
0.184156709336733	0.20866029603486
0.179076412118682	0.0796157578216425
-0.465719994794919	-0.464705879957229
0.0366372338962638	0.120044414877251
-0.0617305165370887	-0.0808695861393856
0.0305374920253631	0.0963132682634975
0.308211475597302	0.226725651662546
1.20162562331844	1.09189045960745
0.297914278564175	0.388064374959877
-0.446359663768646	-0.43486084803021
0.738975166007603	0.742801573860655
0.0630341028921298	0.0459022795208104
0.109970413836583	-0.00952794647438061
0.344573412254081	0.38668683854454
-0.0196784139912436	0.105407052077045
-1.2194666746836	-1.13602321609561
-0.188223978397096	-0.217312431765034
-0.161528720928071	-0.239050048589103
0.966978555317089	0.9931062920521
-0.0923199757575801	-0.0990323760808757
-0.236572006437063	-0.228265574613231
-0.0419619839016631	-0.0467236633326956
0.879097182385473	0.99439055463972
-0.855114581712858	-0.905878404159439
-0.0734003460929725	-0.0988142198628497
0.104964402547677	0.104025267640935
-0.320208829019646	-0.227238352855968
0.101988261202498	0.0556654080292179
0.218747405751544	0.282079974163006
-0.257353410061264	-0.17470373556904
-0.439495584804943	-0.525929496784956
-0.0601314555404903	-0.08873582900163
1.09124698081547	1.18203819546801
0.240861183718833	0.332547047110046
-0.181246409502283	-0.152612448972605
-1.08186477383364	-1.00069542766165
-1.50265561898242	-1.35783236559505
-0.57218942732401	-0.478338984887927
-0.316412682427233	-0.303206914918256
1.70907544061725	1.85263289220621
0.480697150764571	0.326702560240364
0.547600154088558	0.410497203736236
0.109355463704752	0.0610801877552283
0.239125361947811	0.194295295566136
0.229589868486094	0.241088107602027
-0.204745817419117	-0.244125144327509
1.10100072911021	1.01963297381522
-0.276462238467943	-0.219682687859849
-0.226286674722978	-0.245804611810162
0.239652921470094	0.288530218125672
0.313631896526964	0.307417437725091
0.0193150256366853	0.00555086298596401
-0.240407691354025	-0.397397479579744
-1.09501411890064	-1.19260028724051
0.20950372303289	0.256411849840096
0.972650392225244	0.87942606879415
-0.255315936723114	-0.243820483156191
0.348625056086957	0.379239510005794
-0.283245642567303	-0.219682687859849
0.769295686387431	0.82739706879014
1.76751213364701	1.81758534756545
-0.938547520912807	-0.960585880823863
0.109187901044876	0.0616304025481937
0.635073966210024	0.680685695909488
-0.0996328713435297	-0.217312431765034
-0.112607781028153	-0.135192370973853
0.327163545828603	0.332360293943589
-0.0535477349869269	-0.0495864606306189
0.510885630621081	0.548520594875138
-0.143331516388465	-0.121420761937781
0.17308335281508	0.21084250808856
-0.333482019445119	-0.441411416891801
-0.498803757972911	-0.535361440904967
-0.0181813928293364	-0.121133663043275
-0.260902553882525	-0.162664131984985
-0.377268034835281	-0.534319788401722
0.568636235841013	0.514136670402665
0.540909210399414	0.535957794561189
0.651889931519762	0.643591672961019
0.357931372658496	0.370488465799547
-0.0180002858701217	0.0259490972071227
-2.04963514562388	-1.93516778026143
0.390085589914002	0.327902142064283
0.167938385409273	0.198596289982645
-0.0425363842700687	-0.144905048841378
-0.0943659986730453	-0.110642263111068
0.320027305722581	0.316592700867905
-0.372736583431779	-0.270754192774693
-0.0543837207732682	-0.0215455666347714
-0.307417437725091	-0.292855811657555
0.514704561273911	0.837734385701978
1.29447838657733	1.26129869956529
0.533280628318401	0.583193128177056
-0.0917295005042761	-0.0609802235513335
-0.14563322195913	-0.0946359312331077
0.0643416138993659	0.0510493897544518
0.358625054807874	0.334606649720288
-0.0238334998680248	-0.0338582672609674
-0.533874129581801	-0.478338984887927
-0.3257820544233	-0.29183414214446
-0.144238627660052	-0.0985416786038876
-0.313006433735321	-0.283495836226783
-0.380176499542722	-0.527975302299719
-1.40099076017666	-1.37685412536206
-2.77211329538633	-2.88306035344924
0.539402811102399	0.47755576649368
0.4565528199183	0.498940737782249
-0.426084559578449	-0.374584647845592
-0.819874124835946	-0.744004273277598
-2.79236563261104	-2.94271435558179
0.397505931192719	0.332360293943589
-1.36141091670728	-1.45481663178459
0.0824944904474534	0.0433994117868233
-1.86232946276324	-1.82739706879014
-0.252665890384095	-0.332173621049289
-0.680893940690224	-0.617802789622546
0.0147532091971383	0.0248900103138389
-0.184289460211037	-0.214741366642299
-0.42033070644528	-0.459420283495546
-0.184090349113225	-0.256803918551299
-0.281664421091493	-0.31560352158098
0.639406586434751	0.682981898951889
1.44563199900991	1.32827191176044
0.681936665037238	0.844360366240224
-0.589897923357139	-0.654234306885512
-0.999565922520681	-0.857923538926715
0.399898744308609	0.574465779501736
0.0526643240512601	0.04474531717982
-0.790216985151485	-0.774432286560529
0.0907649966316926	0.156082361993608
-0.177047759452518	-0.316052869248488
-1.16992483357025	-1.09745322068601
0.745935547085662	0.875169850586141
0.141583122276512	0.183559832043861
0.0722704402283455	0.105739335553012
0.270025714300444	0.3693687559795
1.07032568205141	0.91721462968355
-1.2929410593724	-1.26074419673149
-0.237997030624885	-0.306800854846283
0.283495836226783	0.244048958995868
0.874518734299406	0.791827473332878
1.83624247601804	2.26153656053805
-0.786747947803603	-0.874518734299406
-0.128835867197051	-0.152550737500827
-0.299902295386946	-0.245804611810162
0.337998120610083	0.476904161747432
-1.47095482923423	-1.39880946738467
0.0956090799876383	0.124302238019792
-0.137332049771412	-0.0913541610928867
0.143331516388465	0.164372833790102
0.206558867022336	0.273191317475036
0.160019442321657	0.143271109617117
-0.643974142806877	-0.678194516142461
-0.701146923590293	-0.680893940690224
-0.687611050629408	-0.684029654543082
-0.858863909879261	-0.897566294318664
-0.882397308309916	-0.797784224198869
-0.139302725947961	-0.18369240056806
0.528121800692709	0.367643953760927
0.101439355060288	0.139602094872687
-0.894830572000668	-0.923723744595782
0.281000362121282	0.259163792942689
-0.498119506244941	-0.446238301609996
-0.346787486224656	-0.389446294682905
-0.0615803542068069	-0.0437835307566099
1.9931062920521	2.0589360117801
0.363411816270158	0.324221658325915
-0.0916758607238209	-0.144238627660052
-0.0945279380752957	-0.113960724433558
0.218603694803209	0.210771942732665
-0.840733668906506	-0.850165303284215
0.0112181565463597	0.0434474080826011
-0.127843727251707	-0.176330186731864
0.0826520623722284	0.138286412428566
0.235002400715119	0.149782758201611
1.38007228970853	1.31309573043182
-0.245345930744568	-0.195043200142508
-0.128602218512516	-0.144238627660052
0.18369240056806	0.251734427331259
-0.246876755318287	-0.292941059372404
-0.0557147793112472	-0.0324520237811379
-0.146849563552157	-0.182302445236976
0.180785200117616	0.236572006437063
0.379239510005794	0.497572880015567
-0.568958054664115	-0.44057220024051
0.244582537189064	0.358327626775313
-0.25212229418021	-0.185619205530062
-1.24710684511541	-1.19483909840057
-0.304168227173308	-0.253054590384895
0.625434939277235	0.428174750959171
1.00030411258916	1.02636422658259
0.213603538627696	0.16500739626697
-0.247951552180562	-0.278024598414047
0.385946894012781	0.391367010509963
-0.45979570015794	-0.453580733164808
1.28802414564824	1.45518808824222
-0.18949865223347	-0.280502983389418
0.35261702988538	0.414652088905409
-0.0943659986730453	-0.00502332635030888
-0.272946988646143	-0.382265964635982
0.360712774089763	0.190238334892875
0.177178354696895	0.242376254091611
1.52812180069271	1.46318913400846
-0.954677021213343	-1.09625905937846
1.29047564412366	1.25453483132927
0.0470139348029446	-0.0178192544035974
-0.5655907924125	-0.377475137596432
0.187688390868876	0.111932886592563
0.280585840297407	0.28433085759901
0.0638382590888424	0.0248440215933106
-0.603451962012868	-0.556580538217183
-0.0121997142481276	-0.0696623642622699
-0.260902553882525	-0.208169052325164
0.297397158659573	0.266722466067418
-0.102867956617906	-0.103418672494267
-0.680477550934546	-0.647817481888638
0.0466753036108147	0.0396719494698569
-0.200383795518501	-0.296364762416104
0.188760227246711	0.273028416317123
-0.349886835556429	-0.309981219211305
0.199145508496439	0.361311113309877
-0.320662969479206	-0.226213555018806
0.176069544874436	0.154964006486585
-0.826522356547005	-0.605023280445436
8.68675834285712e-05	-0.073914913074856
0.609418121449565	0.602755418989614
1.16832215080853	1.08370400543687
0.202524712462666	0.222065951162221
1.63827216398241	1.71737788712194
-0.0387688029553369	0.0343280287798933
-0.145147637582166	-0.0479344098149497
1.0706321707599	1.16291684917681
-0.593971055036385	-0.664542099310616
-0.0364010374027586	-0.207818503850321
-0.0376306643299789	-0.045275209020937
0.621057301386563	0.510744831630739
-0.150764908685277	-0.110474203328809
0.439734602137285	0.298345682674252
0.946153573147747	0.862329462763245
-0.787812395596042	-0.692717952966654
-0.102208018060775	-0.130650919240907
0.230844309285601	0.382370702242158
-0.172501491866541	-0.188090019579901
-0.0333890133180656	-0.00806545028105216
-0.0965301714928299	-0.153601026965325
0.176199846250122	0.197499932235607
0.441531437476205	0.377371573870675
-0.453951133598266	-0.476643793345207
-0.290730039024169	-0.329661358872558
-0.0740178996728968	-0.0449860969619499
-0.437588167050273	-0.316862868516993
0.206628751081044	0.249491605148654
-0.133712660915805	-0.139063379299906
-0.0726809750403439	-0.094851998143984
0.191653964259605	0.198184831418563
0.585193720498987	0.660151216962363
-0.767512133647014	-0.617622696531886
0.0753072969798142	0.128952738694501
-0.120388092934149	-0.166279309555367
0.238222462491822	0.223662090379825
0.0411495483203217	0.0413405729470668
0.331241458249042	0.407823242604133
-0.411392195257313	-0.508218224415834
0.332547047110046	0.57856060977995
0.622693748931801	0.551757587365561
0.73849922680172	0.772884917410875
0.207748428096736	0.223226197587893
0.238974748288627	0.227384950150829
0.109020403010311	0.045468057373086
-0.00353210973828276	-0.0251200269930695
-0.577246058698652	-0.603800652904264
0.0311902860871418	0.0249820023671172
-0.45979570015794	-0.521145032471337
-0.879755204453635	-0.782252926737206
0.125808195320929	0.0744816418225699
-1.18990195931886	-1.22922160383085
0.264480941184829	0.444301105281099
1.88339225601175	2.16698045292347
1.81872822844054	1.68909437062386
0.690156995283929	0.697669071315601
-0.941194513324093	-0.878440155812499
0.168578182934978	0.201142268252514
0.398048595866478	0.404944910240696
-1.30953810675382	-1.13112055376291
0.259242676692229	0.327348077159998
0.0869813162520398	0.12010167566999
-0.0217281583893648	0.0326392600340503
0.0550733900137844	0.00134840400162653
-1.29413628771608	-1.29328221766324
0.652474840001311	0.498803757972911
-0.792365632611038	-0.895854449445992
-0.363813104801276	-0.226652458019177
-0.143754599209946	-0.0841782123796013
-0.312917155395629	-0.218244625347531
-0.465973893943865	-0.560825260156532
-0.0965844142309137	-0.0399099320950805
0.253443638589631	0.280088935801661
0.470056598341331	0.332080314682639
-0.0271032155634556	0.0460471167680769
-0.187153463032929	-0.19456711186786
-0.122168108507106	-0.110306208555815
-0.9051796196452	-0.997833938243492
-0.527828853307637	-0.540456741719587
-0.0633354869999246	-0.0583891978463662
-0.259006068415114	-0.216024996587329
-0.168322150808533	-0.123493495734119
-0.248643900274606	-0.240483240537812
0.737311655698303	0.783570169123749
-0.0110844794873133	-0.00126128374418228
0.14898639317633	0.174249418651972
-0.477816682381314	-0.446116973356126
-0.356448631437055	-0.345630909024714
-0.183361055101539	-0.177962751927415
2.49852992789959	2.39566592689709
-0.751536282448968	-0.731422028117157
0.0850753517948515	0.00939478857608055
-0.931072388317928	-0.837435593476981
0.155771418698372	0.205651396103917
0.460046158343603	0.466863711721361
0.748848656824645	0.969805214643249
-1.04934311749549	-1.02969962459782
-2.24382048315619	-2.14575470293388
0.733063088840827	0.579054594078028
-0.00935041168114558	0.0276582836742519
-0.0728863880662394	-0.0668671762732657
-0.0141246426916063	-0.0374886064924031
-0.226652458019177	-0.206768552943479
0.203217588298692	0.295592072613159
0.188827304933446	0.162664131984985
0.489454989793388	0.456304367690755
0.454074670644157	0.389978975335855
0.65816994307949	0.555330769061475
-0.194907121657327	-0.13335827943396
-0.243439956993317	-0.216739767127051
-0.138167002342055	-0.222718208328985
-1.4943074925878	-1.75276345049324
-0.485983819599351	-0.433209087618408
0.0423448330565088	0.0223678347540005
-0.226359806739974	-0.228265574613231
0.347077112432058	0.213035740564267
-0.49607319580649	-0.502241281712732
-0.0510493897544518	-0.0894823144827336
0.0539901152342351	0.0228710994193178
0.926281649653877	0.982549270489464
0.595850750790305	0.503901007867429
-0.301551461984671	-0.193413065672197
-0.321937095025655	-0.250031916490597
-0.690795820329592	-0.585026652029182
0.0340461108979371	0.0512936910951479
-0.0369208393581729	-0.114525697170843
-0.514420523015321	-0.474436941729933
0.709742730605482	0.455807889234967
-0.391367010509963	-0.373659632624958
-0.346305204684918	-0.28642546222793
0.0899628764469493	0.105241005628108
1.25282132863984	1.3253225321268
-3.4000078224159	-3.54775342547956
-0.0277971616209356	0.0296066279203998
-1.89722338511656	-2.05394093961488
1.11238269966426	1.00833099262005
0.24033215531037	0.201004265556119
0.698102282804792	0.640733835393252
-0.143694133566701	-0.123724411322121
0.100672050122346	0.00797697223614937
-0.243820483156191	-0.229810977264007
0.477686204843333	0.464199709175102
-0.643974142806877	-0.563201489768197
0.538801711377507	0.451242171426296
0.867100230055517	0.801617869991706
0.597910649427903	0.571055709964426
-0.0456609913975399	-0.105407052077045
-1.75522823850471	-1.61726273423867
-0.00366348190421616	0.0303977351514609
2.37975981015417	2.28709787495278
0.642446280256918	0.681102285372513
0.0860272884490289	0.107460195341365
0.408378961786681	0.430509045651217
-0.12546020292899	-0.126388803003533
0.205442248745238	0.354381261757305
-0.722161666997953	-0.576754126063192
-0.00252624119701964	0.000304112589160776
0.145268982786058	0.156331277020856
-0.0330608369788869	0.0565549509749696
-0.0120657347678414	0.044504670815873
-0.158640529545145	-0.139063379299906
-0.0421055127871017	-0.0598821332522815
-0.273028416317123	-0.276380164484537
-0.171662399940996	-0.1739900222089
0.0231916626619338	-0.00283212855416602
1.38658105496543	1.22105327203138
-0.37685412536206	-0.385208208043582
1.40175680834638	1.31113543194521
1.16222223044627	1.16241156176449
0.0628332962849674	0.125228362815702
-0.30715308072277	-0.250572900878251
-0.0407200498690612	0.000217201545864232
0.789681480173768	0.712646227285254
0.0129597130207333	-0.00908424549391556
0.911155437272996	0.920818753952375
-0.958607314841775	-0.96657624451305
-1.00629930517965	-1.0471591433243
0.362310180881599	0.335452037753453
-0.580044251510242	-0.779891911959945
-0.121248479826998	-0.240030142445693
0.0953385420844755	0.212539525481585
-1.58922276662279	-1.48320029591838
-0.513711239039434	-0.447940465812116
-0.0661079642357889	-0.0583395216116077
-0.0962590593784614	-0.0943120322881478
0.356152689700286	0.352910571283445
0.774949303861951	0.866780543267506
0.976336081802207	1.02163685291612
0.0889489796718735	0.13159069668504
-0.0135417872626935	0.0730405116197243
-0.205302873108001	-0.295420550303701
-0.442853857681637	-0.398374520446055
-0.307329300843631	-0.355758414156271
0.152982902064646	0.226506107729029
-0.0895890600853118	-0.0479829099525737
0.174314291978242	0.209714835966758
-0.146545158631933	-0.0841254971423085
0.532984181561564	0.542118103266008
0.816445466381138	0.834458923277627
0.0598821332522815	-0.0138107002631759
-0.00248256058527518	-0.0158779171388898
-0.279840696594043	-0.249800272170818
-0.417255034308723	-0.50017550416042
-0.713094647027625	-0.73471037413917
-0.0341870469633969	-0.0209070993616736
-0.21084250808856	-0.146910470148134
0.106016432788153	0.101219986710174
0.413637776692134	0.476383580945629
0.334137699796845	0.301725423325632
0.455064234118497	0.465085895570133
-0.530325227448202	-0.578067186721492
-0.970210529168144	-1.03432802877989
0.00108709564121414	0.0750491110843893
0.421360790031928	0.415555692834824
0.553462832926356	0.471983658810799
0.0762380391712997	0.0657541189769288
0.358426746821825	0.450996737974212
-0.300075597257523	-0.380176499542722
-2.03329522334213	-2.04010041213406
0.638083381331357	0.803271277376713
-0.0880970039559671	-0.105075022640457
-1.63301702402215	-2.17685194018931
-1.45321064836874	-1.29277058067271
-1.95939765988593	-1.78251605578609
0.035881856848515	0.0269183503986324
0.0933956282750197	-0.00235154510379384
-0.746419710437817	-0.674074044228534
-0.0831251214613167	-0.0468203989343659
0.24504041227829	0.30460589170889
0.497846107128639	0.555174800490252
-0.760450279159527	-0.802443786846464
0.24435378054332	0.228412519118745
0.0778976331923929	0.104025267640935
0.274741933640039	0.195587940862286
0.381951903287907	0.263444152837364
-0.493630282904496	-0.552841968657781
-0.135014539340206	-0.147581007062999
0.115091405837393	0.239954672034189
-0.620875853929608	-0.774432286560529
0.497846107128639	0.39599006758777
0.391046300724137	0.350081281264581
0.378927628856374	0.391687957302673
0.756713853916554	0.856048883576036
-0.870954940112042	-0.90031935889075
-0.307064997468862	-0.308299791709838
-0.870310107800699	-0.99097425791309
-0.313453100936994	-0.318668294030834
-0.146545158631933	-0.124013228571512
0.463694127648966	0.451487743658964
-0.652279782965962	-0.715569266155481
-0.181510177795787	-0.13212021654162
1.77417400853811	1.9434762759209
0.0612801852176176	0.0524682543044069
-0.237771715713526	-0.170696227168975
0.360314338757319	0.273109859258178
0.0231916626619338	0.0574463196657901
-0.771343041891065	-0.801617869991706
-0.260902553882525	-0.259006068415114
0.150457747994983	0.126853848671744
-0.0700704399154121	0.000651930793278602
-0.563360368307339	-0.656591406196143
0.0535477349869269	0.0917295005042761
0.150703459165274	0.215668051977852
0.750557038557418	0.69637202361611
0.59294918519575	0.566710314804974
0.0214999306885408	0.0143939169475635
-0.694648630553376	-0.636012170251509
-0.961777361631282	-0.854492828590337
0.820735535660975	0.82739706879014
-0.0023952125395456	-0.0166443856682117
0.282329496997738	0.245804611810162
-0.806318970458718	-0.805208242278075
-0.557677044254426	-0.476253533188435
0.823041019413092	0.806597096937583
-0.0490512856005997	-0.0673740559782178
-0.161591721505813	-0.235450280935533
0.0217738183254741	0.0449379303249679
0.0895890600853118	0.0894823144827336
-0.0474981521369764	-0.00722563574464445
0.118159031675073	0.121363326973483
-0.158077688320549	-0.201211286048751
0.00864099736204976	0.00841954282566018
0.903089986991944	0.999132278468773
-0.0550240915879521	-0.0742239461632537
-0.12953756841108	-0.100015437450609
0.170889289844705	0.221270076003888
0.0180908299092077	0.0287705527237588
0.0317506058920826	0.17063189201118
-0.484656106911619	-0.643400564275029
-0.363211310965625	-0.435215615496013
0.252665890384095	0.281000362121282
0.112213965161628	0.187353983766881
0.690156995283929	0.734003629504921
0.569924944448061	0.485850865524563
-0.172178572317198	-0.110082316563794
0.0642408962546882	0.187220292991036
-0.211619484680437	-0.174119701063821
-0.0337643759014182	-0.0207248524089768
-0.0151127989356724	-0.0139003749448704
-0.0367790134770116	-0.0455645136715176
0.0478374257855374	0.0197693086089683
-0.181246409502283	-0.101823516502323
-0.200659450546418	-0.184090349113225
0.0314236648245023	0.0516359440116307
-0.757458571701616	-0.786747947803603
0.450138811528057	0.434270212168873
0.9434762759209	0.921543181946707
0.739451627363021	0.708187312532881
0.611721136540361	0.565271458220242
1.08714052483765	1.04657860031896
1.00357589604491	0.865504144165326
0.322666848580098	0.315513707811266
-0.0340461108979371	-0.0459505532364054
-0.754734160542539	-0.686132779630847
1.49485002168009	1.44490555142168
-0.04474531717982	-0.122225650008602
-0.238523220455298	-0.307505592496916
-0.00612308505878879	0.00957234151473649
-0.416801226031377	-0.320572103387881
0.00599096687638676	0.041006334969674
0.907279355315901	0.862962545210487
1.02867775475719	1.14575470293388
-1.19893947015214	-1.10646015643534
-0.0200421066593345	0.0290026344275147
-0.178159072799546	-0.0823894742501327
0.0482740245754079	0.0336235769110771
0.33338843158097	0.292770580672706
0.133889960155623	0.0422969584511686
-0.908684840302777	-0.940058111938045
-0.231213953091986	-0.237696636712232
0.794795636051855	0.985059650207063
0.0189519410868271	0.0339521789235462
0.691008970999836	0.655607726314889
0.658367664221946	0.783834097714007
0.00401400208620062	0.0628834892329461
0.101988261202498	0.132650382811207
-0.498393077581171	-0.476253533188435
-0.95272513261582	-0.987162775294828
0.382999658879101	0.482408269288092
-0.0832303157168639	-0.115884637988331
0.777023550106609	0.890084136976207
-0.476513667656772	-0.543937775545049
-0.466482137983033	-0.46864883541694
-0.332547047110046	-0.339039708223916
-0.219754716134647	-0.1919917000896
0.131649500352032	0.164753460003689
0.262409833714278	0.325230685984574
-0.24435378054332	-0.34756025241058
-0.839831707041488	-0.754981129262247
0.00379489382167554	0.0401480452003947
-0.314616590198513	-0.357733381097326
1.48784946307797	1.59465363982429
0.915781313260761	0.87484417041947
0.249029015562681	0.336676066371788
0.448184177648984	0.454074670644157
0.0060790411987132	-0.017909760704207
-0.591420874591333	-0.56976364658849
0.0939344552447632	0.0244303421063379
1.18223636771963	0.996970529446382
0.500312917381596	0.390939450069913
0.214385475053176	0.133299243957501
-0.362610349870788	-0.38153350780092
0.378200775997332	0.267445420148568
-0.462306805632609	-0.553152289844191
-0.0756690152913216	-0.104687975524213
0.0257647225569736	0.083440780698886
-0.584192272364457	-0.586197483230649
0.0585879596264503	0.0278897715971695
-0.199557878663743	-0.135310965863149
-0.0204061041510696	-0.00322572913869541
-1.32836440339787	-1.36602684421033
0.00305075150461883	-0.00533097817447058
-0.0544329465576115	-0.0771189087917065
-0.203911571319331	-0.106293706935286
0.869023308394383	0.857610533881164
0.404614019190858	0.406160338918729
-0.0344690563771395	-0.0723217358620085
-0.0786257045815255	-0.109634878551876
-0.373044048564553	-0.352323686759129
0.36835333704158	0.347077112432058
0.233289792737741	0.216811308924742
-0.640923773940737	-0.59108197915322
-0.0866100563682444	-0.086875209610441
0.782516055786094	0.697236291527018
0.181378273624111	0.100453068909133
-0.58053992721393	-0.617622696531886
0.147581007062999	0.184488662637236
-0.18369240056806	-0.155833589549799
-0.0553199661186897	-0.00533097817447058
-0.0796157578216425	-0.00165346260363543
-0.0223221123260061	-0.041006334969674
2.24902901556268	1.944621668625
-1.26825011647274	-1.23612296850435
-0.521577812259919	-0.447818661160664
0.335546071418842	0.288952396132966
-0.47729500726525	-0.252743602557856
-0.00471589231074034	-0.058488567365597
1.21673976712705	1.08830984124614
-0.30803489723264	-0.321845961989563
0.523458190972571	0.419417123185633
-0.106238237942057	-0.138405855356135
0.0241547745324329	0.0343750328907572
-0.813891620186795	-0.901010360598823
-0.0932341104592722	-0.0132730406687815
0.402085528797472	0.353106375832255
-0.297655641644231	-0.276298106008732
0.898252926053634	0.896196279044043
0.112832979105226	0.141342515909192
-0.118672415899449	-0.0910326995816122
0.648783654660658	0.791827473332878
1.23062267392386	1.14116214857141
-0.461300620457593	-0.335734199852325
-1.90587840415944	-1.83505262737816
0.0074906649322245	0.00979438481519337
0.748118545447472	0.733298033115912
0.280171713745665	0.256960845195067
-0.0825995320447494	-0.0991960651896305
0.509199047989145	0.544698228342924
-0.0816026611562998	-0.0470139348029446
-0.258612007520731	-0.354774288464584
0.0382942159974947	0.0129597130207333
0.84103473961659	0.651889931519762
-1.91901295308911	-1.81360878430451
-0.0473528302410568	-0.24123945609002
-0.18568579979254	-0.147032308971182
0.0594337135099098	0.00939478857608055
0.0313769790430112	0.0849168983487995
-0.792096469613948	-0.750312572194698
0.147459014230201	0.176004408844032
0.0559617199455818	0.0588862729628984
0.0449379303249679	0.0243844020331049
0.0606804689217619	0.180390267248415
0.299988937677888	0.251579377532432
[truncated: 425,112 more rows]
