# Supplementary material for: TET2 mutations are associated with hypermethylation at key regulatory enhancers in normal and malignant hematopoiesis
Source: Nat Commun. 2021 Oct 18;12:6061. doi: 10.1038/s41467-021-26093-2 (PMC8523747; doi:10.1038/s41467-021-26093-2)
Supplement: Supplementary file 11 — Source Data [file 41467_2021_26093_MOESM11_ESM.zip › Source data/suppl_figure_10b.csv]

x	y	color
-0.07416	2.08958906008531	black
-0.04606	0.259874263034269	black
0.07055	0.663740447985807	black
0.06656	0.912928794093465	black
-0.09008	0.587707490676953	black
0.04548	0.563360368307339	black
-0.02248	0.159831150759244	black
0.07493	0.706858516549069	black
0.0125	0.123493495734119	black
0.04425	0.236946559700385	black
-0.08928	0.86518562967954	black
-0.1331	1.31149119234348	black
0.02612	0.326334123754298	black
0.137	1.16500739626697	black
0.06638	0.998266287190999	black
0.05712	0.60624935965192	black
0.016	0.102482870599475	black
0.01624	0.153044674980176	black
0.119	1.92701525537207	black
-0.006698	0.0753589525828371	black
0.01116	0.110306208555815	black
-0.009159	0.103033098066845	black
-0.01636	0.246110668540166	black
-0.06268	0.65266998468305	black
0.03907	0.612966298717637	black
-0.06875	0.731422028117157	black
0.08258	0.97387548325455	black
-0.01661	0.115034801799267	black
0.03387	0.326794718220955	black
-0.06254	0.62967199222049	black
0.06231	1.0350336251689	black
-0.01352	0.110586235957291	black
0.02541	0.242679903453328	black
0.01805	0.136439235473757	black
0.007948	0.102537861986937	black
-0.0556	0.397072287140811	black
0.01536	0.0919441259012329	black
-0.07396	0.898940645091884	black
0.03495	0.219538667138282	black
-0.04017	0.214670164989233	black
-0.009754	0.0366844886138887	black
0.01828	0.152859382586594	black
-0.1068	0.934793871945688	black
0.06706	0.84163750790475	black
-0.04266	0.300595918184663	black
-0.06152	0.540155357611792	black
0.02981	0.404614019190858	black
0.07559	0.522300071667869	black
-0.005995	0.0505611989634957	black
0.03679	0.176786686717332	black
-0.09891	1.1516261161554	black
0.0974	1.32367226611868	black
0.02872	0.201694717978023	black
0.06405	0.256647048590444	black
-0.01674	0.0840727883028842	black
-0.07865	0.868060704789575	black
-0.03688	0.349984047528161	black
0.06281	0.353694319715241	black
0.02497	0.268572412949052	black
0.03699	0.278189384787453	black
-0.03096	0.258769588974529	black
0.05921	0.540909210399414	black
-0.03334	0.265920592719406	black
0.04266	0.509900994936695	black
-0.00741	0.0616304025481937	black
-0.0466	0.436756298859602	black
-0.06311	0.768020973168496	black
-0.07477	0.675511766692344	black
0.04176	0.44696698379756	black
-0.003188	0.0157878332385661	black
-0.03653	0.212964817973777	black
-0.001006	0.00656376950238827	black
-0.03053	0.341797746612985	black
-0.1055	0.638272163982407	black
-0.03954	0.344189505504748	black
0.09501	1.0170507114255	black
-0.1202	1.10127481841051	black
0.04201	0.275642195773573	black
-0.01976	0.186552455735179	black
0.04329	0.453827631683057	black
-0.02649	0.250495576123858	black
0.09769	1.31060233717872	black
-0.01488	0.0931264652779296	black
-0.03935	0.394048842435127	black
-0.005497	0.0347512490328791	black
0.1541	1.07862570458153	black
0.01119	0.0718602931248802	black
-0.06023	0.469288162018343	black
-0.1082	0.538351431936545	black
0.03613	0.565111879132684	black
0.06147	0.552376902239714	black
0.01198	0.161276809968628	black
0.01249	0.122743866886414	black
-0.07645	0.380489279161501	black
-0.0609	0.497982785172853	black
0.1001	0.7667499904589	black
-0.007104	0.0631847688023671	black
-0.05593	0.677780705266081	black
0.03576	0.390939450069913	black
-0.08482	0.322849478726567	black
0.007342	0.0473528302410568	black
-0.006214	0.0376780272704155	black
0.02248	0.346208812612188	black
-0.09348	0.617802789622546	black
0.02829	0.316862868516993	black
-0.009725	0.0858684873691062	black
-0.0327	0.313810765755976	black
0.07581	0.806318970458718	black
-0.1257	1.35066514128786	black
-0.08025	0.96537154337468	black
0.03648	0.454074670644157	black
-0.1009	1.29938280431794	black
-0.07283	0.511590311096802	black
-0.01416	0.0841782123796013	black
-0.06426	0.686976889676762	black
0.006335	0.0418185024350522	black
0.0001938	0.00152269696349357	black
-0.1081	0.627272059114405	black
0.08111	0.576590272266907	black
-0.009022	0.0380097125599352	black
0.05356	0.835647144215563	black
0.08776	0.951946826884391	black
0.03799	0.256411849840096	black
0.09449	0.819587367161676	black
-0.06597	0.849243560139691	black
-0.02623	0.110250224735962	black
0.04799	0.414313721547503	black
-0.01379	0.0835460514500749	black
-0.0008115	0.0122443832614767	black
0.00272	0.0241547745324329	black
-0.03182	0.251037138743839	black
-0.07296	0.735182176990464	black
-0.003975	0.0249360039047639	black
-0.01617	0.122686256687762	black
-0.1084	0.734946211495985	black
0.06226	0.391580948682715	black
0.0004241	0.00375108543086791	black
-0.01397	0.135607594849411	black
0.01699	0.124360062995832	black
-0.08188	1.1307095957906	black
0.01796	0.123897678622206	black
0.006048	0.0470623322490194	black
0.02159	0.23522628308896	black
-0.02871	0.284916329305073	black
0.05802	0.347463581406975	black
0.06163	0.709742730605482	black
-0.08482	1.24864390027461	black
0.06726	0.507379277956808	black
0.168	1.16077342598656	black
0.03102	0.340178841944295	black
0.003032	0.0245222368341254	black
-0.04528	0.388276691992658	black
0.02451	0.197499932235607	black
0.02602	0.27099729072781	black
0.06818	1.08003329851661	black
0.04732	0.210419287835575	black
-0.0964	1.05784307153251	black
0.03489	0.218316415492649	black
0.01218	0.0646943097100748	black
-0.07375	0.568636235841013	black
0.0841	0.799696817018415	black
-0.01932	0.33856594960608	black
-0.002183	0.0260874295802951	black
-0.07331	0.270268404712965	black
-0.07849	0.299902295386946	black
-0.07465	1.20593041601837	black
-0.002253	0.0265026912679367	black
0.1124	1.7307206102281	black
-0.08202	0.468393368067278	black
0.02457	0.159517512786558	black
-0.1936	0.506541949004812	black
0.03046	0.29456395341475	black
0.03971	0.278601624478495	black
-0.02074	0.189431470783587	black
0.002654	0.0301649069242026	black
0.01831	0.228118679809901	black
-0.03412	0.442492798094342	black
-0.01214	0.0810789099086642	black
-0.1174	1.12199552973197	black
-0.00823	0.0812359689720009	black
0.2237	1.67985371388895	black
-0.0939	0.809668301829709	black
-0.03595	0.160396270529163	black
-0.01777	0.191721490417232	black
-0.03912	0.380072289708532	black
0.1268	0.910448117113546	black
0.0795	0.194295295566136	black
0.09963	0.963371104637839	black
0.07067	0.489186989487504	black
0.05503	0.234256958578956	black
-0.06964	0.535808629359	black
-0.09691	0.453580733164808	black
0.02291	0.145754702933881	black
-0.09744	0.451733454829255	black
0.0549	0.782516055786094	black
-0.1237	1.423313194799	black
0.01789	0.161402747183344	black
0.001873	0.00921730819686218	black
0.04592	0.365321247821318	black
0.03258	0.408267761048164	black
0.00346	0.0153376938098934	black
-0.01702	0.155212281172154	black
0.05491	0.564792896759252	black
0.01056	0.098051534926916	black
0.02314	0.355561410532161	black
-0.02089	0.15776531365276	black
0.0876	1.2150262900456	black
0.06153	0.366430557445908	black
-0.02073	0.29627884007298	black
-0.1371	2.01790976070421	black
-0.0163	0.083388154890654	black
-0.05128	0.50251746263263	black
-0.0806	0.972650392225244	black
-0.03536	0.300248968310486	black
-0.03855	0.450016388840311	black
0.007615	0.0422490891227208	black
0.054	0.906578314837765	black
-0.008518	0.0600317094486638	black
0.0106	0.136379779729684	black
-0.04827	0.488250288655017	black
0.0008409	0.00780007020441495	black
-0.009859	0.0923736951567336	black
0.05394	0.545612532853045	black
0.001666	0.0120210841245179	black
0.07346	0.861697301833719	black
-0.2572	1.87516985058614	black
0.00954	0.136260892654783	black
-0.006943	0.0568518706414371	black
-0.01432	0.19825338078054	black
0.06579	0.842845560093718	black
-0.001123	0.00784428895738327	black
0.01196	0.103914914576715	black
-0.03108	0.145936988133579	black
0.03168	0.252432837262375	black
-0.002117	0.0128254989124583	black
0.02715	0.232918378636678	black
-0.02112	0.213035740564267	black
-0.01537	0.132591443477209	black
0.04548	0.222573177610689	black
-0.07238	0.579384229374235	black
-0.06122	0.3585258894959	black
-0.02609	0.295592072613159	black
0.05727	0.959793372425289	black
-0.003993	0.017909760704207	black
0.08258	0.785156151952302	black
-0.05342	0.414426481377269	black
-0.01783	0.126970187938956	black
0.02643	0.194839098400566	black
-0.05124	0.456180194857342	black
-0.02396	0.309803919971486	black
0.03128	0.173277479831008	black
0.06981	0.671824338561677	black
0.01821	0.163169713511121	black
-0.005466	0.0421055127871017	black
-0.1391	1.7602001815529	black
-0.04891	0.211760902617832	black
-0.05255	0.689306687656639	black
0.07157	1.04110180528923	black
-0.02492	0.164626547529991	black
-0.04739	0.487449007095789	black
-0.0624	0.676541633150532	black
-0.07482	0.762707662432541	black
0.03983	0.173860382064085	black
-0.006589	0.0385789059335517	black
0.1273	0.553152289844191	black
0.02702	0.146240966925231	black
-0.02276	0.172114017210144	black
0.0112	0.0697133527544803	black
-0.05647	0.614036429399303	black
0.05947	0.215525356237484	black
-0.01716	0.103363569470416	black
-0.004476	0.0252580954990498	black
-0.008314	0.0494891070140034	black
0.04551	0.851089006890644	black
-0.02148	0.202524712462666	black
0.02592	0.235898623523771	black
-0.03198	0.313095730431823	black
-0.01786	0.113283725883522	black
-0.01121	0.0832829224011876	black
0.01647	0.0703256820514122	black
0.03677	0.312560225454106	black
0.006011	0.112945621949043	black
0.0284	0.478731124401615	black
0.0002654	0.00458420145758491	black
0.02127	0.129596094720973	black
0.0462	0.409381051793422	black
0.06619	0.679438319804763	black
-0.02457	0.529589509024069	black
0.1047	0.619969752032169	black
-0.06032	0.369165482171949	black
0.02922	0.211336786879143	black
-0.07836	0.658367664221946	black
-0.05351	0.443697499232713	black
0.09324	1.52738980240396	black
0.01265	0.157016529877783	black
0.0153	0.143633676340752	black
0.07035	0.39913596369016	black
-0.01591	0.133417322936451	black
-0.07072	0.711527199400217	black
0.04548	0.59108197915322	black
-0.05409	1.33856594960608	black
-0.01797	0.121076266032433	black
-0.04418	0.768020973168496	black
0.03204	0.484788695672198	black
-0.04522	0.326150022657051	black
0.07979	0.85078088734462	black
0.1026	2.50877842376072	black
-0.002964	0.0189973100586002	black
-0.0201	0.0903904895098311	black
-0.07627	0.954677021213343	black
-0.004517	0.0549747987575373	black
0.0009267	0.00563884809199899	black
0.03316	0.209644453585614	black
0.05696	0.539703673242525	black
-0.02699	0.288192770958809	black
-0.1573	0.526659035814065	black
-0.03139	0.326150022657051	black
0.03751	0.361610592334664	black
-0.08844	0.519418213170831	black
0.005075	0.0328734189235872	black
0.0225	0.193887889830909	black
-0.08144	0.733533104559759	black
0.02294	0.259242676692229	black
-0.2294	2.20460666506871	black
-0.02904	0.135251664370341	black
-0.05609	0.406713932979543	black
-0.03903	0.234629519708351	black
-0.04888	0.320935681878687	black
0.05475	0.599116784451637	black
0.04681	0.373249146316607	black
-0.006345	0.0598821332522815	black
-0.06844	0.410608976863067	black
-0.05216	0.555330769061475	black
-0.1548	1.40461401919086	black
-0.05105	0.653842697767992	black
-0.002414	0.0518805756194639	black
-0.02942	0.250418265134441	black
-0.03713	0.141884067809934	black
-0.003777	0.0350807057133574	black
0.001045	0.00656376950238827	black
0.01217	0.117931055563852	black
-0.03498	0.475863623407431	black
-0.03358	0.300335679797627	black
0.1504	1.24458253718906	black
0.0465	0.441291429466834	black
-0.03458	0.436400271118469	black
0.03929	0.345727172902289	black
0.06047	1.02779716162094	black
0.008084	0.0376780272704155	black
0.003618	0.0265488559750653	black
-0.009164	0.0895356840043864	black
-0.009529	0.0790943958359759	black
0.01873	0.103914914576715	black
-0.05264	0.523168371487739	black
0.07639	0.550367349529925	black
0.05359	0.733533104559759	black
0.01625	0.0847057169773136	black
0.0001539	0.00104355952951378	black
0.03966	0.405276053590253	black
0.03269	0.418619311290013	black
0.05226	0.703334809738469	black
-0.09795	0.83238732727247	black
-0.01173	0.106737714112009	black
0.0962	0.332360293943589	black
0.07003	1.14551177495557	black
-0.02074	0.215525356237484	black
-0.01713	0.124186611160242	black
-0.01188	0.114130139096094	black
-0.1232	1.46470587995723	black
-0.08003	0.278354233710254	black
-0.0659	0.31033603498423	black
-0.0195	0.0766005338412835	black
0.01771	0.302596276799512	black
0.04308	0.540456741719587	black
0.03757	0.244582537189064	black
0.06296	0.317043073698792	black
0.01655	0.147581007062999	black
0.05433	0.586867949565128	black
0.1146	1.47443694172993	black
-0.1209	1.01439391694756	black
-0.05307	0.481617684454656	black
-0.02434	0.110586235957291	black
0.02875	0.444180316938809	black
0.06825	0.383209513670284	black
-0.03123	0.182170300254394	black
-0.08197	0.96818772866963	black
-0.005905	0.0195875383931085	black
-0.01437	0.0975075788413963	black
0.07012	0.701146923590293	black
0.03224	0.33752549624969	black
0.07337	0.427360702957187	black
-0.1263	0.600326278518962	black
0.0008565	0.00678427952586297	black
0.02805	0.158703112509718	black
-0.08995	0.641684359917804	black
-0.001935	0.0226422704546986	black
0.05282	0.448062304635163	black
-0.03033	0.102372908709559	black
-0.0372	0.438779321066056	black
-0.256	2.07940713791519	black
0.006421	0.0909255985990957	black
-0.05694	0.555330769061475	black
-0.05731	0.673664139071249	black
-0.05094	0.668370282370068	black
0.05252	0.708631149548417	black
-0.06401	0.235450280935533	black
0.03885	0.403073185657029	black
-0.0379	0.203703259948208	black
0.0113	0.253755128279802	black
-0.04917	0.37294153599901	black
0.06642	0.62397081827182	black
0.1127	0.347753658996677	black
0.05609	0.82564940252062	black
0.01642	0.19962664510865	black
0.02924	0.299555898972248	black
0.03632	0.785951320588058	black
0.01128	0.0981604079487705	black
0.0238	0.22548303427145	black
0.03965	0.654626269440912	black
0.04952	0.423198104171087	black
0.06061	0.941573975542995	black
-0.04523	0.444784594873927	black
-0.02586	0.161906861554402	black
0.06496	1.25813960593474	black
0.01581	0.118045028660399	black
0.0398	0.217026005055952	black
0.01522	0.22599426974179	black
-0.05945	0.509620079996821	black
-0.03043	0.894149325614856	black
-0.03347	0.313185045492683	black
-0.1725	0.432033093176846	black
-0.03345	0.249723084846007	black
-0.08788	0.548060130634897	black
0.02043	0.199008138739829	black
0.07688	0.820161071976813	black
0.06926	0.346112441929022	black
0.01215	0.103308473437116	black
-0.0086	0.0685421293109949	black
-0.01022	0.0963674839157623	black
0.02042	0.182831427618944	black
0.02365	0.344189505504748	black
-0.04099	0.324771746406936	black
0.01088	0.106016432788153	black
-0.00153	0.00948355597177093	black
0.2225	1.29183414214446	black
-0.02944	0.166470418241356	black
0.03521	0.295935320591433	black
0.03583	0.564633493387339	black
0.02281	0.112045296191198	black
0.01439	0.138883955838605	black
0.03118	0.19873352951038	black
-0.06404	0.915066425063284	black
0.03279	0.347463581406975	black
0.02962	0.684239509334265	black
-0.06807	0.521145032471337	black
0.09897	1.45197930509447	black
0.06642	1.42829116819131	black
0.0002081	0.00117418095971397	black
0.1214	0.764471553092451	black
0.02411	0.245193144645577	black
0.0698	0.460547508450539	black
-0.00123	0.00992766530784696	black
0.1197	2.31175820402229	black
0.01082	0.118159031675073	black
-0.00112	0.00740230389796176	black
-0.1753	2.64917072641703	black
-0.05609	0.540155357611792	black
-0.03113	0.274251667004452	black
-0.08286	0.603103550857476	black
-0.03539	0.379968104873703	black
0.01356	0.295849483160201	black
-0.0495	0.336770365467132	black
-0.004005	0.022688026603074	black
0.03338	0.525346746637937	black
-0.02455	0.149905405613299	black
0.0612	0.596707854841746	black
-0.003556	0.0126466112642063	black
0.04777	0.435926021022853	black
0.01673	0.0944199717647575	black
-0.2038	1.12044539906103	black
-0.0002402	0.00235154510379384	black
-0.08279	0.749824051916075	black
-0.05999	0.249954687988232	black
0.04879	0.475474063373624	black
0.07184	0.880744110722063	black
-0.0457	0.319936572518051	black
-0.05793	0.854182285508172	black
-0.01735	0.105019709072031	black
0.01296	0.13024040521759	black
0.01631	0.129947418306455	black
-0.09701	0.742321425130815	black
-0.002054	0.0144837121472846	black
-0.03218	0.445995678988097	black
-0.0286	0.482276405166264	black
-0.04891	0.683400697906139	black
-0.01961	0.141583122276512	black
-0.03777	0.369063880935809	black
0.00824	0.0576446502923232	black
-0.07639	0.477686204843333	black
0.04695	0.680061560019691	black
0.1751	1.49444306133618	black
-0.003714	0.0218194830625861	black
-0.0047	0.0291419430034977	black
0.005368	0.033201453616639	black
0.04496	0.384260311380845	black
0.006753	0.0374412642040362	black
-0.007062	0.120502712750571	black
-0.2045	1.911155437273	black
0.05672	0.739213331345024	black
-0.01941	0.107015449289283	black
0.02102	0.173148052179356	black
0.1261	0.704872914747809	black
0.04639	0.553307533628473	black
0.04656	0.290899718448833	black
-0.08333	1.01511279893567	black
-0.1115	0.93666664104825	black
-0.03531	0.369063880935809	black
0.01029	0.0802422194981058	black
0.02029	0.490125714995281	black
0.08404	0.986741334716484	black
0.05551	0.482408269288092	black
0.03485	0.588885581449095	black
0.02322	0.318216233532119	black
-0.0457	1.25018641470706	black
0.01578	0.154096161101217	black
0.1302	1.30944953848964	black
-0.1171	1.10524100562811	black
0.06111	0.476123524361869	black
-0.06979	1.0552706396967	black
-0.0633	1.04740126547023	black
0.03964	0.22584814104529	black
0.01265	0.115771230367396	black
0.04579	0.42864060724616	black
-0.01617	0.153415497101954	black
-0.04315	0.374687549038326	black
-0.004478	0.0433514207947967	black
0.03833	0.39383368539238	black
0.0044	0.0175026308022875	black
0.1009	1.26576039556454	black
-0.02053	0.300162274132754	black
0.04011	0.745693667668714	black
0.1645	1.04774046340918	black
0.074	0.991399828238082	black
-0.01034	0.117418546445549	black
-0.03229	0.174184555014796	black
0.06228	0.450016388840311	black
-0.07545	0.985899678480379	black
-0.02616	0.338755391040666	black
0.01359	0.158515390664607	black
-0.02554	0.192938760082761	black
0.09086	0.437350327788083	black
0.02162	0.248182212263121	black
-0.02285	0.0851281824599496	black
-0.04555	0.296107046367455	black
0.04	0.20342566678957	black
0.001007	0.00638744206110967	black
-0.002036	0.0193604325562628	black
0.04567	0.217026005055952	black
-0.2215	3.52592949678496	black
-0.09553	0.824488186636552	black
0.08278	1.55222199070538	black
-0.04455	1.00454031337894	black
-0.1109	2.54030602352203	black
-0.1497	2.17243688874528	black
-0.229	1.23180603836693	black
0.04466	0.363712747901487	black
0.001847	0.0249360039047639	black
-0.04256	0.169154807691388	black
-0.07253	0.696156225111345	black
0.04311	0.371815491926587	black
-0.0747	0.695078838099108	black
-0.1284	1.16678911971739	black
0.1979	1.40527605359025	black
-0.0564	0.267686672528757	black
-0.01726	0.191518943434049	black
0.005391	0.0379149194826401	black
0.08331	0.869023308394383	black
0.09866	0.637517525248826	black
0.05102	0.444663672004733	black
-0.03514	0.181246409502283	black
-0.07454	0.789413975094844	black
-0.03452	0.0995782465422624	black
-0.1139	1.20210951694165	black
0.03671	0.218029326087448	black
0.04469	0.229958445680331	black
0.002309	0.0126019008629826	black
-0.009888	0.0978882765519955	black
0.03829	0.453333974929816	black
0.03361	0.295163393788596	black
-0.06041	0.327532686931918	black
0.006704	0.0534986094304124	black
0.007062	0.0521743155575494	black
0.01006	0.109970413836583	black
0.00917	0.0579423161586049	black
-0.0986	0.658961368322477	black
0.007627	0.095284454721319	black
-0.04085	0.441291429466834	black
-0.05292	0.934420285271552	black
-0.07463	1.38923340522673	black
-0.07849	0.63339028960757	black
-0.04121	0.543026986364182	black
-0.0009888	0.0113518747642489	black
0.04519	0.11605480496572	black
0.04033	0.541966807503494	black
-0.03944	0.37851213541937	black
-0.05757	0.782779344355481	black
0.01728	0.105075022640457	black
0.001715	0.00572685102682963	black
0.003276	0.0230542494407578	black
0.01023	0.071962793593117	black
0.07594	0.507658746745026	black
0.02836	0.138107309608554	black
-0.04572	0.328734567052842	black
0.1637	0.815024809301739	black
0.04708	0.331520897067414	black
0.05405	0.443456291516485	black
0.02124	0.242831807785727	black
-0.07063	1.3421795439843	black
0.01492	0.210207832269325	black
-0.06383	0.607478910068068	black
0.03162	0.162222230446267	black
-0.05446	0.464705879957229	black
-0.2233	1.49634548075704	black
0.06434	0.838931614528825	black
0.04487	0.316232738574688	black
-0.05162	0.436875039661956	black
-0.05829	0.47134035476501	black
-0.004262	0.038958783046688	black
0.05727	0.632457726479423	black
0.08472	1.229442525149	black
0.04405	0.439734602137285	black
-0.01409	0.226725651662546	black
-0.03725	0.370794342897696	black
-0.121	0.956637721978871	black
-0.00948	0.0461437017750141	black
0.1946	1.09968750301627	black
-0.04578	0.362010219215315	black
-0.02898	0.163296200910269	black
0.04974	0.420559402860203	black
0.01676	0.314616590198513	black
-0.06271	0.76421912967244	black
0.03274	0.1944991418416	black
0.1232	0.504872118757067	black
0.04866	1.34959533013197	black
-0.03169	0.298518364379073	black
0.01739	0.184621515034082	black
0.0571	0.617622696531886	black
-0.06628	0.47729500726525	black
-0.0447	0.40483458520977	black
0.06625	0.628562682595899	black
0.01018	0.0860272884490289	black
-0.06306	0.79317412396815	black
-0.07738	0.429106963781608	black
-0.08305	0.769295686387431	black
0.02533	0.142245477940558	black
-0.00194	0.0145286167104123	black
-0.04564	0.329197715739056	black
-0.04343	0.342561677297038	black
0.03964	0.289290434275663	black
-0.01074	0.120846753815754	black
-0.05207	1.15826522102526	black
0.02911	0.377993326993195	black
-0.004799	0.0343280287798933	black
-0.006159	0.0542360768888262	black
-0.07062	0.775208043507319	black
-0.00811	0.0749458796881573	black
-0.07947	0.535063570878267	black
-0.01066	0.0461437017750141	black
-0.01339	0.151934104596009	black
0.008027	0.103914914576715	black
-0.1045	0.34170234969181	black
-0.02871	0.292514988032526	black
0.132	2.48905305132703	black
-0.03926	0.409046764812014	black
0.016	0.104356495175921	black
0.1287	1.56527145822024	black
0.0238	0.0963132682634975	black
-0.1054	0.892450870255314	black
-0.06642	0.55129368009492	black
-0.05484	0.494578672416719	black
-0.04348	0.260585897301305	black
0.09046	1.19935164463601	black
-0.05007	0.599116784451637	black
0.003227	0.0409586076789064	black
0.05343	1.13306318226836	black
0.1084	1.6548223834573	black
-0.06179	0.648203693102977	black
0.02168	0.225045310919861	black
0.104	1.08149786036383	black
0.05289	0.215668051977852	black
-0.04223	0.425737170292973	black
-0.04258	0.580209413893637	black
-0.004856	0.0655015487564323	black
0.04881	0.269298455718155	black
-0.02381	0.415781887882595	black
0.02109	0.145572494212139	black
0.008556	0.0613301989773208	black
-0.0191	0.0995236286107431	black
0.009407	0.0679830935657987	black
-0.03706	0.179207618911796	black
0.04337	0.807153884811158	black
0.1439	1.75721019052132	black
-0.02651	0.310779962736164	black
0.05942	0.762205006726077	black
0.1094	0.665747357665769	black
-0.05672	0.847100403606252	black
0.02779	0.412401270278755	black
-0.1726	1.39200914145283	black
-0.0561	0.582860590272674	black
-0.05399	0.43297363384094	black
0.06934	0.82131076022441	black
0.07509	0.407379178678018	black
-0.07161	1.74738965943263	black
-0.03419	0.178748568454059	black
0.03741	0.427709393848582	black
0.008645	0.0524192506956775	black
-0.08629	0.709297756712146	black
-0.02176	0.219178824146527	black
0.0518	0.803823814960027	black
0.01813	0.0562582341686862	black
-0.01334	0.150212175762314	black
-0.01924	0.165706487557304	black
-0.0629	0.430509045651217	black
-0.02215	0.229810977264007	black
-0.0155	0.145086977692144	black
0.001534	0.0145735259169983	black
0.05734	0.577246058698652	black
0.005257	0.0310969696961719	black
0.01875	0.0699683850490271	black
0.06985	0.690156995283929	black
0.03639	0.307329300843631	black
0.008234	0.0806603632125867	black
0.03449	0.193413065672197	black
0.04046	0.327625021253921	black
-0.01513	0.154777893570986	black
0.02451	0.30803489723264	black
0.06671	0.360712774089763	black
-0.04012	0.281332264683789	black
-0.01208	0.132179091954427	black
-0.04266	0.393296258666326	black
-0.03113	0.737074530668168	black
0.007468	0.0454198372562427	black
-0.03811	0.218029326087448	black
0.001511	0.0118425274432471	black
0.04012	0.190574971202966	black
-0.04785	0.788879458741951	black
-0.03618	0.325965999568745	black
-0.0275	0.289374984939203	black
-0.03843	0.3585258894959	black
0.07022	0.508358206522414	black
-0.01174	0.064593510247651	black
-0.07678	0.412176828681045	black
0.03584	0.288277108172765	black
0.01407	0.15131834597605	black
-0.03034	0.440213031799443	black
0.07422	0.669180533504163	black
0.06469	0.752763450493236	black
-0.03693	0.451979305094469	black
0.06637	0.736363931411892	black
0.06354	0.370590400897281	black
0.05687	0.402524210129623	black
-0.1058	1.21709759402536	black
-0.08588	1.03654273988329	black
0.0198	0.168130225719498	black
-0.1258	1.21176090261783	black
-0.03661	0.27523275435369	black
-0.0614	0.988429556402722	black
-0.02019	0.154839922348054	black
-0.06805	2.06783075407921	black
-0.02788	0.241163775253042	black
0.01752	0.182038195468006	black
0.02213	0.174508970120569	black
0.08303	0.507658746745026	black
0.07641	1.21161948468044	black
-0.0382	0.320935681878687	black
0.04519	0.725611204449621	black
-0.02152	0.1444808443322	black
-0.02219	0.279096829186543	black
0.02374	0.258769588974529	black
-0.03821	0.321390583441074	black
-0.0844	0.457921853664374	black
0.03781	0.602407565961883	black
0.02072	0.56019378860667	black
0.033	0.489991487059765	black
0.01816	0.208239195987095	black
-0.09318	0.80910828307783	black
0.01408	0.109467208072255	black
0.01025	0.090176630349088	black
-0.06774	0.950394387405027	black
-0.0978	0.844663962534938	black
0.02555	0.315513707811266	black
0.03663	0.339039708223916	black
0.003814	0.0264103765727431	black
0.007744	0.0482254919182748	black
-0.02202	0.207468238098692	black
-0.0597	0.618343517414213	black
0.07811	0.257746330093406	black
5.575e-05	0.000347574633920912	black
-0.0241	0.434742656579786	black
0.004936	0.0594835150674328	black
0.07896	2.73376830331011	black
0.05252	0.288192770958809	black
0.02908	0.521433504406157	black
0.003978	0.0323584359169888	black
0.03901	0.339229356472303	black
-0.04504	0.822463500070138	black
0.03608	0.726535727378654	black
-0.03739	0.277366077466188	black
0.0368	1.40461401919086	black
-0.001865	0.0387213209149569	black
0.1398	2.17901082358395	black
0.05499	0.489454989793388	black
-0.07489	0.354479485094126	black
0.02559	0.200383795518501	black
-0.03645	0.343231220733983	black
0.1764	1.11210151190313	black
0.08871	0.843450848668219	black
-0.1094	1.24267990345333	black
-0.03242	0.292941059372404	black
-0.1873	2.12831033431448	black
-0.04926	0.52753610339301	black
0.03464	0.24214865631442	black
0.01173	0.11690664142431	black
0.02329	0.238372815438417	black
0.04415	0.3257820544233	black
0.02445	0.47729500726525	black
-0.03391	0.189565844077327	black
-0.002551	0.037772768649915	black
-0.04079	0.382894769497622	black
0.03421	0.225629040150083	black
-0.05285	0.737311655698303	black
0.01703	0.15751557558843	black
0.001722	0.0308637664032875	black
-0.09558	0.858236769724212	black
-0.1019	1.54196680750349	black
0.0003077	0.00230788205827341	black
-0.04781	0.398048595866478	black
-0.0974	1.14146280243036	black
0.02955	0.644165504115064	black
-0.01731	0.177766519761156	black
0.05428	0.28525123927494	black
0.007789	0.106404666180117	black
0.06864	0.743522793758323	black
-0.02224	0.210419287835575	black
-0.02568	0.355462942221593	black
-0.0148	0.17986424812957	black
0.02811	0.264720551939543	black
-0.01299	0.117646253611286	black
0.01443	0.11975822410452	black
-0.07532	0.575608445589722	black
-0.05895	0.488651484509787	black
0.1352	0.679023322657176	black
0.0695	0.888065723667319	black
-0.08389	0.34170234969181	black
0.005977	0.0283531179356933	black
-0.01383	0.115034801799267	black
0.08839	1.67468962828894	black
-0.04225	0.556737012541305	black
0.001165	0.00992766530784696	black
0.1514	1.423313194799	black
4.475e-05	0.000782434469896426	black
0.0554	0.717831221695358	black
-0.06047	1.19517932127884	black
0.005232	0.0531548860393769	black
0.01585	0.106737714112009	black
-0.05652	0.611188586526476	black
-0.01793	0.335828294638069	black
-0.005271	0.0434474080826011	black
0.05729	0.517126416391246	black
-0.004944	0.0185891598341118	black
-0.1287	1.10707101764479	black
-0.01218	0.0693565589578356	black
-0.02524	0.313631896526964	black
-0.06867	0.508078287413849	black
-0.09705	0.973058372040971	black
-0.1306	1.14381507327283	black
-0.01023	0.0502685476842929	black
-0.0295	0.465593100862123	black
0.02285	0.222138375823758	black
0.0245	0.205790883653504	black
0.02445	0.191856574238509	black
0.02829	0.293452897359643	black
0.08096	1.16462654752999	black
-0.04729	1.21048979590975	black
0.09026	0.876801924968001	black
0.1531	0.580870692258024	black
-0.05318	0.677573947594047	black
0.01564	0.108128169554416	black
0.09255	0.489454989793388	black
-0.02001	0.146910470148134	black
-0.01778	0.135014539340206	black
-0.06717	0.205093893483196	black
-0.01164	0.0921588574170554	black
0.02293	0.145815456166393	black
0.007069	0.0388637826127747	black
-0.04358	0.520136886976902	black
-0.04455	0.654822383457296	black
-0.06294	0.895512888687605	black
-0.02615	0.243287839835228	black
0.03792	0.392009141452825	black
0.009068	0.0951222330365954	black
-0.01648	0.17470373556904	black
0.05669	0.439615077027985	black
0.009471	0.0770670434447883	black
-0.03249	0.272621430548511	black
0.01144	0.0985961731747482	black
-0.178	0.827689031478046	black
0.0005162	0.00331324439982852	black
0.02777	0.273680387889225	black
0.08464	0.465339424171556	black
-0.06652	0.321845961989563	black
0.06694	0.590574131328557	black
-0.04344	0.131179293802483	black
0.01419	0.16902660267735	black
-0.02094	0.130709595790602	black
0.07848	0.814174640387038	black
0.0173	0.131179293802483	black
-0.04701	0.379239510005794	black
0.0385	0.261933285222531	black
0.1464	1.39083262569798	black
0.04207	0.293026323823822	black
0.02446	0.17947015147648	black
0.02018	0.128485441291618	black
-0.04866	0.728158393463501	black
-0.02031	0.377993326993195	black
-0.03863	0.180456064458131	black
0.02385	0.149782758201611	black
0.04078	0.440811810995225	black
0.0005605	0.00502332635030888	black
0.01128	0.0841254971423085	black
-0.01039	0.103198302335078	black
-0.02412	0.224171185535388	black
0.06293	0.459670525209126	black
0.01771	0.122743866886414	black
0.04808	0.478731124401615	black
0.01242	0.105628546143762	black
0.02741	0.190642329788894	black
0.01931	0.114638779968488	black
0.166	1.08751223866768	black
0.014	0.163802519221075	black
0.04138	0.524474084960719	black
-0.02121	0.271321633149086	black
-0.01651	0.0919977988274463	black
-0.0485	1.23537560214902	black
-0.0005958	0.00643151721027255	black
-0.03455	0.403292970318554	black
-0.003527	0.0303045888815267	black
0.02954	0.250572900878251	black
-0.08885	0.660151216962363	black
-0.002951	0.0438315695246367	black
-0.01167	0.0820745779352589	black
0.01394	0.111876692702092	black
-0.02015	0.13353543402826	black
0.02676	0.237246435066626	black
-0.07008	0.835052627378158	black
0.0777	0.75300930075845	black
-0.007259	0.0854981771726859	black
0.0258	0.235674394374016	black
-0.04115	0.559720786764412	black
0.001786	0.0123784178745162	black
-0.06795	0.334325219006107	black
0.0556	0.574628833561059	black
0.06539	0.621057301386563	black
-0.05714	1.03077052013736	black
0.01029	0.0678815279708776	black
-0.05639	0.510182091698549	black
0.006225	0.0768596439747993	black
0.06001	0.582196277360119	black
0.1443	0.978397283971758	black
0.02936	0.302683458267617	black
0.06181	0.803547458296611	black
0.2391	1.03843653763793	black
0.03165	0.760450279159527	black
0.01486	0.154777893570986	black
0.04899	0.701583619938705	black
0.07772	1.36191027801549	black
0.05733	0.848323769152952	black
-0.1095	0.750801642608887	black
0.003355	0.0301649069242026	black
0.05075	0.838332587562264	black
0.01914	0.286341483791644	black
0.005828	0.049002666011195	black
0.0496	0.442372511573173	black
0.01375	0.148008252037843	black
0.007316	0.056406567231631	black
-0.1442	1.36391348489693	black
0.0003372	0.00222056913439604	black
0.05849	0.761201437286083	black
0.01549	0.13123804178795	black
0.0718	1.55299710153384	black
-0.0328	0.473144012874125	black
0.02181	0.31695296176115	black
-0.1295	1.01068369501005	black
0.08582	0.624519285381428	black
0.1044	0.602581457648652	black
-0.01965	0.0979426891915334	black
0.02073	0.235599677043612	black
-0.1103	0.925915310971756	black
0.03976	0.26082336808927	black
-0.07664	0.65777477063921	black
-0.09548	0.84496777120903	black
-0.02672	0.279179418229656	black
0.1162	1.48664920119404	black
0.02906	0.375408540873152	black
-0.01087	0.0593341275241712	black
0.02663	0.180785200117616	black
0.01516	0.179995693191682	black
0.03127	0.20929271267232	black
-0.1307	0.920456992597094	black
-0.1046	1.41861931129001	black
0.003516	0.0348924141509442	black
0.02356	0.230696539810918	black
0.03149	0.267123958637293	black
0.0738	0.640543979879013	black
-0.08702	0.939679971311715	black
-0.08117	0.782252926737206	black
-0.05647	0.259163792942689	black
-0.07252	1.06585518820752	black
0.03128	0.904133546521457	black
-0.01887	0.221053272031383	black
0.01009	0.103308473437116	black
0.01249	0.092427421201449	black
0.02242	0.267123958637293	black
0.01002	0.0387213209149569	black
-0.03049	0.283495836226783	black
0.08212	1.43344466911695	black
-0.06188	0.344573412254081	black
-0.02167	0.139542204576529	black
0.01484	0.111259039317107	black
-0.01041	0.0871936073387077	black
-0.1184	1.71197446461164	black
-0.01449	0.104909103065601	black
0.01473	0.472756883611911	black
0.04816	1.1438755557577	black
-0.2658	1.56719099496683	black
-0.02673	0.230032198670558	black
-0.04371	0.301290650557413	black
0.03062	0.191451448759595	black
0.0341	0.387004343967652	black
0.03737	0.321937095025655	black
0.05169	0.475603877896158	black
-0.04977	1.03673174847376	black
-0.0304	0.374378918575092	black
0.06734	0.697885623043799	black
0.2044	1.3841551171253	black
0.1245	0.933674074637962	black
0.01386	0.139302725947961	black
0.04217	0.822175028135318	black
0.01518	0.0842836620540062	black
0.01858	0.143150321274828	black
-0.09609	0.47134035476501	black
0.07186	0.617082864912469	black
0.02981	0.295077708776598	black
0.01199	0.0890022836893572	black
-0.02105	0.230918212881781	black
-0.05486	0.942333896090171	black
0.04113	0.408156588775216	black
-0.01008	0.0666139580969456	black
0.01316	0.0516359440116307	black
-0.005213	0.0633857380247887	black
-0.037	0.306360973838452	black
0.08452	1.43215054942689	black
-0.03758	0.302683458267617	black
0.05561	0.332827327521132	black
-0.04305	0.271646217978772	black
0.07068	1.05868737463934	black
0.1051	1.47638358094563	black
0.07424	1.06153031163235	black
0.005194	0.0309103970450785	black
0.03417	0.207538268653049	black
0.009812	0.0394340971818023	black
-0.04736	0.423658649794207	black
0.04321	0.405386490839902	black
-0.1861	1.44977164694491	black
0.1084	1.14014147951901	black
-0.1745	0.756713853916554	black
0.03092	0.331241458249042	black
-0.08801	0.615825861192967	black
-0.06469	0.624885315307775	black
-0.06844	0.924088238517223	black
0.01438	0.149905405613299	black
0.0839	0.491470281028713	black
0.02058	0.196338076763776	black
0.0739	0.632830511465319	black
0.01134	0.0580912256344005	black
0.03536	0.61475131759678	black
-0.05719	0.574955125448611	black
0.06998	0.548060130634897	black
0.05737	0.609241471261283	black
0.005347	0.0487596496756597	black
-0.0363	0.351639989019068	black
-0.1179	0.435215615496013	black
0.1681	0.680477550934546	black
-0.05589	0.998266287190999	black
-0.01852	0.137034241022237	black
0.08336	0.96818772866963	black
0.08738	1.68951910853732	black
0.03898	0.303032359255977	black
0.05616	0.416687848016922	black
0.07066	0.221414672137038	black
0.01585	0.184488662637236	black
0.04198	0.51427857351842	black
-0.07974	0.312292720375181	black
-0.0336	0.514562518923699	black
0.04486	0.590404980603184	black
0.1377	1.67716072731368	black
0.05117	0.557990840859048	black
-0.04673	0.417255034308723	black
-0.04731	0.557520230935551	black
0.04299	0.356744774975228	black
0.06441	0.598254917762937	black
0.009507	0.103694292533919	black
-0.01313	0.171082438383314	black
-0.007305	0.0599319862606474	black
0.04179	0.372326968233384	black
-0.09967	0.838033383635925	black
0.03324	0.18949865223347	black
0.03968	0.540004743952609	black
0.0006954	0.00401400208620062	black
0.02819	0.156580334795082	black
-0.03525	0.185020316239243	black
0.01694	0.167044249395402	black
-0.01529	0.102867956617906	black
-0.05984	0.643400564275029	black
0.01675	0.193955764251912	black
0.04966	0.469416140354882	black
0.03822	0.270106596036762	black
-0.006689	0.0331545763450836	black
-0.0473	0.346787486224656	black
-0.0007404	0.00744648216786438	black
0.007684	0.0636370804022555	black
-0.149	0.845576026885353	black
0.05553	0.691862621361961	black
0.1538	1.31291715539563	black
0.1932	2.80548565811753	black
0.01826	0.132179091954427	black
-0.01323	0.136439235473757	black
0.02952	0.260744196731489	black
0.007358	0.0450824462650413	black
0.003411	0.0281213829737342	black
0.07097	1.24572813131654	black
0.01959	0.193141970481183	black
0.03182	0.19375217280421	black
-0.01355	0.149476291121006	black
0.005281	0.035033625168902	black
-0.05309	0.448550002027125	black
-0.008855	0.0967471831060415	black
0.05761	0.767257937279263	black
-0.04177	0.278024598414047	black
0.04317	0.110866444033276	black
-0.01765	0.153910419642016	black
-0.001008	0.00837526546599465	black
-0.05509	0.868381335650874	black
0.02813	0.359518563029578	black
-0.03892	0.454445492765935	black
0.0008101	0.00563884809199899	black
0.04566	0.367441485467328	black
0.008976	0.136736636349519	black
-0.0293	0.405276053590253	black
-0.02225	0.146849563552157	black
0.1144	1.46648213798303	black
0.05158	0.50251746263263	black
-0.06234	0.689944262249109	black
0.09126	0.785951320588058	black
0.00457	0.0590355065072006	black
0.1072	1.2901366825596	black
-0.02707	0.159204101152906	black
0.05278	0.295334814545471	black
0.0001942	0.00182787806055929	black
-0.02	0.3257820544233	black
0.01139	0.132886220168023	black
0.02279	0.488250288655017	black
-0.01647	0.24649354300903	black
0.01783	0.23284413391782	black
-0.07339	0.767003889607846	black
-0.05332	0.322940822607839	black
-0.0113	0.093718844227847	black
-0.05714	0.657182685364267	black
-0.05266	0.752272167090277	black
0.02321	0.140141479519007	black
0.1293	2.11633856484638	black
0.02617	0.123320389580799	black
-0.1305	1.74304184743907	black
0.03076	0.794795636051855	black
-0.0349	0.182500738132242	black
0.002279	0.00691663930193803	black
-0.01625	0.0639892042847904	black
-0.06759	0.718058066559175	black
-0.003334	0.0253501655612779	black
0.02736	0.213958789757446	black
0.0008029	0.00992766530784696	black
-0.06778	0.547140664204148	black
-0.06264	0.489053051327027	black
0.05951	0.462936857218383	black
0.01343	0.151564544668529	black
0.03068	0.161402747183344	black
-0.01604	0.167171870460647	black
-0.1439	1.57626275001767	black
0.05291	0.429807438904274	black
0.04292	0.529442514782726	black
-0.01176	0.0950141189006367	black
-0.02944	0.274578449925741	black
-0.008264	0.0722704402283455	black
0.01719	0.160396270529163	black
0.1078	0.761953896871205	black
-0.1322	0.73471037413917	black
-0.05676	0.697885623043799	black
-0.02704	0.494850021680094	black
0.04435	0.452840878672582	black
0.05511	0.834458923277627	black
-0.0514	0.543633966870957	black
-0.06205	1.26050676921839	black
0.02079	0.192194467729375	black
-0.03197	0.248489949729959	black
0.183	1.23634742943547	black
0.1342	0.559720786764412	black
-0.01532	0.170567566382401	black
0.06568	0.773142429711276	black
-0.02862	0.357337668557965	black
0.009559	0.135845043997974	black
-0.01766	0.132591443477209	black
-0.01098	0.125982296137814	black
-0.01535	0.0849697097408392	black
0.1045	0.705533773838407	black
-0.03774	0.374790474618119	black
0.01248	0.12627261935332	black
-0.04516	0.190911868653654	black
0.02201	0.151872489432125	black
-0.0216	0.101823516502323	black
-0.1274	1.72514967998334	black
0.2036	1.15577141869837	black
-0.02003	0.203495048446704	black
0.0167	0.0788339493622613	black
0.0541	0.57577192930402	black
-0.03515	0.43356250780493	black
-0.007859	0.0221849739168133	black
0.1396	1.01381070026318	black
0.01115	0.123378083965727	black
0.07976	0.445995678988097	black
0.01379	0.0436394463266779	black
0.06557	0.501965276312973	black
0.0582	0.505706231334667	black
0.001656	0.0138555352894794	black
-0.02865	0.287602868593285	black
0.1357	1.4185054577091	black
0.02999	0.252277537964492	black
-0.03741	0.270754192774693	black
0.04601	0.360115258083696	black
0.006786	0.0366372338962638	black
-0.009312	0.0496351456238769	black
0.02738	0.313185045492683	black
0.05732	0.413975617613024	black
-0.1031	1.16133977401106	black
-0.01957	0.0968014529570216	black
0.08951	1.26240983371428	black
-0.052	0.651695136951839	black
-0.03925	0.291069464193384	black
0.01195	0.0883630668705579	black
0.05761	0.344861565188618	black
-0.1075	1.22701854965504	black
-0.06007	0.649751981665837	black
0.06902	0.839531468880963	black
-0.01405	0.0839147001562973	black
0.0601	0.422508200162775	black
0.08425	0.880084589742009	black
0.06146	0.296364762416104	black
0.005338	0.0618306536096797	black
0.06475	0.48758245139916	black
0.1162	1.01072820835831	black
0.0008556	0.00603500180488109	black
-0.09421	0.668167955563751	black
0.05265	0.554863031286696	black
0.01576	0.107182175690424	black
-0.0117	0.109020403010311	black
0.02775	0.11924355548979	black
0.08788	1.06884736147671	black
0.03784	0.605023280445436	black
0.1389	2.60589869795996	black
0.03425	0.134008199873725	black
0.0753	0.83654044823001	black
-0.0003091	0.00243888436641167	black
-0.06003	0.624702261782661	black
0.00671	0.0737090131151366	black
-0.05618	0.634324859544082	black
0.06835	0.962573502059376	black
-0.002852	0.0161032086736942	black
-0.08668	0.737074530668168	black
0.006357	0.0723217358620085	black
-0.04408	0.461426266193144	black
-0.007568	0.0534986094304124	black
0.02149	0.395018370392568	black
0.05886	0.59074334796109	black
0.07958	0.868702203402377	black
0.01794	0.154034238454516	black
0.04095	0.610656688747922	black
0.02243	0.19456711186786	black
0.009576	0.0529585947447797	black
0.002156	0.0176835303079348	black
0.01593	0.187554597127244	black
-0.0232	0.21034879120659	black
0.02695	0.231139999157043	black
-0.04303	0.282163132513074	black
-0.1357	2.83773438570198	black
-0.07803	0.822175028135318	black
0.09376	0.719649306953994	black
0.01329	0.14563322195913	black
-0.005593	0.039006291057664	black
0.04007	0.228045251036051	black
-0.02685	0.286089645871045	black
0.08947	0.7956086680807	black
0.03524	0.557363474217768	black
0.06576	1.40406309373083	black
-0.1175	0.828273546346769	black
-0.05157	0.298345682674252	black
-0.03403	0.76421912967244	black
0.05091	0.722849386036203	black
0.1355	0.629301907424423	black
0.005791	0.0610302027771098	black
-0.02695	0.120273503360423	black
0.004308	0.0344690563771395	black
0.05945	0.611366030648211	black
0.05021	0.410385459368734	black
0.03943	0.292855811657555	black
-0.009591	0.0763933569825409	black
0.02388	0.259874263034269	black
-0.01596	0.0580415834691864	black
-0.02893	0.25649023527157	black
-0.1126	0.729088360589519	black
-0.02567	0.469544156415324	black
0.02666	0.35359627377693	black
0.4207	1.44466367200473	black
0.1047	1.40938105179342	black
-0.06785	0.200039472594016	black
0.05172	0.640164517660112	black
0.01637	0.220115036807356	black
-0.04673	0.757210190521323	black
0.01649	0.13123804178795	black
-0.06702	0.857610533881164	black
-0.01528	0.132355766096902	black
0.008815	0.0408631688296259	black
0.03363	0.355955507185251	black
-0.1394	2.08265206237223	black
0.0206	0.20866029603486	black
0.009582	0.0796157578216425	black
-0.05823	0.464705879957229	black
0.0143	0.120044414877251	black
-0.01071	0.0808695861393856	black
0.01645	0.0963132682634975	black
0.02218	0.226725651662546	black
0.09002	1.09189045960745	black
0.07012	0.388064374959877	black
-0.07534	0.43486084803021	black
0.1219	0.742801573860655	black
0.008412	0.0459022795208104	black
-0.001097	0.00952794647438061	black
0.06468	0.38668683854454	black
0.01015	0.105407052077045	black
-0.07657	1.13602321609561	black
-0.02467	0.217312431765034	black
-0.03803	0.239050048589103	black
0.05748	0.9931062920521	black
-0.01186	0.0990323760808757	black
-0.02722	0.228265574613231	black
-0.004638	0.0467236633326956	black
0.09997	0.99439055463972	black
-0.06986	0.905878404159439	black
-0.01471	0.0988142198628497	black
0.009077	0.104025267640935	black
-0.02741	0.227238352855968	black
0.01091	0.0556654080292179	black
0.02401	0.282079974163006	black
-0.0259	0.17470373556904	black
-0.04068	0.525929496784956	black
-0.015	0.08873582900163	black
0.0895	1.18203819546801	black
0.02625	0.332547047110046	black
-0.03131	0.152612448972605	black
-0.07465	1.00069542766165	black
-0.1176	1.35783236559505	black
-0.03907	0.478338984887927	black
-0.04981	0.303206914918256	black
0.1937	1.85263289220621	black
0.04677	0.326702560240364	black
0.03072	0.410497203736236	black
0.008983	0.0610801877552283	black
0.03337	0.194295295566136	black
0.02217	0.241088107602027	black
-0.03172	0.244125144327509	black
0.06519	1.01963297381522	black
-0.02289	0.219682687859849	black
-0.03047	0.245804611810162	black
0.03757	0.288530218125672	black
0.0367	0.307417437725091	black
0.000722	0.00555086298596401	black
-0.06904	0.397397479579744	black
-0.103	1.19260028724051	black
0.0263	0.256411849840096	black
0.04551	0.87942606879415	black
-0.02336	0.243820483156191	black
0.03543	0.379239510005794	black
-0.02117	0.219682687859849	black
0.08931	0.82739706879014	black
0.1052	1.81758534756545	black
-0.13	0.960585880823863	black
0.009643	0.0616304025481937	black
0.08253	0.680685695909488	black
-0.03587	0.217312431765034	black
-0.0207	0.135192370973853	black
0.04639	0.332360293943589	black
-0.0189	0.0495864606306189	black
0.05834	0.548520594875138	black
-0.02043	0.121420761937781	black
0.02595	0.21084250808856	black
-0.05051	0.441411416891801	black
-0.071	0.535361440904967	black
-0.01848	0.121133663043275	black
-0.02241	0.162664131984985	black
-0.03598	0.534319788401722	black
0.05472	0.514136670402665	black
0.05679	0.535957794561189	black
0.05575	0.643591672961019	black
0.04278	0.370488465799547	black
0.00439	0.0259490972071227	black
-0.2035	1.93516778026143	black
0.02803	0.327902142064283	black
0.01853	0.198596289982645	black
-0.02088	0.144905048841378	black
-0.0164	0.110642263111068	black
0.05527	0.316592700867905	black
-0.03619	0.270754192774693	black
-0.003668	0.0215455666347714	black
-0.02378	0.292855811657555	black
0.06094	0.837734385701978	black
0.08837	1.26129869956529	black
0.04566	0.583193128177056	black
-0.006893	0.0609802235513335	black
-0.01877	0.0946359312331077	black
0.007184	0.0510493897544518	black
0.0259	0.334606649720288	black
-0.004206	0.0338582672609674	black
-0.07729	0.478338984887927	black
-0.03503	0.29183414214446	black
-0.02216	0.0985416786038876	black
-0.02842	0.283495836226783	black
-0.04482	0.527975302299719	black
-0.07236	1.37685412536206	black
-0.14	2.88306035344924	black
0.04394	0.47755576649368	black
0.06592	0.498940737782249	black
-0.08984	0.374584647845592	black
-0.07476	0.744004273277598	black
-0.3034	2.94271435558179	black
0.05226	0.332360293943589	black
-0.1318	1.45481663178459	black
0.005662	0.0433994117868233	black
-0.1488	1.82739706879014	black
-0.0241	0.332173621049289	black
-0.05375	0.617802789622546	black
0.004499	0.0248900103138389	black
-0.01926	0.214741366642299	black
-0.05095	0.459420283495546	black
-0.03025	0.256803918551299	black
-0.05666	0.31560352158098	black
0.06161	0.682981898951889	black
0.07535	1.32827191176044	black
0.06784	0.844360366240224	black
-0.05728	0.654234306885512	black
-0.05547	0.857923538926715	black
0.07316	0.574465779501736	black
0.006645	0.04474531717982	black
-0.07337	0.774432286560529	black
0.02552	0.156082361993608	black
-0.05449	0.316052869248488	black
-0.07423	1.09745322068601	black
0.1149	0.875169850586141	black
0.0214	0.183559832043861	black
0.01204	0.105739335553012	black
0.06063	0.3693687559795	black
0.1147	0.91721462968355	black
-0.06317	1.26074419673149	black
-0.03292	0.306800854846283	black
0.02797	0.244048958995868	black
0.1813	0.791827473332878	black
0.1334	2.26153656053805	black
-0.07615	0.874518734299406	black
-0.02191	0.152550737500827	black
-0.02516	0.245804611810162	black
0.05743	0.476904161747432	black
-0.1858	1.39880946738467	black
0.0184	0.124302238019792	black
-0.008251	0.0913541610928867	black
0.03684	0.164372833790102	black
0.03052	0.273191317475036	black
0.01737	0.143271109617117	black
-0.08351	0.678194516142461	black
-0.268	0.680893940690224	black
-0.1049	0.684029654543082	black
-0.06558	0.897566294318664	black
-0.0702	0.797784224198869	black
-0.01641	0.18369240056806	black
0.0247	0.367643953760927	black
0.02251	0.139602094872687	black
-0.08247	0.923723744595782	black
0.04876	0.259163792942689	black
-0.05219	0.446238301609996	black
-0.04608	0.389446294682905	black
-0.009657	0.0437835307566099	black
0.1139	2.0589360117801	black
0.02406	0.324221658325915	black
-0.01642	0.144238627660052	black
-0.01846	0.113960724433558	black
0.02465	0.210771942732665	black
-0.06298	0.850165303284215	black
0.01456	0.0434474080826011	black
-0.01686	0.176330186731864	black
0.01167	0.138286412428566	black
0.01882	0.149782758201611	black
0.08219	1.31309573043182	black
-0.02792	0.195043200142508	black
-0.01426	0.144238627660052	black
0.01864	0.251734427331259	black
-0.02642	0.292941059372404	black
-0.003704	0.0324520237811379	black
-0.02613	0.182302445236976	black
0.03179	0.236572006437063	black
0.04434	0.497572880015567	black
-0.03717	0.44057220024051	black
0.03208	0.358327626775313	black
-0.01839	0.185619205530062	black
-0.1384	1.19483909840057	black
-0.02606	0.253054590384895	black
0.03885	0.428174750959171	black
0.09985	1.02636422658259	black
0.01763	0.16500739626697	black
-0.02931	0.278024598414047	black
0.0514	0.391367010509963	black
-0.04909	0.453580733164808	black
0.1193	1.45518808824222	black
-0.02188	0.280502983389418	black
0.05604	0.414652088905409	black
-0.0007364	0.00502332635030888	black
-0.07999	0.382265964635982	black
0.02095	0.190238334892875	black
0.07124	0.242376254091611	black
0.1106	1.46318913400846	black
-0.09035	1.09625905937846	black
0.06628	1.25453483132927	black
-0.002361	0.0178192544035974	black
-0.02433	0.377475137596432	black
0.01126	0.111932886592563	black
0.05051	0.28433085759901	black
0.003552	0.0248440215933106	black
-0.07069	0.556580538217183	black
-0.008692	0.0696623642622699	black
-0.03072	0.208169052325164	black
0.02902	0.266722466067418	black
-0.009194	0.103418672494267	black
-0.04005	0.647817481888638	black
0.004936	0.0396719494698569	black
-0.02866	0.296364762416104	black
0.0361	0.273028416317123	black
-0.02011	0.309981219211305	black
0.03717	0.361311113309877	black
-0.03483	0.226213555018806	black
0.01989	0.154964006486585	black
-0.07183	0.605023280445436	black
-0.01795	0.073914913074856	black
0.06572	0.602755418989614	black
0.07932	1.08370400543687	black
0.0314	0.222065951162221	black
0.145	1.71737788712194	black
0.004264	0.0343280287798933	black
-0.02014	0.0479344098149497	black
0.09031	1.16291684917681	black
-0.0538	0.664542099310616	black
-0.03867	0.207818503850321	black
-0.006093	0.045275209020937	black
0.04731	0.510744831630739	black
-0.01386	0.110474203328809	black
0.04447	0.298345682674252	black
0.09003	0.862329462763245	black
-0.1348	0.692717952966654	black
-0.03045	0.130650919240907	black
0.04644	0.382370702242158	black
-0.0282	0.188090019579901	black
-0.0008576	0.00806545028105216	black
-0.02601	0.153601026965325	black
0.01506	0.197499932235607	black
0.02764	0.377371573870675	black
-0.0474	0.476643793345207	black
-0.04387	0.329661358872558	black
-0.006379	0.0449860969619499	black
-0.0514	0.316862868516993	black
0.03072	0.249491605148654	black
-0.01046	0.139063379299906	black
-0.01375	0.094851998143984	black
0.07097	0.198184831418563	black
0.07942	0.660151216962363	black
-0.06707	0.617622696531886	black
0.0158	0.128952738694501	black
-0.02799	0.166279309555367	black
0.02025	0.223662090379825	black
0.005666	0.0413405729470668	black
0.05144	0.407823242604133	black
-0.04946	0.508218224415834	black
0.05306	0.57856060977995	black
0.04164	0.551757587365561	black
0.05639	0.772884917410875	black
0.04476	0.223226197587893	black
0.04096	0.227384950150829	black
0.007336	0.045468057373086	black
-0.005831	0.0251200269930695	black
-0.04759	0.603800652904264	black
0.004903	0.0249820023671172	black
-0.08469	0.521145032471337	black
-0.1021	0.782252926737206	black
0.01468	0.0744816418225699	black
-0.1041	1.22922160383085	black
0.04923	0.444301105281099	black
0.3221	2.16698045292347	black
0.2657	1.68909437062386	black
0.08765	0.697669071315601	black
-0.3111	0.878440155812499	black
0.01537	0.201142268252514	black
0.04652	0.404944910240696	black
-0.1493	1.13112055376291	black
0.03201	0.327348077159998	black
0.01776	0.12010167566999	black
0.007114	0.0326392600340503	black
0.0001766	0.00134840400162653	black
-0.08569	1.29328221766324	black
0.04914	0.498803757972911	black
-0.09347	0.895854449445992	black
-0.0302	0.226652458019177	black
-0.008672	0.0841782123796013	black
-0.03575	0.218244625347531	black
-0.04184	0.560825260156532	black
-0.005724	0.0399099320950805	black
0.02553	0.280088935801661	black
0.06003	0.332080314682639	black
0.006869	0.0460471167680769	black
-0.02509	0.19456711186786	black
-0.008644	0.110306208555815	black
-0.09636	0.997833938243492	black
-0.05518	0.540456741719587	black
-0.005438	0.0583891978463662	black
-0.02469	0.216024996587329	black
-0.01311	0.123493495734119	black
-0.03213	0.240483240537812	black
0.06592	0.783570169123749	black
-0.000178	0.00126128374418228	black
0.02038	0.174249418651972	black
-0.05251	0.446116973356126	black
-0.0405	0.345630909024714	black
-0.01732	0.177962751927415	black
0.121	2.39566592689709	black
-0.178	0.731422028117157	black
0.003926	0.00939478857608055	black
-0.09154	0.837435593476981	black
0.0267	0.205651396103917	black
0.08585	0.466863711721361	black
0.0843	0.969805214643249	black
-0.2418	1.02969962459782	black
-0.1924	2.14575470293388	black
0.05205	0.579054594078028	black
0.003663	0.0276582836742519	black
-0.008736	0.0668671762732657	black
-0.003894	0.0374886064924031	black
-0.02262	0.206768552943479	black
0.04957	0.295592072613159	black
0.02708	0.162664131984985	black
0.04178	0.456304367690755	black
0.03892	0.389978975335855	black
0.05679	0.555330769061475	black
-0.01975	0.13335827943396	black
-0.02953	0.216739767127051	black
-0.02251	0.222718208328985	black
-0.1741	1.75276345049324	black
-0.06856	0.433209087618408	black
0.005315	0.0223678347540005	black
-0.02243	0.228265574613231	black
0.02662	0.213035740564267	black
-0.04566	0.502241281712732	black
-0.01499	0.0894823144827336	black
0.003407	0.0228710994193178	black
0.08518	0.982549270489464	black
0.03758	0.503901007867429	black
-0.02076	0.193413065672197	black
-0.1017	0.250031916490597	black
-0.0456	0.585026652029182	black
0.007186	0.0512936910951479	black
-0.01753	0.114525697170843	black
-0.04977	0.474436941729933	black
0.03898	0.455807889234967	black
-0.03442	0.373659632624958	black
-0.04872	0.28642546222793	black
0.01218	0.105241005628108	black
0.1056	1.3253225321268	black
-0.2461	3.54775342547956	black
0.00627	0.0296066279203998	black
-0.1235	2.05394093961488	black
0.08024	1.00833099262005	black
0.0167	0.201004265556119	black
0.0608	0.640733835393252	black
-0.01249	0.123724411322121	black
0.001075	0.00797697223614937	black
-0.02697	0.229810977264007	black
0.04519	0.464199709175102	black
-0.03396	0.563201489768197	black
0.04684	0.451242171426296	black
0.05738	0.801617869991706	black
0.0722	0.571055709964426	black
-0.01704	0.105407052077045	black
-0.104	1.61726273423867	black
0.00386	0.0303977351514609	black
0.1287	2.28709787495278	black
0.09992	0.681102285372513	black
0.009147	0.107460195341365	black
0.04547	0.430509045651217	black
-0.005339	0.126388803003533	black
0.0411	0.354381261757305	black
-0.07801	0.576754126063192	black
3.167e-05	0.000304112589160776	black
0.01285	0.156331277020856	black
0.0113	0.0565549509749696	black
0.009311	0.044504670815873	black
-0.02107	0.139063379299906	black
-0.007106	0.0598821332522815	black
-0.03295	0.276380164484537	black
-0.0209	0.1739900222089	black
-0.0004441	0.00283212855416602	black
0.07428	1.22105327203138	black
-0.0379	0.385208208043582	black
0.09185	1.31113543194521	black
0.06675	1.16241156176449	black
0.02112	0.125228362815702	black
-0.03903	0.250572900878251	black
2.611e-05	0.000217201545864232	black
0.06639	0.712646227285254	black
-0.001406	0.00908424549391556	black
0.069	0.920818753952375	black
-0.06153	0.96657624451305	black
-0.05235	1.0471591433243	black
0.03929	0.335452037753453	black
-0.0555	0.779891911959945	black
-0.04046	0.240030142445693	black
0.01881	0.212539525481585	black
-0.1356	1.48320029591838	black
-0.0431	0.447940465812116	black
-0.00713	0.0583395216116077	black
-0.01121	0.0943120322881478	black
0.03922	0.352910571283445	black
0.09974	0.866780543267506	black
0.07154	1.02163685291612	black
0.01823	0.13159069668504	black
0.02097	0.0730405116197243	black
-0.03137	0.295420550303701	black
-0.06466	0.398374520446055	black
-0.04739	0.355758414156271	black
0.06355	0.226506107729029	black
-0.01157	0.0479829099525737	black
0.02311	0.209714835966758	black
-0.01633	0.0841254971423085	black
0.05188	0.542118103266008	black
0.0698	0.834458923277627	black
-0.00157	0.0138107002631759	black
-0.001604	0.0158779171388898	black
-0.02355	0.249800272170818	black
-0.05684	0.50017550416042	black
-0.03387	0.73471037413917	black
-0.004821	0.0209070993616736	black
-0.01245	0.146910470148134	black
0.009414	0.101219986710174	black
0.09254	0.476383580945629	black
0.02461	0.301725423325632	black
0.04981	0.465085895570133	black
-0.1277	0.578067186721492	black
-0.06442	1.03432802877989	black
0.009258	0.0750491110843893	black
0.04087	0.415555692834824	black
0.1094	0.471983658810799	black
0.006785	0.0657541189769288	black
0.07275	0.450996737974212	black
-0.07791	0.380176499542722	black
-0.1205	2.04010041213406	black
0.03699	0.803271277376713	black
-0.01823	0.105075022640457	black
-0.1438	2.17685194018931	black
-0.1735	1.29277058067271	black
-0.1414	1.78251605578609	black
0.004058	0.0269183503986324	black
-0.000333	0.00235154510379384	black
-0.05922	0.674074044228534	black
-0.007832	0.0468203989343659	black
0.03184	0.30460589170889	black
0.05499	0.555174800490252	black
-0.08666	0.802443786846464	black
0.01415	0.228412519118745	black
0.01521	0.104025267640935	black
0.02105	0.195587940862286	black
0.03568	0.263444152837364	black
-0.07435	0.552841968657781	black
-0.01591	0.147581007062999	black
0.03517	0.239954672034189	black
-0.0531	0.774432286560529	black
0.06166	0.39599006758777	black
0.02924	0.350081281264581	black
0.02084	0.391687957302673	black
0.05209	0.856048883576036	black
-0.1015	0.90031935889075	black
-0.0395	0.308299791709838	black
-0.1025	0.99097425791309	black
-0.039	0.318668294030834	black
-0.03557	0.124013228571512	black
0.03411	0.451487743658964	black
-0.1051	0.715569266155481	black
-0.01425	0.13212021654162	black
0.1487	1.9434762759209	black
0.009701	0.0524682543044069	black
-0.0197	0.170696227168975	black
0.03444	0.273109859258178	black
0.008287	0.0574463196657901	black
-0.06596	0.801617869991706	black
-0.03045	0.259006068415114	black
0.01236	0.126853848671744	black
8.177e-05	0.000651930793278602	black
-0.08186	0.656591406196143	black
0.01584	0.0917295005042761	black
0.01853	0.215668051977852	black
0.04875	0.69637202361611	black
0.05341	0.566710314804974	black
0.001473	0.0143939169475635	black
-0.07709	0.636012170251509	black
-0.1383	0.854492828590337	black
0.06039	0.82739706879014	black
-0.001528	0.0166443856682117	black
0.02921	0.245804611810162	black
-0.05292	0.805208242278075	black
-0.04242	0.476253533188435	black
0.08066	0.806597096937583	black
-0.00935	0.0673740559782178	black
-0.03173	0.235450280935533	black
0.009934	0.0449379303249679	black
0.01392	0.0894823144827336	black
-0.001024	0.00722563574464445	black
0.02447	0.121363326973483	black
-0.01976	0.201211286048751	black
0.000873	0.00841954282566018	black
0.06558	0.999132278468773	black
-0.008327	0.0742239461632537	black
-0.01147	0.100015437450609	black
0.02968	0.221270076003888	black
0.003043	0.0287705527237588	black
0.0237	0.17063189201118	black
-0.05188	0.643400564275029	black
-0.03822	0.435215615496013	black
0.03833	0.281000362121282	black
0.01884	0.187353983766881	black
0.03317	0.734003629504921	black
0.08109	0.485850865524563	black
-0.01145	0.110082316563794	black
0.02164	0.187220292991036	black
-0.02308	0.174119701063821	black
-0.006329	0.0207248524089768	black
-0.003115	0.0139003749448704	black
-0.005125	0.0455645136715176	black
0.002167	0.0197693086089683	black
-0.02007	0.101823516502323	black
-0.03178	0.184090349113225	black
0.01629	0.0516359440116307	black
-0.1212	0.786747947803603	black
0.04305	0.434270212168873	black
0.1526	0.921543181946707	black
0.06276	0.708187312532881	black
0.07496	0.565271458220242	black
0.08761	1.04657860031896	black
0.09013	0.865504144165326	black
0.03358	0.315513707811266	black
-0.006664	0.0459505532364054	black
-0.0697	0.686132779630847	black
0.1254	1.44490555142168	black
-0.01535	0.122225650008602	black
-0.05205	0.307505592496916	black
0.001431	0.00957234151473649	black
-0.02536	0.320572103387881	black
0.005013	0.041006334969674	black
0.06239	0.862962545210487	black
0.1204	1.14575470293388	black
-0.08401	1.10646015643534	black
0.004123	0.0290026344275147	black
-0.009845	0.0823894742501327	black
0.004521	0.0336235769110771	black
0.03752	0.292770580672706	black
0.006693	0.0422969584511686	black
-0.08334	0.940058111938045	black
-0.04089	0.237696636712232	black
0.06414	0.985059650207063	black
0.00321	0.0339521789235462	black
0.07033	0.655607726314889	black
0.09033	0.783834097714007	black
0.008981	0.0628834892329461	black
0.01864	0.132650382811207	black
-0.03624	0.476253533188435	black
-0.06748	0.987162775294828	black
0.07007	0.482408269288092	black
-0.01244	0.115884637988331	black
0.05817	0.890084136976207	black
-0.08014	0.543937775545049	black
-0.05732	0.46864883541694	black
-0.03351	0.339039708223916	black
-0.01778	0.1919917000896	black
0.01715	0.164753460003689	black
0.04536	0.325230685984574	black
-0.06717	0.34756025241058	black
-0.07763	0.754981129262247	black
0.005443	0.0401480452003947	black
-0.03946	0.357733381097326	black
0.1665	1.59465363982429	black
0.1088	0.87484417041947	black
0.04023	0.336676066371788	black
0.03833	0.454074670644157	black
-0.001411	0.017909760704207	black
-0.06446	0.56976364658849	black
0.002901	0.0244303421063379	black
0.1047	0.996970529446382	black
0.05727	0.390939450069913	black
0.02049	0.133299243957501	black
-0.02954	0.38153350780092	black
0.02324	0.267445420148568	black
-0.06148	0.553152289844191	black
-0.008711	0.104687975524213	black
0.01703	0.083440780698886	black
-0.03893	0.586197483230649	black
0.00329	0.0278897715971695	black
-0.01333	0.135310965863149	black
-0.0004229	0.00322572913869541	black
-0.0438	1.36602684421033	black
-0.0006535	0.00533097817447058	black
-0.006952	0.0771189087917065	black
-0.01589	0.106293706935286	black
0.09941	0.857610533881164	black
0.0364	0.406160338918729	black
-0.008744	0.0723217358620085	black
-0.02633	0.109634878551876	black
-0.02627	0.352323686759129	black
0.04783	0.347077112432058	black
0.02032	0.216811308924742	black
-0.088	0.59108197915322	black
-0.01964	0.086875209610441	black
0.0771	0.697236291527018	black
0.02094	0.100453068909133	black
-0.05965	0.617622696531886	black
0.03135	0.184488662637236	black
-0.03423	0.155833589549799	black
-0.001225	0.00533097817447058	black
-0.0005801	0.00165346260363543	black
-0.006423	0.041006334969674	black
0.135	1.944621668625	black
-0.1306	1.23612296850435	black
-0.03151	0.447818661160664	black
0.09307	0.288952396132966	black
-0.02369	0.252743602557856	black
-0.008098	0.058488567365597	black
0.1099	1.08830984124614	black
-0.04021	0.321845961989563	black
0.04831	0.419417123185633	black
-0.02866	0.138405855356135	black
0.003942	0.0343750328907572	black
-0.1122	0.901010360598823	black
-0.003067	0.0132730406687815	black
0.03123	0.353106375832255	black
-0.03445	0.276298106008732	black
0.1121	0.896196279044043	black
0.01958	0.141342515909192	black
-0.009228	0.0910326995816122	black
0.04375	0.791827473332878	black
0.05113	1.14116214857141	black
-0.04378	0.335734199852325	black
-0.1103	1.83505262737816	black
0.001522	0.00979438481519337	black
0.04992	0.733298033115912	black
0.04463	0.256960845195067	black
-0.01368	0.0991960651896305	black
0.06529	0.544698228342924	black
-0.006608	0.0470139348029446	black
-0.06695	0.354774288464584	black
0.001238	0.0129597130207333	black
0.06515	0.651889931519762	black
-0.1059	1.81360878430451	black
-0.03453	0.24123945609002	black
-0.01633	0.147032308971182	black
0.001076	0.00939478857608055	black
0.01339	0.0849168983487995	black
-0.0409	0.750312572194698	black
0.01677	0.176004408844032	black
0.007103	0.0588862729628984	black
0.003587	0.0243844020331049	black
0.01461	0.180390267248415	black
0.04686	0.251579377532432	black
[truncated: 425,112 more rows]
