# Supplementary material for: TET2 mutations are associated with hypermethylation at key regulatory enhancers in normal and malignant hematopoiesis
Source: Nat Commun. 2021 Oct 18;12:6061. doi: 10.1038/s41467-021-26093-2 (PMC8523747; doi:10.1038/s41467-021-26093-2)
Supplement: Supplementary file 11 — Source Data [file 41467_2021_26093_MOESM11_ESM.zip › Source data/suppl_figure_10c.csv]

x	y
-1.83773438570198	-1.82681373158773
-0.17966715510059	-0.174898588401997
0.680061560019691	0.702677285794697
0.96818772866963	0.946153573147747
-0.590235895733654	-0.571055709964426
0.547906750982269	0.604673606930649
-0.129479049987236	-0.141643294702227
0.759950227887352	0.700274846024363
0.159141445958121	0.130592250617798
0.287939857538925	0.226213555018806
-0.794524963259109	-0.887730231582729
-0.997833938243492	-1.02932775731028
0.271565049025745	0.239200688369282
1.06298389253519	1.12459143992294
0.931814138253838	1.07982447798998
0.674895017028593	0.708409174341999
0.166534139829308	0.148374796846691
0.119529407196222	0.166852888087215
1.72147503526298	1.73235901765408
-0.126853848671744	-0.08767164203959
0.109970413836583	0.0794071379151915
-0.136855653747333	-0.162285331715089
-0.228045251036051	-0.178683029408903
-0.643018599006869	-0.545612532853045
0.663540266151471	0.705974905904677
-0.85294232897164	-0.93218548883816
1.07058107428571	0.989700043360188
0.00160986968195233	-0.0768078095793325
0.328271911760442	0.252976822548372
-0.514704561273911	-0.543937775545049
1.04315950984077	1.06966236426227
-0.166597870768141	-0.142667503568732
0.184687956475641	0.24435378054332
0.115261262230368	0.0467236633326956
0.0476919903378748	0.0723217358620085
-0.435097327470795	-0.443818153347089
0.138883955838605	0.104909103065601
-0.806875401645538	-0.785421046429501
0.152303979265835	0.199489123105632
-0.228486010020334	-0.203217588298692
0.0706832732465044	0.0747910785879965
0.135548252841817	0.0806080732261406
-0.924818145381308	-0.895512888687605
0.94692155651658	1.00178426762904
-0.410273743745763	-0.437945170343621
-0.502241281712732	-0.509199047989145
0.338944915146621	0.405717971188194
0.501551596826	0.465593100862123
-0.0601813371786205	-0.0615803542068069
0.1791420105603	0.188223978397096
-1.10746019534136	-1.2208365762355
1.11554450392951	1.12441789567211
0.13691517467964	0.122340755888391
0.237246435066626	0.143633676340752
-0.0541868734126615	-0.0620309970485472
-0.831797253157369	-0.923359556329658
-0.368759219764491	-0.257039329785848
0.305570309042917	0.278436681642519
0.362810577851238	0.431094585017121
0.283495836226783	0.332080314682639
-0.251734427331259	-0.23225063265442
0.630598586303376	0.564952358660035
-0.325965999568745	-0.355364496231847
0.356152689700286	0.467372998771109
-0.0378201470912322	-0.0756173227980269
-0.422968014373969	-0.416121401501374
-0.621057301386563	-0.563519304990505
-0.614215041156664	-0.631713115097869
0.388807939131566	0.356152689700286
0.00731396083787211	-0.00541891874010532
-0.310957660971828	-0.368759219764491
0.00274471017989679	0.0818647738336407
-0.292429823902064	-0.229295231784221
-0.630227711403037	-0.659754238432068
-0.326518302926653	-0.318306607995436
0.911509529817604	0.90622821850127
-1.1714689933549	-1.2318801058152
0.262568799485418	0.22395292881822
-0.121765531324956	-0.170310359101029
0.550367349529925	0.516555351901465
-0.357931372658496	-0.389020620077003
1.34534224535048	1.2050938934832
-0.0820745779352589	-0.064442354906986
-0.529589509024069	-0.624153563690844
0.00590291041178999	0.00458420145758491
0.834755673874689	0.823041019413092
0.00899555966924482	0.0605805966706828
-0.457921853664374	-0.520568662802264
-0.640354207325457	-0.549135307620234
0.665144310382708	0.556424120249742
0.526805090795062	0.515557792357593
0.100288905428855	0.168578182934978
0.0724756591249713	0.0245222368341254
-0.412513534589036	-0.32836440339787
-0.656788409820253	-0.721703791908726
0.70071066591232	0.695078838099108
-0.121248479826998	-0.0742239461632537
-0.679023322657176	-0.769551078621726
0.349012905616555	0.363913484896927
-0.400881434944637	-0.481486060122112
0.0668165208253861	0.0189065768540702
-0.0100165416986009	-0.0904974585945846
0.288024145648244	0.326610421811695
-0.612966298717637	-0.615288257061718
0.36794783329419	0.290645224165604
-0.146484303243071	-0.110810387952927
-0.379551615288291	-0.335452037753453
1.05685187064144	0.937418015771837
-1.42147539472501	-1.41049720373624
-0.862645888629267	-0.947690900352677
0.331893762067269	0.397614409894895
-1.17269535891027	-1.23210238398191
-0.558147824226708	-0.572027286391791
-0.0808695861393856	-0.118444170206688
-0.718512112059919	-0.919373513078194
0.0908720580107392	0.0962048572589647
0.0265488559750653	-0.0402433270090049
-0.665747357665769	-0.625068446021812
0.552841968657781	0.581367312645935
0.0201330774350972	-0.0562088010706984
1.25274360255786	1.20363384502248
0.898252926053634	0.720789487398605
0.334794371565399	0.262092076625361
0.819874124835946	0.740167300936516
-0.840132152907433	-0.896880746454286
-0.0627329277885873	-0.0514403378910384
0.375821074251978	0.446116973356126
-0.0990323760808757	-0.140441427373946
-0.0534494894301448	-0.0111290339353548
0.0340930845048081	0.0168700752652999
-0.285167487566667	-0.344861565188618
-0.640543979879013	-0.643018599006869
-0.169154807691388	-0.109746694845466
-0.0724756591249713	-0.123897678622206
-0.6985359268567	-0.762959208620809
0.376337292643795	0.363712747901487
0.0784695864987576	0.0527623921293336
-0.151749285322958	-0.1627272974977
0.0990869322623309	0.0673740559782178
-1.13721290176466	-1.25212229418021
0.117304737618403	0.127261172527331
-0.0191334454179209	0.0145735259169983
0.183294816333485	0.213532523259717
-0.222500680409635	-0.25649023527157
0.305833704066802	0.318939756368188
0.822463500070138	0.704872914747809
-1.31650268232019	-1.28075160155205
0.525638023967369	0.552376902239714
1.18615224577115	1.21105427297625
0.426548177964515	0.368049173740783
0.065400561781927	0.0806080732261406
-0.428990327690695	-0.454692883534176
0.21034879120659	0.225118234181204
0.279757981712943	0.262886905694039
1.11970100857425	1.15384852347118
0.178093622647677	0.195043200142508
-1.229074385361	-1.2894595520667
0.250263684430939	0.201349354554731
0.134244775928548	0.0851281824599496
-0.640354207325457	-0.58053992721393
0.821886747685368	0.720789487398605
-0.394156460941911	-0.357436562895612
0.0478374257855374	-0.0299322034508629
-0.241921177750387	-0.205860644232226
-0.303643611266668	-0.339513984215032
-1.13212021654162	-1.07119462910672
0.000260654893431994	-0.00979438481519337
1.59397105503638	1.8847224086041
-0.36997914888659	-0.350373113159471
0.115148017254002	0.10818388047514
-0.44502654166676	-0.455807889234967
0.390512310146715	0.33970383972927
0.228045251036051	0.233438447362469
-0.124244420741945	-0.113058294016585
0.0788860261633194	0.0440718431030494
0.222210812565133	0.142788157683108
-0.277530614115969	-0.398374520446055
-0.155274372026774	-0.170567566382401
-1.19131649087103	-1.14648430324307
-0.108462542327436	-0.103418672494267
1.54500278269054	1.67902332265718
-0.801068130067791	-0.844056982028163
-0.0946899378839145	-0.07852161962431
-0.113509274827518	-0.0183172726287146
-0.431563585583115	-0.511449283499556
0.916139199133427	0.878440155812499
0.127028369261557	0.172953982995266
0.874193541860473	0.891096872332687
0.469800301796918	0.497436330892637
0.229663558904851	0.180390267248415
-0.494171966145164	-0.521145032471337
-0.469032318428085	-0.501965276312973
0.172243137021383	0.148741651280925
-0.582030357785263	-0.520424689825012
0.816445466381138	0.907279355315901
-1.40351286626346	-1.23180603836693
0.218963061378868	0.232621475885819
0.039529222465701	-0.0171862378681375
0.404724288197901	0.559090917934782
0.289797985344615	0.312203588618705
0.039481657219292	0.0229626647753186
-0.147764060588113	-0.129947418306455
0.659159450187668	0.662141570958906
0.0737090131151366	0.104025267640935
0.400226060853612	0.380489279161501
-0.250650239402523	-0.198321940964107
1.02072485240898	1.24872089601666
0.421131671333971	0.343805937820814
-0.409158165218397	-0.404724288197901
-2.07608277688689	-2.0781055290709
-0.106071873457393	-0.0836513477245399
-0.598771832501887	-0.572676213642753
-0.828566099056992	-0.932557157223619
-0.359518563029578	-0.363712747901487
-0.457921853664374	-0.440452444419566
0.0423927129399047	0.0636370804022555
0.899974269892137	0.915781313260761
-0.0989232842737451	0.0065196809300035
0.176721443048329	0.148680487351255
-0.580044251510242	-0.587371479455625
-0.00309448930433385	-0.0270569918944318
-0.102098125731772	-0.134659094375416
0.551757587365561	0.557363474217768
-0.0766005338412835	-0.0474497061017984
0.867420152340263	0.872571222148401
-1.79021698515149	-1.89483057200067
0.186285608118855	0.158953534590696
-0.0872997918091397	-0.095284454721319
-0.277448337999042	-0.227971834675145
0.774949303861951	0.789949150124863
-0.129186576084402	-0.166470418241356
0.103308473437116	0.119129267467577
-0.168002322764104	-0.168194191325609
0.262489309326524	0.291919189531768
-0.00912859519851404	-0.0018714928717336
0.17308335281508	0.155398580373653
-0.240483240537812	-0.291749111408622
-0.165706487557304	-0.247030134970916
0.229147988357856	0.260190400978641
-0.784098186795968	-0.692290076595193
-0.356349961782671	-0.38795825535473
-0.211760902617832	-0.272702797196413
1.19219446772938	1.14128238513971
-0.0741209106984992	-0.0115302297901245
0.691008970999836	0.706195640080663
-0.481222931073225	-0.416461180745648
-0.134126471792185	-0.145815456166393
0.13006458935314	0.151872489432125
-0.436875039661956	-0.431094585017121
-0.285921835018144	-0.217957583379446
0.188626102946107	0.115998075231213
0.609418121449565	0.594312213327222
0.214172080004134	0.175678875149229
-0.0958797865238004	-0.131767131577535
-1.6844494655781	-1.68718817378791
-0.143573227529756	-0.128310334314485
-0.598944274228156	-0.675306086138225
1.1644362483309	1.0474497061018
-0.294649537114288	-0.253833035622715
-0.482144581069971	-0.519274621011512
-0.634137784597445	-0.758204568704801
-0.765989182412821	-0.662341108973858
0.0816550710377251	0.0325924434025272
-0.100288905428855	-0.0622314329500642
0.463062977295326	0.537901618864844
0.181048688359827	0.147337055655431
-0.0893755951107988	-0.143331516388465
0.0950141189006367	0.1743791749965
-0.591420874591333	-0.561774192395471
0.145329668104665	0.120502712750571
-0.104301273040694	-0.185819018959813
-0.0646943097100748	-0.0858155665767537
-0.0533512660933237	-0.0543837207732682
0.895171596346345	0.834458923277627
-0.208870999272714	-0.133299243957501
0.252899068635014	0.289882634888184
-0.328271911760442	-0.284498054706716
-0.066917837630209	-0.115771230367396
-0.0794592834975203	-0.108574057152006
0.143633676340752	0.0741209106984992
0.362910726469669	0.320662969479206
0.153230046462781	0.114582234889064
0.34332695411515	0.329939782526866
0.0574958938319193	0.135133085671474
0.119015009513247	0.0615303116323547
0.509900994936695	0.443215217692975
0.573163546196492	0.556580538217183
-0.551448260798422	-0.541362150974351
0.554395796726402	0.479647495916682
-0.306185146110583	-0.288530218125672
0.256647048590444	0.277612905822876
-0.820735535660975	-0.893129455521346
-0.492413960236989	-0.432033093176846
1.49811950624494	1.50891858657681
0.157078879240018	0.254222782110241
0.147337055655431	0.167363372403297
0.376543951930066	0.458545571252411
-0.152119002554625	-0.154964006486585
-0.832682665251824	-0.780153613975639
0.79997073344623	0.632457726479423
-1.28158135817034	-1.38563016045171
-0.12714475529519	-0.0411495483203217
-0.723078867934226	-0.724228099835069
0.500863005462617	0.491604966866947
-0.34640161815671	-0.349109922143688
1.00806545028105	0.968995718636463
2.65013991780767	2.48664920119404
-0.0185438334778734	-0.0088625648796882
-0.135666944966607	-0.110922507349936
-0.840132152907433	-0.896196279044043
-0.000912977374111591	-0.0120210841245179
0.0422969584511686	0.00997210122970531
0.128135297911805	0.130299026326122
0.355758414156271	0.362810577851238
-0.361510743045363	-0.354872600741609
-0.545307550760523	-0.538651566352017
-0.39190205367472	-0.385313657717987
0.343422708603886	0.355462942221593
-0.578396073130169	-0.556267758598403
-0.00100002778167969	-0.00156628113553112
0.214385475053176	0.198596289982645
-0.595337299126278	-0.517555208081735
0.361510743045363	0.316232738574688
-1.97963871735229	-1.94423953531227
-0.229442525149005	-0.195792394917959
-0.359419193510347	-0.306273051076353
-0.169090700453557	-0.27083521030723
-0.360912128916263	-0.344573412254081
0.592099459857365	0.662740460249724
0.450383760480915	0.40318306408441
-0.00841954282566018	-0.029746130405213
-0.365220541854048	-0.371100435579393
-0.604149623981219	-0.647817481888638
-1.45954538632859	-1.5888855814491
-0.775985188627136	-0.882397308309916
-0.0128702323401029	0.000695427661651252
-0.192532624315722	-0.202732459169284
-0.13649869935855	-0.112438959069991
0.0222763947111523	0.0476919903378748
0.0615303116323547	0.0429676836530616
0.212681243375452	0.157390760389438
-0.583692412940117	-0.474178047843337
-0.416574499593493	-0.395234115296113
1.3005091547278	1.28971335229711
0.516127545777326	0.492954127572674
-0.346980548900387	-0.45717457304082
0.362910726469669	0.378927628856374
1.16405589990615	1.01986022225425
0.0209070993616736	0.0183172726287146
-0.000782434469896426	0.0448897690294482
-0.0940423009075729	-0.109802613789971
-0.112889296875116	-0.135845043997974
0.125750177221597	0.0771707803333511
-0.506820879317485	-0.651889931519762
0.492954127572674	0.469672210221914
0.674484336636852	0.596022036330645
0.0513914501235637	0.0301183562535
-0.00147911716496187	-0.0411495483203217
0.422048872270245	0.394156460941911
0.344957658668798	0.385524633909605
0.674484336636852	0.647238808276169
-0.812197361281581	-0.723538195826756
-0.105241005628108	-0.131414333441234
0.292600168866751	0.258612007520731
1.1714045436283	1.44225225835853
-0.227091805028728	-0.21745571598999
-0.222935845257571	-0.190979279516327
-0.0904439707588247	-0.118330092327939
-1.5394028111024	-1.43215054942689
-0.398374520446055	-0.358327626775313
-0.364516253185088	-0.362910726469669
-0.0323584359169888	-0.0203150761729742
0.37253172754029	0.408378961786681
0.512720183556931	0.521866571899482
0.166661611060602	0.254612878679991
0.283412422324308	0.298432014944073
0.119929915935933	0.162348442153608
0.516127545777326	0.495257363728312
1.42101715729721	1.27294698864614
-1.01219971424813	-0.944239535312265
-0.431094585017121	-0.45259454033251
-0.199282921717615	-0.17947015147648
0.342752870116284	0.422163658707256
0.29456395341475	0.295249095709329
-0.258060922270801	-0.214527796693612
-0.96738123914928	-0.960982678002588
-0.0253501655612779	-0.0350807057133574
-0.0580912256344005	-0.0810265695070458
0.751291264399082	0.797784224198869
0.391046300724137	0.353400248279627
0.411728293157671	0.384260311380845
-0.692076296388118	-0.867100230055517
0.0175026308022875	-0.0106391862237526
0.181840113602815	0.207608310501746
-0.84740592207253	-0.788879458741951
0.00939478857608055	-0.042584285277331
0.438540828758084	0.389552778557879
-0.0594337135099098	-0.0416272675213928
-0.355758414156271	-0.400553624274724
-2.03301397488206	-2.17088928984471
0.147764060588113	0.17979854051436
-0.472756883611911	-0.501276029252095
-0.646660904688695	-0.738975166007603
-0.723078867934226	-0.772113295386326
0.861697301833719	0.817015032996418
-0.308388125785584	-0.349012905616555
0.524910196610993	0.627640417475676
-0.227825039175386	-0.209081804785422
0.288867927693158	0.189297139052883
-0.306448914404087	-0.312649430441973
0.588717086982616	0.629116983222394
0.305131672017544	0.262807357295263
0.703115524461453	0.893129455521346
0.258060922270801	0.239125361947811
0.286761538454338	0.242679903453328
0.872895201635192	0.82131076022441
0.21261037864789	0.290136682559601
0.171662399940996	0.148864004988426
0.558933593360737	0.593800576336687
0.514136670402665	0.417141537775501
0.986741334716484	1.08623911358768
-0.469672210221914	-0.41307529185518
-0.184953823935369	-0.20551195334083
1.37965570024551	1.24588110577459
0.0404816230270017	0.00121773016826419
0.0997967869831066	0.0916222275676054
0.234256958578956	0.221342368052645
-0.418847108033711	-0.468776625466973
-0.920456992597094	-0.90622821850127
-0.349692476868064	-0.352030541637028
-0.353792387793315	-0.355266072552807
-0.210137369953618	-0.253755128279802
-0.634324859544082	-0.599289363226769
0.214100971615616	0.171920409443254
0.781727146428552	0.770830297460899
0.289882634888184	0.201142268252514
0.0531058048976732	0.000347574633920912
-0.0469171560879138	-0.064593510247651
-0.211124884224583	-0.149415023647969
0.11924355548979	0.118900781610983
0.408267761048164	0.374481771028362
-0.386581054965427	-0.344189505504748
0.0751007359857165	0.0814978603638262
0.0610302027771098	0.0764969330578955
1.1336535772504	1.16115090926274
-0.137093786437002	-0.132945199523298
0.231066057813219	0.313185045492683
0.608711951404702	0.611543547299733
0.0912469808154663	0.0838093400194624
0.113114641013991	0.0930726526910441
0.195656081520134	0.203286936719104
-1.04754660357697	-1.05883653984153
0.231287919622336	0.314885530953461
0.740645072691966	0.729321163855294
-0.561774192395471	-0.684239509334265
1.61189879842948	1.66938333270556
1.24933735386594	1.36643055744591
0.0640395310108335	0.0109063073896745
0.751781438809925	0.669383332705562
0.316862868516993	0.265840486755533
0.641113795594131	0.523748203992966
0.0347042041883438	-0.0364010374027586
2.31686286851699	2.39544996742874
0.085921414610888	0.110810387952927
-0.104080454689984	-0.140621495574399
-2.93629144060858	-2.7594507517174
-0.578889870206566	-0.449649327698385
-0.246110668540166	-0.197842246813038
-0.670805584911549	-0.606600304706898
-0.295420550303701	-0.247106845115406
0.206838470754449	0.263444152837364
-0.314079207805465	-0.285167487566667
-0.00541891874010532	-0.0430635861558038
0.566710314804974	0.609418121449565
-0.0664620980282953	-0.106626669753975
0.629486910401407	0.624519285381428
-0.0160581410161118	0.00687251489428989
0.295249095709329	0.326426203576948
-0.0204971512125987	0.00775585595322855
-1.34284849809903	-1.22482661457521
0.00169705990145884	-0.0411495483203217
-0.869344650977969	-0.726535727378654
-0.205790883653504	-0.174963558778646
0.538651566352017	0.5815329790534
0.8843894883257	0.886056647693163
-0.303032359255977	-0.318758762624413
-0.740645072691966	-0.864867348623225
-0.0880970039559671	-0.0346571644393779
0.201694717978023	0.171468993354899
0.0954467370232272	0.0474981521369764
-0.908684840302777	-0.948847477552619
-0.0180455555300264	0.0216825032532488
-0.465719994794919	-0.484258583330635
-0.485186705000715	-0.463062977295326
-0.566870482419514	-0.631527161559638
-0.13697470377053	-0.145693958198919
-0.37809703910877	-0.394802732611622
-0.0232832956366177	0.0388637826127747
-0.536256278752941	-0.51684079028302
0.701365216875564	0.673664139071249
1.5639964643301	1.52042468982501
-0.0687455935835865	-0.100070117272136
-0.051000545973047	-0.0767041593444961
0.0746879085003505	0.0756690152913216
0.462936857218383	0.440213031799443
0.102043189993048	0.0322648682161199
-0.19708951058096	-0.147825095579697
-2.08202211740709	-2.08407278830288
0.763714722551971	0.698752911363789
-0.209714835966758	-0.241466577762714
0.261457259071215	0.355856949490081
0.643209539648284	0.648396927580871
0.61852390972497	0.559090917934782
0.304255724802677	0.273843533827245
-0.758951849328356	-0.635073966210024
-0.953504835665292	-0.95116991347165
-0.340559218129682	-0.238748925691337
0.0848640933779881	0.0342340358173138
0.532984181561564	0.647046088289912
1.08687520961044	1.06273292778859
0.559720786764412	0.560667306169737
0.58053992721393	0.570247719997592
0.306536872780469	0.260744196731489
-1.3429441471429	-1.3272558016934
0.164119268182605	0.0487596496756597
1.44285385768164	1.44309473094455
-1.35842674682182	-1.11064226311107
0.522734004575147	0.498666821354434
-1.31006989598178	-1.24435378054332
-1.0189973100586	-1.0139452192303
0.202040356262804	0.226359806739974
0.0766523435021745	0.073194689888394
0.38933983691012	0.388170520501626
-0.0787818788050497	-0.0514403378910384
-0.324588306285137	-0.317043073698792
0.00462809397183761	-0.0291419430034977
0.3902988976206	0.417936637088291
0.0966386637446815	0.0322648682161199
1.36713795989977	1.22235572230352
-0.307505592496916	-0.272377422030863
0.718058066559175	0.694004117229195
1.18177410638604	1.16234844215361
0.888737486340935	0.862013267276468
-0.074378545209171	-0.0996875030162734
-0.138704606473304	-0.17483362774345
0.463567824177987	0.413412695328245
-0.933301449577005	-0.925549281045409
-0.382475465113708	-0.342084063170045
0.155336471759761	0.104853810624008
-0.268330668171364	-0.238222462491822
0.509339346643863	0.474178047843337
0.22373478173189	0.229442525149005
-0.0290026344275147	-0.065299598284575
-0.381742655159599	-0.292259545726229
0.242376254091611	0.24176959154225
0.0349865497277521	0.0382467858132174
-0.0805557895347631	-0.0575454736575229
0.183758700008217	0.148802823825839
-3.1252283628157	-3.26640153903866
-0.827689031478046	-0.869023308394383
1.41907502432438	1.54500278269054
-0.84740592207253	-0.992679047077255
-2.65521487736734	-2.60432421473006
-2.38531365771799	-2.48214458106997
-1.30059591818466	-1.49552913750558
0.323763783236689	0.268733650924508
0.112326447545553	0.0895890600853118
-0.136677139879544	-0.173730780606274
-0.595850750790305	-0.703993330686328
0.419075024324381	0.360115258083696
-0.588548657862062	-0.596879478824182
-1.05487622987788	-1.13123804178795
1.35212823469377	1.39599006758777
-0.327255801693401	-0.274006741075278
-0.12924505510986	-0.139661993429006
0.04029097575357	0.0706832732465044
0.947690900352677	0.917933065714887
0.706858516549069	0.686132779630847
0.374790474618119	0.320027305722581
-0.176525770829699	-0.170503250279818
-0.699621935129297	-0.811352704000283
-0.120732043175387	-0.0950681726043474
-1.15807768832055	-1.17966715510059
0.144723196169908	0.114525697170843
0.18889439298207	0.155026061853112
0.071962793593117	0.022688026603074
-0.193480865919295	-0.107293362194334
0.397397479579744	0.394371777992381
0.299555898972248	0.219970872662662
-0.392223396258307	-0.399353764337606
0.0130044602756184	0.0260874295802951
0.058936011780098	0.0613802184973189
0.0382942159974947	0.00810969606397497
-0.0213630516155257	0.016960383953898
-0.530472520812986	-0.584025588623434
0.00493546584385846	0.0828096914884358
-0.394694953858891	-0.349401101827343
-0.987162775294828	-1.00802120900542
-1.44381815334709	-1.44696698379756
-0.688882157337494	-0.726304412069908
-0.362210170637771	-0.504594436853807
0.0440718431030494	0.101219986710174
0.0818647738336407	0.0595831353183348
0.415555692834824	0.408601448718751
-0.470056598341331	-0.461551948289783
-0.669586226650809	-0.716472635138306
0.179535809422316	0.115261262230368
0.0587370906810502	0.0624821079826534
0.125634164269951	0.0522232915352617
0.06620911585658	0.0741209106984992
0.475733731233021	0.483861423282926
0.112101511903128	0.105960999195391
-0.267043630424375	-0.272458742971444
0.776763726897002	0.833866029694891
0.343997679317043	0.312738653756494
0.399789693590672	0.5111673656176
0.265360161012301	0.230844309285601
-1.2572748686953	-1.33989377827676
0.180456064458131	0.174119701063821
-0.564952358660035	-0.502379350218712
0.0649968485463452	0.045709238298873
-0.517698232776557	-0.586532587014175
-1.47820835036088	-1.40649241066823
0.85325198636936	0.773400094792642
0.380176499542722	0.346498053037067
-0.513427849481644	-0.496617936526267
-0.375821074251978	-0.372122305420029
-0.0601813371786205	-0.106682188383888
0.542875373696591	0.504316932383085
1.39233056331176	1.29713882942707
0.424927674286188	0.341511618690983
-0.331707289551779	-0.290645224165604
-0.335546071418842	-0.254690940059172
-0.973058372040971	-1.03682628362475
-0.0707343817469345	-0.0520763801682736
1.20141840527145	1.1526124489726
-0.335828294638069	-0.334137699796845
-0.214955041668456	-0.260032303240491
0.569924944448061	0.518127589689336
0.330125497510197	0.317854923626168
-0.904830648568245	-0.970210529168144
0.171920409443254	0.153662887870195
0.374070507283705	0.464832514885056
1.29765564164423	1.25041826513444
-0.211973115904196	-0.1944991418416
0.103639154530684	0.113904267562253
0.594824453782011	0.563678299860267
-0.458295976715712	-0.476383580945629
-0.400226060853612	-0.346884006834433
0.579054594078028	0.642827742276966
0.123897678622206	0.127843727251707
-0.774432286560529	-0.712870379280889
-0.475993554442627	-0.532391894416367
-0.687188173787912	-0.794795636051855
0.130123186733233	0.10292299679058
-0.0986506745843577	-0.106737714112009
-0.354675998437707	-0.335734199852325
-0.345823458122039	-0.332640453816913
0.316232738574688	0.256647048590444
-0.0757724187398823	-0.101165161931726
-1.13501453934021	-1.22533707746218
0.351347304868777	0.250650239402523
-0.0361649692978521	-0.0323116495466874
-0.0666645899223487	-0.065299598284575
-0.80465394165158	-0.674074044228534
0.0372519466413595	-0.0112181565463597
-0.526075306583843	-0.536256278752941
-0.0777937225609836	-0.0730405116197243
-0.160962126611694	-0.187353983766881
0.149292514625463	0.123608938180812
-0.357634419155027	-0.301725423325632
-0.3658251282374	-0.359121221298382
2.45779721756597	2.49457867241672
-0.325874017257292	-0.324771746406936
0.115544503929512	0.0583891978463662
1.38468134338852	1.44009337496389
0.0990323760808757	0.108239598543328
-0.938170692705301	-0.888065723667319
-0.525929496784956	-0.632830511465319
-0.463062977295326	-0.585360853262991
-0.261774551857495	-0.270511230820439
1.19138396457301	1.07175781684269
-0.558304864359283	-0.589729035747816
0.0894289515187415	0.0428238695951538
1.0999060984566	0.946153573147747
1.85047298624565	1.88041422503822
-0.746661994673894	-0.677160727313679
0.208941256408175	0.176851940189306
1.10596099919539	1.0694075115574
0.217097594025355	0.227091805028728
-0.425043224235493	-0.36997914888659
-0.519993057042849	-0.738261452647462
-0.104301273040694	-0.0510982390297863
0.237546517636453	0.29860473098608
-0.458420756053419	-0.42712839779952
0.106127321204919	0.137153340017061
0.202732459169284	0.166279309555367
-0.17172688794793	-0.122859110215179
0.059732608553988	0.0333421157982422
-0.30163843394489	-0.22018713682942
0.773657912836369	0.82739706879014
1.71331903064507	1.78383409771401
-0.328734567052842	-0.425505731714672
0.734946211495985	0.707522406332216
0.571217488503046	0.600326278518962
-0.706416486503883	-0.826813731587726
0.302945107727426	0.302596276799512
-1.41386297476921	-1.38668683854454
-0.622693748931801	-0.728158393463501
-0.438183335681043	-0.431094585017121
0.768275616671483	0.783570169123749
0.281498311132726	0.351639989019068
-1.82506840647156	-1.79371395558757
-0.282495925235798	-0.1890957193313
0.351152291627106	0.262330372643358
0.1073489661227	0.0784175596065836
-0.869023308394383	-0.844663962534938
-0.275396484603283	-0.320935681878687
0.854803593885818	0.801068130067791
0.0770151842911171	0.145936988133579
-0.277283832511505	-0.33856594960608
-0.254300773397494	-0.244887733604929
-0.544241796895863	-0.599289363226769
-0.213532523259717	-0.230401151612553
-0.197705288602536	-0.190440285364732
-0.019814763052665	-0.0650472921821419
0.584025588623434	0.62616885492617
0.00405783700744936	-0.0661079642357889
0.0376306643299789	0.025672564576383
0.601539150391777	0.605373235727791
0.447818661160664	0.344381416458778
0.0339052205538293	0.0561593735987389
0.232102383981909	0.255941834121165
0.391580948682715	0.325230685984574
-0.182765269574502	-0.0938805424544384
0.312114475151294	0.325230685984574
0.366127737341667	0.434506370131138
-0.372736583431779	-0.347173697438995
-0.153415497101954	-0.116452120731956
-0.450138811528057	-0.454569170534649
-0.876801924968001	-0.752272167090277
0.00226422340210161	-0.00113063611765581
-0.171211251815047	-0.171597921508407
0.0478374257855374	0.00537494623139533
0.1073489661227	0.122283199135023
-0.454074670644157	-0.531357331608489
-0.31069114087638	-0.252355180671752
-0.126912014409714	-0.229663558904851
-0.397940008672038	-0.266080848987609
0.551602896542232	0.480959961351655
-0.0648455527838316	-0.0534986094304124
-0.460672936460625	-0.542875373696591
0.30434324006381	0.33658178774732
0.186352304653103	0.19942037843087
-0.351737594251955	-0.286929674144361
0.729088360589519	0.566230166075134
0.762707662432541	0.650528200785614
-0.50473325561219	-0.439017944413765
0.619788758288394	0.625618301949118
0.400881434944637	0.41307529185518
0.371100435579393	0.34640161815671
-1.22900079483606	-1.29217443166777
-0.825068406471557	-0.729787145103757
0.154034238454516	0.187554597127244
-1.26696331706642	-1.11633856484638
-0.257510535418225	-0.289290434275663
-0.917933065714887	-0.908333042404315
-0.210207832269325	-0.165452142319051
-2.2478746927021	-2.3045183235098
-0.297311031840867	-0.170824926082912
0.299729062643563	0.316052869248488
0.244201343026169	0.150703459165274
0.399027104313252	0.33856594960608
1.30513167201754	1.35467599843771
-0.3693687559795	-0.314347815884476
0.72723041344824	0.589391457431632
-0.196884445109973	-0.225410049735206
-0.319664486585437	-0.306360973838452
0.323032185705242	0.388595362288407
-0.36713795989977	-0.338471259868017
-0.381742655159599	-0.334419008982047
0.630784142589857	0.59176003468815
0.600499338685389	0.581698708680255
0.466227941615282	0.487048920027509
0.245881105774587	0.208519883979999
-0.82739706879014	-0.917933065714887
0.122053048370812	0.107961079658708
0.0525662781129492	0.0366372338962638
-1.07376047895414	-1.18369240056806
-0.976336081802207	-0.93292914395463
0.247337056879028	0.239954672034189
0.282329496997738	0.295163393788596
0.0240170562874535	0.0136314064297271
0.0492944652261388	0.0630341028921298
-0.21402987486799	-0.176982476553951
-0.545765104251734	-0.647431613820691
0.245193144645577	0.258690791100431
0.0181361090086496	0.0181361090086496
-0.512720183556931	-0.509760514753713
0.0277971616209356	0.0553692981437218
2.84133601918601	2.78383409771401
0.351835221425999	0.379343520180379
0.592439150513637	0.546681659952962
0.00912859519851404	-0.0138555352894794
0.198527686478529	0.262171494104215
-0.903089986991944	-0.865504144165326
0.742321425130815	0.785421046429501
-0.276790689594889	-0.244887733604929
1.36321131096563	1.45767261722603
0.00252624119701964	-0.0323116495466874
2.18581901895981	2.20655886702234
0.546375926408549	0.503070351926785
-0.403622856002401	-0.395665926897089
0.175028538876307	0.193548676752738
-0.431094585017121	-0.462558716592052
1.09103269958161	1.04817696468409
0.722620025332745	0.744486287180467
-1.38184726662148	-1.29576366269121
-0.251734427331259	-0.183294816333485
-2.3623101808816	-2.11272036546998
-0.357436562895612	-0.411056357259985
0.270511230820439	0.230327335944507
0.043927663004817	0.019814763052665
0.204885014369637	0.273354279759088
0.420559402860203	0.499900808084277
0.535361440904967	0.558147824226708
-0.165579296318467	-0.192938760082761
0.0111735929547242	0.00541891874010532
-0.362310180881599	-0.426780172885578
0.0955549589230903	0.0972358560759139
-0.641684359917804	-0.619065536669298
0.165642887281595	0.227165072760982
0.0266412001136023	0.0315637522882953
-0.789949150124863	-0.79887610279262
-1.62196567754267	-1.58502665202918
-0.0023952125395456	0.0253962079129673
-0.522011023749111	-0.539703673242525
-0.911863911299449	-0.930701987884471
0.68277265082358	0.733063088840827
-0.202040356262804	-0.253833035622715
0.273354279759088	0.27351730321517
0.185819018959813	0.180653515919547
0.856048883576036	0.789949150124863
-0.307329300843631	-0.215525356237484
-0.374276090474244	-0.339893778276756
-0.258139605934737	-0.228118679809901
0.356646038023137	0.326426203576948
-0.146362618041406	-0.14466259553046
0.1254022312968	0.123608938180812
-0.435807539373802	-0.406824736521897
-0.579714115058082	-0.571379327328061
0.891096872332687	0.873543886568196
0.859806321421369	0.713543530253017
-0.28424728317714	-0.287771330380465
-0.0251660449514599	0.000304112589160776
-0.142607189079099	-0.207118254614603
1.71197446461164	1.71331903064507
-0.517555208081735	-0.457672617226026
0.0398147233953891	0.0119317966073648
1.36592597451253	1.48878529886361
-0.0083309926200515	-0.0421533662918499
0.768785352037399	0.792634962530928
-1.15889091553185	-1.0100165416986
0.111595832262953	0.0612301772168825
0.125866221172028	0.0983237686736244
-0.660946264290861	-0.795880017344075
-0.412064651363644	-0.448550002027125
-0.0568518706414371	-0.0832303157168639
0.573814174755489	0.612076533026563
-0.0301649069242026	-0.0198602222542455
-0.997833938243492	-1.1225134719304
-0.114978205137702	-0.0892155652071628
-0.403073185657029	-0.418164075942352
-0.442613117940493	-0.543178651978401
-0.908333042404315	-0.917573699139228
-1.08365134772454	-1.08433639649423
-0.150519162756014	-0.107182175690424
-0.487449007095789	-0.526367073126159
0.25328797748334	0.207608310501746
0.163422725159351	0.118957891806594
0.149537567238483	0.188357978546849
0.262886905694039	0.220764368324136
1.13024040521759	1.26664221207441
-1.13194363817696	-1.25508145755865
0.673254620434678	0.573326111978627
0.632271453913024	0.608888386297197
-0.862329462763245	-0.914709421769935
0.126853848671744	0.0811836096396205
0.368860749743189	0.356843534380294
-0.238824186844269	-0.278684119394101
-0.180127178049454	-0.19708951058096
-0.280502983389418	-0.290560425867589
-0.116679321617025	-0.0793549985932124
0.141823862017656	0.0860272884490289
0.0501222959631252	0.0638382590888424
-0.542420853004237	-0.585695311871668
-0.563678299860267	-0.543178651978401
-0.88672530753565	-0.792634962530928
-0.33856594960608	-0.296794629304514
0.332453660488484	0.370692359926251
0.139422448755584	0.109243748081782
-0.128719027142027	-0.136796140971371
0.389126999619948	0.34756025241058
0.0579423161586049	0.0660573972587389
-0.356744774975228	-0.354577730650908
0.064593510247651	0.0841254971423085
-0.580044251510242	-0.606600304706898
-0.0267797531477662	-0.0604807473813815
0.210207832269325	0.190979279516327
0.466609291982449	0.495121540589784
-0.301290650557413	-0.271159431660029
0.681310730052254	0.614036429399303
-0.132002489655049	-0.108072465779325
0.24123945609002	0.268089057883128
-0.0956090799876383	-0.160710543993853
0.666754301038037	0.639406586434751
0.134836780493914	0.120502712750571
-0.462936857218383	-0.417255034308723
0.255394124585761	0.265920592719406
1.36101184065632	1.23889946104186
0.3040807471686	0.323946875348128
0.171082438383314	0.104080454689984
0.00961674109376644	0.00757904394797582
-0.646083769079637	-0.556111453222628
-0.446723953862901	-0.457921853664374
-0.237921912665361	-0.314526980277241
0.126737540561273	0.0761862789088103
0.509479690636651	0.428407616638693
-0.109970413836583	-0.00788851221305034
0.0171410576879248	0.0623818206061765
-0.207748428096736	-0.140381421227819
-0.157016529877783	-0.197294672925648
0.415329615535651	0.432385557269155
0.158265221025257	0.0890022836893572
0.479385478121764	0.396855627379818
0.0950141189006367	0.092427421201449
0.172889312533989	0.234853209891975
0.151564544668529	0.143391931563064
0.97061622231479	1.06113017848701
0.221921138062545	0.217527375833714
0.540456741719587	0.514704561273911
-0.324955264044107	-0.346884006834433
-0.0890555942500211	-0.0661079642357889
-1.26344415283736	-1.30980391997149
-0.0282140621208856	0.0690000580438479
-0.34640161815671	-0.364918563989127
0.0183625753442309	0.059732608553988
0.297483302561849	0.216096420727265
-0.597051170655595	-0.591420874591333
0.0117532766246216	-0.0285849766150049
-0.104522203724285	-0.156144577376839
0.206279443186477	0.193345276008139
-0.110978577904775	-0.176460566343141
0.280917426098514	0.242907779881067
-0.815876645760329	-0.971428747307462
0.636388020107856	0.708631149548417
-0.0931264652779296	-0.0884695376928375
0.196747788569543	0.218747405751544
-0.485850865524563	-0.495937117321308
-0.0579423161586049	-0.107293362194334
-0.294307303462297	-0.298086788787656
0.664341547710698	0.685500772026848
0.648783654660658	0.576262750017671
-1.05675287486214	-1.18071935302752
0.0639388833900115	0.0707854962626061
-0.624336386039115	-0.583026827396964
0.06620911585658	0.0854981771726859
0.509760514753713	0.549442990581671
0.97469413473523	1.02337494794927
0.204258979130756	0.213035740564267
0.751781438809925	0.731890270191522
1.10601643278815	1.01184252744325
0.756713853916554	0.817585347565446
0.19456711186786	0.162474690550399
0.576918041702769	0.548060130634897
1.28541879116047	1.27221482581709
0.865822892423234	0.813608784304507
-0.852323675758901	-0.738261452647462
0.0386738440652891	0.0783135245163979
0.852323675758901	0.777543663320753
0.424465781680136	0.431446287950557
0.0429197403421001	0.022688026603074
0.504178246614094	0.413187730556624
0.180127178049454	0.217240807376003
0.0756173227980269	0.0486139051197072
-1.40505526330492	-1.58838029403677
-0.0475950604229756	-0.0162835260862507
0.789146634685107	0.918652692195868
0.254222782110241	0.227751660028146
1.60397510339141	1.59345981956604
-0.515130967279598	-0.449404792510672
0.336864685042246	0.305307073668516
-0.895171596346345	-0.808828544271441
0.59159042153157	0.526951194911462
0.626720106722504	0.614393726401688
-0.137153340017061	-0.160396270529163
0.160962126611694	0.204606665068711
-0.996108833763089	-1.09215885741706
0.300162274132754	0.309892560543669
-0.767512133647014	-0.747389659432627
-0.882066164960359	-0.852014679316195
-0.351249787301981	-0.283162276700476
1.54836705254301	1.47391930819797
0.39040559077478	0.418277840050901
-0.0964217063369456	-0.0767559813697235
0.149476291121006	0.135548252841817
0.267767119779502	0.186085579951397
0.148497047229455	0.14551177495557
-1.07376047895414	-1.01655414265866
-1.34428545038129	-1.33903970822392
-0.0292812962798107	0.00612308505878879
0.217957583379446	0.148374796846691
0.328827157284917	0.302073555193495
0.617082864912469	0.4565528199183
-0.928486194904911	-0.941953769604718
-0.885055584287415	-0.911863911299449
-0.286257521590917	-0.294992040666664
-1.01596801972882	-0.866461091629782
0.941573975542995	0.95233580539844
-0.231880105815203	-0.262489309326524
0.0571489934456626	0.0964217063369456
0.141162148571415	0.0705810742857073
0.170889289844705	0.174898588401997
0.0928036897283983	0.128660618900139
-0.330311291943792	-0.359518563029578
1.26384262472687	1.16386585053463
-0.272540079142091	-0.256960845195067
-0.123147352398657	-0.110642263111068
0.133949075990725	0.1919917000896
-0.196201592010326	-0.220331372792852
-1.75055703855742	-1.64839692758087
-0.0380097125599352	-0.0784175596065836
0.35991626862688	0.363411816270158
1.26336450231318	1.24687675531829
-1.61654370347525	-1.71715139716536
-0.278436681642519	-0.2611401979278
-0.36713795989977	-0.263523817972303
0.141222262694551	0.150212175762314
0.43297363384094	0.549289121853081
0.304518323509803	0.218244625347531
0.512296136836274	0.533874129581801
-1.03451607575486	-0.941953769604718
-0.57154122648442	-0.586365002801444
0.630413109263656	0.674689628288939
1.47873112440161	1.38605252321965
0.795337488251781	0.927382523454763
0.158077688320549	0.102098125731772
0.842845560093718	0.918292729902651
0.0607803641451818	0.105739335553012
0.11941504393502	0.143150321274828
-0.335452037753453	-0.358030402297941
0.601365675461608	0.643974142806877
0.339608901597533	0.347656944937285
0.177831920631982	0.118729496070642
-0.247413821259591	-0.322575562298753
-0.906578314837765	-0.975925012692574
0.37706103078851	0.299036821840451
-0.0282140621208856	-0.0123784178745162
0.0376306643299789	-0.00174066157630127
-0.093718844227847	-0.0316104581529317
-0.383734594718292	-0.342848498099033
1.22271820832899	1.23032733594451
-0.344957658668798	-0.309892560543669
0.317043073698792	0.231139999157043
-0.333762904104196	-0.351347304868777
0.925549281045409	1.10546241500425
1.33404397054604	1.3777859770337
1.28149831113273	1.21802932608745
0.0877247895011876	0.0521253451023018
0.125170422120278	0.105185670916699
0.0801377464444619	0.0587370906810502
-0.504455662453552	-0.496209316942819
0.432150549426893	0.330125497510197
-1.52114503247134	-1.42840761663869
1.17269535891027	1.22213837582376
-0.678815972697686	-0.683610248926805
0.231066057813219	0.214955041668456
-0.597394758080085	-0.485452247339714
-0.55206713440782	-0.515700160653214
-0.943857737940948	-0.964970717797632
0.143271109617117	0.129830278863559
0.512437439743622	0.582860590272674
0.17940450345551	0.136558171386291
0.61636413163812	0.599807511407424
0.00828672428691055	-0.00797697223614937
0.814741234703415	0.749092300299144
-0.583026827396964	-0.634699251362013
0.681310730052254	0.615825861192967
0.738737131207507	0.624336386039115
0.0641905461900671	0.0148430787229434
-0.352323686759129	-0.420902673447356
-0.491201034596095	-0.433916215832004
0.59328954139021	0.634324859544082
-1.03151705144606	-0.934420285271552
-0.183162369097965	-0.225775095131081
1.20600019901553	0.932557157223619
1.58469270777443	1.68718817378791
0.337242168318426	0.204676235670686
0.417255034308723	0.418050341626682
0.19962664510865	0.176525770829699
0.145390361904205	0.17966715510059
0.504178246614094	0.514988785421427
-0.23455498190985	-0.221053272031383
-0.496345480757041	-0.462432742847325
0.59328954139021	0.610302451793614
1.69186262136196	1.72124639904717
0.575445023393287	0.714442690992226
-0.33639329187548	-0.310602337178718
-0.663540266151471	-0.584859647804127
0.48758245139916	0.390192230671298
0.673254620434678	0.610833915635468
0.0799288757024759	0.112607781028153
-0.201832940284061	-0.22047565667521
-0.0902835467656554	-0.0792507387242917
0.385946894012781	0.32211941848841
-0.865504144165326	-0.817870785947002
0.12010167566999	0.0943120322881478
0.605723473232179	0.702677285794697
-0.0118871597316481	0.0168249279621871
0.149292514625463	0.114243118930733
-0.151072286772922	-0.191249027650405
0.0625824185228622	0.0682371115188223
-0.0664114898033469	-0.073194689888394
-0.63339028960757	-0.651500429716162
0.253599355508439	0.215454025945477
0.461551948289783	0.561457651213889
0.33837659077077	0.356646038023137
-0.0104167106889949	-0.0456127498554849
-0.42033070644528	-0.404944910240696
-0.00957234151473649	-0.0257186411221695
0.0922125568893838	0.127202960010402
-0.894489815230026	-0.869344650977969
0.665948559653108	0.649170726417032
1.33488826292495	1.40066286700751
2.7867479478036	2.70333480973847
0.196406335228655	0.180192935409244
-0.14466259553046	-0.0664620980282953
0.228633029142219	0.227971834675145
0.0664114898033469	0.0321713206698448
0.00305075150461883	0.0188612173593396
1.30618514611058	1.12436006299583
0.114751892218614	0.130123186733233
0.231509894828755	0.371508895032877
-0.118672415899449	-0.106127321204919
0.00757904394797582	-0.00753485219195669
-0.465339424171556	-0.509339346643863
-0.0929112549257044	-0.125170422120278
0.711527199400217	0.641494088509765
-0.443818153347089	-0.397289055042443
0.0678307540792077	0.0817074872446444
-0.145329668104665	-0.100672050122346
0.00638744206110967	-0.0722704402283455
-0.90274269030658	-0.975514332300833
0.37294153599901	0.302073555193495
-0.575118363368933	-0.561615892965286
0.0177287669604316	-0.0292812962798107
0.30715308072277	0.311135431945208
0.0562582341686862	0.0248900103138389
-0.217026005055952	-0.278684119394101
-0.172695358910265	-0.191856574238509
1.49648168727593	1.42435038524478
0.438064236686219	0.416687848016922
-0.777543663320753	-0.810229043653126
0.628378072823979	0.587707490676953
0.0587868124146787	0.0118871597316481
1.49770947208523	1.48704892002751
-0.185020316239243	-0.162664131984985
0.301551461984671	0.242528052234332
-0.00344455036663472	-0.0731432910503077
-0.202524712462666	-0.257117828562727
0.0894289515187415	0.106071873457393
0.439854160150952	0.410944468947656
-0.30971529748737	-0.308388125785584
0.150150804394742	0.180587688790675
-0.73969005420508	-0.729321163855294
-0.119015009513247	-0.147703034173075
-0.0425363842700687	-0.0101054362812269
-0.733298033115912	-0.712870379280889
-0.722390785695909	-0.676954264518299
0.0796679284604107	0.115034801799267
1.63004239265395	1.67448433663685
0.110026361596004	0.0891622350073165
-1.44867201199615	-1.43782613663535
0.885722703438414	0.843148098929989
-0.226213555018806	-0.218675544333012
0.0128702323401029	-0.00331324439982852
-0.121420761937781	-0.0902835467656554
-0.712646227285254	-0.691435586438761
-0.0464819185550074	-0.113340102138797
0.27703719105751	0.300509154727796
0.0544329465576115	0.0504148486733481
-0.518414063632378	-0.546528766277064
-0.406271001292089	-0.458046525541764
0.488651484509787	0.439615077027985
0.0863450649133801	0.14248658522331
0.134481480925226	0.143512787131369
-0.1444808443322	-0.124996646399959
-1.9515581964496	-1.87614835903291
0.504455662453552	0.42712839779952
0.44454278279535	0.432150549426893
-0.051587034221399	-0.0641402019621196
-0.292429823902064	-0.241996990700201
-0.0700704399154121	-0.0675769736232612
0.151626116155398	0.179273237176166
0.722849386036203	0.60223374387355
-0.564633493387339	-0.592609095529268
-0.612432220582811	-0.647431613820691
-0.516270100999976	-0.491335636947057
0.36441573368877	0.3394190875727
0.836838625022982	0.765989182412821
-0.588211995456131	-0.450383760480915
-1.110026361596	-0.966978555317089
0.203009609454314	0.278519145229951
-0.276790689594889	-0.307681955740721
1.21467016498923	1.14831368455757
0.467118280592603	0.497436330892637
-0.185619205530062	-0.22025924882326
0.90031935889075	0.876475019057268
-0.30715308072277	-0.303643611266668
0.156891858000393	0.263523817972303
-0.221559316428767	-0.232695682546727
-0.111259039317107	-0.113452876608894
-0.0478859150930074	0.00638744206110967
0.606951533583222	0.570893991667303
-0.432738307646126	-0.485452247339714
0.123782159408358	0.122053048370812
-0.188023055663046	-0.239276027858048
0.156269034887908	0.25328797748334
-0.232621475885819	-0.184023999028015
-1.6267201067225	-1.6267201067225
1.10997041383658	1.08003329851661
-0.23381030668984	-0.273028416317123
0.120560034004783	0.109858539935423
0.527828853307637	0.576754126063192
-0.436993812938206	-0.396206295863037
-0.069152808317503	-0.0758758468141752
0.824198367151721	0.858863909879261
0.0976706941416813	0.117361638303961
0.376027487983004	0.378823718224965
0.0448897690294482	0.0205426819021517
0.500863005462617	0.456428576037635
0.500450374094851	0.45296410025999
0.00687251489428989	0.0224592940534652
-0.26082336808927	-0.254300773397494
1.39115317767359	1.23642227553335
0.225118234181204	0.261457259071215
-0.190574971202966	-0.173860382064085
0.341225679155643	0.401428336517859
0.0155176935977373	0.0595333223364711
-0.029746130405213	-0.00921730819686218
0.298173069602861	0.32211941848841
0.611011214875286	0.614572485194869
-1.24802842526367	-1.36381310480128
-0.133949075990725	-0.150273555803672
0.99481948749622	0.931814138253838
-0.553929064298995	-0.529736553034922
-0.220981028085129	-0.245193144645577
0.0759275700896372	0.0685421293109949
0.123608938180812	0.238974748288627
-1.50003813440381	-1.42829116819131
-0.521289244487241	-0.603103550857476
0.809668301829709	0.838332587562264
-0.054679159207725	-0.0678815279708776
0.492819022739759	0.436875039661956
0.960982678002588	0.879097182385473
0.249106079617875	0.218172847067572
-0.0346101297848777	-0.019814763052665
0.517412230473232	0.5815329790534
1.19955787866374	1.27926202298157
0.00771164620290752	0.0319842860063582
-0.688246138944246	-0.675717544702307
0.504594436853807	0.520568662802264
0.122283199135023	0.102098125731772
-0.125112489153888	-0.122974384132751
0.0703767484847596	0.115827930476087
0.999565922520681	0.898940645091884
0.652279782965962	0.605898697959955
2.5708939916673	2.56114134057944
0.156642621562044	0.118843678924436
0.789413975094844	0.720789487398605
-0.0409108856326078	-0.0524682543044069
-0.494443061336178	-0.486649201194043
0.0262258060294197	-0.0220935723628817
-0.80910828307783	-0.665948559653108
1.04484161307421	1.013765869865
-0.0238334998680248	-0.0504148486733481
-0.697452627512514	-0.765735875621211
0.182236367719632	0.142064735280571
-0.473144012874125	-0.538351431936545
-0.0654510523338531	-0.0575454736575229
0.313989708684714	0.259321574772545
0.71669877129645	0.678608721688311
0.84863014975254	0.964170174747172
0.10132965703447	0.0599319862606474
0.627824713884936	0.682354456778841
0.0630843190547461	0.0400527842915014
-0.00537494623139533	0.00939478857608055
0.0125571950641987	0.0126019008629826
0.107015449289283	0.110586235957291
-0.274333339685821	-0.299555898972248
0.195996945270387	0.215168821875531
-0.397831448621003	-0.42864060724616
-2.97469413473523	-3.0591847913492
-0.743041847439068	-0.735418270761922
0.696156225111345	0.665747357665769
0.247030134970916	0.234331445240986
0.0486139051197072	0.0759275700896372
0.17789733135308	0.178224532816536
-0.317674381332193	-0.362610349870788
0.653842697767992	0.615467384505751
0.65856547542186	0.598771832501887
1.11975822410452	1.00819820115536
-0.762959208620809	-0.772884917410875
-0.340178841944295	-0.397289055042443
-0.882397308309916	-0.975514332300833
0.615467384505751	0.684239509334265
0.65033401590337	0.633017024022149
0.00841954282566018	0.00674016856326314
-0.0741724253752577	-0.0648455527838316
0.0515381299387165	0.0450824462650413
0.500587874327725	0.42969061456412
0.382265964635982	0.398157210217902
0.176721443048329	0.140201452519434
-0.0950681726043474	-0.0747394904805647
0.18889439298207	0.216668237112576
-0.07727454200674	-0.042775942156833
-0.265920592719406	-0.182038195468006
-0.788612447063141	-0.772884917410875
-0.525055664534612	-0.50251746263263
0.372326968233384	0.352128234693767
1.33847125986802	1.47069800221202
1.5708939916673	1.58939145743163
-0.328086987558413	-0.293965339285649
0.420559402860203	0.444180316938809
0.192871044407578	0.21939469416103
-0.903089986991944	-0.875169850586141
0.194295295566136	0.18996921359416
-0.832682665251824	-0.830325565941193
-0.139063379299906	-0.124707174628992
0.0484196550966082	0.0120210841245179
0.320662969479206	0.268250116472737
-2.17659098510746	-2.08486409337799
0.184156709336733	0.186886245992101
0.179076412118682	0.124707174628992
-0.465719994794919	-0.489991487059765
0.0366372338962638	0.078157518594142
-0.0617305165370887	-0.0495864606306189
0.0305374920253631	0.0310036733516877
0.308211475597302	0.320118057887138
1.20162562331844	1.10868560061786
0.297914278564175	0.327071309557278
-0.446359663768646	-0.479254528480518
0.738975166007603	0.747875447494356
0.0630341028921298	0.0783135245163979
0.109970413836583	0.0797201053670516
0.344573412254081	0.292600168866751
-0.0196784139912436	-8.68675834285712e-05
-1.2194666746836	-1.1505805862031
-0.188223978397096	-0.229147988357856
-0.161528720928071	-0.276134035556496
0.966978555317089	0.933674074637962
-0.0923199757575801	-0.0244303421063379
-0.236572006437063	-0.253054590384895
-0.0419619839016631	-0.00497939387524201
0.879097182385473	0.895171596346345
-0.855114581712858	-0.895854449445992
-0.0734003460929725	-0.0896424427271224
0.104964402547677	0.0184531949547638
-0.320208829019646	-0.345149909438606
0.101988261202498	0.109634878551876
0.218747405751544	0.190238334892875
-0.257353410061264	-0.271078353627141
-0.439495584804943	-0.439495584804943
-0.0601314555404903	-0.106793246940152
1.09124698081547	1.0795114353417
0.240861183718833	0.275478372881437
-0.181246409502283	-0.153910419642016
-1.08186477383364	-1.07852161962431
-1.50265561898242	-1.63395079019976
-0.57218942732401	-0.517555208081735
-0.316412682427233	-0.329754146925876
1.70907544061725	1.80910828307783
0.480697150764571	0.510041520575165
0.547600154088558	0.460798400705872
0.109355463704752	0.0590852624197145
0.239125361947811	0.185086818724926
0.229589868486094	0.37253172754029
-0.204745817419117	-0.250109158728578
1.10100072911021	1.15298290206465
-0.276462238467943	-0.187287133234631
-0.226286674722978	-0.158015195409886
0.239652921470094	0.232398931949665
0.313631896526964	0.260032303240491
0.0193150256366853	0.0293742233117055
-0.240407691354025	-0.305394801066431
-1.09501411890064	-1.06063052992534
0.20950372303289	0.258690791100431
0.972650392225244	0.885055584287415
-0.255315936723114	-0.235674394374016
0.348625056086957	0.340368988392999
-0.283245642567303	-0.313900228004084
0.769295686387431	0.653255945395151
1.76751213364701	1.7026772857947
-0.938547520912807	-0.886390848926972
0.109187901044876	0.0672219299394494
0.635073966210024	0.522300071667869
-0.0996328713435297	-0.141522958186659
-0.112607781028153	-0.160082224321319
0.327163545828603	0.332360293943589
-0.0535477349869269	-0.044504670815873
0.510885630621081	0.480434499119491
-0.143331516388465	-0.184754408083437
0.17308335281508	0.241996990700201
-0.333482019445119	-0.399898744308609
-0.498803757972911	-0.53283603403091
-0.0181813928293364	-0.0411018052892283
-0.260902553882525	-0.281830594608693
-0.377268034835281	-0.404393565134397
0.568636235841013	0.464579281943827
0.540909210399414	0.491604966866947
0.651889931519762	0.729088360589519
0.357931372658496	0.306624848974815
-0.0180002858701217	-0.0508540475800562
-2.04963514562388	-1.82652235654701
0.390085589914002	0.540456741719587
0.167938385409273	0.196269829025456
-0.0425363842700687	-0.0227795533646147
-0.0943659986730453	-0.12366667091362
0.320027305722581	0.257667717642852
-0.372736583431779	-0.418847108033711
-0.0543837207732682	-0.0508540475800562
-0.307417437725091	-0.310158590862495
0.514704561273911	0.659754238432068
1.29447838657733	1.18190613085336
0.533280628318401	0.474307475494989
-0.0917295005042761	-0.135963817274225
-0.14563322195913	-0.113283725883522
0.0643416138993659	0.0401004121340565
0.358625054807874	0.339134521996131
-0.0238334998680248	-0.0442641577223342
-0.533874129581801	-0.471597562046383
-0.3257820544233	-0.29895036927086
-0.144238627660052	-0.115657852352941
-0.313006433735321	-0.40153779952585
-0.380176499542722	-0.367542707815276
-1.40099076017666	-1.28066871301627
-2.77211329538633	-2.75325529027616
0.539402811102399	0.535510452566029
0.4565528199183	0.511026475273492
-0.426084559578449	-0.418050341626682
-0.819874124835946	-0.696803942579511
-2.79236563261104	-2.75522823850471
0.397505931192719	0.297828049142289
-1.36141091670728	-1.40604970473601
0.0824944904474534	0.0688473614767067
-1.86232946276324	-2.22286328749583
-0.252665890384095	-0.273435783837755
-0.680893940690224	-0.719194071606333
0.0147532091971383	0.0311902860871418
-0.184289460211037	-0.145693958198919
-0.42033070644528	-0.389978975335855
-0.184090349113225	-0.257039329785848
-0.281664421091493	-0.275970027064402
0.639406586434751	0.511308301683059
1.44563199900991	1.42308304403479
0.681936665037238	0.708409174341999
-0.589897923357139	-0.527243550682788
-0.999565922520681	-1.00997210122971
0.399898744308609	0.333201316333826
0.0526643240512601	0.0576446502923232
-0.790216985151485	-0.848323769152952
0.0907649966316926	0.059682778425782
-0.177047759452518	-0.186352304653103
-1.16992483357025	-1.12761061158218
0.745935547085662	0.674484336636852
0.141583122276512	0.142245477940558
0.0722704402283455	0.0595333223364711
0.270025714300444	0.238222462491822
1.07032568205141	1.00335700864453
-1.2929410593724	-1.35922052265514
-0.237997030624885	-0.292685366411292
0.283495836226783	0.237696636712232
0.874518734299406	0.845880474484153
1.83624247601804	1.93255715722362
-0.786747947803603	-0.84740592207253
-0.128835867197051	-0.133889960155623
-0.299902295386946	-0.309892560543669
0.337998120610083	0.363411816270158
-1.47095482923423	-1.32790214206428
0.0956090799876383	0.116168286670548
-0.137332049771412	-0.213887716280173
0.143331516388465	0.184687956475641
0.206558867022336	0.280668713016273
0.160019442321657	0.199214209672237
-0.643974142806877	-0.838033383635925
-0.701146923590293	-0.680477550934546
-0.687611050629408	-0.640733835393252
-0.858863909879261	-0.980053318321158
-0.882397308309916	-0.915066425063284
-0.139302725947961	-0.16583371605738
0.528121800692709	0.51984927472672
0.101439355060288	0.0419619839016631
-0.894830572000668	-0.829151796356691
0.281000362121282	0.234108023569985
-0.498119506244941	-0.568475415812549
-0.346787486224656	-0.360613130982316
-0.0615803542068069	-0.085022527555669
1.9931062920521	1.92299567320665
0.363411816270158	0.329754146925876
-0.0916758607238209	-0.0784695864987576
-0.0945279380752957	-0.183228587666654
0.218603694803209	0.262807357295263
-0.840733668906506	-0.788879458741951
0.0112181565463597	0.0100165416986009
-0.127843727251707	-0.155274372026774
0.0826520623722284	0.0735546521816107
0.235002400715119	0.261457259071215
1.38007228970853	1.29200425357707
-0.245345930744568	-0.303556236861001
-0.128602218512516	-0.176460566343141
0.18369240056806	0.140861702705469
-0.246876755318287	-0.278189384787453
-0.0557147793112472	-0.0809219076239261
-0.146849563552157	-0.129479049987236
0.180785200117616	0.193006486317893
0.379239510005794	0.290730039024169
-0.568958054664115	-0.538051504796238
0.244582537189064	0.242831807785727
-0.25212229418021	-0.153477331583713
-1.24710684511541	-1.15901616267962
-0.304168227173308	-0.269056306572264
0.625434939277235	0.497299824689437
1.00030411258916	0.95116991347165
0.213603538627696	0.165897344287206
-0.247951552180562	-0.251889532505016
0.385946894012781	0.446116973356126
-0.45979570015794	-0.425158804936615
1.28802414564824	1.32312356802686
-0.18949865223347	-0.292941059372404
0.35261702988538	0.511590311096802
-0.0943659986730453	-0.0681354865079682
-0.272946988646143	-0.273191317475036
0.360712774089763	0.324771746406936
0.177178354696895	0.149598852002842
1.52812180069271	1.34179774661299
-0.954677021213343	-0.894489815230026
1.29047564412366	1.30346888003039
0.0470139348029446	0.00917294943252116
-0.5655907924125	-0.541060138109674
0.187688390868876	0.168066269533255
0.280585840297407	0.292089334286894
0.0638382590888424	0.116849800316722
-0.603451962012868	-0.632271453913024
-0.0121997142481276	-0.0213630516155257
-0.260902553882525	-0.258533238230245
0.297397158659573	0.330869152626667
-0.102867956617906	-0.0754622822245102
-0.680477550934546	-0.709520186669327
0.0466753036108147	0.039481657219292
-0.200383795518501	-0.31069114087638
0.188760227246711	0.234778633695019
-0.349886835556429	-0.391687957302673
0.199145508496439	0.197157887260926
-0.320662969479206	-0.33338843158097
0.176069544874436	0.275396484603283
-0.826522356547005	-0.749579997691106
8.68675834285712e-05	-0.0542852859401399
0.609418121449565	0.59773861754532
1.16832215080853	1.1721785723172
0.202524712462666	0.219754716134647
1.63827216398241	1.58319312817706
-0.0387688029553369	0.00890689195111257
-0.145147637582166	-0.10851829616048
1.0706321707599	1.05364600277373
-0.593971055036385	-0.639028116274064
-0.0364010374027586	-0.108128169554416
-0.0376306643299789	-0.0890022836893572
0.621057301386563	0.647046088289912
-0.150764908685277	-0.143754599209946
0.439734602137285	0.418391633967942
0.946153573147747	0.93292914395463
-0.787812395596042	-0.72399801003795
-0.102208018060775	-0.0805035121369385
0.230844309285601	0.227825039175386
-0.172501491866541	-0.21838821750685
-0.0333890133180656	-0.00440867574764656
-0.0965301714928299	-0.11628179803604
0.176199846250122	0.221486988261075
0.441531437476205	0.555799011135841
-0.453951133598266	-0.519418213170831
-0.290730039024169	-0.267445420148568
-0.0740178996728968	-0.0735546521816107
-0.437588167050273	-0.370182803981484
0.206628751081044	0.174119701063821
-0.133712660915805	-0.152735898229235
-0.0726809750403439	-0.108406795651035
0.191653964259605	0.203911571319331
0.585193720498987	0.577574323628795
-0.767512133647014	-0.830913642512977
0.0753072969798142	0.046626949273304
-0.120388092934149	-0.188492020054673
0.238222462491822	0.232695682546727
0.0411495483203217	0.0594337135099098
0.331241458249042	0.366228653917444
-0.411392195257313	-0.551912333307659
0.332547047110046	0.292514988032526
0.622693748931801	0.628932137728264
0.73849922680172	0.713992877920525
0.207748428096736	0.218244625347531
0.238974748288627	0.263364502313179
0.109020403010311	0.132886220168023
-0.00353210973828276	-0.0595831353183348
-0.577246058698652	-0.616005210558267
0.0311902860871418	0.0464819185550074
-0.45979570015794	-0.56976364658849
-0.879755204453635	-0.909036923404268
0.125808195320929	0.104356495175921
-1.18990195931886	-1.19050762306266
0.264480941184829	0.327625021253921
1.88339225601175	1.9266482976131
1.81872822844054	1.8703101078007
0.690156995283929	0.76421912967244
-0.941194513324093	-0.894149325614856
0.168578182934978	0.202178688635976
0.398048595866478	0.406049704736013
-1.30953810675382	-1.25609844951482
0.259242676692229	0.1944991418416
0.0869813162520398	0.174119701063821
-0.0217281583893648	0.00979438481519337
0.0550733900137844	0.0614302437789388
-1.29413628771608	-1.18422307970164
0.652474840001311	0.542420853004237
-0.792365632611038	-0.812761380168521
-0.363813104801276	-0.351249787301981
-0.143754599209946	-0.144723196169908
-0.312917155395629	-0.323214969580794
-0.465973893943865	-0.40749015209932
-0.0965844142309137	-0.0706832732465044
0.253443638589631	0.328086987558413
0.470056598341331	0.549289121853081
-0.0271032155634556	-0.000782434469896426
-0.187153463032929	-0.124417895672114
-0.122168108507106	-0.120158944013437
-0.9051796196452	-0.916497380169733
-0.527828853307637	-0.53446844302645
-0.0633354869999246	-0.0737090131151366
-0.259006068415114	-0.217097594025355
-0.168322150808533	-0.232102383981909
-0.248643900274606	-0.318035541005317
0.737311655698303	0.835944708106548
-0.0110844794873133	-0.00559485331083355
0.14898639317633	0.126853848671744
-0.477816682381314	-0.45917018588892
-0.356448631437055	-0.380072289708532
-0.183361055101539	-0.249183157350245
2.49852992789959	2.44855000202712
-0.751536282448968	-0.575281662668433
0.0850753517948515	0.102812923419846
-0.931072388317928	-0.920818753952375
0.155771418698372	0.0889489796718735
0.460046158343603	0.436637590513393
0.748848656824645	0.802719441874381
-1.04934311749549	-0.971022294791222
-2.24382048315619	-2.28929043427566
0.733063088840827	0.644548479873483
-0.00935041168114558	-0.0495377810944022
-0.0728863880662394	-0.0253501655612779
-0.0141246426916063	-0.0388637826127747
-0.226652458019177	-0.22870655737094
0.203217588298692	0.225556031075035
0.188827304933446	0.132768285481106
0.489454989793388	0.537302591898283
0.454074670644157	0.510041520575165
0.65816994307949	0.648203693102977
-0.194907121657327	-0.131767131577535
-0.243439956993317	-0.196474604423468
-0.138167002342055	-0.121880515302833
-1.4943074925878	-1.52709734819634
-0.485983819599351	-0.467882883751196
0.0423448330565088	0.0532039727285395
-0.226359806739974	-0.254456798001976
0.347077112432058	0.308830065868396
-0.49607319580649	-0.526805090795062
-0.0510493897544518	-0.0433994117868233
0.0539901152342351	0.0554679790080189
0.926281649653877	0.852323675758901
0.595850750790305	0.501413791182482
-0.301551461984671	-0.294735137682596
-0.321937095025655	-0.302073555193495
-0.690795820329592	-0.583692412940117
0.0340461108979371	0.0377253953766853
-0.0369208393581729	-0.101549080801625
-0.514420523015321	-0.438898616350944
0.709742730605482	0.598944274228156
-0.391367010509963	-0.379551615288291
-0.346305204684918	-0.469288162018343
0.0899628764469493	0.0399575442731585
1.25282132863984	1.16500739626697
-3.4000078224159	-3.57218942732401
-0.0277971616209356	-0.0470139348029446
-1.89722338511656	-1.87386859273802
1.11238269966426	1.31398970868471
0.24033215531037	0.181774106386044
0.698102282804792	0.776244546342759
-0.143694133566701	-0.163929191084858
0.100672050122346	0.0992506419389205
-0.243820483156191	-0.275560276602925
0.477686204843333	0.470954829234231
-0.643974142806877	-0.556893543262734
0.538801711377507	0.485983819599351
0.867100230055517	0.771086594005312
0.597910649427903	0.754240644032723
-0.0456609913975399	-0.0237876228826229
-1.75522823850471	-1.57560844558972
-0.00366348190421616	0.0130044602756184
2.37975981015417	2.05389176956309
0.642446280256918	0.580374639112257
0.0860272884490289	0.105517784989909
0.408378961786681	0.364616795952501
-0.12546020292899	-0.142546882964734
0.205442248745238	0.229442525149005
-0.722161666997953	-0.687188173787912
-0.00252624119701964	-0.0156977680200967
0.145268982786058	0.143089939699214
-0.0330608369788869	-0.0249820023671172
-0.0120657347678414	0.0212718228615082
-0.158640529545145	-0.188693159918664
-0.0421055127871017	-0.0612301772168825
-0.273028416317123	-0.22657927670939
-0.171662399940996	-0.316592700867905
0.0231916626619338	-0.00841954282566018
1.38658105496543	1.2954205503037
-0.37685412536206	-0.365522729839268
1.40175680834638	1.38531365771799
1.16222223044627	1.23500240071512
0.0628332962849674	0.0933417823284002
-0.30715308072277	-0.259874263034269
-0.0407200498690612	-0.0307239045110681
0.789681480173768	0.744004273277598
0.0129597130207333	-0.0796679284604107
0.911155437272996	0.957424487559809
-0.958607314841775	-1.08942895151874
-1.00629930517965	-1.01153022979012
0.362310180881599	0.307505592496916
-0.580044251510242	-0.624153563690844
-0.121248479826998	-0.136855653747333
0.0953385420844755	0.0606305299253401
-1.58922276662279	-1.57888987020657
-0.513711239039434	-0.543785844642011
-0.0661079642357889	-0.0518316382728683
-0.0962590593784614	-0.0952303740934049
0.356152689700286	0.366127737341667
0.774949303861951	0.753255290276159
0.976336081802207	0.887730231582729
0.0889489796718735	0.0336705048361217
-0.0135417872626935	0.0314236648245023
-0.205302873108001	-0.307858390633216
-0.442853857681637	-0.490663041982356
-0.307329300843631	-0.33423144928062
0.152982902064646	0.134896025358872
-0.0895890600853118	-0.0206337576038388
0.174314291978242	0.161339774011059
-0.146545158631933	-0.167810538931487
0.532984181561564	0.573651426212492
0.816445466381138	0.794524963259109
0.0598821332522815	-0.0674247765017094
-0.00248256058527518	0.00908424549391556
-0.279840696594043	-0.291409154849656
-0.417255034308723	-0.422508200162775
-0.713094647027625	-0.703773712738839
-0.0341870469633969	-0.00696076819309048
-0.21084250808856	-0.127902025725773
0.106016432788153	0.135488918941608
0.413637776692134	0.465973893943865
0.334137699796845	0.405276053590253
0.455064234118497	0.37685412536206
-0.530325227448202	-0.506541949004812
-0.970210529168144	-0.978397283971758
0.00108709564121414	-0.0252580954990498
0.421360790031928	0.303381540767775
0.553462832926356	0.61726273423867
0.0762380391712997	0.0613301989773208
0.358426746821825	0.401318901092837
-0.300075597257523	-0.337903554582077
-2.03329522334213	-2.29817306960286
0.638083381331357	0.630969778190847
-0.0880970039559671	-0.158828305500468
-1.63301702402215	-1.56463349338734
-1.45321064836874	-1.38394480502341
-1.95939765988593	-1.84284556009372
0.035881856848515	0.0250740139102376
0.0933956282750197	0.0787818788050497
-0.746419710437817	-0.779891911959945
-0.0831251214613167	-0.100234198055614
0.24504041227829	0.248720896016658
0.497846107128639	0.400007822415902
-0.760450279159527	-0.762205006726077
0.24435378054332	0.209152096034568
0.0778976331923929	0.090176630349088
0.274741933640039	0.285502591350194
0.381951903287907	0.388489112873344
-0.493630282904496	-0.473531487530523
-0.135014539340206	-0.135548252841817
0.115091405837393	0.141522958186659
-0.620875853929608	-0.735890843694192
0.497846107128639	0.558147824226708
0.391046300724137	0.408490191005346
0.378927628856374	0.382265964635982
0.756713853916554	0.826522356547005
-0.870954940112042	-0.903089986991944
-0.307064997468862	-0.392866795608433
-0.870310107800699	-0.886390848926972
-0.313453100936994	-0.22018713682942
-0.146545158631933	-0.118729496070642
0.463694127648966	0.447818661160664
-0.652279782965962	-0.687188173787912
-0.181510177795787	-0.196133365715016
1.77417400853811	1.78968148017377
0.0612801852176176	0.0896424427271224
-0.237771715713526	-0.237846807696405
0.360314338757319	0.353204311221531
0.0231916626619338	0.118843678924436
-0.771343041891065	-0.839531468880963
-0.260902553882525	-0.337053385667375
0.150457747994983	0.158202701125645
-0.0700704399154121	-0.0599818449923368
-0.563360368307339	-0.563837352959244
0.0535477349869269	0.0741724253752577
0.150703459165274	0.147032308971182
0.750557038557418	0.721017883134557
0.59294918519575	0.569119053547109
0.0214999306885408	-0.00511120463508938
-0.694648630553376	-0.706858516549069
-0.961777361631282	-0.813608784304507
0.820735535660975	0.739451627363021
-0.0023952125395456	-0.0542852859401399
0.282329496997738	0.26970233790285
-0.806318970458718	-0.791289980093599
-0.557677044254426	-0.525201181199369
0.823041019413092	0.702020755840638
-0.0490512856005997	-0.0461920023346928
-0.161591721505813	-0.143150321274828
0.0217738183254741	0.0183625753442309
0.0895890600853118	-0.0235583106211554
-0.0474981521369764	-0.0302114625850612
0.118159031675073	0.154591860378207
-0.158077688320549	-0.206000199015529
0.00864099736204976	0.0151127989356724
0.903089986991944	0.792904459580782
-0.0550240915879521	-0.0549747987575373
-0.12953756841108	-0.0683387603155188
0.170889289844705	0.192329698769516
0.0180908299092077	0.0621312034361406
0.0317506058920826	0.028306761050139
-0.484656106911619	-0.437588167050273
-0.363211310965625	-0.398157210217902
0.252665890384095	0.280006173632396
0.112213965161628	0.118558278058607
0.690156995283929	0.671824338561677
0.569924944448061	0.474695990041761
-0.172178572317198	-0.187086643357144
0.0642408962546882	0.0570004066339595
-0.211619484680437	-0.217814133507984
-0.0337643759014182	-0.0391488462803138
-0.0151127989356724	0.0236958834479972
-0.0367790134770116	-0.0728350257006301
0.0478374257855374	0.030025269878285
-0.181246409502283	-0.107738393084465
-0.200659450546418	-0.233364113689732
0.0314236648245023	0.0277045713888604
-0.757458571701616	-0.744727494896694
0.450138811528057	0.420788219768501
0.9434762759209	1.04484161307421
0.739451627363021	0.800519085137644
0.611721136540361	0.634699251362013
1.08714052483765	1.15926676538819
1.00357589604491	0.874193541860473
0.322666848580098	0.297655641644231
-0.0340461108979371	-0.0048037084028206
-0.754734160542539	-0.747875447494356
1.49485002168009	1.3392293564723
-0.04474531717982	-0.0429676836530616
-0.238523220455298	-0.176982476553951
-0.00612308505878879	-0.00926167149246266
-0.416801226031377	-0.443094730944552
0.00599096687638676	-0.010728208358307
0.907279355315901	0.88907375773358
1.02867775475719	0.944239535312265
-1.19893947015214	-1.27785987454258
-0.0200421066593345	-0.0245681914907371
-0.178159072799546	-0.244506271584881
0.0482740245754079	-0.00445255052486256
0.33338843158097	0.338281942305341
0.133889960155623	0.0641402019621196
-0.908684840302777	-1.0266873795471
-0.231213953091986	-0.31069114087638
0.794795636051855	0.76421912967244
0.0189519410868271	-0.0429197403421001
0.691008970999836	0.583359492661719
0.658367664221946	0.891096872332687
0.00401400208620062	0.0203150761729742
0.101988261202498	0.0813930848550181
-0.498393077581171	-0.509339346643863
-0.95272513261582	-0.916855856856948
0.382999658879101	0.403512866263456
-0.0832303157168639	-0.0986506745843577
0.777023550106609	0.763966852882364
-0.476513667656772	-0.512437439743622
-0.466482137983033	-0.552686891176432
-0.332547047110046	-0.315244377891376
-0.219754716134647	-0.285670240254767
0.131649500352032	0.15720360482442
0.262409833714278	0.205233202059179
-0.24435378054332	-0.246416941107093
-0.839831707041488	-0.838931614528825
0.00379489382167554	-0.0144388122266549
-0.314616590198513	-0.366430557445908
1.48784946307797	1.58939145743163
0.915781313260761	0.948847477552619
0.249029015562681	0.288192770958809
0.448184177648984	0.470569645633014
0.0060790411987132	-0.0219565060900371
-0.591420874591333	-0.581367312645935
0.0939344552447632	0.180456064458131
1.18223636771963	1.06318476880237
0.500312917381596	0.500863005462617
0.214385475053176	0.204885014369637
-0.362610349870788	-0.38310457359924
0.378200775997332	0.317854923626168
-0.462306805632609	-0.456801414362353
-0.0756690152913216	-0.0872997918091397
0.0257647225569736	0.0206337576038388
-0.584192272364457	-0.486516043295743
0.0585879596264503	0.0169152272622115
-0.199557878663743	-0.176069544874436
-0.0204061041510696	0.0278434641405064
-1.32836440339787	-1.40627100129209
0.00305075150461883	-0.0390538042661686
-0.0544329465576115	-0.0210894228244283
-0.203911571319331	-0.259084923518717
0.869023308394383	0.773400094792642
0.404614019190858	0.510182091698549
-0.0344690563771395	-0.121420761937781
-0.0786257045815255	-0.0510493897544518
-0.373044048564553	-0.294649537114288
0.36835333704158	0.278766629982723
0.233289792737741	0.243744351245767
-0.640923773940737	-0.591420874591333
-0.0866100563682444	-0.0871936073387077
0.782516055786094	0.778585762157661
0.181378273624111	0.148252580866736
-0.58053992721393	-0.601192269796735
0.147581007062999	0.196201592010326
-0.18369240056806	-0.178879676223176
-0.0553199661186897	-0.0364955005857092
-0.0796157578216425	-0.0771189087917065
-0.0223221123260061	-0.0416750683559469
2.24902901556268	2.03212455445197
-1.26825011647274	-1.19708951058096
-0.521577812259919	-0.583858968831671
0.335546071418842	0.267606240177031
-0.47729500726525	-0.449771646944906
-0.00471589231074034	-0.0209070993616736
1.21673976712705	1.10171372141088
-0.30803489723264	-0.339988778710669
0.523458190972571	0.363813104801276
-0.106238237942057	-0.0979426891915334
0.0241547745324329	0.058687374639338
-0.813891620186795	-0.734239083282389
-0.0932341104592722	-0.00283212855416602
0.402085528797472	0.449771646944906
-0.297655641644231	-0.267445420148568
0.898252926053634	0.860750782428393
0.112832979105226	0.083388154890654
-0.118672415899449	-0.159768405041891
0.648783654660658	0.780153613975639
1.23062267392386	1.36051351073141
-0.461300620457593	-0.477425367308823
-1.90587840415944	-1.87386859273802
0.0074906649322245	0.00682839496923507
0.748118545447472	0.745935547085662
0.280171713745665	0.313631896526964
-0.0825995320447494	-0.119129267467577
0.509199047989145	0.514136670402665
-0.0816026611562998	-0.0819696632151199
-0.258612007520731	-0.257274868695302
0.0382942159974947	0.0336705048361217
0.84103473961659	0.812761380168521
-1.91901295308911	-1.87484417041947
-0.0473528302410568	-0.0558135387163126
-0.18568579979254	-0.250959731296543
0.0594337135099098	0.0110844794873133
0.0313769790430112	0.0515381299387165
-0.792096469613948	-0.747146969020107
0.147459014230201	0.0657541189769288
0.0559617199455818	0.133949075990725
0.0449379303249679	0.0681862960408607
0.0606804689217619	0.0657035931805943
0.299988937677888	0.26889494878408
[truncated: 425,112 more rows]
