# Supplementary material for: TET2 mutations are associated with hypermethylation at key regulatory enhancers in normal and malignant hematopoiesis
Source: Nat Commun. 2021 Oct 18;12:6061. doi: 10.1038/s41467-021-26093-2 (PMC8523747; doi:10.1038/s41467-021-26093-2)
Supplement: Supplementary file 11 — Source Data [file 41467_2021_26093_MOESM11_ESM.zip › Source data/suppl_figure_10d.csv]

x	y	color
-0.0684	1.82681373158773	black
-0.03294	0.174898588401997	black
0.0735	0.702677285794697	black
0.06713	0.946153573147747	black
-0.08642	0.571055709964426	black
0.04724	0.604673606930649	black
-0.02108	0.141643294702227	black
0.07325	0.700274846024363	black
0.01313	0.130592250617798	black
0.04231	0.226213555018806	black
-0.09087	0.887730231582729	black
-0.1135	1.02932775731028	black
0.02017	0.239200688369282	black
0.1325	1.12459143992294	black
0.06988	1.07982447798998	black
0.06379	0.708409174341999	black
0.02179	0.148374796846691	black
0.01726	0.166852888087215	black
0.1127	1.73235901765408	black
-0.007716	0.08767164203959	black
0.008249	0.0794071379151915	black
-0.01359	0.162285331715089	black
-0.01236	0.178683029408903	black
-0.05443	0.545612532853045	black
0.04323	0.705974905904677	black
-0.08085	0.93218548883816	black
0.08207	0.989700043360188	black
-0.0115	0.0768078095793325	black
0.02724	0.252976822548372	black
-0.05549	0.543937775545049	black
0.06389	1.06966236426227	black
-0.01684	0.142667503568732	black
0.02521	0.24435378054332	black
0.006645	0.0467236633326956	black
0.005722	0.0723217358620085	black
-0.06042	0.443818153347089	black
0.01709	0.104909103065601	black
-0.06993	0.785421046429501	black
0.03132	0.199489123105632	black
-0.03844	0.203217588298692	black
0.01866	0.0747910785879965	black
0.01017	0.0806080732261406	black
-0.1034	0.895512888687605	black
0.075	1.00178426762904	black
-0.05686	0.437945170343621	black
-0.05836	0.509199047989145	black
0.02956	0.405717971188194	black
0.06877	0.465593100862123	black
-0.007179	0.0615803542068069	black
0.03959	0.188223978397096	black
-0.1035	1.2208365762355	black
0.08738	1.12441789567211	black
0.01844	0.122340755888391	black
0.03842	0.143633676340752	black
-0.01251	0.0620309970485472	black
-0.08185	0.923359556329658	black
-0.02882	0.257039329785848	black
0.05112	0.278436681642519	black
0.03575	0.431094585017121	black
0.0431	0.332080314682639	black
-0.02826	0.23225063265442	black
0.06163	0.564952358660035	black
-0.04215	0.355364496231847	black
0.04032	0.467372998771109	black
-0.009037	0.0756173227980269	black
-0.04457	0.416121401501374	black
-0.05096	0.563519304990505	black
-0.07021	0.631713115097869	black
0.035	0.356152689700286	black
-0.001106	0.00541891874010532	black
-0.05677	0.368759219764491	black
0.01143	0.0818647738336407	black
-0.02227	0.229295231784221	black
-0.107	0.659754238432068	black
-0.03746	0.318306607995436	black
0.0869	0.90622821850127	black
-0.1278	1.2318801058152	black
0.03564	0.22395292881822	black
-0.018	0.170310359101029	black
0.0471	0.516555351901465	black
-0.038	0.389020620077003	black
0.09125	1.2050938934832	black
-0.01042	0.064442354906986	black
-0.05661	0.624153563690844	black
0.0007359	0.00458420145758491	black
0.1279	0.823041019413092	black
0.009375	0.0605805966706828	black
-0.06464	0.520568662802264	black
-0.1085	0.549135307620234	black
0.03534	0.556424120249742	black
0.0586	0.515557792357593	black
0.01231	0.168578182934978	black
0.002677	0.0245222368341254	black
-0.06769	0.32836440339787	black
-0.07925	0.721703791908726	black
0.0925	0.695078838099108	black
-0.008283	0.0742239461632537	black
-0.06064	0.769551078621726	black
0.0331	0.363913484896927	black
-0.1142	0.481486060122112	black
0.003043	0.0189065768540702	black
-0.01419	0.0904974585945846	black
0.02147	0.326610421811695	black
-0.09305	0.615288257061718	black
0.02608	0.290645224165604	black
-0.01212	0.110810387952927	black
-0.03396	0.335452037753453	black
0.08352	0.937418015771837	black
-0.1285	1.41049720373624	black
-0.07865	0.947690900352677	black
0.03231	0.397614409894895	black
-0.09699	1.23210238398191	black
-0.07984	0.572027286391791	black
-0.01933	0.118444170206688	black
-0.07804	0.919373513078194	black
0.01412	0.0962048572589647	black
-0.004878	0.0402433270090049	black
-0.1064	0.625068446021812	black
0.08175	0.581367312645935	black
-0.01272	0.0562088010706984	black
0.06803	1.20363384502248	black
0.07165	0.720789487398605	black
0.03829	0.262092076625361	black
0.08828	0.740167300936516	black
-0.06719	0.896880746454286	black
-0.01272	0.0514403378910384	black
0.05041	0.446116973356126	black
-0.02157	0.140441427373946	black
-0.0007466	0.0111290339353548	black
0.00189	0.0168700752652999	black
-0.04114	0.344861565188618	black
-0.06682	0.643018599006869	black
-0.01636	0.109746694845466	black
-0.01635	0.123897678622206	black
-0.1092	0.762959208620809	black
0.05786	0.363712747901487	black
0.005604	0.0527623921293336	black
-0.01623	0.1627272974977	black
0.009515	0.0673740559782178	black
-0.08624	1.25212229418021	black
0.01844	0.127261172527331	black
0.00192	0.0145735259169983	black
0.0197	0.213532523259717	black
-0.02695	0.25649023527157	black
0.05298	0.318939756368188	black
0.06107	0.704872914747809	black
-0.08588	1.28075160155205	black
0.06985	0.552376902239714	black
0.1694	1.21105427297625	black
0.03281	0.368049173740783	black
0.009229	0.0806080732261406	black
-0.05112	0.454692883534176	black
0.02745	0.225118234181204	black
0.02499	0.262886905694039	black
0.0702	1.15384852347118	black
0.044	0.195043200142508	black
-0.1077	1.2894595520667	black
0.03293	0.201349354554731	black
0.01548	0.0851281824599496	black
-0.07396	0.58053992721393	black
0.07814	0.720789487398605	black
-0.01993	0.357436562895612	black
-0.002481	0.0299322034508629	black
-0.05661	0.205860644232226	black
-0.08504	0.339513984215032	black
-0.06777	1.07119462910672	black
-0.0008497	0.00979438481519337	black
0.1195	1.8847224086041	black
-0.06719	0.350373113159471	black
0.01718	0.10818388047514	black
-0.1758	0.455807889234967	black
0.03406	0.33970383972927	black
0.03433	0.233438447362469	black
-0.01304	0.113058294016585	black
0.003817	0.0440718431030494	black
0.01217	0.142788157683108	black
-0.03143	0.398374520446055	black
-0.02327	0.170567566382401	black
-0.1192	1.14648430324307	black
-0.01026	0.103418672494267	black
0.2205	1.67902332265718	black
-0.09621	0.844056982028163	black
-0.01871	0.07852161962431	black
-0.002011	0.0183172726287146	black
-0.04925	0.511449283499556	black
0.1216	0.878440155812499	black
0.07114	0.172953982995266	black
0.09327	0.891096872332687	black
0.07118	0.497436330892637	black
0.04367	0.180390267248415	black
-0.06887	0.521145032471337	black
-0.1029	0.501965276312973	black
0.02328	0.148741651280925	black
-0.1078	0.520424689825012	black
0.05984	0.907279355315901	black
-0.111	1.23180603836693	black
0.02421	0.232621475885819	black
-0.003338	0.0171862378681375	black
0.06335	0.559090917934782	black
0.02652	0.312203588618705	black
0.005148	0.0229626647753186	black
-0.01441	0.129947418306455	black
0.06112	0.662141570958906	black
0.01121	0.104025267640935	black
0.02413	0.380489279161501	black
-0.02537	0.198321940964107	black
0.08839	1.24872089601666	black
0.05808	0.343805937820814	black
-0.02655	0.404724288197901	black
-0.1379	2.0781055290709	black
-0.01617	0.0836513477245399	black
-0.05592	0.572676213642753	black
-0.07867	0.932557157223619	black
-0.0409	0.363712747901487	black
-0.03729	0.440452444419566	black
0.0113	0.0636370804022555	black
0.05354	0.915781313260761	black
0.0009517	0.0065196809300035	black
0.01129	0.148680487351255	black
-0.05618	0.587371479455625	black
-0.002841	0.0270569918944318	black
-0.01396	0.134659094375416	black
0.05548	0.557363474217768	black
-0.00629	0.0474497061017984	black
0.07424	0.872571222148401	black
-0.2554	1.89483057200067	black
0.01083	0.158953534590696	black
-0.01113	0.095284454721319	black
-0.0158	0.227971834675145	black
0.06265	0.789949150124863	black
-0.0209	0.166470418241356	black
0.01354	0.119129267467577	black
-0.03483	0.168194191325609	black
0.03561	0.291919189531768	black
-0.000307	0.0018714928717336	black
0.01899	0.155398580373653	black
-0.02628	0.291749111408622	black
-0.02598	0.247030134970916	black
0.05062	0.260190400978641	black
-0.08181	0.692290076595193	black
-0.06461	0.38795825535473	black
-0.02415	0.272702797196413	black
0.06443	1.14128238513971	black
-0.002564	0.0115302297901245	black
0.07658	0.706195640080663	black
-0.05294	0.416461180745648	black
-0.01981	0.145815456166393	black
0.02104	0.151872489432125	black
-0.04855	0.431094585017121	black
-0.01779	0.217957583379446	black
0.02184	0.115998075231213	black
0.0635	0.594312213327222	black
0.01927	0.175678875149229	black
-0.01549	0.131767131577535	black
-0.1338	1.68718817378791	black
-0.03143	0.128310334314485	black
-0.05099	0.675306086138225	black
0.07227	1.0474497061018	black
-0.03606	0.253833035622715	black
-0.05038	0.519274621011512	black
-0.06699	0.758204568704801	black
-0.0657	0.662341108973858	black
0.008343	0.0325924434025272	black
-0.01033	0.0622314329500642	black
0.1221	0.537901618864844	black
0.0268	0.147337055655431	black
-0.01923	0.143331516388465	black
0.02524	0.1743791749965	black
-0.05218	0.561774192395471	black
0.03594	0.120502712750571	black
-0.02825	0.185819018959813	black
-0.01422	0.0858155665767537	black
-0.009111	0.0543837207732682	black
0.04474	0.834458923277627	black
-0.01478	0.133299243957501	black
0.03043	0.289882634888184	black
-0.02934	0.284498054706716	black
-0.01799	0.115771230367396	black
-0.01447	0.108574057152006	black
0.01728	0.0741209106984992	black
0.03716	0.320662969479206	black
0.006012	0.114582234889064	black
0.02134	0.329939782526866	black
0.006821	0.135133085671474	black
0.01051	0.0615303116323547	black
0.04842	0.443215217692975	black
0.05727	0.556580538217183	black
-0.02449	0.541362150974351	black
0.08495	0.479647495916682	black
-0.04955	0.288530218125672	black
0.03593	0.277612905822876	black
-0.09685	0.893129455521346	black
-0.05295	0.432033093176846	black
0.09172	1.50891858657681	black
0.01865	0.254222782110241	black
0.01726	0.167363372403297	black
0.07591	0.458545571252411	black
-0.01812	0.154964006486585	black
-0.07651	0.780153613975639	black
0.04742	0.632457726479423	black
-0.05574	1.38563016045171	black
-0.006503	0.0411495483203217	black
-0.04185	0.724228099835069	black
0.03197	0.491604966866947	black
-0.04655	0.349109922143688	black
0.0864	0.968995718636463	black
0.1024	2.48664920119404	black
-0.00139	0.0088625648796882	black
-0.02384	0.110922507349936	black
-0.07386	0.896196279044043	black
-0.001039	0.0120210841245179	black
0.001615	0.00997210122970531	black
0.02183	0.130299026326122	black
0.04179	0.362810577851238	black
-0.03234	0.354872600741609	black
-0.1633	0.538651566352017	black
-0.03548	0.385313657717987	black
0.03688	0.355462942221593	black
-0.0919	0.556267758598403	black
-0.0002448	0.00156628113553112	black
0.0226	0.198596289982645	black
-0.06397	0.517555208081735	black
0.02681	0.316232738574688	black
-0.2096	1.94423953531227	black
-0.03968	0.195792394917959	black
-0.04392	0.306273051076353	black
-0.04331	0.27083521030723	black
-0.05106	0.344573412254081	black
0.05732	0.662740460249724	black
0.04892	0.40318306408441	black
-0.003279	0.029746130405213	black
-0.07027	0.371100435579393	black
-0.05755	0.647817481888638	black
-0.1658	1.5888855814491	black
-0.06385	0.882397308309916	black
3.344e-05	0.000695427661651252	black
-0.02465	0.202732459169284	black
-0.02973	0.112438959069991	black
0.005099	0.0476919903378748	black
0.006485	0.0429676836530616	black
0.01558	0.157390760389438	black
-0.03465	0.474178047843337	black
-0.04149	0.395234115296113	black
0.1514	1.28971335229711	black
0.04954	0.492954127572674	black
-0.03564	0.45717457304082	black
0.04223	0.378927628856374	black
0.06044	1.01986022225425	black
0.003975	0.0183172726287146	black
0.005914	0.0448897690294482	black
-0.01101	0.109802613789971	black
-0.0154	0.135845043997974	black
0.01415	0.0771707803333511	black
-0.06129	0.651889931519762	black
0.06859	0.469672210221914	black
0.04635	0.596022036330645	black
0.006055	0.0301183562535	black
-0.006033	0.0411495483203217	black
0.03904	0.394156460941911	black
0.03037	0.385524633909605	black
0.04845	0.647238808276169	black
-0.0878	0.723538195826756	black
-0.01421	0.131414333441234	black
0.07841	0.258612007520731	black
0.08146	1.44225225835853	black
-0.02085	0.21745571598999	black
-0.02516	0.190979279516327	black
-0.01214	0.118330092327939	black
-0.1192	1.43215054942689	black
-0.09866	0.358327626775313	black
-0.07394	0.362910726469669	black
-0.005492	0.0203150761729742	black
0.02227	0.408378961786681	black
0.04177	0.521866571899482	black
0.03882	0.254612878679991	black
0.0592	0.298432014944073	black
0.0178	0.162348442153608	black
0.04834	0.495257363728312	black
0.1027	1.27294698864614	black
-0.1139	0.944239535312265	black
-0.0502	0.45259454033251	black
-0.03826	0.17947015147648	black
0.02725	0.422163658707256	black
0.05536	0.295249095709329	black
-0.03574	0.214527796693612	black
-0.08144	0.960982678002588	black
-0.01021	0.0350807057133574	black
-0.01215	0.0810265695070458	black
0.07596	0.797784224198869	black
0.03364	0.353400248279627	black
0.06681	0.384260311380845	black
-0.1612	0.867100230055517	black
-0.00133	0.0106391862237526	black
0.03516	0.207608310501746	black
-0.1041	0.788879458741951	black
-0.003468	0.042584285277331	black
0.04702	0.389552778557879	black
-0.01294	0.0416272675213928	black
-0.0342	0.400553624274724	black
-0.2597	2.17088928984471	black
0.01196	0.17979854051436	black
-0.05221	0.501276029252095	black
-0.06093	0.738975166007603	black
-0.05695	0.772113295386326	black
0.0587	0.817015032996418	black
-0.08703	0.349012905616555	black
0.05335	0.627640417475676	black
-0.03928	0.209081804785422	black
0.00869	0.189297139052883	black
-0.04262	0.312649430441973	black
0.0661	0.629116983222394	black
0.089	0.262807357295263	black
0.05828	0.893129455521346	black
0.01883	0.239125361947811	black
0.02437	0.242679903453328	black
0.03695	0.82131076022441	black
0.0285	0.290136682559601	black
0.01671	0.148864004988426	black
0.03697	0.593800576336687	black
0.04931	0.417141537775501	black
0.06585	1.08623911358768	black
-0.04274	0.41307529185518	black
-0.03136	0.20551195334083	black
0.06443	1.24588110577459	black
0.000178	0.00121773016826419	black
0.01873	0.0916222275676054	black
0.01509	0.221342368052645	black
-0.05745	0.468776625466973	black
-0.0305	0.90622821850127	black
-0.03648	0.352030541637028	black
-0.1476	0.355266072552807	black
-0.03339	0.253755128279802	black
-0.09128	0.599289363226769	black
0.01764	0.171920409443254	black
0.07321	0.770830297460899	black
0.04404	0.201142268252514	black
4.608e-05	0.000347574633920912	black
-0.008364	0.064593510247651	black
-0.01507	0.149415023647969	black
0.01363	0.118900781610983	black
0.02566	0.374481771028362	black
-0.04301	0.344189505504748	black
0.008425	0.0814978603638262	black
0.01121	0.0764969330578955	black
0.2073	1.16115090926274	black
-0.02389	0.132945199523298	black
0.03628	0.313185045492683	black
0.03746	0.611543547299733	black
0.01739	0.0838093400194624	black
0.01028	0.0930726526910441	black
0.03115	0.203286936719104	black
-0.06971	1.05883653984153	black
0.02995	0.314885530953461	black
0.03076	0.729321163855294	black
-0.08256	0.684239509334265	black
0.1066	1.66938333270556	black
0.06459	1.36643055744591	black
0.001967	0.0109063073896745	black
0.1094	0.669383332705562	black
0.02545	0.265840486755533	black
0.07628	0.523748203992966	black
-0.004303	0.0364010374027586	black
0.1214	2.39544996742874	black
0.009972	0.110810387952927	black
-0.01858	0.140621495574399	black
-0.1771	2.7594507517174	black
-0.04835	0.449649327698385	black
-0.0237	0.197842246813038	black
-0.08156	0.606600304706898	black
-0.02506	0.247106845115406	black
0.01215	0.263444152837364	black
-0.04363	0.285167487566667	black
-0.007371	0.0430635861558038	black
0.03657	0.609418121449565	black
-0.01791	0.106626669753975	black
0.06648	0.624519285381428	black
0.001903	0.00687251489428989	black
0.03811	0.326426203576948	black
0.001519	0.00775585595322855	black
-0.2131	1.22482661457521	black
-0.003956	0.0411495483203217	black
-0.0797	0.726535727378654	black
-0.04438	0.174963558778646	black
0.05606	0.5815329790534	black
0.07152	0.886056647693163	black
-0.04529	0.318758762624413	black
-0.05742	0.864867348623225	black
-0.006093	0.0346571644393779	black
0.01646	0.171468993354899	black
0.006327	0.0474981521369764	black
-0.1147	0.948847477552619	black
0.003016	0.0216825032532488	black
-0.0341	0.484258583330635	black
-0.02738	0.463062977295326	black
-0.04526	0.631527161559638	black
-0.01976	0.145693958198919	black
-0.03951	0.394802732611622	black
0.005567	0.0388637826127747	black
-0.08044	0.51684079028302	black
0.04595	0.673664139071249	black
0.1741	1.52042468982501	black
-0.01554	0.100070117272136	black
-0.01177	0.0767041593444961	black
0.01169	0.0756690152913216	black
0.05002	0.440213031799443	black
0.005796	0.0322648682161199	black
-0.008321	0.147825095579697	black
-0.2138	2.08407278830288	black
0.05372	0.698752911363789	black
-0.03949	0.241466577762714	black
0.03802	0.355856949490081	black
0.1183	0.648396927580871	black
0.04591	0.559090917934782	black
0.04337	0.273843533827245	black
-0.06158	0.635073966210024	black
-0.1144	0.95116991347165	black
-0.02532	0.238748925691337	black
0.00465	0.0342340358173138	black
0.02463	0.647046088289912	black
0.08899	1.06273292778859	black
0.06086	0.560667306169737	black
0.03348	0.570247719997592	black
0.01973	0.260744196731489	black
-0.0467	1.3272558016934	black
0.005386	0.0487596496756597	black
0.1377	1.44309473094455	black
-0.1145	1.11064226311107	black
0.06248	0.498666821354434	black
-0.07745	1.24435378054332	black
-0.06157	1.0139452192303	black
0.03914	0.226359806739974	black
0.008212	0.073194689888394	black
0.04241	0.388170520501626	black
-0.005839	0.0514403378910384	black
-0.03754	0.317043073698792	black
-0.003048	0.0291419430034977	black
0.03962	0.417936637088291	black
0.007939	0.0322648682161199	black
0.1003	1.22235572230352	black
-0.01879	0.272377422030863	black
0.03835	0.694004117229195	black
0.1755	1.16234844215361	black
0.06916	0.862013267276468	black
-0.008915	0.0996875030162734	black
-0.03174	0.17483362774345	black
0.05751	0.413412695328245	black
-0.0717	0.925549281045409	black
-0.02603	0.342084063170045	black
0.009317	0.104853810624008	black
-0.03037	0.238222462491822	black
0.09498	0.474178047843337	black
0.02034	0.229442525149005	black
-0.01777	0.065299598284575	black
-0.04465	0.292259545726229	black
0.04676	0.24176959154225	black
0.00583	0.0382467858132174	black
-0.006324	0.0575454736575229	black
0.03245	0.148802823825839	black
-0.2153	3.26640153903866	black
-0.09685	0.869023308394383	black
0.08192	1.54500278269054	black
-0.04547	0.992679047077255	black
-0.1124	2.60432421473006	black
-0.1583	2.48214458106997	black
-0.2507	1.49552913750558	black
0.03475	0.268733650924508	black
0.006236	0.0895890600853118	black
-0.04304	0.173730780606274	black
-0.07243	0.703993330686328	black
0.04125	0.360115258083696	black
-0.06701	0.596879478824182	black
-0.126	1.13123804178795	black
0.1955	1.39599006758777	black
-0.05618	0.274006741075278	black
-0.01311	0.139661993429006	black
0.009671	0.0706832732465044	black
0.08683	0.917933065714887	black
0.103	0.686132779630847	black
0.0399	0.320027305722581	black
-0.0331	0.170503250279818	black
-0.07722	0.811352704000283	black
-0.03271	0.0950681726043474	black
-0.112	1.17966715510059	black
0.02071	0.114525697170843	black
0.03196	0.155026061853112	black
0.004059	0.022688026603074	black
-0.01064	0.107293362194334	black
0.03367	0.394371777992381	black
0.02557	0.219970872662662	black
-0.06935	0.399353764337606	black
0.00334	0.0260874295802951	black
0.008246	0.0613802184973189	black
0.0008317	0.00810969606397497	black
0.002759	0.016960383953898	black
-0.09037	0.584025588623434	black
0.006592	0.0828096914884358	black
-0.03363	0.349401101827343	black
-0.05484	1.00802120900542	black
-0.07585	1.44696698379756	black
-0.08527	0.726304412069908	black
-0.0391	0.504594436853807	black
0.007961	0.101219986710174	black
0.02436	0.0595831353183348	black
0.03283	0.408601448718751	black
-0.04663	0.461551948289783	black
-0.05348	0.716472635138306	black
0.01844	0.115261262230368	black
0.01736	0.0624821079826534	black
0.007143	0.0522232915352617	black
0.01038	0.0741209106984992	black
0.07291	0.483861423282926	black
0.02208	0.105960999195391	black
-0.03936	0.272458742971444	black
0.1647	0.833866029694891	black
0.04427	0.312738653756494	black
0.05856	0.5111673656176	black
0.02031	0.230844309285601	black
-0.07155	1.33989377827676	black
0.01255	0.174119701063821	black
-0.05423	0.502379350218712	black
0.009919	0.045709238298873	black
-0.06444	0.586532587014175	black
-0.2237	1.40649241066823	black
0.0603	0.773400094792642	black
0.04778	0.346498053037067	black
-0.05657	0.496617936526267	black
-0.04809	0.372122305420029	black
-0.01092	0.106682188383888	black
0.04764	0.504316932383085	black
0.08657	1.29713882942707	black
0.03601	0.341511618690983	black
-0.01733	0.290645224165604	black
-0.02714	0.254690940059172	black
-0.1263	1.03682628362475	black
-0.01045	0.0520763801682736	black
0.1973	1.1526124489726	black
-0.04301	0.334137699796845	black
-0.04244	0.260032303240491	black
0.05815	0.518127589689336	black
0.01738	0.317854923626168	black
-0.0743	0.970210529168144	black
0.02678	0.153662887870195	black
0.115	0.464832514885056	black
0.04627	1.25041826513444	black
-0.02226	0.1944991418416	black
0.01137	0.113904267562253	black
0.05353	0.563678299860267	black
-0.06597	0.476383580945629	black
-0.03935	0.346884006834433	black
0.06602	0.642827742276966	black
0.01442	0.127843727251707	black
-0.05816	0.712870379280889	black
-0.08886	0.532391894416367	black
-0.08607	0.794795636051855	black
0.01895	0.10292299679058	black
-0.01307	0.106737714112009	black
-0.0462	0.335734199852325	black
-0.04157	0.332640453816913	black
0.03553	0.256647048590444	black
-0.009076	0.101165161931726	black
-0.05342	1.22533707746218	black
0.0205	0.250650239402523	black
-0.004575	0.0323116495466874	black
-0.007307	0.065299598284575	black
-0.0619	0.674074044228534	black
-0.001284	0.0112181565463597	black
-0.07874	0.536256278752941	black
-0.01625	0.0730405116197243	black
-0.01584	0.187353983766881	black
0.009368	0.123608938180812	black
-0.09286	0.301725423325632	black
-0.03375	0.359121221298382	black
0.1309	2.49457867241672	black
-0.03243	0.324771746406936	black
0.0092	0.0583891978463662	black
0.1215	1.44009337496389	black
0.02606	0.108239598543328	black
-0.1038	0.888065723667319	black
-0.07197	0.632830511465319	black
-0.06258	0.585360853262991	black
-0.04477	0.270511230820439	black
0.08226	1.07175781684269	black
-0.04893	0.589729035747816	black
0.003374	0.0428238695951538	black
0.04698	0.946153573147747	black
0.1162	1.88041422503822	black
-0.06412	0.677160727313679	black
0.01775	0.176851940189306	black
0.1017	1.0694075115574	black
0.05439	0.227091805028728	black
-0.03766	0.36997914888659	black
-0.05102	0.738261452647462	black
-0.00381	0.0510982390297863	black
0.05223	0.29860473098608	black
-0.02387	0.42712839779952	black
0.01975	0.137153340017061	black
0.02185	0.166279309555367	black
-0.02271	0.122859110215179	black
0.004768	0.0333421157982422	black
-0.04381	0.22018713682942	black
0.04436	0.82739706879014	black
0.1454	1.78383409771401	black
-0.0338	0.425505731714672	black
0.05592	0.707522406332216	black
0.1034	0.600326278518962	black
-0.05515	0.826813731587726	black
0.02161	0.302596276799512	black
-0.1702	1.38668683854454	black
-0.06585	0.728158393463501	black
-0.053	0.431094585017121	black
0.06645	0.783570169123749	black
0.0666	0.351639989019068	black
-0.07268	1.79371395558757	black
-0.03527	0.1890957193313	black
0.02526	0.262330372643358	black
0.01255	0.0784175596065836	black
-0.09735	0.844663962534938	black
-0.0295	0.320935681878687	black
0.05101	0.801068130067791	black
0.04216	0.145936988133579	black
-0.02612	0.33856594960608	black
-0.02665	0.244887733604929	black
-0.08021	0.599289363226769	black
-0.02183	0.230401151612553	black
-0.01932	0.190440285364732	black
-0.006537	0.0650472921821419	black
0.06021	0.62616885492617	black
-0.01077	0.0661079642357889	black
0.007149	0.025672564576383	black
0.06462	0.605373235727791	black
0.03964	0.344381416458778	black
0.00597	0.0561593735987389	black
0.04321	0.255941834121165	black
0.03962	0.325230685984574	black
-0.00954	0.0938805424544384	black
0.02519	0.325230685984574	black
0.07591	0.434506370131138	black
-0.0476	0.347173697438995	black
-0.01069	0.116452120731956	black
-0.04928	0.454569170534649	black
-0.03211	0.752272167090277	black
-0.0001985	0.00113063611765581	black
-0.03072	0.171597921508407	black
0.0006857	0.00537494623139533	black
0.02732	0.122283199135023	black
-0.03624	0.531357331608489	black
-0.02904	0.252355180671752	black
-0.02266	0.229663558904851	black
-0.02958	0.266080848987609	black
0.06683	0.480959961351655	black
-0.009685	0.0534986094304124	black
-0.09223	0.542875373696591	black
0.04004	0.33658178774732	black
0.01771	0.19942037843087	black
-0.02115	0.286929674144361	black
0.06568	0.566230166075134	black
0.05689	0.650528200785614	black
-0.0356	0.439017944413765	black
0.05919	0.625618301949118	black
0.0679	0.41307529185518	black
0.05022	0.34640161815671	black
-0.1094	1.29217443166777	black
-0.06704	0.729787145103757	black
0.02158	0.187554597127244	black
-0.1168	1.11633856484638	black
-0.03753	0.289290434275663	black
-0.05709	0.908333042404315	black
-0.02103	0.165452142319051	black
-0.07245	2.3045183235098	black
-0.02073	0.170824926082912	black
0.02781	0.316052869248488	black
0.0193	0.150703459165274	black
0.06144	0.33856594960608	black
0.0808	1.35467599843771	black
-0.037	0.314347815884476	black
0.03883	0.589391457431632	black
-0.03142	0.225410049735206	black
-0.02363	0.306360973838452	black
0.03236	0.388595362288407	black
-0.03928	0.338471259868017	black
-0.06492	0.334419008982047	black
0.03756	0.59176003468815	black
0.02108	0.581698708680255	black
0.03293	0.487048920027509	black
0.01819	0.208519883979999	black
-0.1019	0.917933065714887	black
0.0137	0.107961079658708	black
0.004389	0.0366372338962638	black
-0.07796	1.18369240056806	black
-0.1037	0.93292914395463	black
0.02013	0.239954672034189	black
0.03218	0.295163393788596	black
0.001974	0.0136314064297271	black
0.009995	0.0630341028921298	black
-0.01933	0.176982476553951	black
-0.06084	0.647431613820691	black
0.07461	0.258690791100431	black
0.002665	0.0181361090086496	black
-0.02661	0.509760514753713	black
0.004617	0.0553692981437218	black
0.07895	2.78383409771401	black
0.06441	0.379343520180379	black
0.03002	0.546681659952962	black
-0.001725	0.0138555352894794	black
0.03219	0.262171494104215	black
-0.04602	0.865504144165326	black
0.03849	0.785421046429501	black
-0.03331	0.244887733604929	black
0.03804	1.45767261722603	black
-0.001574	0.0323116495466874	black
0.1392	2.20655886702234	black
0.05588	0.503070351926785	black
-0.08027	0.395665926897089	black
0.02459	0.193548676752738	black
-0.04533	0.462558716592052	black
0.167	1.04817696468409	black
0.08029	0.744486287180467	black
-0.113	1.29576366269121	black
-0.02156	0.183294816333485	black
-0.1838	2.11272036546998	black
-0.0409	0.411056357259985	black
0.03284	0.230327335944507	black
0.002174	0.019814763052665	black
0.02608	0.273354279759088	black
0.06221	0.499900808084277	black
0.02737	0.558147824226708	black
-0.03432	0.192938760082761	black
0.0003776	0.00541891874010532	black
-0.04355	0.426780172885578	black
0.01597	0.0972358560759139	black
-0.04596	0.619065536669298	black
0.0233	0.227165072760982	black
0.001759	0.0315637522882953	black
-0.09041	0.79887610279262	black
-0.1019	1.58502665202918	black
0.003289	0.0253962079129673	black
-0.06051	0.539703673242525	black
-0.08389	0.930701987884471	black
0.03182	0.733063088840827	black
-0.023	0.253833035622715	black
0.05181	0.27351730321517	black
0.0124	0.180653515919547	black
0.07137	0.789949150124863	black
-0.02252	0.215525356237484	black
-0.02428	0.339893778276756	black
-0.01798	0.228118679809901	black
0.033	0.326426203576948	black
-0.0154	0.14466259553046	black
0.01478	0.123608938180812	black
-0.05821	0.406824736521897	black
-0.06558	0.571379327328061	black
0.1608	0.873543886568196	black
0.0599	0.713543530253017	black
-0.07319	0.287771330380465	black
6.443e-05	0.000304112589160776	black
-0.02277	0.207118254614603	black
0.08897	1.71331903064507	black
-0.03579	0.457672617226026	black
0.001393	0.0119317966073648	black
0.1547	1.48878529886361	black
-0.002253	0.0421533662918499	black
0.05909	0.792634962530928	black
-0.05394	1.0100165416986	black
0.005972	0.0612301772168825	black
0.01488	0.0983237686736244	black
-0.0678	0.795880017344075	black
-0.02221	0.448550002027125	black
-0.009511	0.0832303157168639	black
0.06514	0.612076533026563	black
-0.005187	0.0198602222542455	black
-0.1273	1.1225134719304	black
-0.0152	0.0892155652071628	black
-0.03144	0.418164075942352	black
-0.07167	0.543178651978401	black
-0.0933	0.917573699139228	black
-0.1242	1.08433639649423	black
-0.02047	0.107182175690424	black
-0.03169	0.526367073126159	black
0.02136	0.207608310501746	black
0.01499	0.118957891806594	black
0.02389	0.188357978546849	black
0.02203	0.220764368324136	black
0.08534	1.26664221207441	black
-0.0484	1.25508145755865	black
0.06741	0.573326111978627	black
0.1558	0.608888386297197	black
-0.06625	0.914709421769935	black
0.01191	0.0811836096396205	black
0.07233	0.356843534380294	black
-0.03463	0.278684119394101	black
-0.02471	0.19708951058096	black
-0.08843	0.290560425867589	black
-0.01005	0.0793549985932124	black
0.01397	0.0860272884490289	black
0.01116	0.0638382590888424	black
-0.04712	0.585695311871668	black
-0.03873	0.543178651978401	black
-0.05747	0.792634962530928	black
-0.03076	0.296794629304514	black
0.03582	0.370692359926251	black
0.0101	0.109243748081782	black
-0.01344	0.136796140971371	black
0.04744	0.34756025241058	black
0.008126	0.0660573972587389	black
-0.03989	0.354577730650908	black
0.009988	0.0841254971423085	black
-0.1458	0.606600304706898	black
-0.008839	0.0604807473813815	black
0.02041	0.190979279516327	black
0.08829	0.495121540589784	black
-0.05731	0.271159431660029	black
0.06864	0.614036429399303	black
-0.036	0.108072465779325	black
0.02124	0.268089057883128	black
-0.02475	0.160710543993853	black
0.06599	0.639406586434751	black
0.01608	0.120502712750571	black
-0.04984	0.417255034308723	black
0.03807	0.265920592719406	black
0.1371	1.23889946104186	black
0.04505	0.323946875348128	black
0.01485	0.104080454689984	black
0.001363	0.00757904394797582	black
-0.04002	0.556111453222628	black
-0.02369	0.457921853664374	black
-0.06079	0.314526980277241	black
0.01289	0.0761862789088103	black
0.0395	0.428407616638693	black
-0.0008584	0.00788851221305034	black
0.008821	0.0623818206061765	black
-0.01358	0.140381421227819	black
-0.02165	0.197294672925648	black
0.0597	0.432385557269155	black
0.01312	0.0890022836893572	black
0.04212	0.396855627379818	black
0.01084	0.092427421201449	black
0.03202	0.234853209891975	black
0.0232	0.143391931563064	black
0.161	1.06113017848701	black
0.01786	0.217527375833714	black
0.04023	0.514704561273911	black
-0.02599	0.346884006834433	black
-0.01201	0.0661079642357889	black
-0.0494	1.30980391997149	black
0.005958	0.0690000580438479	black
-0.03195	0.364918563989127	black
0.006679	0.059732608553988	black
0.0257	0.216096420727265	black
-0.08138	0.591420874591333	black
-0.00195	0.0285849766150049	black
-0.02076	0.156144577376839	black
0.02229	0.193345276008139	black
-0.02527	0.176460566343141	black
0.02696	0.242907779881067	black
-0.08116	0.971428747307462	black
0.07414	0.708631149548417	black
-0.007276	0.0884695376928375	black
0.02399	0.218747405751544	black
-0.03747	0.495937117321308	black
-0.01411	0.107293362194334	black
-0.06109	0.298086788787656	black
0.06341	0.685500772026848	black
0.06179	0.576262750017671	black
-0.06119	1.18071935302752	black
0.01059	0.0707854962626061	black
-0.06153	0.583026827396964	black
0.006791	0.0854981771726859	black
0.05724	0.549442990581671	black
0.1472	1.02337494794927	black
0.02184	0.213035740564267	black
0.05716	0.731890270191522	black
0.2324	1.01184252744325	black
0.03254	0.817585347565446	black
0.01536	0.162474690550399	black
0.04113	0.548060130634897	black
0.07305	1.27221482581709	black
0.05551	0.813608784304507	black
-0.1058	0.738261452647462	black
0.008175	0.0783135245163979	black
0.04794	0.777543663320753	black
0.02642	0.431446287950557	black
0.002772	0.022688026603074	black
0.04646	0.413187730556624	black
0.01898	0.217240807376003	black
0.006261	0.0486139051197072	black
-0.1604	1.58838029403677	black
-0.002394	0.0162835260862507	black
0.06532	0.918652692195868	black
0.02507	0.227751660028146	black
0.07141	1.59345981956604	black
-0.03142	0.449404792510672	black
0.02089	0.305307073668516	black
-0.1108	0.808828544271441	black
0.0761	0.526951194911462	black
0.1036	0.614393726401688	black
-0.03105	0.160396270529163	black
0.01834	0.204606665068711	black
-0.1206	1.09215885741706	black
0.04555	0.309892560543669	black
-0.08301	0.747389659432627	black
-0.09478	0.852014679316195	black
-0.02669	0.283162276700476	black
0.1169	1.47391930819797	black
0.03117	0.418277840050901	black
-0.01361	0.0767559813697235	black
0.02041	0.135548252841817	black
0.01544	0.186085579951397	black
0.02253	0.14551177495557	black
-0.1394	1.01655414265866	black
-0.09933	1.33903970822392	black
0.0006351	0.00612308505878879	black
0.01605	0.148374796846691	black
0.03429	0.302073555193495	black
0.05787	0.4565528199183	black
-0.08658	0.941953769604718	black
-0.09024	0.911863911299449	black
-0.06278	0.294992040666664	black
-0.0626	0.866461091629782	black
0.03234	0.95233580539844	black
-0.02144	0.262489309326524	black
0.009224	0.0964217063369456	black
0.009808	0.0705810742857073	black
0.01548	0.174898588401997	black
0.03044	0.128660618900139	black
-0.03673	0.359518563029578	black
0.07069	1.16386585053463	black
-0.04857	0.256960845195067	black
-0.01763	0.110642263111068	black
0.02349	0.1919917000896	black
-0.02313	0.220331372792852	black
-0.1146	1.64839692758087	black
-0.01108	0.0784175596065836	black
0.01209	0.363411816270158	black
0.05093	1.24687675531829	black
-0.2765	1.71715139716536	black
-0.03082	0.2611401979278	black
-0.03883	0.263523817972303	black
0.02472	0.150212175762314	black
0.04466	0.549289121853081	black
0.02676	0.218244625347531	black
0.05662	0.533874129581801	black
-0.04542	0.941953769604718	black
-0.04339	0.586365002801444	black
0.06553	0.674689628288939	black
0.2059	1.38605252321965	black
0.1228	0.927382523454763	black
0.01041	0.102098125731772	black
0.04596	0.918292729902651	black
0.01834	0.105739335553012	black
0.01834	0.143150321274828	black
-0.07762	0.358030402297941	black
0.07288	0.643974142806877	black
0.03387	0.347656944937285	black
0.01565	0.118729496070642	black
-0.0274	0.322575562298753	black
-0.05527	0.975925012692574	black
0.03167	0.299036821840451	black
-0.001967	0.0123784178745162	black
-0.000468	0.00174066157630127	black
-0.002648	0.0316104581529317	black
-0.04027	0.342848498099033	black
0.07582	1.23032733594451	black
-0.03772	0.309892560543669	black
0.04156	0.231139999157043	black
-0.05239	0.351347304868777	black
0.07189	1.10546241500425	black
0.1016	1.3777859770337	black
0.07983	1.21802932608745	black
0.008573	0.0521253451023018	black
0.01865	0.105185670916699	black
0.01416	0.0587370906810502	black
-0.05327	0.496209316942819	black
0.03603	0.330125497510197	black
-0.1828	1.42840761663869	black
0.1114	1.22213837582376	black
-0.1662	0.683610248926805	black
0.02152	0.214955041668456	black
-0.07365	0.485452247339714	black
-0.05573	0.515700160653214	black
-0.07137	0.964970717797632	black
0.0127	0.129830278863559	black
0.09371	0.582860590272674	black
0.01485	0.136558171386291	black
0.07511	0.599807511407424	black
-0.001633	0.00797697223614937	black
0.04029	0.749092300299144	black
-0.06138	0.634699251362013	black
0.0753	0.615825861192967	black
0.05794	0.624336386039115	black
0.001688	0.0148430787229434	black
-0.04134	0.420902673447356	black
-0.1163	0.433916215832004	black
0.1556	0.634324859544082	black
-0.05342	0.934420285271552	black
-0.02853	0.225775095131081	black
0.07981	0.932557157223619	black
0.08631	1.68718817378791	black
0.02763	0.204676235670686	black
0.0557	0.418050341626682	black
0.05813	0.176525770829699	black
0.0157	0.17966715510059	black
0.04169	0.514988785421427	black
-0.061	0.221053272031383	black
-0.0306	0.462432742847325	black
0.04521	0.610302451793614	black
0.14	1.72124639904717	black
0.06029	0.714442690992226	black
-0.03659	0.310602337178718	black
-0.04794	0.584859647804127	black
0.04642	0.390192230671298	black
0.06454	0.610833915635468	black
0.01011	0.112607781028153	black
-0.01607	0.22047565667521	black
-0.009363	0.0792507387242917	black
0.03673	0.32211941848841	black
-0.09736	0.817870785947002	black
0.01756	0.0943120322881478	black
0.04762	0.702677285794697	black
0.002855	0.0168249279621871	black
0.02099	0.114243118930733	black
-0.03581	0.191249027650405	black
0.007496	0.0682371115188223	black
-0.01091	0.073194689888394	black
-0.05992	0.651500429716162	black
0.01822	0.215454025945477	black
0.05705	0.561457651213889	black
0.04775	0.356646038023137	black
-0.008935	0.0456127498554849	black
-0.05281	0.404944910240696	black
-0.002492	0.0257186411221695	black
0.01437	0.127202960010402	black
-0.15	0.869344650977969	black
0.05266	0.649170726417032	black
0.1581	1.40066286700751	black
0.1859	2.70333480973847	black
0.02368	0.180192935409244	black
-0.006612	0.0664620980282953	black
0.02669	0.227971834675145	black
0.005288	0.0321713206698448	black
0.002308	0.0188612173593396	black
0.06562	1.12436006299583	black
0.01398	0.130123186733233	black
0.05345	0.371508895032877	black
-0.009898	0.106127321204919	black
-0.001162	0.00753485219195669	black
-0.05808	0.509339346643863	black
-0.01115	0.125170422120278	black
0.05008	0.641494088509765	black
-0.0554	0.397289055042443	black
0.03225	0.0817074872446444	black
-0.01193	0.100672050122346	black
-0.007897	0.0722704402283455	black
-0.05897	0.975514332300833	black
0.02452	0.302073555193495	black
-0.04587	0.561615892965286	black
-0.004119	0.0292812962798107	black
0.03927	0.311135431945208	black
0.001808	0.0248900103138389	black
-0.02183	0.278684119394101	black
-0.02769	0.191856574238509	black
0.1093	1.42435038524478	black
0.04435	0.416687848016922	black
-0.06993	0.810229043653126	black
0.07281	0.587707490676953	black
0.0009901	0.0118871597316481	black
0.1174	1.48704892002751	black
-0.02732	0.162664131984985	black
0.04451	0.242528052234332	black
-0.007081	0.0731432910503077	black
-0.01639	0.257117828562727	black
0.009461	0.106071873457393	black
0.01971	0.410944468947656	black
-0.01949	0.308388125785584	black
0.01408	0.180587688790675	black
-0.07011	0.729321163855294	black
-0.02844	0.147703034173075	black
-0.001307	0.0101054362812269	black
-0.0605	0.712870379280889	black
-0.04831	0.676954264518299	black
0.01935	0.115034801799267	black
0.1137	1.67448433663685	black
0.01929	0.0891622350073165	black
-0.1178	1.43782613663535	black
0.03187	0.843148098929989	black
-0.0401	0.218675544333012	black
-0.001096	0.00331324439982852	black
-0.02226	0.0902835467656554	black
-0.06518	0.691435586438761	black
-0.01382	0.113340102138797	black
0.03574	0.300509154727796	black
0.003891	0.0504148486733481	black
-0.0674	0.546528766277064	black
-0.05951	0.458046525541764	black
0.05992	0.439615077027985	black
0.01262	0.14248658522331	black
0.02717	0.143512787131369	black
-0.01227	0.124996646399959	black
-0.1611	1.87614835903291	black
0.05236	0.42712839779952	black
0.03647	0.432150549426893	black
-0.008006	0.0641402019621196	black
-0.02622	0.241996990700201	black
-0.007751	0.0675769736232612	black
0.01866	0.179273237176166	black
0.09104	0.60223374387355	black
-0.113	0.592609095529268	black
-0.05293	0.647431613820691	black
-0.02702	0.491335636947057	black
0.03607	0.3394190875727	black
0.05071	0.765989182412821	black
-0.04416	0.450383760480915	black
-0.05202	0.966978555317089	black
0.02819	0.278519145229951	black
-0.03759	0.307681955740721	black
0.1728	1.14831368455757	black
0.1201	0.497436330892637	black
-0.01883	0.22025924882326	black
0.07258	0.876475019057268	black
-0.02471	0.303643611266668	black
0.01671	0.263523817972303	black
-0.02879	0.232695682546727	black
-0.009906	0.113452876608894	black
0.001211	0.00638744206110967	black
0.08983	0.570893991667303	black
-0.04612	0.485452247339714	black
0.01193	0.122053048370812	black
-0.05423	0.239276027858048	black
0.03337	0.25328797748334	black
-0.03641	0.184023999028015	black
-0.1217	1.6267201067225	black
0.1955	1.08003329851661	black
-0.02516	0.273028416317123	black
0.02246	0.109858539935423	black
0.05362	0.576754126063192	black
-0.03224	0.396206295863037	black
-0.02568	0.0758758468141752	black
0.1249	0.858863909879261	black
0.01063	0.117361638303961	black
0.06906	0.378823718224965	black
0.006588	0.0205426819021517	black
0.06012	0.456428576037635	black
0.05314	0.45296410025999	black
0.0026	0.0224592940534652	black
-0.026	0.254300773397494	black
0.1232	1.23642227553335	black
0.0306	0.261457259071215	black
-0.02574	0.173860382064085	black
0.05035	0.401428336517859	black
0.01059	0.0595333223364711	black
-0.001775	0.00921730819686218	black
0.02756	0.32211941848841	black
0.07813	0.614572485194869	black
-0.1128	1.36381310480128	black
-0.02876	0.150273555803672	black
0.07265	0.931814138253838	black
-0.04464	0.529736553034922	black
-0.03365	0.245193144645577	black
0.009382	0.0685421293109949	black
0.04363	0.238974748288627	black
-0.1177	1.42829116819131	black
-0.05756	0.603103550857476	black
0.06753	0.838332587562264	black
-0.01165	0.0678815279708776	black
0.06123	0.436875039661956	black
0.08376	0.879097182385473	black
0.04694	0.218172847067572	black
-0.001787	0.019814763052665	black
0.07302	0.5815329790534	black
0.1333	1.27926202298157	black
0.004339	0.0319842860063582	black
-0.09383	0.675717544702307	black
0.05076	0.520568662802264	black
0.01492	0.102098125731772	black
-0.01295	0.122974384132751	black
0.02682	0.115827930476087	black
0.07852	0.898940645091884	black
0.0379	0.605898697959955	black
0.1371	2.56114134057944	black
0.03068	0.118843678924436	black
0.06712	0.720789487398605	black
-0.006378	0.0524682543044069	black
-0.04939	0.486649201194043	black
-0.002102	0.0220935723628817	black
-0.05714	0.665948559653108	black
0.0703	1.013765869865	black
-0.008572	0.0504148486733481	black
-0.08918	0.765735875621211	black
0.01195	0.142064735280571	black
-0.04908	0.538351431936545	black
-0.00802	0.0575454736575229	black
0.01502	0.259321574772545	black
0.06429	0.678608721688311	black
0.0848	0.964170174747172	black
0.00773	0.0599319862606474	black
0.04343	0.682354456778841	black
0.005337	0.0400527842915014	black
0.001778	0.00939478857608055	black
0.00152	0.0126019008629826	black
0.009884	0.110586235957291	black
-0.03112	0.299555898972248	black
0.02515	0.215168821875531	black
-0.05997	0.42864060724616	black
-0.1437	3.0591847913492	black
-0.07146	0.735418270761922	black
0.08728	0.665747357665769	black
0.02	0.234331445240986	black
0.01035	0.0759275700896372	black
0.03238	0.178224532816536	black
-0.03186	0.362610349870788	black
0.0742	0.615467384505751	black
0.03699	0.598771832501887	black
0.05272	1.00819820115536	black
-0.111	0.772884917410875	black
-0.06375	0.397289055042443	black
-0.03928	0.975514332300833	black
0.04885	0.684239509334265	black
0.1351	0.633017024022149	black
0.0006693	0.00674016856326314	black
-0.0151	0.0648455527838316	black
0.005568	0.0450824462650413	black
0.04523	0.42969061456412	black
0.0479	0.398157210217902	black
0.02138	0.140201452519434	black
-0.009233	0.0747394904805647	black
0.02025	0.216668237112576	black
-0.01179	0.042775942156833	black
-0.02131	0.182038195468006	black
-0.1164	0.772884917410875	black
-0.02678	0.50251746263263	black
0.02624	0.352128234693767	black
0.4165	1.47069800221202	black
0.1127	1.58939145743163	black
-0.09229	0.293965339285649	black
0.0398	0.444180316938809	black
0.01629	0.21939469416103	black
-0.0516	0.875169850586141	black
0.0225	0.18996921359416	black
-0.06467	0.830325565941193	black
-0.01428	0.124707174628992	black
0.002622	0.0120210841245179	black
0.02672	0.268250116472737	black
-0.1386	2.08486409337799	black
0.01878	0.186886245992101	black
0.01443	0.124707174628992	black
-0.06069	0.489991487059765	black
0.009633	0.078157518594142	black
-0.006701	0.0495864606306189	black
0.005631	0.0310036733516877	black
0.02947	0.320118057887138	black
0.09029	1.10868560061786	black
0.06121	0.327071309557278	black
-0.08012	0.479254528480518	black
0.1222	0.747875447494356	black
0.01369	0.0783135245163979	black
0.008449	0.0797201053670516	black
0.05151	0.292600168866751	black
-9.839e-06	8.68675834285712e-05	black
-0.07655	1.1505805862031	black
-0.02546	0.229147988357856	black
-0.04226	0.276134035556496	black
0.05503	0.933674074637962	black
-0.003085	0.0244303421063379	black
-0.02911	0.253054590384895	black
-0.0005085	0.00497939387524201	black
0.09126	0.895171596346345	black
-0.06896	0.895854449445992	black
-0.0135	0.0896424427271224	black
0.001745	0.0184531949547638	black
-0.03906	0.345149909438606	black
0.0201	0.109634878551876	black
0.01742	0.190238334892875	black
-0.03696	0.271078353627141	black
-0.03519	0.439495584804943	black
-0.01755	0.106793246940152	black
0.08401	1.0795114353417	black
0.02223	0.275478372881437	black
-0.03157	0.153910419642016	black
-0.07791	1.07852161962431	black
-0.1311	1.63395079019976	black
-0.04135	0.517555208081735	black
-0.05366	0.329754146925876	black
0.1882	1.80910828307783	black
0.0657	0.510041520575165	black
0.03365	0.460798400705872	black
0.008639	0.0590852624197145	black
0.032	0.185086818724926	black
0.03085	0.37253172754029	black
-0.03206	0.250109158728578	black
0.06995	1.15298290206465	black
-0.01985	0.187287133234631	black
-0.02067	0.158015195409886	black
0.03265	0.232398931949665	black
0.03174	0.260032303240491	black
0.003657	0.0293742233117055	black
-0.05767	0.305394801066431	black
-0.09668	1.06063052992534	black
0.0261	0.258690791100431	black
0.04532	0.885055584287415	black
-0.02355	0.235674394374016	black
0.03262	0.340368988392999	black
-0.02882	0.313900228004084	black
0.07515	0.653255945395151	black
0.1003	1.7026772857947	black
-0.1261	0.886390848926972	black
0.01031	0.0672219299394494	black
0.06797	0.522300071667869	black
-0.02623	0.141522958186659	black
-0.02365	0.160082224321319	black
0.0463	0.332360293943589	black
-0.01737	0.044504670815873	black
0.05221	0.480434499119491	black
-0.02918	0.184754408083437	black
0.02926	0.241996990700201	black
-0.04639	0.399898744308609	black
-0.07126	0.53283603403091	black
-0.006814	0.0411018052892283	black
-0.03542	0.281830594608693	black
-0.02874	0.404393565134397	black
0.05037	0.464579281943827	black
0.05258	0.491604966866947	black
0.06034	0.729088360589519	black
0.03435	0.306624848974815	black
-0.008198	0.0508540475800562	black
-0.1972	1.82652235654701	black
0.04037	0.540456741719587	black
0.01801	0.196269829025456	black
-0.003762	0.0227795533646147	black
-0.01778	0.12366667091362	black
0.04618	0.257667717642852	black
-0.05189	0.418847108033711	black
-0.008345	0.0508540475800562	black
-0.02469	0.310158590862495	black
0.05168	0.659754238432068	black
0.0836	1.18190613085336	black
0.03977	0.474307475494989	black
-0.01459	0.135963817274225	black
-0.0219	0.113283725883522	black
0.005668	0.0401004121340565	black
0.02627	0.339134521996131	black
-0.005457	0.0442641577223342	black
-0.07594	0.471597562046383	black
-0.0354	0.29895036927086	black
-0.02537	0.115657852352941	black
-0.03681	0.40153779952585	black
-0.03408	0.367542707815276	black
-0.06807	1.28066871301627	black
-0.1359	2.75325529027616	black
0.04728	0.535510452566029	black
0.066	0.511026475273492	black
-0.0963	0.418050341626682	black
-0.07206	0.696803942579511	black
-0.2909	2.75522823850471	black
0.04709	0.297828049142289	black
-0.1295	1.40604970473601	black
0.008695	0.0688473614767067	black
-0.1667	2.22286328749583	black
-0.02031	0.273435783837755	black
-0.05987	0.719194071606333	black
0.00556	0.0311902860871418	black
-0.01375	0.145693958198919	black
-0.0444	0.389978975335855	black
-0.03071	0.257039329785848	black
-0.04999	0.275970027064402	black
0.04918	0.511308301683059	black
0.07726	1.42308304403479	black
0.06048	0.708409174341999	black
-0.04941	0.527243550682788	black
-0.06151	1.00997210122971	black
0.04865	0.333201316333826	black
0.008312	0.0576446502923232	black
-0.07737	0.848323769152952	black
0.0106	0.059682778425782	black
-0.035	0.186352304653103	black
-0.0754	1.12761061158218	black
0.09415	0.674484336636852	black
0.01709	0.142245477940558	black
0.007185	0.0595333223364711	black
0.04274	0.238222462491822	black
0.1226	1.00335700864453	black
-0.06642	1.35922052265514	black
-0.03135	0.292685366411292	black
0.02727	0.237696636712232	black
0.1885	0.845880474484153	black
0.1224	1.93255715722362	black
-0.07527	0.84740592207253	black
-0.01916	0.133889960155623	black
-0.03035	0.309892560543669	black
0.04613	0.363411816270158	black
-0.1764	1.32790214206428	black
0.0174	0.116168286670548	black
-0.01802	0.213887716280173	black
0.04009	0.184687956475641	black
0.03067	0.280668713016273	black
0.02295	0.199214209672237	black
-0.09564	0.838033383635925	black
-0.2615	0.680477550934546	black
-0.09884	0.640733835393252	black
-0.06909	0.980053318321158	black
-0.07633	0.915066425063284	black
-0.01492	0.16583371605738	black
0.03188	0.51984927472672	black
0.00727	0.0419619839016631	black
-0.07622	0.829151796356691	black
0.04428	0.234108023569985	black
-0.06247	0.568475415812549	black
-0.04454	0.360613130982316	black
-0.01765	0.085022527555669	black
0.1092	1.92299567320665	black
0.02411	0.329754146925876	black
-0.009402	0.0784695864987576	black
-0.02754	0.183228587666654	black
0.0296	0.262807357295263	black
-0.05897	0.788879458741951	black
0.00343	0.0100165416986009	black
-0.01488	0.155274372026774	black
0.006501	0.0735546521816107	black
0.03051	0.261457259071215	black
0.08038	1.29200425357707	black
-0.04006	0.303556236861001	black
-0.0169	0.176460566343141	black
0.0114	0.140861702705469	black
-0.025	0.278189384787453	black
-0.00878	0.0809219076239261	black
-0.01937	0.129479049987236	black
0.02632	0.193006486317893	black
0.02849	0.290730039024169	black
-0.04278	0.538051504796238	black
0.02353	0.242831807785727	black
-0.01533	0.153477331583713	black
-0.1324	1.15901616267962	black
-0.02714	0.269056306572264	black
0.04476	0.497299824689437	black
0.09259	0.95116991347165	black
0.01752	0.165897344287206	black
-0.02728	0.251889532505016	black
0.05661	0.446116973356126	black
-0.04576	0.425158804936615	black
0.1113	1.32312356802686	black
-0.02258	0.292941059372404	black
0.06379	0.511590311096802	black
-0.009296	0.0681354865079682	black
-0.06541	0.273191317475036	black
0.03341	0.324771746406936	black
0.04632	0.149598852002842	black
0.1038	1.34179774661299	black
-0.07891	0.894489815230026	black
0.06701	1.30346888003039	black
0.001244	0.00917294943252116	black
-0.03227	0.541060138109674	black
0.01631	0.168066269533255	black
0.05115	0.292089334286894	black
0.01523	0.116849800316722	black
-0.07631	0.632271453913024	black
-0.002793	0.0213630516155257	black
-0.03687	0.258533238230245	black
0.03413	0.330869152626667	black
-0.006749	0.0754622822245102	black
-0.04304	0.709520186669327	black
0.004897	0.039481657219292	black
-0.02983	0.31069114087638	black
0.03142	0.234778633695019	black
-0.02383	0.391687957302673	black
0.02342	0.197157887260926	black
-0.04846	0.33338843158097	black
0.03193	0.275396484603283	black
-0.08311	0.749579997691106	black
-0.01345	0.0542852859401399	black
0.06527	0.59773861754532	black
0.08259	1.1721785723172	black
0.03108	0.219754716134647	black
0.1358	1.58319312817706	black
0.001116	0.00890689195111257	black
-0.04307	0.10851829616048	black
0.08435	1.05364600277373	black
-0.05181	0.639028116274064	black
-0.02571	0.108128169554416	black
-0.01138	0.0890022836893572	black
0.05583	0.647046088289912	black
-0.01739	0.143754599209946	black
0.05854	0.418391633967942	black
0.09392	0.93292914395463	black
-0.1365	0.72399801003795	black
-0.01929	0.0805035121369385	black
0.03082	0.227825039175386	black
-0.03165	0.21838821750685	black
-0.0004638	0.00440867574764656	black
-0.0203	0.11628179803604	black
0.01637	0.221486988261075	black
0.03791	0.555799011135841	black
-0.04983	0.519418213170831	black
-0.03648	0.267445420148568	black
-0.01011	0.0735546521816107	black
-0.05641	0.370182803981484	black
0.02316	0.174119701063821	black
-0.01109	0.152735898229235	black
-0.0153	0.108406795651035	black
0.07237	0.203911571319331	black
0.07134	0.577574323628795	black
-0.08394	0.830913642512977	black
0.006151	0.046626949273304	black
-0.03076	0.188492020054673	black
0.02086	0.232695682546727	black
0.007849	0.0594337135099098	black
0.04712	0.366228653917444	black
-0.05217	0.551912333307659	black
0.03292	0.292514988032526	black
0.04554	0.628932137728264	black
0.05243	0.713992877920525	black
0.04302	0.218244625347531	black
0.04824	0.263364502313179	black
0.01942	0.132886220168023	black
-0.01313	0.0595831353183348	black
-0.04949	0.616005210558267	black
0.008914	0.0464819185550074	black
-0.09031	0.56976364658849	black
-0.1123	0.909036923404268	black
0.01991	0.104356495175921	black
-0.1008	1.19050762306266	black
0.03843	0.327625021253921	black
0.2954	1.9266482976131	black
0.2795	1.8703101078007	black
0.09236	0.76421912967244	black
-0.3088	0.894149325614856	black
0.01539	0.202178688635976	black
0.04583	0.406049704736013	black
-0.159	1.25609844951482	black
0.02076	0.1944991418416	black
0.02414	0.174119701063821	black
0.002228	0.00979438481519337	black
0.00736	0.0614302437789388	black
-0.07998	1.18422307970164	black
0.05241	0.542420853004237	black
-0.08625	0.812761380168521	black
-0.04454	0.351249787301981	black
-0.014	0.144723196169908	black
-0.04914	0.323214969580794	black
-0.03283	0.40749015209932	black
-0.009764	0.0706832732465044	black
0.02867	0.328086987558413	black
0.08734	0.549289121853081	black
-0.0001234	0.000782434469896426	black
-0.01674	0.124417895672114	black
-0.009297	0.120158944013437	black
-0.08998	0.916497380169733	black
-0.05549	0.53446844302645	black
-0.00672	0.0737090131151366	black
-0.02459	0.217097594025355	black
-0.02244	0.232102383981909	black
-0.04008	0.318035541005317	black
0.06821	0.835944708106548	black
-0.0007863	0.00559485331083355	black
0.01519	0.126853848671744	black
-0.05381	0.45917018588892	black
-0.04302	0.380072289708532	black
-0.02301	0.249183157350245	black
0.1207	2.44855000202712	black
-0.1456	0.575281662668433	black
0.04116	0.102812923419846	black
-0.09705	0.920818753952375	black
0.01253	0.0889489796718735	black
0.08088	0.436637590513393	black
0.07327	0.802719441874381	black
-0.2284	0.971022294791222	black
-0.1969	2.28929043427566	black
0.05617	0.644548479873483	black
-0.00635	0.0495377810944022	black
-0.003415	0.0253501655612779	black
-0.003991	0.0388637826127747	black
-0.02423	0.22870655737094	black
0.03917	0.225556031075035	black
0.02247	0.132768285481106	black
0.04677	0.537302591898283	black
0.04696	0.510041520575165	black
0.06422	0.648203693102977	black
-0.01925	0.131767131577535	black
-0.0268	0.196474604423468	black
-0.01341	0.121880515302833	black
-0.1606	1.52709734819634	black
-0.0737	0.467882883751196	black
0.01205	0.0532039727285395	black
-0.02449	0.254456798001976	black
0.03717	0.308830065868396	black
-0.04674	0.526805090795062	black
-0.00756	0.0433994117868233	black
0.007914	0.0554679790080189	black
0.07627	0.852323675758901	black
0.03678	0.501413791182482	black
-0.02928	0.294735137682596	black
-0.1166	0.302073555193495	black
-0.04554	0.583692412940117	black
0.005256	0.0377253953766853	black
-0.01572	0.101549080801625	black
-0.04589	0.438898616350944	black
0.04731	0.598944274228156	black
-0.03536	0.379551615288291	black
-0.07143	0.469288162018343	black
0.004856	0.0399575442731585	black
0.09564	1.16500739626697	black
-0.2471	3.57218942732401	black
-0.009755	0.0470139348029446	black
-0.1143	1.87386859273802	black
0.09385	1.31398970868471	black
0.01525	0.181774106386044	black
0.07033	0.776244546342759	black
-0.01583	0.163929191084858	black
0.01216	0.0992506419389205	black
-0.03095	0.275560276602925	black
0.04555	0.470954829234231	black
-0.03304	0.556893543262734	black
0.04912	0.485983819599351	black
0.05509	0.771086594005312	black
0.0887	0.754240644032723	black
-0.004149	0.0237876228826229	black
-0.101	1.57560844558972	black
0.001653	0.0130044602756184	black
0.1191	2.05389176956309	black
0.08797	0.580374639112257	black
0.008833	0.105517784989909	black
0.03878	0.364616795952501	black
-0.005874	0.142546882964734	black
0.02812	0.229442525149005	black
-0.08783	0.687188173787912	black
-0.001691	0.0156977680200967	black
0.01176	0.143089939699214	black
-0.005217	0.0249820023671172	black
0.004519	0.0212718228615082	black
-0.02717	0.188693159918664	black
-0.007327	0.0612301772168825	black
-0.02759	0.22657927670939	black
-0.03338	0.316592700867905	black
-0.001288	0.00841954282566018	black
0.077	1.2954205503037	black
-0.03595	0.365522729839268	black
0.09618	1.38531365771799	black
0.06826	1.23500240071512	black
0.01603	0.0933417823284002	black
-0.03966	0.259874263034269	black
-0.003615	0.0307239045110681	black
0.06806	0.744004273277598	black
-0.01156	0.0796679284604107	black
0.07109	0.957424487559809	black
-0.06544	1.08942895151874	black
-0.0503	1.01153022979012	black
0.03588	0.307505592496916	black
-0.04714	0.624153563690844	black
-0.02499	0.136855653747333	black
0.006149	0.0606305299253401	black
-0.1403	1.57888987020657	black
-0.04942	0.543785844642011	black
-0.006316	0.0518316382728683	black
-0.01126	0.0952303740934049	black
0.03968	0.366127737341667	black
0.09025	0.753255290276159	black
0.06451	0.887730231582729	black
0.005082	0.0336705048361217	black
0.009197	0.0314236648245023	black
-0.03222	0.307858390633216	black
-0.07497	0.490663041982356	black
-0.04466	0.33423144928062	black
0.04345	0.134896025358872	black
-0.005047	0.0206337576038388	black
0.0181	0.161339774011059	black
-0.02994	0.167810538931487	black
0.05484	0.573651426212492	black
0.06807	0.794524963259109	black
-0.007192	0.0674247765017094	black
0.0009222	0.00908424549391556	black
-0.02678	0.291409154849656	black
-0.04885	0.422508200162775	black
-0.03234	0.703773712738839	black
-0.001609	0.00696076819309048	black
-0.01093	0.127902025725773	black
0.01207	0.135488918941608	black
0.08904	0.465973893943865	black
0.03084	0.405276053590253	black
0.04164	0.37685412536206	black
-0.1146	0.506541949004812	black
-0.06111	0.978397283971758	black
-0.003325	0.0252580954990498	black
0.03181	0.303381540767775	black
0.129	0.61726273423867	black
0.006351	0.0613301989773208	black
0.06555	0.401318901092837	black
-0.07068	0.337903554582077	black
-0.1269	2.29817306960286	black
0.0317	0.630969778190847	black
-0.02596	0.158828305500468	black
-0.1233	1.56463349338734	black
-0.1788	1.38394480502341	black
-0.1418	1.84284556009372	black
0.003716	0.0250740139102376	black
0.01031	0.0787818788050497	black
-0.06519	0.779891911959945	black
-0.01587	0.100234198055614	black
0.02771	0.248720896016658	black
0.04124	0.400007822415902	black
-0.08218	0.762205006726077	black
0.01305	0.209152096034568	black
0.01309	0.090176630349088	black
0.02851	0.285502591350194	black
0.04888	0.388489112873344	black
-0.06536	0.473531487530523	black
-0.01454	0.135548252841817	black
0.02229	0.141522958186659	black
-0.0512	0.735890843694192	black
0.08013	0.558147824226708	black
0.0328	0.408490191005346	black
0.02069	0.382265964635982	black
0.0506	0.826522356547005	black
-0.1012	0.903089986991944	black
-0.04748	0.392866795608433	black
-0.09413	0.886390848926972	black
-0.02812	0.22018713682942	black
-0.03451	0.118729496070642	black
0.03318	0.447818661160664	black
-0.1011	0.687188173787912	black
-0.01992	0.196133365715016	black
0.1412	1.78968148017377	black
0.01579	0.0896424427271224	black
-0.02603	0.237846807696405	black
0.04184	0.353204311221531	black
0.0159	0.118843678924436	black
-0.06808	0.839531468880963	black
-0.03792	0.337053385667375	black
0.01485	0.158202701125645	black
-0.006889	0.0599818449923368	black
-0.07244	0.563837352959244	black
0.01304	0.0741724253752577	black
0.01345	0.147032308971182	black
0.04909	0.721017883134557	black
0.05269	0.569119053547109	black
-0.0005253	0.00511120463508938	black
-0.08305	0.706858516549069	black
-0.1315	0.813608784304507	black
0.05593	0.739451627363021	black
-0.004681	0.0542852859401399	black
0.03125	0.26970233790285	black
-0.05392	0.791289980093599	black
-0.04531	0.525201181199369	black
0.07294	0.702020755840638	black
-0.006437	0.0461920023346928	black
-0.02219	0.143150321274828	black
0.004113	0.0183625753442309	black
-0.003895	0.0235583106211554	black
-0.0041	0.0302114625850612	black
0.02993	0.154591860378207	black
-0.0201	0.206000199015529	black
0.001545	0.0151127989356724	black
0.05598	0.792904459580782	black
-0.006165	0.0549747987575373	black
-0.008224	0.0683387603155188	black
0.02606	0.192329698769516	black
0.00634	0.0621312034361406	black
0.004604	0.028306761050139	black
-0.03857	0.437588167050273	black
-0.036	0.398157210217902	black
0.03906	0.280006173632396	black
0.01299	0.118558278058607	black
0.03099	0.671824338561677	black
0.07884	0.474695990041761	black
-0.01811	0.187086643357144	black
0.007456	0.0570004066339595	black
-0.0276	0.217814133507984	black
-0.01156	0.0391488462803138	black
0.0052	0.0236958834479972	black
-0.007932	0.0728350257006301	black
0.003239	0.030025269878285	black
-0.02076	0.107738393084465	black
-0.03838	0.233364113689732	black
0.008825	0.0277045713888604	black
-0.1151	0.744727494896694	black
0.04238	0.420788219768501	black
0.1623	1.04484161307421	black
0.07018	0.800519085137644	black
0.08034	0.634699251362013	black
0.0945	1.15926676538819	black
0.08907	0.874193541860473	black
0.03255	0.297655641644231	black
-0.0007157	0.0048037084028206	black
-0.07419	0.747875447494356	black
0.1188	1.3392293564723	black
-0.005741	0.0429676836530616	black
-0.03267	0.176982476553951	black
-0.001412	0.00926167149246266	black
-0.03217	0.443094730944552	black
-0.001373	0.010728208358307	black
0.0622	0.88907375773358	black
0.1038	0.944239535312265	black
-0.09172	1.27785987454258	black
-0.003424	0.0245681914907371	black
-0.0251	0.244506271584881	black
-0.0006091	0.00445255052486256	black
0.04228	0.338281942305341	black
0.00987	0.0641402019621196	black
-0.08877	1.0266873795471	black
-0.04984	0.31069114087638	black
0.05364	0.76421912967244	black
-0.003933	0.0429197403421001	black
0.06311	0.583359492661719	black
0.09651	0.891096872332687	black
0.003046	0.0203150761729742	black
0.01194	0.0813930848550181	black
-0.0374	0.509339346643863	black
-0.0637	0.916855856856948	black
0.06125	0.403512866263456	black
-0.01072	0.0986506745843577	black
0.05268	0.763966852882364	black
-0.07588	0.512437439743622	black
-0.06606	0.552686891176432	black
-0.03166	0.315244377891376	black
-0.02459	0.285670240254767	black
0.01636	0.15720360482442	black
0.03074	0.205233202059179	black
-0.05266	0.246416941107093	black
-0.08624	0.838931614528825	black
-0.002023	0.0144388122266549	black
-0.03959	0.366430557445908	black
0.1632	1.58939145743163	black
0.1134	0.948847477552619	black
0.03491	0.288192770958809	black
0.03946	0.470569645633014	black
-0.0017	0.0219565060900371	black
-0.06499	0.581367312645935	black
0.01841	0.180456064458131	black
0.1099	1.06318476880237	black
0.06846	0.500863005462617	black
0.02961	0.204885014369637	black
-0.02958	0.38310457359924	black
0.02668	0.317854923626168	black
-0.0532	0.456801414362353	black
-0.007349	0.0872997918091397	black
0.004437	0.0206337576038388	black
-0.03373	0.486516043295743	black
0.002032	0.0169152272622115	black
-0.01676	0.176069544874436	black
0.003531	0.0278434641405064	black
-0.04416	1.40627100129209	black
-0.004581	0.0390538042661686	black
-0.001999	0.0210894228244283	black
-0.03453	0.259084923518717	black
0.09064	0.773400094792642	black
0.043	0.510182091698549	black
-0.01404	0.121420761937781	black
-0.01302	0.0510493897544518	black
-0.02306	0.294649537114288	black
0.04003	0.278766629982723	black
0.02249	0.243744351245767	black
-0.08646	0.591420874591333	black
-0.01948	0.0871936073387077	black
0.083	0.778585762157661	black
0.03156	0.148252580866736	black
-0.05785	0.601192269796735	black
0.03265	0.196201592010326	black
-0.03864	0.178879676223176	black
-0.008023	0.0364955005857092	black
-0.02517	0.0771189087917065	black
-0.006511	0.0416750683559469	black
0.1365	2.03212455445197	black
-0.1261	1.19708951058096	black
-0.0394	0.583858968831671	black
0.08651	0.267606240177031	black
-0.03893	0.449771646944906	black
-0.003011	0.0209070993616736	black
0.1095	1.10171372141088	black
-0.04175	0.339988778710669	black
0.04286	0.363813104801276	black
-0.02075	0.0979426891915334	black
0.006458	0.058687374639338	black
-0.09658	0.734239083282389	black
-0.0006428	0.00283212855416602	black
0.03704	0.449771646944906	black
-0.03337	0.267445420148568	black
0.1083	0.860750782428393	black
0.0121	0.083388154890654	black
-0.01505	0.159768405041891	black
0.04259	0.780153613975639	black
0.05685	1.36051351073141	black
-0.05692	0.477425367308823	black
-0.1105	1.87386859273802	black
0.001049	0.00682839496923507	black
0.05036	0.745935547085662	black
0.05176	0.313631896526964	black
-0.0159	0.119129267467577	black
0.06185	0.514136670402665	black
-0.01114	0.0819696632151199	black
-0.05138	0.257274868695302	black
0.003119	0.0336705048361217	black
0.07604	0.812761380168521	black
-0.1081	1.87484417041947	black
-0.009707	0.0558135387163126	black
-0.02531	0.250959731296543	black
0.001269	0.0110844794873133	black
0.008331	0.0515381299387165	black
-0.0404	0.747146969020107	black
0.006858	0.0657541189769288	black
0.01478	0.133949075990725	black
0.009586	0.0681862960408607	black
0.005849	0.0657035931805943	black
0.04935	0.26889494878408	black
[truncated: 425,112 more rows]
