# Supplementary material for: TET2 mutations are associated with hypermethylation at key regulatory enhancers in normal and malignant hematopoiesis
Source: Nat Commun. 2021 Oct 18;12:6061. doi: 10.1038/s41467-021-26093-2 (PMC8523747; doi:10.1038/s41467-021-26093-2)
Supplement: Supplementary file 11 — Source Data [file 41467_2021_26093_MOESM11_ESM.zip › Source data/suppl_figure_11a.csv]

estimate	pval	color
1.52938359605946	2.19051125142356e-10	red
3.03871651196585	7.80746798163042e-10	black
1.45237308526702	9.06641711026718e-10	black
1.89190373233808	1.30982346310398e-09	black
2.14257498041513	1.43083361542016e-09	black
1.38642260975214	1.62766153873909e-09	red
2.75799529372577	2.52988993243284e-09	black
2.56038180102804	2.71483631845612e-09	red
1.90360048845642	3.42191820142056e-09	red
1.64059967722084	3.6259565532443e-09	black
1.98515520896466	5.96610281167614e-09	black
1.90533743402757	6.11575858686759e-09	black
1.58582877060596	6.69784685954137e-09	black
1.64621202828686	6.75670454689164e-09	black
-1.79071921699206	6.78909950962129e-09	black
1.93607551898467	7.00804138611358e-09	black
2.46366919586189	7.22109091988139e-09	black
1.98380677247209	7.30816597611707e-09	red
1.45186402782708	7.7262005918113e-09	black
2.14486706549277	8.83384101415074e-09	black
1.71554591832241	9.1451540788095e-09	black
1.87931240659719	9.16103394907484e-09	black
1.97436477638679	9.91816651720017e-09	black
1.833926285133	1.05231212151168e-08	red
2.39842754707219	1.07498288968023e-08	black
1.33131960481498	1.0885068209525e-08	black
1.99697719364798	1.11773644697653e-08	black
1.24176422395959	1.18486412076302e-08	black
2.23927593006103	1.19355210102379e-08	red
1.96356648110189	1.19458351379878e-08	black
1.6031109256586	1.20380807128795e-08	black
1.46887070068316	1.22923172643213e-08	black
1.50044011435932	1.32753024161172e-08	black
1.7372726413258	1.34981568806568e-08	black
1.69770404718324	1.37049516695847e-08	black
1.41267769419695	1.40503883992686e-08	black
1.47675586129931	1.42304972438187e-08	red
1.12154341808342	1.44035800595215e-08	black
1.99031451256148	1.55039182897569e-08	black
1.7152183372737	1.5612141175732e-08	black
1.69632914725646	1.71039034949006e-08	black
1.69089092013702	1.72727270621022e-08	black
2.49970296941202	1.79066800952386e-08	black
1.65610700429608	1.82640031393443e-08	black
1.25553966369007	1.84414489104161e-08	red
1.03350843800838	1.8451082824918e-08	black
1.89806774178371	1.87883916839988e-08	black
1.86040527175154	2.01935561495237e-08	black
1.87797373928428	2.04830712826894e-08	black
2.42098598005071	2.07312790738542e-08	black
2.0024812347863	2.16061696270929e-08	black
1.9062376095871	2.23306830375706e-08	black
1.72750817693613	2.25364426229454e-08	black
1.80190935119584	2.27387549005232e-08	black
2.01456258179833	2.43753975902225e-08	black
1.71013935920057	2.44778640932343e-08	red
1.81427121875515	2.45756289876624e-08	black
2.1539681975987	2.5073105262791e-08	black
2.50292712857021	2.58629811573175e-08	black
1.75716834141598	2.63367388762833e-08	black
2.04084859449521	2.75779148870453e-08	red
1.30786309655087	2.77809126435409e-08	black
2.45138321492819	2.82829349524613e-08	red
1.17984490549548	2.83773484902325e-08	black
1.27345143753428	2.91203397867094e-08	black
1.68887409874756	2.9242401967483e-08	black
1.34208404905307	2.95990967543151e-08	black
2.11398990823396	2.97533422295222e-08	black
2.32641454208902	3.00623442202491e-08	black
2.47550557345327	3.18460702842666e-08	red
1.41781650278124	3.24421843575194e-08	black
1.46252947403201	3.26437252918248e-08	black
1.32683090767498	3.35982999110026e-08	black
1.8217504629531	3.36156580697989e-08	black
1.66001873595583	3.41331915565348e-08	black
1.49018982649669	3.51450991385846e-08	black
1.57330065614513	3.70987602843475e-08	black
2.08310783352691	3.74552231660018e-08	red
2.02330439801458	3.79103909589668e-08	red
1.89595524608982	3.79364528766824e-08	red
1.68593245201875	3.81951976708931e-08	black
1.5491714574928	3.92111119050326e-08	black
1.50614979930628	3.92188961229724e-08	black
1.24536830604529	3.94218508205378e-08	black
2.01836173551362	3.96783616227028e-08	red
1.81778847981935	3.97639403559674e-08	black
1.87247400878306	3.99614566164412e-08	red
1.81491372546108	4.00109551869077e-08	black
1.14584725893735	4.02059269483679e-08	black
1.44653704335416	4.05687758585882e-08	black
2.0934648278148	4.07147427804532e-08	red
1.38370600217965	4.11353540107071e-08	black
0.957345808329877	4.12824959944719e-08	black
2.08116364502641	4.35034258180607e-08	red
1.25154944184699	4.36231051612969e-08	red
1.52680605256667	4.36702306554139e-08	black
1.65603222411727	4.41763687502858e-08	black
1.2872661763654	4.47872667411433e-08	black
1.1225465706023	4.48976873451627e-08	black
1.81773581195592	4.50671824133268e-08	black
1.46549462594954	4.70411793482868e-08	black
1.38568526682841	4.76516384654953e-08	black
2.04493181710635	4.87238400145613e-08	black
1.23386528166635	4.92645963956502e-08	black
2.16740604145815	4.96178990969969e-08	red
1.8006946987517	4.98224080087756e-08	red
1.91298038237809	5.09622774448324e-08	black
1.75319994024614	5.15431981958042e-08	black
2.24755422496903	5.21314261859256e-08	black
1.26792629144755	5.47734349960089e-08	black
2.13261584944289	5.56768658482211e-08	black
1.8636382703553	5.58906356179401e-08	black
1.90568626699182	5.64536348024121e-08	black
1.98157404371282	5.67129714958953e-08	black
1.46918709741433	5.91066208592718e-08	black
1.84533627451199	5.96863779786505e-08	black
1.44404242198692	6.0872146783796e-08	black
2.37036220664019	6.47862585029763e-08	red
-1.98915076699193	6.50421288958946e-08	black
1.60125325990921	6.56898222289108e-08	black
1.2568070367354	6.5694942119365e-08	black
2.26884333190526	6.57921374672787e-08	black
1.47248767155046	6.636863799072e-08	red
2.23229816964826	6.64151624624502e-08	black
1.42882503943519	6.7816488977134e-08	black
1.68173196098908	7.05636827040991e-08	red
1.39666630246909	7.13874899901164e-08	black
2.33388309843351	7.14450731870889e-08	black
1.50274231504234	7.31522678881618e-08	black
-1.8578527226276	7.41708603885425e-08	black
1.1161217013973	7.48081002568826e-08	red
1.26094768952078	7.481263380575e-08	black
1.92783634259299	7.56983164448352e-08	black
1.10818525985512	7.71001998968248e-08	black
1.34186481202826	7.73256119785237e-08	black
1.89514120645746	7.92571114276223e-08	red
1.90170202195462	7.92925186039312e-08	black
1.14049291424048	7.97772302604612e-08	red
1.71346927541796	7.99032382737095e-08	red
2.03524151820067	8.03080022326315e-08	black
1.51724759391154	8.1033474837205e-08	black
1.65678483312894	8.11218810793335e-08	black
1.59643490662298	8.27140389877636e-08	black
1.70040215212391	8.30789465220605e-08	black
1.83328310904207	8.45732090159453e-08	black
1.47404141303817	8.50802691799532e-08	black
1.61749360536706	8.50824226239037e-08	red
1.27258462573895	8.61148388838864e-08	black
1.86328743802665	8.66820909466034e-08	black
1.09627852774848	8.73885498937476e-08	black
1.39934592708227	8.86851342848889e-08	black
1.47470212479002	8.93220148102926e-08	black
1.6290753514092	8.94873081764642e-08	black
1.91168075983509	8.99166503997907e-08	black
1.52545809563629	9.04076445218833e-08	black
1.93110504340561	9.11758234843075e-08	black
1.64639634954587	9.24133820062823e-08	black
1.92611341307338	9.48760234925487e-08	red
1.40263882746964	9.74815333479841e-08	black
1.88175172155332	9.83756451485498e-08	black
2.83144811558537	9.87221376689009e-08	black
1.56458453266869	1.01573236803022e-07	black
1.77320310730311	1.02159215103109e-07	black
1.84302905959613	1.04085559581237e-07	black
0.945964861797951	1.05390886366301e-07	black
1.65190793769972	1.06196913055366e-07	black
1.5754584359232	1.07003377361731e-07	black
1.26523225231454	1.07170153050135e-07	black
1.49142960360054	1.08992109759994e-07	red
1.53076982208511	1.09163768240361e-07	black
1.36297729514188	1.11631814206636e-07	black
1.48714122944204	1.11754474415859e-07	black
2.25371451711335	1.12189753543343e-07	black
1.12667370778483	1.12819811518832e-07	black
1.78028795040338	1.14500350207577e-07	black
1.31226400479937	1.15008783268659e-07	black
1.0614477358216	1.15479142930778e-07	black
1.42135573738424	1.17811486895067e-07	black
1.03402905541329	1.18842764447582e-07	black
1.74098174045613	1.19191445481762e-07	black
1.33713601377739	1.19209345040364e-07	black
1.95556826080753	1.20974150333754e-07	black
1.3916056403232	1.22382513013548e-07	red
1.63183786730011	1.22398371260839e-07	black
1.7735339834898	1.22698698279202e-07	red
1.65508224690395	1.24247474680932e-07	black
2.2763134450344	1.24479665901873e-07	black
2.12052944166584	1.25198456338333e-07	black
1.54245534284038	1.26836382425988e-07	black
1.54595150386975	1.28362921078234e-07	black
1.56889789695837	1.3095226532578e-07	black
1.75548419046874	1.31030406778084e-07	black
1.50471718160562	1.31353371882638e-07	red
1.64900485053207	1.31433138797746e-07	black
1.29438393802273	1.3270883235939e-07	black
1.67133646918113	1.33139330743191e-07	black
1.30892830625613	1.33699901302473e-07	red
2.08469022019372	1.34326003426206e-07	red
2.04644005105116	1.34433795160809e-07	red
1.44377639747205	1.35028613377931e-07	black
1.2301908544742	1.35887694568551e-07	black
1.63267490424327	1.35928075231645e-07	red
1.50037585390983	1.36385924703682e-07	black
1.27577910763419	1.37390503987099e-07	black
1.32890266135693	1.37711493669563e-07	black
1.32537404289462	1.39564929022821e-07	black
1.39030776251485	1.41486267408364e-07	red
1.46699466829797	1.42784188369948e-07	black
1.3510235894824	1.44118015879257e-07	black
1.86307647446512	1.44825633869949e-07	black
1.83716851848235	1.45031446742951e-07	black
1.19976614358475	1.46083283424374e-07	black
1.63524462235976	1.46594065141609e-07	black
1.71999075190801	1.46811757542157e-07	black
1.39910807806626	1.47430549805691e-07	black
2.72155978923316	1.47625226023549e-07	black
1.51211183755529	1.47849357746154e-07	black
1.77271198400863	1.51496997583976e-07	red
1.86326784409065	1.52482313363356e-07	black
1.33066130323234	1.53599532066575e-07	black
1.87520153927834	1.53858840795818e-07	black
1.66414188788633	1.54074141766575e-07	black
1.8818640860383	1.54397989446973e-07	black
1.54216600762476	1.5439821207254e-07	black
1.29238236301115	1.54486337522219e-07	black
1.23225577555961	1.54857801783917e-07	black
1.58643528924712	1.55619472130441e-07	black
1.18155769865489	1.56829494396392e-07	black
1.21270395737842	1.58961398930897e-07	black
1.68296737901113	1.59406483031326e-07	black
1.56837013675572	1.60143769746304e-07	black
1.50189085607683	1.61113518582358e-07	black
1.96723618537929	1.6244390456429e-07	black
1.44899457765416	1.63717199521215e-07	black
1.29500995399156	1.64087105545468e-07	black
1.39125478341935	1.64770189410182e-07	black
1.44121051154144	1.67314941262503e-07	black
1.34397250543776	1.67496535445959e-07	black
1.81236586222021	1.67654199232749e-07	black
2.05564193629246	1.67891583200123e-07	red
2.07440240807951	1.68108454581751e-07	black
1.21735540707946	1.68583892220481e-07	black
1.34988635706934	1.70221771511001e-07	black
1.84375365187631	1.70387597488616e-07	black
1.30913496642185	1.71161867012478e-07	black
1.3431499820417	1.72014242126715e-07	black
1.16489311719558	1.72578171939004e-07	black
1.80036182013437	1.73738820523313e-07	black
1.4761461077493	1.7386635984292e-07	black
1.51076706497257	1.75035108988642e-07	red
1.67142602104728	1.75109608025905e-07	black
1.31018375962054	1.75579627311577e-07	black
1.38737110988359	1.79186707538649e-07	black
1.20815542298518	1.79472139226856e-07	black
2.47900634932916	1.79693973462092e-07	red
1.19472335207948	1.83404684260618e-07	red
1.77152086304396	1.83438031247533e-07	red
1.32203401571228	1.84768914604943e-07	black
1.7352870290978	1.84963319414097e-07	black
1.51483694038801	1.85519220599981e-07	black
1.29051807489134	1.85678990747801e-07	red
2.11147297824619	1.86046253135208e-07	black
2.4038620161921	1.8788842917535e-07	red
1.24520003318108	1.89161340629331e-07	black
1.75759963155001	1.90046435623683e-07	red
1.38645451372476	1.90456282244858e-07	black
1.74376460184923	1.92019908848693e-07	black
1.60242982200646	1.95138993343775e-07	black
1.45664717095963	1.97735941728426e-07	black
1.18691484482366	1.97962150349405e-07	red
1.21975732441557	2.0018540088584e-07	black
1.06403200288053	2.00283701761233e-07	black
1.55226511194202	2.00331508634917e-07	black
1.43334172429483	2.00598284072513e-07	black
1.69822494872045	2.02446919321346e-07	red
3.0405120719892	2.03167907501976e-07	black
1.60986421291154	2.03599158951913e-07	black
1.58589761170316	2.04456962712649e-07	black
2.27177009165449	2.04535122245612e-07	black
1.30733258220431	2.06829169100512e-07	black
1.16595798352156	2.12471172939322e-07	black
1.04720915105874	2.1375280980525e-07	black
1.82775626649778	2.14147901578316e-07	black
1.63091171473994	2.16432845753574e-07	black
1.25259058849665	2.16877925123337e-07	black
1.49603765092916	2.18406105652857e-07	black
0.9547951991177	2.2064102536878e-07	black
1.54960770405675	2.22807318995591e-07	black
1.50644992520725	2.22940374032577e-07	black
1.42152110469219	2.2560888932365e-07	red
1.57370088818745	2.2986521550567e-07	black
1.88066868956293	2.33406664698999e-07	black
1.49803833229408	2.34741171318377e-07	red
1.08791257374388	2.35443960146264e-07	red
1.54633535474858	2.36580558590248e-07	black
1.06600162457813	2.36678218946355e-07	black
1.21845086554145	2.37226480910926e-07	black
1.23390647421405	2.38875455392938e-07	black
1.46482767109553	2.38934230954046e-07	black
1.4191966788459	2.39918349073265e-07	black
1.20092947487055	2.4159589671592e-07	black
1.77091652347087	2.42691817646895e-07	black
1.64538581879649	2.43444440987288e-07	black
1.59438287029994	2.43568519814485e-07	black
2.01895418613996	2.44267978151727e-07	black
1.62641191621228	2.44458894344612e-07	red
1.18397112666977	2.45900775483081e-07	black
1.12822131585212	2.46720968685017e-07	black
1.51173750042125	2.47087748531869e-07	black
1.70862246466487	2.47529285247342e-07	black
1.54801095755775	2.47843991213546e-07	black
1.79673190195741	2.48516429173606e-07	red
1.26375877235157	2.48705045934674e-07	black
1.67096372905537	2.50574594736359e-07	black
2.03922372715341	2.5353918226503e-07	black
1.50814520403187	2.53674909507932e-07	black
1.49126892881292	2.53995945957451e-07	black
1.50577296005662	2.55600154087952e-07	black
1.50126026613349	2.57876542332471e-07	black
1.31285825489414	2.58580595955627e-07	black
1.04264345448664	2.58647635183817e-07	black
1.12663766078874	2.60184492564615e-07	black
1.95219742908458	2.62322723234539e-07	black
1.80736468015905	2.65062718715608e-07	red
1.69211660527424	2.66732758946859e-07	black
1.36809378143539	2.69928807903767e-07	black
2.1484140604543	2.70134071590871e-07	black
1.16016829914733	2.74360233846903e-07	red
1.5051464456547	2.77756953341044e-07	black
1.86829825033292	2.7999779741446e-07	black
1.53892599603554	2.81395212908988e-07	black
1.10070769495131	2.8150358176935e-07	black
1.38975861913028	2.82152080059683e-07	red
1.00212941868586	2.82366445484977e-07	black
2.38497459257377	2.84891850691865e-07	red
1.36700629988453	2.88631127606268e-07	black
1.17413632610766	2.88763227670353e-07	black
1.15514366640782	2.89859939354614e-07	black
1.21517018602793	2.9095737446408e-07	black
1.09751230696122	2.93538711411384e-07	red
1.14450116308799	2.93543025977681e-07	black
1.61041782505697	2.93811491252574e-07	black
2.18694996716334	2.94525087894444e-07	red
1.10171846256722	2.97260441829e-07	black
1.93999985949111	2.9737210408851e-07	black
1.49468828976557	3.00532784677806e-07	black
1.4283917257285	3.01540475593008e-07	black
1.04250434176084	3.0557815257888e-07	black
1.49643177280734	3.05656915534787e-07	black
1.67005839002537	3.05930968678274e-07	black
1.66337335305879	3.07001865737511e-07	black
1.52799970463281	3.07088903006288e-07	black
1.61514112919398	3.0789396122485e-07	red
1.43723612509017	3.0795291002831e-07	black
1.5296962730058	3.09644283202616e-07	red
1.3188950076727	3.10563204975571e-07	black
1.50673060072764	3.12914322473368e-07	black
1.64459346879584	3.17363985031809e-07	black
1.69932652300869	3.17620710910314e-07	black
1.66756965664191	3.17683095186859e-07	black
1.57947961952243	3.18841398620807e-07	black
2.17641210102495	3.22251276220319e-07	black
1.4001115869857	3.24224118820718e-07	black
1.18397416635088	3.28567827517567e-07	black
1.42759829022015	3.28656197080076e-07	black
1.68910635143783	3.32560895649805e-07	black
1.44362410812803	3.34745033118917e-07	black
1.68506558984063	3.34988935183401e-07	red
1.73648924658162	3.36460810644175e-07	black
1.31641169254401	3.38585904666134e-07	black
0.948530240507	3.39983071540633e-07	black
1.67579145265048	3.40844854285161e-07	black
1.66101171126477	3.41954096918405e-07	red
1.38064734049625	3.451893167953e-07	black
1.40776285518527	3.46714965493206e-07	black
1.98652470855281	3.48348879387841e-07	black
1.67964706000568	3.49230507989414e-07	black
1.0381447477981	3.49643322990795e-07	black
1.70123351950111	3.51941547954811e-07	black
1.78234160473674	3.5342005325142e-07	black
1.55573438167174	3.54408393395237e-07	black
2.19698438369288	3.54868844120603e-07	black
1.68231672398982	3.57313127991676e-07	red
1.1978559546123	3.5741670318728e-07	black
1.56734486124071	3.58966710439435e-07	black
2.30567431554687	3.6314366146928e-07	black
1.96878733681479	3.63369130786338e-07	black
0.943907833794871	3.64237699623356e-07	red
2.00641605261812	3.65222346150171e-07	red
1.61027880380868	3.70369959911777e-07	black
1.40745578055005	3.71960954507566e-07	black
3.12377632756413	3.75498775397463e-07	black
1.54865934782521	3.76923823820693e-07	red
1.83916232343097	3.78333631775926e-07	black
1.38286335986889	3.78958644163147e-07	black
1.28300714057856	3.81176117676702e-07	black
0.968157199253557	3.81817525967604e-07	black
0.97112394980981	3.81944473704032e-07	black
1.15931099470336	3.82456681787487e-07	black
0.949582948950773	3.84420977433877e-07	red
1.33830818493703	3.85697149193108e-07	black
1.68548215046495	3.86148312383866e-07	black
1.25609148140878	3.86737557470324e-07	black
1.39097444009262	3.89020234926858e-07	black
1.71272138324691	3.94516792601318e-07	black
1.17394597297798	3.95898442605678e-07	black
1.85527619848536	3.96059368024206e-07	black
1.15859764093621	3.98744528035165e-07	red
1.5379598636431	3.99844888571933e-07	black
2.13340731602284	4.00051386624332e-07	black
1.8413155290132	4.01711584120517e-07	red
1.73663702432364	4.03311809601451e-07	black
1.5182400878756	4.04351008065689e-07	black
1.07147370185524	4.04378812704815e-07	black
1.14677749663212	4.06001704398984e-07	black
1.90190768544599	4.08246842739529e-07	black
1.33041237111637	4.08836879536241e-07	red
0.80655468196889	4.09768955684343e-07	black
1.39603895468529	4.14490047038985e-07	black
1.74405607153707	4.15527341838729e-07	black
1.43039696278385	4.1790893384417e-07	black
1.34737789394874	4.19420457756064e-07	black
1.91864964312195	4.2266922308671e-07	black
0.987981507761351	4.30880960816018e-07	black
1.74812655090917	4.33347115662471e-07	black
1.5656122372672	4.33356500834032e-07	red
1.37368327065278	4.33796252942254e-07	black
1.73766949078475	4.34290747198367e-07	red
1.91225124512063	4.36015822469361e-07	black
1.38428379762975	4.3643080528381e-07	black
0.988807983803678	4.42909396114431e-07	red
1.00838130983236	4.43284041553909e-07	black
0.941222341487244	4.4399306084812e-07	black
1.17464893545917	4.44862863423968e-07	black
0.995537435766034	4.46271875257531e-07	black
1.18200459011755	4.47983495175872e-07	black
1.18382714644329	4.49935630671098e-07	black
1.51294569089432	4.53978082890768e-07	red
1.3833333553523	4.57883808595181e-07	black
0.956845297054617	4.58664714503882e-07	black
1.33918286602522	4.58829577605035e-07	black
0.822125347496204	4.61400701206401e-07	black
1.62431548720283	4.64057305378555e-07	black
1.42731343354544	4.65404397661082e-07	red
1.25300023126039	4.65877528205452e-07	black
1.10848283200711	4.66505821491621e-07	black
1.57317837387832	4.67564581511432e-07	black
1.45402244460754	4.69418208597982e-07	black
1.24424514184047	4.71543428326518e-07	black
0.95827439687775	4.72030617050005e-07	black
1.01450917777723	4.76953378994648e-07	black
1.91397457486285	4.83044878042896e-07	black
1.45874359260013	4.86455345866662e-07	black
1.75422173399813	4.91678048228692e-07	black
1.60551882781868	4.93470226810682e-07	black
1.97396579749391	4.93806101168755e-07	black
1.77525673808856	4.94099342244694e-07	black
0.849021804075678	4.95295513037016e-07	black
1.64381739544272	4.96967790915611e-07	black
1.62806211607602	4.97409030270383e-07	black
2.11485099920005	4.99996524267161e-07	black
2.69089772208899	5.0139922163722e-07	black
1.59565917099628	5.02479842574706e-07	red
1.27100320651786	5.04163393387348e-07	black
1.50895738329657	5.05771785747275e-07	black
1.65134510705753	5.07510151255365e-07	black
1.36994437196663	5.08648582908232e-07	black
1.19702759570372	5.12552818312162e-07	black
1.33527911622581	5.13241445621462e-07	red
3.40445287980044	5.16670235299816e-07	black
1.14698855907332	5.18523925494476e-07	black
1.32216615500951	5.18942533984765e-07	black
1.07083587254152	5.22319596887305e-07	black
1.47224026562395	5.24713397143703e-07	black
1.46360445068838	5.26506477770017e-07	black
1.61271766030064	5.26507866098995e-07	red
1.58599941724088	5.33166016998809e-07	black
1.21519991861761	5.37866958251129e-07	black
1.62554947086516	5.38810335871867e-07	black
1.66706694830053	5.38863244443848e-07	black
1.12328102062776	5.39991162675198e-07	black
1.83210491034907	5.41420339033309e-07	black
1.40368019369447	5.48442328240463e-07	black
2.14138122683835	5.49909995037806e-07	black
1.0887580449283	5.50236607037791e-07	black
2.06436845332283	5.51976045556658e-07	black
1.44761304113771	5.57185929794746e-07	black
2.04046363210858	5.65094222571356e-07	red
1.4557497916678	5.65896393873423e-07	red
1.40768622800431	5.70318888045327e-07	black
1.16656699836506	5.72264685673024e-07	black
1.77801140116468	5.73193616153843e-07	black
1.65217677723867	5.73688244548379e-07	black
1.45551405182151	5.75890858843821e-07	black
1.41444502865232	5.76717435855001e-07	black
1.87971361960644	5.81824162056863e-07	black
0.859591622292245	5.82596569496192e-07	black
2.1104463778948	5.82818618440626e-07	black
1.24891558567408	5.83865340797331e-07	black
1.54606220059599	5.84635067630923e-07	black
1.99918547606085	5.85135674359753e-07	black
1.67166533468549	5.89097419428752e-07	black
1.31974967968094	5.89243708625619e-07	black
1.01342537067595	5.89908047662622e-07	black
2.24931786546658	5.90094683614773e-07	black
1.47858300451716	5.90933724133287e-07	black
1.62503239173912	5.92810331206717e-07	black
1.26592039530147	5.96550984320311e-07	black
1.75003879066454	5.9671557346395e-07	black
1.09506055942028	6.01139618525236e-07	black
1.18897511848831	6.06380816640306e-07	black
1.73424003453628	6.08740672809379e-07	black
1.31605640671449	6.11502633072418e-07	black
1.306891788825	6.12277194911808e-07	black
1.04631588596933	6.14972886662382e-07	black
1.43030392095572	6.17773966398729e-07	black
1.22004345805902	6.19941860451889e-07	black
1.02626828780613	6.19990820279915e-07	black
1.84380297039035	6.21278103954129e-07	black
1.11906215527532	6.21703808158113e-07	black
1.26521773093	6.22061601279257e-07	black
1.26200828271799	6.22823887696832e-07	black
1.03372699342424	6.24783868077496e-07	black
1.14962961825898	6.25171747673546e-07	black
1.35992478718541	6.26089388233438e-07	black
1.784314744702	6.2798116269365e-07	black
2.65062903167663	6.2997320914915e-07	black
1.24877663880318	6.31715732734697e-07	red
1.42348362587013	6.32213595146193e-07	black
1.22985230556026	6.36648883694004e-07	black
2.21783083563145	6.37235557701049e-07	black
1.67156453959047	6.372515131579e-07	black
1.41300425131785	6.38972550655433e-07	black
-1.00509336465796	6.40638674214168e-07	black
1.37833654039269	6.42290125915881e-07	black
1.67385237185035	6.45950019711464e-07	black
1.38757267961897	6.46723719001992e-07	black
1.34169943738371	6.47585662264023e-07	black
1.20387969227944	6.51291904714385e-07	black
1.51847996132417	6.54748012760774e-07	black
1.3608860646547	6.55893915146413e-07	black
1.32769460585913	6.56171206576976e-07	black
1.85017549490887	6.64843176087556e-07	black
-1.34853402607795	6.66409656532951e-07	black
0.914070032873418	6.71322779566951e-07	black
1.05037744719626	6.72067434531379e-07	black
1.67660846881856	6.72135311782826e-07	black
1.28212896282289	6.7595347336937e-07	black
1.69743147516652	6.77266025410857e-07	black
1.70819603648236	6.79198626034449e-07	black
1.33569051135818	6.80118879507333e-07	red
0.88201410751903	6.82068164438593e-07	black
1.25289828419226	6.82995581679547e-07	black
1.81956478521586	6.83899354230943e-07	black
1.63870516777537	6.84334358457248e-07	black
1.82862244336772	6.87561575889682e-07	black
1.71246335456885	6.88914440594215e-07	black
1.93273262244191	6.89352408518611e-07	red
1.29141291560245	6.89443845910895e-07	black
1.40514307450881	6.94403691236221e-07	black
1.67765194304312	6.96466118953008e-07	black
1.08509129105202	6.9781730610274e-07	black
1.55333596512781	6.97867926094305e-07	black
1.49081331964944	6.99728692951313e-07	black
1.3124104182371	7.00078114187741e-07	black
1.13168981899368	7.0047685148906e-07	black
1.29901498317646	7.00765999213853e-07	black
1.42579899205474	7.04537471361363e-07	black
0.984591290809179	7.05514704146169e-07	black
1.78634507509133	7.11164352366345e-07	black
1.02700451032366	7.15340271784627e-07	black
1.76547891694647	7.17499996731065e-07	red
1.19353316915778	7.19513276877428e-07	black
1.33364708252452	7.20171101345989e-07	black
1.58727985846269	7.21616317403927e-07	black
1.34380726875741	7.22933478553009e-07	black
1.29589790040598	7.29787145374984e-07	black
1.47963406189251	7.30131890831162e-07	black
1.09951733915671	7.33225795617352e-07	black
1.00656693147096	7.35823908545525e-07	red
1.39474247226182	7.37269281698562e-07	black
1.49051744059596	7.37460646926728e-07	black
1.25748246317898	7.3810167238851e-07	black
2.3590296039495	7.45491073427502e-07	black
0.984044011255286	7.47160132331385e-07	black
1.25686426920537	7.50078776158924e-07	black
1.91415346656169	7.58361064447171e-07	black
1.31814898346176	7.62573780702024e-07	black
0.928090478954669	7.65771110269915e-07	black
1.64594557179505	7.65906416874168e-07	red
1.04377397570122	7.67420635254856e-07	black
1.86710684242939	7.67899547241072e-07	black
1.37536786775695	7.70576559062935e-07	black
1.29563504394345	7.70728329939214e-07	black
1.82078370562194	7.71002138159073e-07	red
1.6880438683816	7.7423498209472e-07	red
1.20444781192214	7.81754310827777e-07	black
1.55666971517663	7.84778011874781e-07	black
1.09515849581025	7.85142968192778e-07	black
0.980908090082188	7.86390778083432e-07	black
1.51460883583629	7.897488305398e-07	black
1.35986392806464	7.91367085749629e-07	black
1.8613638993059	7.95620921057562e-07	black
1.46756013132195	7.96295652936707e-07	black
1.01988618940682	7.9659020631233e-07	black
2.35771378257477	7.98086277693105e-07	black
1.1084015519129	7.99313520855592e-07	black
1.13868130615662	8.05018183114262e-07	black
1.44449134543141	8.08335412778508e-07	black
1.20307917508234	8.22907970707892e-07	black
1.45599224604586	8.23818634986131e-07	black
1.73212050578665	8.2474404917696e-07	black
1.42923454381585	8.2904042196702e-07	black
1.568839766978	8.30218413205722e-07	black
1.16722778763134	8.33175630800923e-07	red
1.44163263955117	8.35010885815861e-07	red
1.6159820418748	8.36793959941604e-07	black
0.769344809842823	8.38352939656225e-07	red
1.80337307647852	8.39807848230581e-07	red
1.48294091659992	8.43559411282486e-07	black
1.34186498464793	8.44240852991022e-07	black
1.20754477271272	8.45719079467651e-07	black
1.26504277359313	8.4676672097468e-07	black
1.28867417401608	8.5103284401758e-07	black
1.30121350692521	8.51710994169784e-07	red
1.46048775688453	8.51987537604345e-07	black
0.934727150286186	8.52518235375608e-07	black
1.87981034997968	8.53346635784676e-07	black
2.39996842007429	8.54698735371208e-07	red
1.53417345319502	8.54717083497331e-07	black
1.54415245365208	8.5589872444814e-07	red
1.19571669381983	8.57725417809716e-07	black
1.49598169216498	8.61457239155658e-07	black
1.57212011487959	8.62889120518903e-07	black
0.986656686562283	8.62927815587132e-07	black
0.962354676772623	8.62935569590176e-07	black
1.92080256766436	8.72477516466501e-07	black
-1.96751128878172	8.74190253198134e-07	black
1.16129072227778	8.74915221992495e-07	black
1.51910100573399	8.77470969270987e-07	black
1.63681329921739	8.82307257584392e-07	black
1.52605647083818	8.84204850022106e-07	black
0.925295054821247	8.91487512747655e-07	black
1.34930605205909	8.97285294824133e-07	black
2.00960294657778	9.00682523404242e-07	black
1.22171100597288	9.0193949029529e-07	black
1.42001102393555	9.07202172434329e-07	black
1.7484242677627	9.10048899141228e-07	black
1.65596713613136	9.14101254530298e-07	black
1.25809502658581	9.14697853502144e-07	black
1.32029681051089	9.1473977285154e-07	black
2.05884342910332	9.15988347391845e-07	black
1.80987262529595	9.22232406603433e-07	black
1.84567531575303	9.22353209671663e-07	black
1.40592542650207	9.22801116383479e-07	black
1.66191997303976	9.22827336824426e-07	black
1.99303068854046	9.22879864309712e-07	red
1.59677761428939	9.25229998271868e-07	black
1.63560096346754	9.25387382177417e-07	black
1.03718489942768	9.25672191042144e-07	black
1.16568479543734	9.26099415185706e-07	black
1.21246531324335	9.30731650176495e-07	black
1.28267147084196	9.31133418053666e-07	red
1.5688622468604	9.3113840758458e-07	black
1.48710049375364	9.31790215084323e-07	black
1.11157391482932	9.33922371951716e-07	black
1.19886436464217	9.38882774491273e-07	red
1.16735268769505	9.39362043779857e-07	black
1.44738993135113	9.4036270366431e-07	black
1.84640843898123	9.40901440468264e-07	black
1.85398446412046	9.4454019376677e-07	black
1.35628670952336	9.49897687866589e-07	black
1.416493204175	9.50062727467572e-07	red
-1.56179396187095	9.54811574791597e-07	black
0.832726636821944	9.60161414550806e-07	black
1.74398902203313	9.62629227360206e-07	black
1.87493058592959	9.66763176567652e-07	black
1.04794219692346	9.70903196347845e-07	red
1.26272520638298	9.70946309033029e-07	black
1.40717534859697	9.72791417494656e-07	black
1.95241222979705	9.74368021892176e-07	black
1.61657393873512	9.78129030516125e-07	black
1.13825455176222	9.8029191414115e-07	black
1.52957440403781	9.82413588096719e-07	black
1.51906474665455	9.85602032549679e-07	black
1.59988659452284	9.9035254741092e-07	black
1.40450426902611	9.94028917404591e-07	black
1.440162150077	9.96118322279275e-07	black
1.71407828746338	9.97092538185597e-07	red
1.79144356117358	9.9951390876454e-07	black
1.7336309632972	1.00131927458012e-06	black
2.15621975247372	1.00869491436899e-06	black
1.22615780297828	1.01046769599885e-06	red
-1.54354211876968	1.01048696640939e-06	black
0.819231002692513	1.01181402943284e-06	black
1.5863181025719	1.01221628414495e-06	black
1.2518187087223	1.01377670865311e-06	black
1.34396221121141	1.01379211045717e-06	black
1.29717640374735	1.02321463084616e-06	black
1.20833421325321	1.02461985902346e-06	black
0.915103865151842	1.02716262371175e-06	black
1.03910403979078	1.02852434406296e-06	red
2.47510501349949	1.03076956418312e-06	black
1.86515370168782	1.03402994549443e-06	black
2.72315704498126	1.03914220242878e-06	black
0.886644517655601	1.04092918572542e-06	red
0.951720250304201	1.04158223807892e-06	red
1.01750005215263	1.0421728339173e-06	black
1.19284334728253	1.04237417629359e-06	black
1.88741275892195	1.0449378926337e-06	black
1.49037829517816	1.05176392342642e-06	black
2.12578326514654	1.05186827140966e-06	black
1.79193747157617	1.05292067220062e-06	red
1.73832458244086	1.05423178929813e-06	black
1.28416669482406	1.062374090373e-06	black
1.24495442222344	1.06487573325125e-06	red
1.97288016412427	1.07116281792975e-06	black
0.843037434211823	1.07358446323047e-06	black
1.01797936317299	1.07418938820388e-06	black
1.16705164485467	1.07429784877136e-06	black
1.78470406061034	1.07593413483456e-06	black
1.88183652350137	1.07606401611459e-06	red
1.34969141882636	1.07702240550513e-06	black
1.6339634590953	1.07723970025233e-06	black
2.37209133169576	1.07771083458258e-06	black
1.00363671288626	1.08521554966224e-06	red
1.0132663687166	1.09035658307798e-06	black
0.948124384484871	1.09707347953555e-06	red
1.61685076524944	1.09783427778709e-06	black
1.69595336957764	1.10124614756689e-06	black
1.06185927172845	1.1032992181872e-06	black
0.953315987524821	1.1034571098662e-06	red
1.87327484835787	1.10634909206732e-06	red
1.27552171936615	1.10775920646168e-06	black
1.09280484900493	1.10946922943731e-06	black
1.5041504357669	1.11316971204187e-06	black
1.71842639767548	1.12313872338283e-06	black
1.18718409288505	1.12419714651535e-06	black
1.65548711950004	1.12653746835699e-06	black
1.43586804104271	1.12787311514451e-06	black
1.68592315409014	1.12877124649193e-06	black
1.46796636239692	1.13116682489029e-06	black
1.56612239441088	1.13124956867471e-06	red
1.2209685213182	1.13316789506574e-06	black
1.08754590438645	1.13317269613908e-06	red
-1.7516937921838	1.13354810564054e-06	black
1.1366594052507	1.13416163813413e-06	black
1.11827704103901	1.13858065426659e-06	black
1.24232543671532	1.13861393506285e-06	black
1.10989860528699	1.13973669405963e-06	black
1.16546387462884	1.14228526719659e-06	black
1.7249554214775	1.14835942717305e-06	black
1.57130040035505	1.15048816605057e-06	black
1.36422423796764	1.15511019138359e-06	black
1.81968523325482	1.1551827131798e-06	black
1.91663274481854	1.15642865291461e-06	black
1.60304596491764	1.15855356559485e-06	black
0.828931480388531	1.15910203145027e-06	black
1.56063083254159	1.16246388214691e-06	red
1.03344589123994	1.16430939860157e-06	black
1.26388488359521	1.16498910887121e-06	black
1.54372491039384	1.16588197292139e-06	black
1.18998374697274	1.17198275550944e-06	black
0.859619214831927	1.17352620368462e-06	black
1.45796980632299	1.17542155044417e-06	black
1.39791354766227	1.17589907273728e-06	black
0.819335578798713	1.17636745240918e-06	black
1.40663424184935	1.18051236757352e-06	black
1.31507317626941	1.18134031012095e-06	black
1.05237074412068	1.18583582997776e-06	black
1.32774537938558	1.1869166439748e-06	black
1.04778659112186	1.18872542367563e-06	black
1.16932921736885	1.18957217705504e-06	black
1.90960819479815	1.19411583666224e-06	black
0.923247669305825	1.19419925658893e-06	black
2.04778728705357	1.20133080232115e-06	black
1.28953122058288	1.20172813232461e-06	black
1.38697613006604	1.20215010567063e-06	black
1.20207052462947	1.20404356792968e-06	black
1.08840385971993	1.2070842872469e-06	red
2.24257404834267	1.21071550946861e-06	black
0.943312703589245	1.21109264050875e-06	black
2.09412276490569	1.21322995875903e-06	black
1.12927272504295	1.21331394512602e-06	black
1.29763132135204	1.21520165278611e-06	black
1.84874525146179	1.21742458464741e-06	red
-1.74224190317313	1.22079025321992e-06	black
1.24826545951719	1.22211774311955e-06	black
1.23881975740308	1.22620912328177e-06	black
1.40080235995873	1.22812917826692e-06	red
1.45531703983945	1.23000984449883e-06	black
1.09070574905722	1.23687485093861e-06	black
1.41739395153634	1.24530724243707e-06	red
1.51252436909682	1.24704080516738e-06	black
1.40918391193315	1.24908530922481e-06	black
1.87562776683537	1.24961056333348e-06	black
1.36094117839172	1.25369306814986e-06	red
1.27086217185676	1.25476684753025e-06	red
1.06735504805184	1.25936257398608e-06	black
0.843409807735488	1.26386610249344e-06	black
1.64057481525793	1.26622872202802e-06	red
2.02564183363284	1.26680965602784e-06	black
2.08757392417817	1.26683425672949e-06	red
1.4008694733514	1.2674233749802e-06	black
1.37225416960483	1.26756118762498e-06	black
1.43183013413594	1.26847891360232e-06	black
1.86576482714221	1.27343058701825e-06	black
1.4140413859419	1.27454143143859e-06	black
1.32417391641588	1.27760370348474e-06	black
1.25466239174081	1.28122373511399e-06	black
1.37387365285192	1.28209849378866e-06	black
1.81071128719954	1.28301413160766e-06	black
1.52200600305026	1.28357315363724e-06	black
1.07693178300409	1.28564187175258e-06	black
1.11421162103426	1.28855817198184e-06	black
1.37879702312629	1.2889581718236e-06	black
1.65643603678968	1.29045187856989e-06	black
1.19251500770655	1.29740396801114e-06	black
0.889320641616511	1.29965850459824e-06	black
1.46115593481235	1.30283195726564e-06	black
1.51489352271272	1.30353139291253e-06	black
1.25225937903361	1.30548642581775e-06	black
1.64626276495918	1.30828142970793e-06	red
2.14727395975609	1.31456893837714e-06	black
1.04231306683731	1.31542463454925e-06	black
1.92429464097852	1.3219607348286e-06	black
1.2922668855059	1.3256405326565e-06	black
1.14148237418517	1.32738587630812e-06	black
1.38256289239576	1.32919740745227e-06	black
1.60495224942618	1.33414496814775e-06	black
1.59192150853151	1.33782159583654e-06	red
1.28471252477662	1.33824174910625e-06	black
1.58920364729786	1.34073149667361e-06	black
1.33058863233607	1.34218766271588e-06	black
0.855114869279241	1.3429704683359e-06	black
1.46053256605321	1.34370674838025e-06	red
1.54847693943928	1.34969411668832e-06	black
1.32986520370252	1.35078738642058e-06	black
0.853258536576395	1.35283527616265e-06	black
1.1871855720267	1.3529593621209e-06	black
1.45939113181113	1.35296359415255e-06	red
1.60078899433961	1.35507394445749e-06	black
1.37484380350626	1.35697314640508e-06	black
1.64345501999626	1.35703017423818e-06	black
1.44558596918105	1.36096145574837e-06	black
1.156867700117	1.36148975933808e-06	black
1.28086264827258	1.36545297173196e-06	black
1.8637405317029	1.36586145553109e-06	black
1.36354891965381	1.36779913755645e-06	black
1.85823562843388	1.36818066662805e-06	black
1.0267986064838	1.37013405301226e-06	black
2.12129136309201	1.37420477088219e-06	black
1.27508685887585	1.38020751440504e-06	black
1.01551462520264	1.38316045255375e-06	black
1.21398511209749	1.38734593508156e-06	black
2.27824361745501	1.38790659244872e-06	black
1.0456710013447	1.38859020464429e-06	red
1.93170460707444	1.39046185745295e-06	black
1.28156169986925	1.39396199230966e-06	red
1.27074659818681	1.39441275945593e-06	black
2.64856001335261	1.39660584162403e-06	black
1.41857619972801	1.39776294737321e-06	black
1.57292182203089	1.39915682005438e-06	black
1.40016695172161	1.4059324171656e-06	black
2.02790039585213	1.41335291905483e-06	red
1.14565235667648	1.41470640930736e-06	black
1.51546157828061	1.42755714086773e-06	red
1.54730758654995	1.43331680174919e-06	black
1.20650846610959	1.43466274010595e-06	black
1.12484499273792	1.43929722067298e-06	black
1.52716232147062	1.4401519179788e-06	red
2.00728466449024	1.44521985125893e-06	black
1.78341815292481	1.44688808254284e-06	black
1.02425517988498	1.44832421700775e-06	black
1.60012017348249	1.45335455381895e-06	red
1.33722873600373	1.45501902908591e-06	red
1.46192661144986	1.45988714937828e-06	black
1.68355532057846	1.46084695264215e-06	black
1.83050686835346	1.46139284443518e-06	black
1.67691848355034	1.46146548948046e-06	black
1.15427403552738	1.46327095543205e-06	black
1.24624848936781	1.46447279488164e-06	black
2.16653299886016	1.46640105943786e-06	red
1.35938724573114	1.47609142200487e-06	black
0.966569505305137	1.48190226910289e-06	red
0.959122292851962	1.48533730316031e-06	black
1.21464380464819	1.48728760216983e-06	black
0.828883342396878	1.48978132560061e-06	black
0.881935884575761	1.49529585331995e-06	red
1.26646126612084	1.49606905651764e-06	black
1.14039518333446	1.49936271216166e-06	black
1.19030637379334	1.50323989190273e-06	black
0.916650050933104	1.50458459853082e-06	red
1.36202703207635	1.506775596525e-06	black
1.4985982793097	1.50747789242601e-06	black
1.79204614890263	1.51076309513056e-06	black
1.91802053907909	1.51427084843877e-06	black
1.30474405785565	1.52193943911889e-06	black
1.26821251140772	1.52586159263938e-06	black
0.885281910254648	1.52791136902179e-06	black
1.21974614586568	1.53050438893685e-06	red
1.01809901530843	1.53670025868828e-06	black
1.72974398723646	1.53848943284097e-06	black
1.07069456738769	1.54100170761938e-06	black
1.24840304029236	1.5486782572386e-06	black
1.69953789626505	1.55983438319072e-06	black
1.13781597470603	1.55994219358847e-06	red
1.57079156820419	1.56002026761997e-06	black
1.62019968695313	1.56053994842515e-06	black
0.865041246853489	1.56150826859711e-06	black
2.04591293531481	1.56357363359534e-06	black
1.43575696810304	1.56794658074075e-06	black
1.07900635248095	1.57103946637381e-06	black
1.6861618081145	1.57412731016343e-06	black
1.29274362372966	1.57559201224387e-06	black
1.54484687046407	1.57740134749333e-06	black
1.83171339058097	1.57903810181224e-06	red
1.14544958483801	1.57956705637795e-06	black
1.08798016654116	1.58584007131857e-06	black
1.61015503941436	1.58775595749073e-06	black
1.91959824125957	1.58979784727156e-06	black
1.58784372518414	1.59525704618748e-06	black
1.79664664975202	1.59852020457114e-06	black
1.23969691845008	1.59920295037359e-06	black
0.996157397866519	1.60318111157936e-06	black
1.38414834833749	1.60575655080742e-06	black
1.45683289873417	1.60588980281985e-06	red
1.12173139747335	1.6077988572457e-06	black
1.44635014431824	1.61077306340857e-06	red
1.41274253890097	1.61078269697959e-06	black
1.01137807280349	1.61111197303669e-06	black
1.0152964654399	1.61592092004261e-06	black
1.12389133688879	1.62043049791391e-06	black
1.74111128838174	1.62717074866437e-06	black
0.906058831114103	1.62993263404623e-06	black
0.983138134113245	1.63585501919608e-06	black
1.31464773423398	1.6372191718714e-06	red
1.0564273973812	1.64025263845373e-06	red
0.914696700741534	1.64565974609412e-06	black
1.10933350291339	1.65031396806713e-06	black
1.29002471192859	1.65221432016442e-06	red
1.32100394581198	1.65303711476507e-06	black
1.11286366004132	1.65479503410804e-06	black
1.22471604615014	1.65989917093279e-06	black
1.08293173211079	1.66002711800974e-06	red
1.71024940671893	1.66229839313515e-06	red
1.28084480173862	1.6628216722617e-06	black
1.73339335719656	1.67036167958183e-06	black
0.858541427908464	1.67360623507084e-06	red
1.62156908960329	1.67739794223199e-06	black
0.889286219603102	1.67895511998051e-06	black
1.10969419389437	1.6798826816931e-06	black
1.47402958830237	1.6847641958366e-06	black
1.97325187384862	1.68540946401194e-06	black
1.37663112702939	1.68718855593665e-06	black
0.891151521887312	1.69187036078278e-06	red
1.5597154398232	1.69923435920468e-06	black
1.00297138268228	1.69985495715287e-06	red
1.74751532474256	1.70134861363914e-06	black
1.20954418928182	1.70290911205918e-06	black
1.583330498734	1.70603817372269e-06	black
0.815473729958688	1.70610999336431e-06	black
1.53500082990183	1.71074796684227e-06	black
0.904320741899279	1.72103922307883e-06	black
1.57689547906124	1.72359586153886e-06	black
1.36730739665315	1.72755798938366e-06	black
0.936981993056279	1.74452096927154e-06	black
1.38615576762684	1.74695710919014e-06	black
1.09015194293124	1.74982463307107e-06	black
1.41769766774106	1.75102164373749e-06	black
1.33135755812947	1.75367816235966e-06	red
1.15309986378765	1.7537971131848e-06	black
2.3089154793891	1.75648460332009e-06	red
2.02057629762189	1.75703010115068e-06	black
1.65867019372901	1.75800301837313e-06	black
1.23823358932934	1.76181571123814e-06	black
1.14969589102028	1.76420408516605e-06	black
1.30845804867029	1.76437192851839e-06	black
1.44617633872202	1.76586957735543e-06	black
1.54809697613112	1.76771660975873e-06	black
1.81082365472956	1.77289451685657e-06	red
1.58419302670646	1.77913362709813e-06	black
1.26406733978634	1.78455476153963e-06	black
1.14792947987812	1.78771377002884e-06	black
1.56143297763068	1.78902996233646e-06	black
1.30030979694521	1.79405883170825e-06	black
0.852951438551229	1.79580953938479e-06	black
1.4246146017293	1.79748702480544e-06	red
2.11630806546839	1.79857561769734e-06	black
1.38391816872598	1.79857665771294e-06	black
1.62631368658199	1.79906323003792e-06	black
0.94860299316039	1.79918133263366e-06	black
1.19354484722113	1.80222523094544e-06	black
-1.64195600622847	1.80695553864172e-06	black
1.21528129569303	1.80985265792179e-06	black
1.07078611857749	1.8106786449995e-06	black
0.856000299122337	1.83686438482284e-06	black
1.25434844396517	1.8382123310367e-06	black
0.956971831283158	1.84401770466771e-06	red
1.62024165169575	1.8459539055679e-06	black
1.5873907242921	1.8484654715851e-06	black
0.985534935552857	1.85544497842395e-06	black
1.32482103130647	1.86346089714688e-06	black
1.63888070290948	1.86945798078409e-06	black
1.33590733590633	1.87530140166463e-06	black
1.28605003575951	1.87958337363568e-06	black
1.06939773567623	1.88340928448149e-06	black
1.39915079992309	1.88826528408131e-06	black
2.19946562657931	1.89669843332172e-06	black
1.65537725429459	1.89828768665525e-06	black
1.11234696153233	1.90028913457361e-06	red
2.26177985660219	1.90048021620698e-06	black
1.27058727986228	1.90065873721826e-06	black
1.83766968840159	1.90463019062628e-06	red
1.36634242849037	1.90513983335739e-06	black
1.04588318758608	1.90589884380464e-06	red
1.64640779920236	1.90913579757475e-06	black
1.29992011308576	1.91224013081147e-06	black
1.91403948344076	1.91284230941703e-06	red
1.43753750348476	1.91563118897444e-06	black
1.3880399036177	1.92369798981986e-06	black
0.842847255969932	1.92429194980529e-06	black
1.59761561763734	1.92919013914249e-06	black
1.43952779215135	1.93431801461198e-06	black
1.43163056331985	1.93942465318804e-06	black
1.90846767738512	1.94308002583115e-06	black
1.05550086674555	1.95170030971601e-06	black
1.85643328039729	1.96798846299797e-06	black
0.99204947214038	1.96925605468123e-06	black
1.50359742692512	1.96929944242442e-06	black
1.15175228106634	1.96952780046961e-06	black
1.27521159672838	1.97168084720292e-06	red
1.20402254564506	1.97391469476768e-06	black
1.26439008414603	1.97556022401507e-06	black
1.68288642872306	1.98039356574737e-06	black
1.42851514449568	1.98088207721423e-06	black
1.41484265789331	1.98187617800618e-06	black
1.25600833839101	1.9840054451009e-06	black
1.19015679911721	1.98650192738719e-06	red
1.79671599155658	1.9891264203963e-06	black
1.55802603820742	1.99459372273384e-06	red
1.30629578629881	1.99948460939117e-06	red
1.03229856945953	2.00564805902825e-06	black
1.40523065435765	2.00952226203301e-06	black
1.51177547731038	2.01023964679361e-06	black
1.84024932127744	2.02185029159842e-06	black
1.27206600740097	2.02564070496263e-06	black
1.18111070676935	2.03341637866055e-06	black
1.04364601224899	2.0350114737259e-06	black
0.720365257272459	2.03600668757885e-06	black
1.58089322480638	2.03835843380065e-06	black
0.791608057705344	2.04000780725347e-06	black
1.41718620961259	2.04777076925316e-06	black
1.84316241239734	2.05131511662849e-06	black
1.73565706370775	2.05998708004422e-06	red
2.12409666998684	2.06407272805364e-06	black
1.46787333177282	2.07358035337177e-06	black
1.29134572016175	2.07479994858894e-06	black
1.63545624152076	2.0803016455718e-06	black
1.12998765645074	2.0811481491312e-06	black
1.38430629618682	2.08115860847734e-06	black
1.38580687012112	2.08179158636697e-06	black
0.903243188322779	2.0858392387518e-06	black
1.01481768582535	2.08647237095766e-06	black
1.16702067187593	2.09337415505577e-06	black
2.24079362455075	2.09911731068981e-06	black
1.10594702502852	2.10055161302457e-06	black
1.66216323378024	2.10346158307444e-06	black
0.983516595542372	2.10512559736867e-06	black
2.02676297673216	2.11286374299147e-06	black
1.23523540189641	2.11437515797396e-06	black
1.37456979354669	2.11811761160576e-06	black
1.24671700812403	2.11959868066465e-06	black
1.25918892532577	2.12684984301839e-06	black
1.07436332797977	2.12893323523735e-06	black
1.05421796988779	2.1435498954796e-06	black
1.58283918554729	2.14605927113986e-06	black
1.11504289824801	2.14861928346243e-06	black
1.33659023100827	2.1541354117525e-06	red
1.14002230355208	2.16250857344343e-06	black
1.36161646605661	2.16409456645057e-06	black
1.30153693730547	2.16670245771292e-06	red
1.38496606544077	2.16922653308581e-06	black
1.30417960214319	2.17196639811805e-06	black
1.22023681055759	2.17455027720777e-06	black
1.15397890101545	2.1746389562115e-06	black
1.27285822639441	2.1749123853731e-06	black
1.47770936708268	2.1861225703446e-06	black
1.40368972063379	2.18699956660423e-06	black
1.14833386938855	2.18712736089254e-06	black
1.20930730813124	2.18807375250123e-06	black
1.56230695041483	2.19473581471252e-06	black
0.972174740364701	2.19609338541889e-06	black
1.55576439105375	2.20804645046877e-06	red
1.08768145270119	2.21570661819762e-06	black
1.20059928989841	2.22096610969026e-06	black
1.65761395545637	2.22426225278279e-06	black
1.8091825805597	2.22694039801303e-06	black
1.38402133361714	2.23310523142073e-06	black
1.24623150769281	2.23646388730647e-06	black
1.63867044381461	2.23911315928017e-06	red
1.14852649836711	2.24887018264291e-06	black
0.848401820640122	2.25594800983525e-06	black
1.1337378619627	2.25999379791962e-06	black
1.50352010269654	2.26224445308727e-06	black
1.5067552792721	2.26264876027531e-06	black
0.798695741819593	2.26723119089564e-06	black
1.92399060301956	2.27317569120549e-06	black
1.85071951866537	2.2744412839716e-06	red
1.08178763663995	2.27547707232346e-06	black
1.56547950139762	2.27613253158364e-06	black
1.70590969590792	2.27691549526802e-06	black
0.995996666072837	2.27878670071492e-06	black
0.938798960272229	2.28078367407569e-06	black
2.00175177604893	2.29251019995786e-06	black
1.00854252077258	2.29341096072815e-06	black
1.40002879666117	2.29378481526716e-06	black
1.06070132173199	2.29531015925537e-06	black
-1.22363920611129	2.29696162367451e-06	black
1.38893120159079	2.29754043567801e-06	black
1.07361396218974	2.29929009530992e-06	black
1.04941549143832	2.30049014602603e-06	black
1.90275541523724	2.30708279697911e-06	black
2.1911629236768	2.31109295811259e-06	black
1.10750461959153	2.33143240918437e-06	black
1.87261078849591	2.33339021402232e-06	black
0.908217129051078	2.34026027966972e-06	black
1.13297837418875	2.34177148857597e-06	black
1.13206060298318	2.3437350857486e-06	black
0.842943406076889	2.34385522677856e-06	black
1.01460593264797	2.3447539251759e-06	black
1.06885475248464	2.35360087208642e-06	red
1.09307948302598	2.35859747786086e-06	red
1.12494380914345	2.36458544375254e-06	black
0.796433459954399	2.37666436450948e-06	black
1.30542305283236	2.37672383172895e-06	black
-1.03037202763337	2.3778366716794e-06	black
1.71394904581599	2.38454724848451e-06	black
0.926488457203975	2.38457645772103e-06	black
0.818901740481732	2.39090261629115e-06	black
1.30878106661592	2.39719993271638e-06	black
1.15832912180328	2.39958810150993e-06	black
1.71896122955861	2.40266570342615e-06	black
1.2916928899368	2.40460631238085e-06	black
1.23106392019074	2.41133817877427e-06	black
1.32144523964152	2.41452845728684e-06	black
1.20808084570316	2.41464286946879e-06	black
1.15879319542515	2.42007663382593e-06	black
0.89597990059205	2.42010242386641e-06	black
1.36385112994399	2.42166549450582e-06	black
1.31383023012319	2.42569571147212e-06	black
1.36713273645532	2.43029993729366e-06	red
1.0702489496642	2.43142899451535e-06	black
1.13361756855218	2.4317691588929e-06	black
1.81112788041159	2.43559470805549e-06	black
2.51147538604843	2.4546298905825e-06	black
0.962187380579255	2.45542515582709e-06	black
1.65977450848794	2.45648617704734e-06	red
1.94691705036682	2.46277137648037e-06	black
1.09143186391778	2.47404793371219e-06	red
1.55359712550136	2.48245784695664e-06	black
1.51705850044078	2.48522954124201e-06	black
1.39311282961997	2.48775595972791e-06	black
0.997684410531198	2.48950329909532e-06	black
1.46790562734808	2.49349220789046e-06	black
1.55460655254289	2.50428081691155e-06	black
1.31484231907578	2.50749867812013e-06	black
1.21095928537236	2.51327468490001e-06	red
1.325095710143	2.51720325187075e-06	black
1.43401657765409	2.52217972522686e-06	black
1.25457542967046	2.52847495546972e-06	black
1.43700996752387	2.52924199581854e-06	black
1.51358809489824	2.54340278985714e-06	black
1.1926588360885	2.5459185512647e-06	black
1.29804354775294	2.55273320425757e-06	black
1.19130751929489	2.55480418076683e-06	black
1.72596722528731	2.55953240341489e-06	black
1.38145623994483	2.55971641201248e-06	black
1.11796616112249	2.56067160495208e-06	black
1.70294395677222	2.56161097428345e-06	black
1.31712867628424	2.56522403771961e-06	black
1.43883073462736	2.5694946457424e-06	black
1.65821934874737	2.57482723836525e-06	black
1.11694212279397	2.57923437861447e-06	black
1.60227179477512	2.58697076818024e-06	red
1.81439245312684	2.59063399556046e-06	black
1.38991150524035	2.59152972617077e-06	black
1.37950044409586	2.59284332226546e-06	black
1.88252138954448	2.59844258407024e-06	black
0.75476998860106	2.59945408619388e-06	red
1.36547015211829	2.60048318647421e-06	black
1.04292186419375	2.60506822236533e-06	red
1.08081329915262	2.60667338319564e-06	black
2.13509856954528	2.61055247161453e-06	red
1.29938158962159	2.6137891172977e-06	black
1.20556665884868	2.61490250777789e-06	black
1.48319702249909	2.61595184989489e-06	black
1.04733039331543	2.61705540712538e-06	black
1.50517666855261	2.62263084178849e-06	red
1.00435594685042	2.62523171702217e-06	black
2.35874486615143	2.63702385066319e-06	black
1.22174963607503	2.64572392712502e-06	black
0.978616620598039	2.64752635892481e-06	black
0.890919981829935	2.64764810655606e-06	black
1.05301515158873	2.65743275081639e-06	red
1.32125514977722	2.65795735847399e-06	black
1.01079625631493	2.67281512700309e-06	black
1.09521802441865	2.67707758903576e-06	black
1.6009109138514	2.67729533822451e-06	black
1.09221357676791	2.67818791954748e-06	black
-1.3236053074522	2.68722017240104e-06	black
1.04846719851941	2.69363602181285e-06	black
1.61762574764468	2.69445623867205e-06	black
1.24505651439905	2.69535461049958e-06	red
1.28128903373676	2.69758983522736e-06	black
2.14803350532376	2.70743908462601e-06	black
1.11187133977004	2.70995036855033e-06	black
0.768063266600407	2.71952127637019e-06	black
1.06733305194659	2.72399857243768e-06	black
1.21329020241803	2.72613082940457e-06	black
1.49804069447351	2.73208449903752e-06	black
1.06968280815082	2.73222086964958e-06	red
-1.43354677771947	2.73434439234432e-06	black
0.949874528785329	2.73474730992135e-06	black
1.05838799877575	2.73937504181781e-06	black
1.20695911804792	2.74115309309659e-06	black
1.42458769937546	2.7477255795231e-06	black
1.63289797734935	2.75423315993198e-06	black
0.981927325367769	2.76078907895175e-06	black
1.0608375409258	2.76247391467473e-06	black
1.04109955582175	2.7671126217589e-06	black
1.10348796940555	2.77010921566144e-06	black
1.21315154810229	2.77367280013852e-06	black
0.982169350790314	2.77517408562789e-06	black
1.75624541658083	2.77909597206097e-06	black
1.30205362216289	2.782817471699e-06	red
1.45905483929806	2.78634754644201e-06	black
1.18301740177641	2.7908261401943e-06	black
1.13393529285271	2.79441777415367e-06	black
1.60352166441731	2.80405979804463e-06	black
1.71797472820722	2.81004485109396e-06	black
1.82321088049557	2.81162479676243e-06	black
1.02114222619394	2.81299709808623e-06	black
1.11503194647118	2.81498946284521e-06	black
1.20465784319674	2.81615649694023e-06	black
2.07733579613521	2.81734255668109e-06	black
1.61843266958291	2.82338383741761e-06	black
1.97935024356607	2.83651388046632e-06	black
0.964625903823475	2.84327223204772e-06	red
2.06290404331237	2.84751903260818e-06	red
1.53967352054654	2.84980387202464e-06	black
1.04313117964487	2.85406085550663e-06	black
1.20491222747454	2.85483946839583e-06	black
1.24547461789963	2.85528214599007e-06	black
1.46792914530952	2.86559245296511e-06	red
1.35009709274413	2.87305580067459e-06	red
1.48439458795044	2.87437780217315e-06	black
2.10542373940584	2.87863989408969e-06	black
1.15539993107447	2.88175268601827e-06	black
1.42633840909074	2.88618401703651e-06	black
1.47998163954065	2.8894861492935e-06	black
2.08015363488232	2.89091973236527e-06	black
1.32125263655916	2.89398883895047e-06	black
2.04870106359253	2.90160036406249e-06	black
1.87664619615162	2.91964799460073e-06	red
1.47668921272852	2.92893824373699e-06	black
1.6752683531614	2.9359277996241e-06	black
1.37692027474367	2.95652913445268e-06	red
1.58762093427193	2.97474486565532e-06	black
2.07373457595232	2.97884192113084e-06	red
1.17782442002378	2.98417040105918e-06	black
1.18375138153968	2.98450858312053e-06	black
1.47678882784832	2.99194901886815e-06	red
1.7484572304242	2.99390309308768e-06	black
1.27067812662314	2.99527413297712e-06	black
0.995395514696531	2.99590845580057e-06	black
1.40901581263124	2.99647332219043e-06	black
1.47155082986208	3.00683955655196e-06	black
1.35594764779089	3.01015255062963e-06	red
1.27318554232127	3.0121487675607e-06	black
-1.35508726223204	3.02827203271352e-06	black
1.31132262059043	3.03037590944993e-06	black
1.93042478932623	3.03980235592651e-06	black
0.982270716018561	3.04379405130931e-06	black
0.994033409078996	3.04708556786279e-06	black
1.17451278574864	3.04751836589117e-06	black
1.22103031990916	3.05454318862337e-06	black
1.59335837265889	3.06658994089365e-06	black
1.30262512354589	3.06829460911716e-06	black
1.87913629990665	3.07192536122534e-06	black
1.55419190620607	3.07510547462919e-06	red
1.38740956797315	3.09262420763663e-06	black
1.74468693580313	3.09847119510767e-06	black
1.53570200321078	3.10030666238497e-06	black
0.765973912137983	3.10158163784656e-06	red
0.9094424576855	3.10389878676829e-06	black
1.09429364624924	3.10424631023552e-06	black
1.96184595938069	3.10470766327915e-06	black
1.38112085333017	3.11276755060815e-06	black
1.36296628261951	3.1159247724173e-06	black
1.04493381124267	3.11907404930125e-06	black
1.50653802546859	3.12003172086138e-06	black
1.22512778133849	3.12718664262344e-06	black
1.55909608281851	3.1345768062542e-06	black
1.10018346554261	3.14020190580965e-06	black
1.3742631169093	3.1440345737108e-06	black
1.13718944461626	3.16658592954236e-06	black
1.8344773389189	3.16759389132142e-06	black
1.40342515532311	3.16771491096667e-06	black
1.22057434936178	3.17263425458633e-06	black
0.840135681242549	3.17525473070002e-06	black
1.7782459477395	3.18821833095399e-06	black
0.979968638429959	3.18953657479739e-06	black
1.98364699516048	3.1914697506815e-06	red
1.10784583941156	3.20561952095229e-06	black
1.00814893678224	3.20641577239517e-06	black
1.32346716255952	3.20960026224242e-06	black
1.00297909581986	3.2102830422194e-06	black
1.08807588421272	3.21230994532814e-06	red
1.45166173104483	3.22374430852205e-06	black
0.955234587473455	3.2384417503199e-06	black
0.946200870443439	3.24708527059902e-06	black
1.10188659433009	3.24728619143663e-06	black
1.06622376033354	3.24924616269069e-06	red
1.2842046258519	3.25223611973549e-06	black
1.23642185530101	3.26221872017837e-06	black
1.10481977770913	3.27380253486038e-06	black
1.16873700954917	3.27545774530206e-06	black
1.72525332747414	3.276328864138e-06	black
1.79317416083267	3.27824759036282e-06	black
1.74562024990526	3.28517283082259e-06	black
1.19300269039376	3.28569625973e-06	black
1.48984369940444	3.2858315114059e-06	black
1.11799386876251	3.28767784888079e-06	red
1.26811636380931	3.29453923897892e-06	black
1.21374127945409	3.29706704007108e-06	black
1.23665730965472	3.30228663100987e-06	black
-1.55831543760007	3.30521841008869e-06	black
1.00517364307108	3.30602192311487e-06	black
1.95945996585827	3.32144542089158e-06	black
1.07710232100099	3.32675397422406e-06	black
1.50336361450475	3.32972641280472e-06	black
1.09935720745662	3.33208402131665e-06	black
1.48253191408643	3.3335035973e-06	black
1.4740378765701	3.33540425244572e-06	black
1.38321781841898	3.33668370918248e-06	black
1.1615032745909	3.3450254347795e-06	black
1.03710073714863	3.34637836037404e-06	black
1.31246897951461	3.35438810517514e-06	red
1.19186205379572	3.35800233402993e-06	black
1.26632546956918	3.3589176153084e-06	black
1.36984119868906	3.3657576345893e-06	black
1.1970205985975	3.3678930779503e-06	black
1.22657674941614	3.36850280740112e-06	black
1.89527307008553	3.38279999437351e-06	black
1.04421651977365	3.39004833784781e-06	black
1.66720091983417	3.3902968218414e-06	black
1.39041960811448	3.39072114803376e-06	black
1.12274548040601	3.39079462120071e-06	black
1.22957789533457	3.39241743672122e-06	red
1.24249670755605	3.39735668473571e-06	black
1.51229859498435	3.40164399158125e-06	black
1.0193994048226	3.40794999477618e-06	red
1.06168380352052	3.41678940457662e-06	red
1.88719542222627	3.42065611231856e-06	black
1.33706125768733	3.42229970041179e-06	black
1.32703705181773	3.43677230491235e-06	black
1.41064300021224	3.44488532277374e-06	black
2.93874727082418	3.44840545421365e-06	black
1.21371474771498	3.44926760486055e-06	black
1.25396311819861	3.45261469093291e-06	black
1.00161295220724	3.45435879888999e-06	black
1.11812388120216	3.45485303894862e-06	black
1.3999580310263	3.45655695812018e-06	black
1.4169066219058	3.45697489498762e-06	black
1.2600319498076	3.45840504989564e-06	black
1.17115139930682	3.45978942014557e-06	red
1.53657476626305	3.46662325756844e-06	red
1.17198077797653	3.46795377969522e-06	black
-1.12413140396535	3.46866373888982e-06	black
1.65030147818584	3.46991617205762e-06	black
0.920809726935451	3.47356166066717e-06	black
0.91560229365569	3.48397806436702e-06	black
1.69187795468587	3.48410074335324e-06	black
0.928802913966374	3.48793319904598e-06	black
1.33749440898068	3.49362700574529e-06	black
1.71623322417504	3.50643376261039e-06	black
1.09576043770471	3.51513918969606e-06	black
1.42463588524929	3.5187923423425e-06	black
1.28860064808169	3.51895422577145e-06	red
1.75804598720026	3.52140136491797e-06	black
1.72072013189109	3.52463414082368e-06	black
1.22879221467001	3.52550676417202e-06	black
1.29981724474169	3.52826535312276e-06	black
1.0399117403627	3.53074407488813e-06	black
0.79639588543904	3.53375841816856e-06	black
1.06024224746426	3.53399241227576e-06	black
1.55594849137958	3.53640250917028e-06	red
1.3165251010471	3.53904014613064e-06	black
0.856137190218014	3.54928643144883e-06	black
1.82490375074833	3.56007074210839e-06	black
1.81182044678284	3.5616277779142e-06	black
1.04407843280842	3.56556930623641e-06	black
1.04824700050308	3.58251752744734e-06	black
1.02210367590478	3.59132731260475e-06	black
1.13558952598187	3.60129779991707e-06	black
0.982168292684952	3.60270104784859e-06	black
1.61847274646986	3.60950530066642e-06	black
0.981556823478088	3.61217050603963e-06	red
1.03116336238817	3.61402163127827e-06	black
1.37900892612434	3.62431766608881e-06	black
1.00201436782314	3.62445741311832e-06	red
1.93772472364935	3.6293086185207e-06	black
1.77190438298053	3.64454698539461e-06	black
0.972205498366783	3.64554471167183e-06	black
1.67033041689429	3.64586435716893e-06	black
0.984938027244916	3.64662383767614e-06	red
1.42548359763354	3.65674650314137e-06	red
1.5427422343088	3.66378263003477e-06	black
1.35677614948242	3.6723659007953e-06	black
0.984082490100068	3.67395240607696e-06	black
1.80934803897075	3.68071643491207e-06	black
1.46800256575967	3.68073405167401e-06	black
1.35344694057811	3.68113831093547e-06	black
0.80485803686648	3.68775179869494e-06	black
1.1815650361102	3.69586510128715e-06	black
1.03880857563709	3.6965112281542e-06	black
1.16076567664361	3.69769694116033e-06	red
0.837471126725231	3.70151336361517e-06	black
1.36524830854221	3.71875199834031e-06	black
1.17297503894761	3.720076355618e-06	black
0.914972406304577	3.72081073369211e-06	red
1.09100951750641	3.7223401128536e-06	black
1.27166091558814	3.7304581221898e-06	red
1.2872392888484	3.74961823756196e-06	red
1.21778468134398	3.76677450161201e-06	black
1.37751825163445	3.76839613850979e-06	black
1.6046683071776	3.77626262392902e-06	black
0.852590050239063	3.78764057928005e-06	black
1.014333563239	3.79183089464176e-06	black
1.46577796134883	3.79701863934758e-06	black
1.21061214122375	3.79731300127039e-06	black
1.17878598443895	3.81558563846356e-06	black
0.985670286616632	3.82347327838549e-06	black
1.29886687965549	3.8254985960178e-06	red
0.999946576391696	3.82608525949956e-06	black
1.18283251331506	3.82942196603453e-06	red
1.41097111953188	3.84718756679827e-06	black
1.52195637165059	3.85465089510751e-06	black
1.64171661729819	3.86020271724729e-06	black
2.06876393555794	3.8794217682098e-06	black
1.51273729493502	3.88001572617278e-06	red
0.714861807263568	3.88320290841401e-06	red
1.07634327681909	3.89358263659135e-06	black
1.45382068597761	3.89966415706188e-06	black
1.59671560175016	3.90480522138724e-06	black
2.21073267900957	3.90619414487574e-06	black
1.04524715558769	3.91431675849438e-06	black
1.25034763183438	3.91665995099815e-06	black
1.56033131616122	3.92133770044939e-06	black
1.78110045595503	3.93040836755803e-06	black
1.2655490700494	3.93216523605522e-06	black
1.09642531712041	3.9423959850203e-06	black
1.72016874739964	3.94786467496785e-06	black
1.10842348085377	3.94926692713059e-06	black
1.38061224208587	3.96318394090093e-06	black
1.40044107096316	3.96851243826968e-06	black
1.32480229812304	3.97925501894412e-06	black
1.50247272865168	3.9800048419968e-06	black
1.32167811620609	3.98379685130829e-06	black
1.22800901349242	4.01203293402759e-06	red
1.48783188012321	4.0132813589584e-06	black
1.27819386293024	4.01649757548003e-06	black
1.10827442397713	4.02602056538792e-06	black
1.55918387655591	4.03107365498304e-06	red
1.2738700920911	4.03171598534079e-06	black
1.68464179621171	4.03521091251534e-06	red
1.2582844570212	4.03839161063104e-06	black
1.40576542957231	4.03842834802621e-06	black
0.81672852204677	4.03946403778091e-06	black
1.25725639227199	4.04138673874952e-06	black
1.35330229768835	4.04295490931102e-06	black
1.21822896392491	4.04366549701241e-06	black
1.20760111704384	4.04609268185503e-06	red
1.2249234197579	4.05839780079593e-06	black
1.26891865605045	4.06125572423866e-06	black
1.1145632987735	4.06842083118468e-06	black
0.912369959462479	4.07347897959292e-06	black
1.29387903132789	4.07477695696953e-06	black
1.37102454839334	4.07786580646845e-06	black
1.22627847975666	4.07860331121137e-06	black
1.31130209038222	4.07987143285249e-06	black
1.3290151768124	4.10083237362418e-06	black
0.929321819128811	4.12534367548195e-06	black
1.06864353738659	4.12891981508128e-06	black
1.37505016828257	4.1403082017135e-06	black
1.18121121760764	4.14119286737799e-06	black
0.950124240667314	4.15241628262724e-06	black
1.88089503472583	4.15518926738238e-06	black
1.48393120078122	4.15552067547068e-06	black
1.39212489191589	4.15714074347192e-06	black
1.82854734227797	4.15736609103277e-06	black
2.28823809570975	4.16723447086305e-06	black
1.17095050184169	4.17393673440663e-06	black
1.16958342187934	4.18052628958766e-06	black
1.37757441870754	4.18134455087829e-06	black
1.37812979511528	4.19780678389645e-06	black
1.12722139982632	4.20120800311712e-06	black
1.56946232155209	4.20864073935372e-06	black
1.07354344659159	4.20884392101363e-06	black
0.914358802228993	4.21457160413005e-06	black
0.87062623628541	4.21815070934265e-06	black
1.5180046909807	4.22505143239126e-06	black
1.19227699348864	4.22625349073177e-06	black
1.26117471508004	4.23038894775056e-06	black
0.761914496373847	4.23505644130823e-06	black
1.98741348769267	4.23546489353025e-06	black
1.35819300825686	4.23984354825692e-06	black
1.28801669571281	4.24338737831716e-06	black
2.21522182513374	4.25163714166677e-06	red
1.10787784381603	4.25612396341574e-06	black
0.935912799309417	4.25761773632626e-06	red
1.00221211377568	4.25960065935201e-06	black
1.53437505543252	4.26007680663234e-06	black
1.33959256030433	4.26032894004274e-06	black
0.952068436599471	4.27387246460499e-06	black
1.15557906371389	4.27774221266306e-06	black
1.40664839702505	4.27888258899995e-06	black
1.14102119498717	4.28357004690374e-06	black
1.23466139245901	4.29235695928235e-06	black
1.35685543896134	4.29642577520608e-06	black
1.3186544701008	4.29677296263483e-06	black
1.79888299827926	4.30714569811153e-06	black
1.05295704218382	4.31084783161843e-06	black
0.955367583917811	4.31420750451267e-06	red
0.921237006607818	4.31710904129635e-06	black
1.34549665606428	4.32394658323367e-06	black
1.42142860591877	4.32801252580195e-06	black
1.20069519823901	4.33565774775584e-06	black
-1.46621726331034	4.3415857779904e-06	black
1.29876696325183	4.35093100739014e-06	black
1.29251507916062	4.35234423637803e-06	black
1.11106017930778	4.35485914932698e-06	black
1.00363008038253	4.35881685540892e-06	black
1.91921887191245	4.36027302219745e-06	black
1.76951798988857	4.36239849867736e-06	black
1.28424807314014	4.36519078957506e-06	black
1.09671566032317	4.3701635963889e-06	black
1.0597449289555	4.37360168871194e-06	red
1.85210529406192	4.38280529816523e-06	black
1.39714797469695	4.3841599798048e-06	black
0.886333247108984	4.38628392322429e-06	black
1.36117194445703	4.39157167770664e-06	black
1.45584986236095	4.39466826633627e-06	black
1.54574791104467	4.40009082732708e-06	black
1.23406735303872	4.40290879900604e-06	black
1.70982801773911	4.40315577694314e-06	black
1.44332116868584	4.42530157710016e-06	red
1.13689480282596	4.43305729236103e-06	red
1.75627249888249	4.43896658628129e-06	black
1.27320044344461	4.44002705264327e-06	black
1.12530254266235	4.44138741640666e-06	black
1.24075930440994	4.44265794097481e-06	black
1.9521916173752	4.46172885875194e-06	black
1.46537376304577	4.46209211293293e-06	black
1.07981360833456	4.46287962918107e-06	black
1.17617750647749	4.46890489774469e-06	black
1.58392645945147	4.46961661040797e-06	black
1.34986013821362	4.47680123830356e-06	black
1.56040123393127	4.47709666514985e-06	black
1.1290334736642	4.4850929836112e-06	black
1.17776467608078	4.49219529775591e-06	red
1.58123771408795	4.5013207819733e-06	red
0.855369342951238	4.51039753328973e-06	black
1.57784125237651	4.51578885277026e-06	black
1.78931817660337	4.51982222874037e-06	black
1.85473331104593	4.53715084991831e-06	black
1.22553184229828	4.54620468775453e-06	black
1.26805975691254	4.55139136265612e-06	black
1.18590953462083	4.55184108483236e-06	black
1.32978304983605	4.55414767780272e-06	black
1.59882558444998	4.55701999364016e-06	black
1.61555537917394	4.56090749997985e-06	red
1.27433915766831	4.57082432813953e-06	black
1.2194687084647	4.5711477259561e-06	black
1.47414677565109	4.57727889537119e-06	black
1.41337187106944	4.57732360421739e-06	red
1.55961717570866	4.60375188587902e-06	black
1.42410841476571	4.6070134676794e-06	black
1.02989397594867	4.61827923637385e-06	black
1.73966871338726	4.61910092709476e-06	black
1.3048398786544	4.62997798456102e-06	red
1.19611058627744	4.64947725466434e-06	black
1.90089500620757	4.65231307869037e-06	black
1.40183365640287	4.66728723492277e-06	black
1.55575676449501	4.6740937948295e-06	black
1.50001974044214	4.677255263746e-06	black
1.58269960875856	4.6881527789164e-06	black
1.55185367072682	4.69196642018404e-06	black
1.26472286732438	4.69596913796536e-06	black
1.09826293076734	4.69922420815158e-06	red
1.5221914196459	4.70057740362635e-06	black
0.900015691306304	4.70119223066265e-06	red
1.31692272227697	4.70994769394274e-06	black
1.05637834753341	4.71294031706495e-06	black
0.978386018694595	4.72598874506464e-06	red
1.07588075558661	4.7318107925106e-06	red
1.08075817329135	4.73216771372894e-06	black
1.15764021442483	4.73233872188374e-06	black
1.53535558727986	4.73555525366503e-06	black
1.36231906013476	4.73845206138036e-06	black
1.20287884415493	4.74225610479229e-06	red
1.18312429560656	4.74524203158046e-06	red
1.31700225418532	4.74830001375376e-06	black
1.06438415430554	4.76626641425641e-06	black
0.906057189621929	4.76650350460552e-06	black
1.25809000291177	4.76723173651874e-06	black
1.3482818324662	4.77220004500438e-06	black
1.69902773022064	4.77486986778112e-06	black
1.11581501995549	4.7818039430487e-06	black
1.19762870712859	4.80235507199513e-06	black
1.47844306903095	4.80274587876213e-06	black
1.0325861559707	4.81526277585648e-06	red
1.17891004091168	4.83346213915162e-06	black
1.32822306717567	4.83483188334057e-06	black
-1.44413841965412	4.83940244548044e-06	black
0.905325291415186	4.84942369867418e-06	black
2.07793516638169	4.85268421416435e-06	black
0.988326788905056	4.85275041060401e-06	black
1.01904967497044	4.86789936624008e-06	black
1.16193516998192	4.87328845472033e-06	black
0.754424560184508	4.88249677547427e-06	red
1.27376127917065	4.88987396412298e-06	black
1.27846372541521	4.89642975142718e-06	black
0.731915910465624	4.89655614874775e-06	black
0.892136192095615	4.90245148416926e-06	black
1.97776605114315	4.90405094207648e-06	red
1.80590589690142	4.91190729664707e-06	black
1.24425234193772	4.91347715662042e-06	black
1.2142490246983	4.9139852385177e-06	black
1.2196529904337	4.91457536173136e-06	black
2.21130246371265	4.91923303784669e-06	black
1.07489153109631	4.92535774781826e-06	black
0.816544553843017	4.9388612502931e-06	black
0.916906171042429	4.93974083481876e-06	black
1.42484583373928	4.94358972752067e-06	black
1.33255907130701	4.95201834273678e-06	black
1.29028022051179	4.95286593341479e-06	black
1.09276161382556	4.95818193508968e-06	red
1.11498393426734	4.96366322547084e-06	black
1.17622112732768	4.96885713977145e-06	black
0.838074398899106	4.97045092376999e-06	black
1.49438859605451	4.98215514454901e-06	black
1.47939097262803	4.98698316364007e-06	black
0.97669058073456	4.99288055209477e-06	black
1.78826942943501	4.99725860747247e-06	red
1.01188789030397	4.99879758486377e-06	black
1.49934679436875	5.00035330671258e-06	black
0.892841881793887	5.00184797503948e-06	black
1.71328190874366	5.00451189147742e-06	black
1.16770163965571	5.00606217505677e-06	red
0.985538250217767	5.01177333381675e-06	black
0.85715105954408	5.01532294026311e-06	black
1.15582500610265	5.02498363845198e-06	black
1.055798879847	5.03100904468126e-06	black
1.29609476231951	5.04066425223101e-06	black
0.826365987036274	5.0485005150199e-06	black
1.06314574424646	5.04885509127435e-06	black
1.07637129157578	5.06116734549012e-06	black
0.985565776359881	5.07185344646928e-06	black
1.77051292905797	5.09327198567132e-06	black
0.933220243769996	5.1149009226949e-06	black
1.01249432845374	5.12116659805411e-06	black
1.42956269952503	5.1305251732556e-06	black
1.37891377513827	5.1307139607016e-06	black
1.15505968824776	5.14051373187714e-06	black
1.06016789153568	5.14923840505833e-06	black
1.46756618403665	5.15741851680498e-06	black
0.966679064380069	5.16384269609672e-06	black
1.02137060359075	5.16399735185957e-06	red
1.01311276169905	5.16978593911479e-06	black
0.656795870258897	5.17079610742729e-06	black
1.18068654326248	5.17437287955757e-06	black
1.31014401566363	5.17694463599092e-06	black
1.06192453479722	5.18415466645332e-06	black
1.08375832239546	5.19663839746387e-06	red
1.16751566051135	5.20856520639594e-06	black
1.06742843726396	5.20946108611606e-06	red
1.19675102623765	5.21970531993561e-06	black
1.49157856166005	5.22188820883991e-06	black
1.23755661191316	5.22487407670025e-06	black
1.70241179139259	5.23328674549569e-06	black
0.79790544595024	5.23942361163292e-06	black
1.71223871934627	5.24798884571657e-06	black
1.06145252942374	5.25951856426568e-06	red
0.909057096105074	5.27470457953292e-06	black
1.4096180256292	5.28875635225515e-06	black
1.41419985553515	5.29663830433653e-06	black
1.00772737600881	5.32722621817409e-06	black
1.62982307404888	5.33541523921405e-06	black
1.16105075711241	5.33619817340191e-06	black
1.76244831147903	5.33701636014966e-06	black
1.29492354661239	5.35214523960206e-06	black
1.03838564247754	5.36047309650253e-06	black
0.987784665624135	5.37449899125762e-06	black
1.32705630230537	5.38155519328589e-06	red
1.0605958992007	5.38162108642966e-06	black
1.20589469152956	5.38230191855989e-06	black
1.63520355016135	5.38846194752484e-06	red
1.38247043917794	5.39351866620021e-06	black
1.8803321944535	5.39997766443011e-06	black
0.966415011962051	5.40840404399992e-06	black
1.06521733974623	5.41112660761148e-06	black
1.05016368592373	5.42158768932001e-06	red
1.01365023357348	5.44891317425968e-06	black
1.74378948887741	5.45099340375803e-06	black
1.45752692147069	5.46771751643455e-06	red
1.49453426354126	5.47459145132155e-06	black
1.25885569128746	5.47780666568554e-06	red
1.15552319369112	5.48494053629873e-06	black
1.49048197088626	5.49539469414111e-06	black
1.49408703529212	5.49869929079734e-06	black
1.07477335875599	5.51102009375036e-06	black
2.53756671904589	5.51323789768182e-06	black
0.739064786646987	5.51324731592768e-06	black
1.78565995409318	5.52026605091275e-06	black
2.11297351881916	5.52635375947047e-06	black
1.09335100744726	5.52674688372765e-06	black
1.68499721334897	5.53682663425368e-06	black
0.995793323078714	5.5455166906516e-06	black
1.50971633061298	5.54895085010951e-06	red
1.33803934208217	5.55382612607137e-06	black
1.34506296384516	5.57792993833387e-06	black
0.943547262466298	5.59685556528517e-06	black
1.2112428376803	5.597772628219e-06	black
1.06211015297834	5.59951977398677e-06	red
1.42786752461175	5.60442856280617e-06	black
1.31819271771505	5.60737349561656e-06	black
0.77040088463471	5.60968760536537e-06	red
1.78567702983445	5.62537932039357e-06	black
0.969096884813763	5.62553731922625e-06	black
1.2299079033553	5.62931412071257e-06	red
1.15630722245717	5.64565610783466e-06	black
1.11707201477459	5.65499951334642e-06	black
1.04678687280154	5.6574787584827e-06	black
0.850847232028642	5.66657744098474e-06	black
1.6531086975084	5.67392410085556e-06	red
1.55315646738281	5.67556430218487e-06	black
1.38703734400413	5.68607023780804e-06	black
0.990708729217792	5.68770308625115e-06	black
0.859281873914002	5.72877751379408e-06	black
1.19473125373917	5.72984883736462e-06	black
0.962431426499177	5.73033877362806e-06	black
1.36359332604228	5.73102078118476e-06	black
1.21082844780438	5.7343202698418e-06	black
1.29506149712433	5.73850381430342e-06	black
1.37071783510976	5.75066938200614e-06	black
1.0651716217312	5.76709269682553e-06	black
1.60088922631973	5.77879564842023e-06	black
1.41033296852055	5.79404722191203e-06	black
0.819808349621775	5.81383141158631e-06	red
0.906536913546035	5.82702503930592e-06	black
1.00805163307405	5.83015906083985e-06	black
1.30435162424173	5.83456342813545e-06	black
1.23803904723853	5.84135947265852e-06	black
1.01915506873874	5.84368586115197e-06	black
1.75353369254994	5.85112425216741e-06	black
1.15989468149674	5.85599866691652e-06	black
0.854920968738188	5.86764121655267e-06	red
1.37422376046966	5.86994970592144e-06	black
1.02964126589533	5.90124631569476e-06	black
1.02901596237771	5.90459030354289e-06	black
1.38875063331678	5.90685574186979e-06	black
1.29718745478938	5.92105924972719e-06	red
0.838280156008896	5.92343702676804e-06	red
1.49973586888786	5.93236996107021e-06	red
1.81439198066655	5.9444742371841e-06	black
1.26429003893791	5.95023677216664e-06	black
1.36062455736242	5.96461268349022e-06	black
1.22612783883826	5.96584153373943e-06	black
1.01180564327321	5.97127275271199e-06	black
1.30815360453757	5.98112222580866e-06	red
0.894727273300137	5.9860202901359e-06	red
1.19430895566023	5.99580909487739e-06	black
0.92712895929794	6.00025015992708e-06	black
1.52535969572413	6.00137882588054e-06	black
1.50825553044949	6.00277977343505e-06	black
1.49457751852404	6.00558660863979e-06	black
1.02336246649116	6.01023521053811e-06	black
0.963813428170594	6.01181986575499e-06	black
1.38151691553023	6.01861499843075e-06	black
1.19302939145743	6.02123171704539e-06	black
1.34352762449928	6.02609272760053e-06	black
1.16914724222955	6.0277177770287e-06	black
1.3140781980555	6.0346272739666e-06	red
1.39845832613487	6.04798237729733e-06	red
1.18217039036979	6.06219151405648e-06	red
0.952116664252158	6.07922008183349e-06	black
1.76278631243047	6.08081633633437e-06	black
1.75520215698271	6.08618127235832e-06	black
1.16115163890226	6.09289647970397e-06	red
1.47641803053077	6.09840523669345e-06	black
1.39303928464719	6.103821256574e-06	red
1.93695386382909	6.12023817909157e-06	black
1.06488870889185	6.12472325842748e-06	black
1.5663757784801	6.13114355685476e-06	black
1.2843768731181	6.13343471014306e-06	black
0.931409929348387	6.13661620115162e-06	black
1.26129841868542	6.16417630625338e-06	black
0.851962856030492	6.16789216447591e-06	black
1.27137396266035	6.16878559068653e-06	black
0.942396501246806	6.17391164396344e-06	black
1.0855827964143	6.18308686558344e-06	black
1.16685663012084	6.20484780439642e-06	red
1.42083865299407	6.21468741529165e-06	black
1.46137927851443	6.21520559708531e-06	black
1.06165814359408	6.23328021096474e-06	black
1.03962589393882	6.23693717300476e-06	black
1.22099703490086	6.24780905436556e-06	black
-1.90802694812429	6.24874875949998e-06	black
1.3297058787797	6.2493420185573e-06	black
1.27922923449892	6.25531307350658e-06	black
1.01263076044819	6.26375416163679e-06	black
1.06693252994694	6.27131751575178e-06	black
1.44542025168847	6.27476914963466e-06	black
1.01777351251428	6.27496155651349e-06	black
1.47624418529286	6.28405315275993e-06	black
0.928641920518126	6.29297028578315e-06	black
1.30869265932754	6.29807279252891e-06	black
1.97090605186356	6.30665097189524e-06	black
1.12177261285417	6.30750029061282e-06	black
1.06943231789962	6.31745171817419e-06	black
1.00991925850513	6.33269585472145e-06	black
1.34301908690847	6.34970857348538e-06	black
1.01397101282375	6.36162379114695e-06	black
1.81573029044954	6.37418229485693e-06	black
1.50733381466666	6.38843419797738e-06	black
0.744752608268588	6.40005167674254e-06	black
1.52515578945001	6.40624358658333e-06	black
0.991033013713304	6.43623413695428e-06	black
1.62612954856765	6.43904214596995e-06	black
1.25664618704171	6.44360343727078e-06	black
1.33194155452007	6.45561599147013e-06	black
1.49575688002585	6.46518477358947e-06	red
1.49493754006998	6.46705623538622e-06	black
0.814437673424487	6.47040901317131e-06	black
1.87337838296115	6.47258086131769e-06	red
0.885818923217371	6.47303213456875e-06	black
1.25446148816073	6.47638077470912e-06	red
1.2333237885449	6.48483217526365e-06	black
1.27957833140681	6.4863915956083e-06	black
1.26517415287427	6.48912013427781e-06	black
1.05290771049116	6.4973238786811e-06	black
1.04217789299612	6.49742700034457e-06	black
1.14098484916957	6.49849352615562e-06	black
1.05191638075643	6.50845327666553e-06	black
1.17192632005065	6.51078355495389e-06	black
1.33760531227568	6.51886658711801e-06	black
1.4468085507919	6.5205518484922e-06	black
1.49761733756968	6.52288423917854e-06	black
1.06391692331837	6.52585850953662e-06	black
1.45838630560007	6.5264741867915e-06	black
1.01850893967206	6.53972156259006e-06	black
1.06374147161719	6.5444627345679e-06	black
1.12542325151978	6.54778796520424e-06	black
1.33238696324215	6.55931169905371e-06	red
2.6570239392698	6.57129178923295e-06	red
0.922231401714823	6.58694782900172e-06	black
1.13394822123795	6.59581943869736e-06	black
1.14916187753747	6.59962560279714e-06	black
1.14416559541743	6.61469399772611e-06	black
0.845903287525009	6.6194976600461e-06	red
1.58192506464637	6.61988000307181e-06	black
1.19018583743481	6.63470230531664e-06	black
1.25572752541198	6.63771857913499e-06	black
1.11088365888607	6.64920603239383e-06	red
1.35755925708626	6.65444621512277e-06	black
1.04244570682443	6.66335250495638e-06	red
1.52481020919649	6.69303805225682e-06	black
1.49755383098234	6.69813027137036e-06	black
1.11075521793243	6.69845920720464e-06	red
1.11019369794011	6.70995730433274e-06	black
1.52532897566135	6.71129926908457e-06	red
1.18801130856624	6.71147763877806e-06	black
1.30303180756039	6.72053641020934e-06	black
1.17551196305566	6.73128492166624e-06	black
1.44362141149271	6.73360382700136e-06	black
0.901242125122738	6.73367937329698e-06	black
0.930221286486749	6.75641104592128e-06	black
1.33464063499656	6.76910004621145e-06	black
1.34408506859825	6.79833403041988e-06	red
0.882395637704236	6.80034368005243e-06	black
1.11350588017239	6.80287756878577e-06	black
0.994466204812864	6.80751540086749e-06	black
1.32145089824823	6.82284712763384e-06	black
0.927734642227226	6.82636686811052e-06	black
0.845100938488176	6.83209756932708e-06	black
1.39547959049779	6.83751191323767e-06	black
1.53939998508091	6.89209851461831e-06	black
1.60494260870123	6.90295189809276e-06	red
1.66934828207359	6.9077459601322e-06	black
1.0285213739752	6.91329710147299e-06	black
1.70592829698693	6.91820032519391e-06	red
1.50923875245256	6.94202651365539e-06	black
1.38367453060737	6.94422988480793e-06	black
1.44085836410976	6.97377051824484e-06	red
1.61262429678525	6.98659935628161e-06	black
1.62756833501016	6.99306711820552e-06	black
1.86106146354904	7.0065136318935e-06	black
1.08189399533407	7.00810000265888e-06	black
1.61186858008182	7.01811263804208e-06	black
1.41357260376023	7.02219717227015e-06	black
1.06582778208327	7.03495108008304e-06	black
1.27054124736128	7.05537366214647e-06	black
1.93702106942813	7.06454119693089e-06	black
1.29963869247376	7.07124938394772e-06	black
1.08436656352884	7.07377221668601e-06	black
1.47893976050177	7.07867327048353e-06	black
1.46909213582938	7.08003871723838e-06	red
1.26722629128049	7.09151549066016e-06	black
0.928143084419828	7.10461582889329e-06	black
1.63112123745805	7.11055197309299e-06	black
0.902549287851985	7.11096173770449e-06	red
1.49869630746129	7.11455206766084e-06	black
1.2117661794601	7.12439360054818e-06	black
-1.38935492782384	7.12944043524412e-06	black
1.55256463308986	7.12947967119699e-06	black
1.16772858658784	7.13371461593732e-06	black
0.998130402890884	7.13426501352687e-06	black
1.14975390498123	7.13862572244065e-06	red
0.961616628449171	7.15429055063638e-06	black
1.47787186032317	7.16466498924966e-06	black
1.27838451978192	7.17026790351173e-06	black
0.810695596140824	7.20443990792513e-06	black
1.68167452500621	7.20958077816778e-06	red
1.40041971419598	7.22777427973021e-06	black
1.16665277248959	7.24078002021637e-06	black
0.884505603655364	7.24658448269366e-06	black
1.04699212101354	7.25269476114777e-06	black
1.9861871479727	7.25332615898615e-06	black
1.25343035035909	7.28712929023896e-06	black
1.79284861732617	7.28787104240989e-06	black
-1.54469122335542	7.30037412990492e-06	black
1.15268546112515	7.3027320327711e-06	black
0.986629680956922	7.3061931451404e-06	black
1.71441506578734	7.31720674945218e-06	black
1.28779644884658	7.3291125342784e-06	black
1.57868796550206	7.33522108240658e-06	black
1.01256288314536	7.33903017365653e-06	black
1.51727156872259	7.34544061306321e-06	black
1.03319408602899	7.34886371165561e-06	black
0.790301853930163	7.35256350740504e-06	black
1.21933201743605	7.36652822148591e-06	black
1.8163158796945	7.37299811822396e-06	black
0.981383679417569	7.38276410026335e-06	black
1.05491558946027	7.39332849266059e-06	black
0.919590478073125	7.40646899487268e-06	black
1.20452165117949	7.41187868792585e-06	black
1.23141327084151	7.42285102136966e-06	black
1.07301007216333	7.42632901821489e-06	black
1.19865455079425	7.43231323082084e-06	black
-1.55898971695631	7.44193308826292e-06	black
1.39298169438077	7.44467211026374e-06	black
1.41115681789135	7.46876475454829e-06	black
0.739866497509614	7.49002780801212e-06	black
0.992866738075507	7.49188155343898e-06	black
0.815062539291604	7.49938596236066e-06	black
0.999474623200163	7.50934841742122e-06	black
1.42762689885515	7.51458513821325e-06	red
0.789945779990855	7.52321624429883e-06	black
1.45097548172635	7.52421677564592e-06	black
1.62120276572298	7.53290505639032e-06	black
1.17147624518339	7.53675130452197e-06	black
1.03481602929058	7.54590910446229e-06	black
0.974324761531763	7.55301983363569e-06	black
1.14767817987473	7.55893666681393e-06	black
1.32719983189317	7.56568655311677e-06	black
0.80201761844763	7.58516396456198e-06	black
0.971349281201602	7.58563417693323e-06	black
0.838009471094714	7.59040740406206e-06	black
0.988049607361273	7.59263815251205e-06	red
0.869584297158077	7.59802333024337e-06	black
1.45990019529449	7.6062054212343e-06	black
1.53547009565483	7.60927825492858e-06	black
1.00307828743289	7.61286705641737e-06	black
0.616747605117557	7.62112679303714e-06	black
0.92110539280981	7.62385789802022e-06	black
0.95596279031409	7.62420698637365e-06	black
1.0737265770758	7.62485931858744e-06	black
1.28590618989621	7.62513515120697e-06	black
0.993822785767359	7.63755437780286e-06	black
0.968892796860005	7.64025695728158e-06	black
1.21013037604483	7.65912612809542e-06	black
1.28604804536737	7.6884330332267e-06	black
0.982820641402021	7.68868719569886e-06	black
1.00443611418942	7.70322133725578e-06	black
1.28223527757454	7.70677825037512e-06	black
1.54398375897311	7.70710569067415e-06	black
1.1681634474458	7.71542016474138e-06	black
[truncated: 719,528 more rows]
