# Supplementary material for: TET2 mutations are associated with hypermethylation at key regulatory enhancers in normal and malignant hematopoiesis
Source: Nat Commun. 2021 Oct 18;12:6061. doi: 10.1038/s41467-021-26093-2 (PMC8523747; doi:10.1038/s41467-021-26093-2)
Supplement: Supplementary file 11 — Source Data [file 41467_2021_26093_MOESM11_ESM.zip › Source data/suppl_figure_11b.csv]

estimate	pval	color
1.52938359605946	-2.29807282785941	black
3.03871651196585	-1.2155164456725	black
1.45237308526702	0.651389113081333	yellow
1.89190373233808	-2.403368393209	black
2.14257498041513	-0.98468653604455	black
1.38642260975214	0.640820999642275	black
2.75799529372577	-0.0743295386870068	yellow
2.56038180102804	0.0460145803676571	black
1.90360048845642	1.07952066243496	black
1.64059967722084	-0.607578682761224	yellow
1.98515520896466	0.905132353835926	black
1.90533743402757	-0.940439513960174	black
1.58582877060596	-2.59415151886508	black
1.64621202828686	-3.12002402919646	black
-1.79071921699206	0.143675873868251	black
1.93607551898467	-2.58458739279688	yellow
2.46366919586189	-2.55403578736859	yellow
1.45186402782708	-0.756575656763455	black
2.14486706549277	-1.77422531405823	black
1.71554591832241	1.45752755899515	black
1.87931240659719	-0.153665663464803	yellow
1.97436477638679	-0.873612616126832	yellow
1.833926285133	0.411415804275334	black
2.39842754707219	-1.82953979314529	black
1.33131960481498	-0.576538355006151	yellow
1.99697719364798	0.322135418993507	yellow
1.24176422395959	0.16987484320986	yellow
2.23927593006103	-0.75054869309182	black
1.96356648110189	-2.44499145786462	black
1.6031109256586	0.725668005744149	yellow
1.46887070068316	1.9694070774194	black
1.50044011435932	-0.454703163231647	black
1.7372726413258	0.250276310469596	yellow
1.69770404718324	0.831520784287629	black
1.41267769419695	-2.3763868896751	yellow
1.47675586129931	0.636026163868173	yellow
1.12154341808342	1.99552606358657	yellow
1.99031451256148	0.898150162258487	yellow
1.7152183372737	-0.413203411565903	yellow
1.69632914725646	-2.85388448864267	black
1.69089092013702	0.527815943690139	yellow
2.49970296941202	-2.26386503412809	black
1.65610700429608	2.11823790677907	yellow
1.25553966369007	0.369760604539356	yellow
1.03350843800838	0.752410736739686	black
1.89806774178371	1.01241296568344	black
1.86040527175154	0.753095481801884	black
1.87797373928428	-1.10402969809162	black
2.42098598005071	-0.776558770136377	black
2.0024812347863	1.81299462126002	yellow
1.9062376095871	-0.709519931724108	yellow
1.72750817693613	1.45422343548409	black
1.80190935119584	0.841715944153121	yellow
2.01456258179833	-0.892375589274963	black
1.71013935920057	0.887960680102134	black
1.81427121875515	-1.26516116114307	black
2.1539681975987	-1.81437388661661	black
2.50292712857021	-3.08513684747341	black
1.75716834141598	0.786898938405111	black
2.04084859449521	-0.158417309481497	yellow
1.30786309655087	0.560465704040055	black
2.45138321492819	0.917635612916723	yellow
1.17984490549548	0.466182394166542	yellow
1.27345143753428	-1.31041916310113	yellow
1.68887409874756	0.62278377248848	black
1.34208404905307	0.10577815154202	black
2.11398990823396	0.291455829697299	black
2.32641454208902	-0.0919897074693364	black
2.47550557345327	-0.485889540437482	yellow
1.41781650278124	1.12498366402166	yellow
1.46252947403201	-0.0388718049944235	black
1.32683090767498	0.927026660318678	yellow
1.8217504629531	1.31171412931411	black
1.66001873595583	0.600793795988914	yellow
1.49018982649669	1.43034230985475	black
2.08310783352691	-0.709111334562519	yellow
2.02330439801458	0.505285851301035	yellow
1.89595524608982	0.155472301149633	black
1.68593245201875	-2.04196553358124	yellow
1.5491714574928	0.317132574289557	black
1.50614979930628	0.427593398365446	black
1.24536830604529	1.57523404749846	black
2.01836173551362	-0.660888392714956	black
1.81778847981935	2.23730247327806	black
1.87247400878306	0.464629858187661	black
1.14584725893735	2.16195143938486	black
1.44653704335416	-0.859079664234082	black
2.0934648278148	-0.475102622472646	yellow
1.38370600217965	1.38443620720141	yellow
0.957345808329877	1.40537168285259	black
2.08116364502641	-0.879923188124275	yellow
1.25154944184699	1.10448257844608	yellow
1.52680605256667	1.47426614531803	black
1.65603222411727	1.54036911700111	yellow
1.2872661763654	-2.94931430755756	black
1.1225465706023	1.5144160386651	black
1.81773581195592	-1.40250617416683	black
1.46549462594954	1.08462984409454	yellow
1.38568526682841	0.343737007442248	black
2.04493181710635	-0.672173947450274	black
1.23386528166635	1.52035560678145	black
2.16740604145815	1.45699282097809	yellow
1.8006946987517	0.613360545781411	yellow
1.91298038237809	-0.326463564741634	black
1.75319994024614	-1.50147973625351	black
2.24755422496903	-1.97423045919522	black
1.26792629144755	-2.23843419813178	yellow
2.13261584944289	0.596702381548017	yellow
1.8636382703553	1.29566461611849	black
1.90568626699182	-0.123791428125223	black
1.46918709741433	0.723848739788561	yellow
1.84533627451199	-1.30220158292195	black
1.44404242198692	0.32383072979824	yellow
2.37036220664019	-0.578963273391495	yellow
-1.98915076699193	1.45432178987715	black
1.60125325990921	0.211493733551022	black
1.2568070367354	-1.24926620637675	black
2.26884333190526	-0.576260938517332	yellow
1.47248767155046	0.521291238515968	black
2.23229816964826	-2.5640514315715	black
1.42882503943519	0.84896819377221	black
1.68173196098908	1.7512953994905	black
1.39666630246909	1.19950195869406	black
2.33388309843351	-0.13120173132986	black
1.50274231504234	-0.608036655342631	yellow
-1.8578527226276	-3.59367933010607	black
1.1161217013973	0.374457760115373	yellow
1.26094768952078	0.233326705325247	yellow
1.92783634259299	1.11963675421219	black
1.10818525985512	-1.74000997586114	yellow
1.34186481202826	0.219298881098135	black
1.89514120645746	-2.60553576417146	black
1.90170202195462	1.63096188665529	yellow
1.14049291424048	1.72942453188112	black
1.71346927541796	0.889563470720786	black
2.03524151820067	1.46135572160522	yellow
1.51724759391154	1.48174262256682	yellow
1.65678483312894	0.224433314152597	black
1.59643490662298	-1.89312801385987	black
1.70040215212391	-1.61736716323505	yellow
1.83328310904207	0.0747248179895042	black
1.47404141303817	-0.87569509672138	black
1.61749360536706	-0.394679201397479	yellow
1.27258462573895	-1.73342069579178	yellow
1.86328743802665	-0.0140033117013132	yellow
1.09627852774848	1.55839979019282	black
1.39934592708227	0.397609624612589	yellow
1.47470212479002	1.37294232714343	yellow
1.6290753514092	-0.441715091354363	black
1.91168075983509	-2.42291631125434	black
1.52545809563629	-0.717056469247661	black
1.93110504340561	1.31925332935893	yellow
1.64639634954587	-1.3057173124019	black
1.92611341307338	-1.90221216959628	black
1.40263882746964	-0.139320487970274	yellow
1.88175172155332	1.13894365855203	yellow
2.83144811558537	-0.874863259157354	yellow
1.56458453266869	0.813934088215729	yellow
1.77320310730311	0.0457586610984993	black
1.84302905959613	0.273039618427663	black
0.945964861797951	0.537029642072953	black
1.65190793769972	-0.527805270137656	yellow
1.5754584359232	1.50110543844133	black
1.26523225231454	1.03424224434801	yellow
1.49142960360054	1.46131860922775	black
1.53076982208511	0.528909816769079	black
1.36297729514188	1.75842365823804	black
1.48714122944204	-1.76201173351387	yellow
2.25371451711335	-0.133931085647167	black
1.12667370778483	0.0457203706409639	black
1.78028795040338	-2.46110973269516	black
1.31226400479937	-2.08507478795271	black
1.0614477358216	0.158174945121281	yellow
1.42135573738424	0.382632474399291	black
1.03402905541329	-0.240845898290627	black
1.74098174045613	0.560609998234455	black
1.33713601377739	-0.0966313358153119	yellow
1.95556826080753	-0.221011604801363	black
1.3916056403232	1.40313787899112	yellow
1.63183786730011	-0.234840625645686	black
1.7735339834898	1.4028047299409	yellow
1.65508224690395	0.918847046189954	black
2.2763134450344	-0.367142561202233	black
2.12052944166584	2.49272650009162	yellow
1.54245534284038	-0.198721238059769	yellow
1.54595150386975	0.601384229528857	yellow
1.56889789695837	0.940306680128577	black
1.75548419046874	1.41900488612643	black
1.50471718160562	0.485101189532308	yellow
1.64900485053207	0.474589533864329	yellow
1.29438393802273	-0.358734418385519	yellow
1.67133646918113	0.457839593962741	yellow
1.30892830625613	-0.437955777259721	black
2.08469022019372	0.347464162386894	black
2.04644005105116	0.341764150460359	black
1.44377639747205	1.80392339047435	black
1.2301908544742	2.59851932904863	black
1.63267490424327	0.965845631860487	yellow
1.50037585390983	0.0322495932557976	black
1.27577910763419	1.10566956570438	black
1.32890266135693	0.492634006398383	black
1.32537404289462	1.16642822032638	yellow
1.39030776251485	1.04614350009147	yellow
1.46699466829797	-1.67377859184346	black
1.3510235894824	-0.0566505383741538	black
1.86307647446512	0.137765776990268	yellow
1.83716851848235	0.739554217427329	yellow
1.19976614358475	1.29764803196659	yellow
1.63524462235976	0.397318261528586	black
1.71999075190801	0.644862184012446	black
1.39910807806626	0.985819022685088	black
2.72155978923316	-0.776437843384667	yellow
1.51211183755529	-2.43930667611587	yellow
1.77271198400863	0.218084685283473	black
1.86326784409065	-1.56471922966544	black
1.33066130323234	-2.14727569748022	black
1.87520153927834	0.409883249100073	yellow
1.66414188788633	-3.21283733388762	black
1.8818640860383	1.44691814653002	black
1.54216600762476	-0.343302993156035	black
1.29238236301115	0.251213269599847	yellow
1.23225577555961	0.941963010897795	black
1.58643528924712	0.833484681770887	black
1.18155769865489	0.649453346209569	black
1.21270395737842	1.47647625172346	black
1.68296737901113	0.652025750944059	black
1.56837013675572	-0.335167087319662	yellow
1.50189085607683	0.203362204652707	black
1.96723618537929	-1.71796169630379	black
1.44899457765416	1.41094334923604	black
1.29500995399156	0.901027521932076	black
1.39125478341935	1.18486404538303	black
1.44121051154144	-0.0013172555123217	yellow
1.34397250543776	0.464796037025839	yellow
1.81236586222021	-2.51234825671914	black
2.07440240807951	-2.82560939518769	black
1.21735540707946	0.548680954997563	black
1.34988635706934	0.521290376637483	yellow
1.84375365187631	-1.9304802267189	yellow
1.30913496642185	0.679177407189389	black
1.3431499820417	0.0703002812267143	yellow
1.16489311719558	-0.85484686624685	black
1.80036182013437	-0.5963213803269	black
1.4761461077493	0.807866123406447	black
1.51076706497257	-2.03180885379234	black
1.67142602104728	-0.276794301944986	yellow
1.31018375962054	-0.380232262671832	yellow
1.38737110988359	-3.44823840510559	black
1.20815542298518	0.831974137656269	black
2.47900634932916	2.18500879735803	black
1.19472335207948	1.81019411176386	black
1.77152086304396	0.578947031923889	yellow
1.32203401571228	-0.527698650224778	black
1.7352870290978	-0.978168879075688	yellow
1.51483694038801	0.768043036678655	black
1.29051807489134	0.7690534393597	black
2.11147297824619	-0.751069180948492	black
1.24520003318108	1.00509969866945	black
1.75759963155001	1.11342662478571	yellow
1.38645451372476	-0.875662449623641	yellow
1.74376460184923	0.696788459112309	black
1.60242982200646	0.926434092752959	black
1.18691484482366	1.27081853088517	black
1.21975732441557	1.99548154971708	black
1.06403200288053	1.25367927220433	black
1.55226511194202	-1.53036575427946	black
1.43334172429483	0.802404502079338	black
1.69822494872045	1.53930754558262	yellow
3.0405120719892	3.09951801558673	black
1.60986421291154	-0.239907999241849	black
1.58589761170316	0.528076555532185	yellow
2.27177009165449	1.86061611923849	black
1.30733258220431	1.12064692842211	yellow
1.16595798352156	0.049219715812571	yellow
1.04720915105874	-1.74427948147514	black
1.82775626649778	-1.18287324832275	yellow
1.63091171473994	-1.86547075481138	black
1.25259058849665	1.76359857028491	black
1.49603765092916	-3.43230163000603	black
0.9547951991177	1.68191344839792	yellow
1.54960770405675	1.10090713341388	yellow
1.50644992520725	-0.0288430185089339	black
1.42152110469219	-0.407655817517647	black
1.57370088818745	-1.10221225954528	yellow
1.88066868956293	0.229209380680796	yellow
1.49803833229408	-0.628299584356552	black
1.08791257374388	0.61106988918576	yellow
1.54633535474858	-2.32077462950802	yellow
1.06600162457813	0.0428293876122234	black
1.21845086554145	0.673567235341631	black
1.23390647421405	1.71375908998855	black
1.46482767109553	-2.0287930777373	black
1.4191966788459	0.677345938435719	yellow
1.20092947487055	1.75708822148081	black
1.77091652347087	-0.0627190674264168	black
1.64538581879649	-1.99074110425086	yellow
1.59438287029994	0.521849850784018	black
2.01895418613996	-1.89217291986078	yellow
1.62641191621228	0.136452703616059	yellow
1.18397112666977	-1.02181608878944	black
1.12822131585212	2.41609582833119	black
1.51173750042125	1.12894460011067	black
1.70862246466487	1.07484642417957	black
1.54801095755775	-1.32707494526474	black
1.79673190195741	1.63468632618785	yellow
1.26375877235157	0.944736529421925	yellow
1.67096372905537	-0.479723985098867	black
2.03922372715341	-2.71128291709685	yellow
1.50814520403187	0.827885297228903	yellow
1.49126892881292	3.20199330164555	black
1.50577296005662	0.782629532040769	black
1.50126026613349	0.687974035956508	yellow
1.31285825489414	-0.320686339802896	black
1.04264345448664	0.237467831245386	black
1.12663766078874	-0.049363129646896	yellow
1.95219742908458	-0.978690459525535	black
1.80736468015905	-0.625080437145864	yellow
1.69211660527424	-1.34717290850029	yellow
1.36809378143539	1.12935142272013	yellow
2.1484140604543	-1.84282232076056	black
1.16016829914733	0.705170783381558	yellow
1.5051464456547	-0.87552465462189	black
1.86829825033292	1.00202823824536	yellow
1.53892599603554	-1.41027886386757	black
1.10070769495131	1.46359826868915	black
1.38975861913028	1.40804864871488	yellow
1.00212941868586	-0.315214892801816	yellow
2.38497459257377	1.96040585975837	black
1.36700629988453	0.972878524998618	yellow
1.17413632610766	1.54602681385486	black
1.15514366640782	0.970131908353327	black
1.21517018602793	1.76335684032975	black
1.09751230696122	1.20264277236469	black
1.14450116308799	1.2183591312516	black
1.61041782505697	-0.05442046868783	yellow
2.18694996716334	-1.07245570997542	yellow
1.10171846256722	0.792930712548799	yellow
1.93999985949111	-1.48267624513909	yellow
1.49468828976557	0.725961820904044	black
1.4283917257285	0.291653515173581	black
1.04250434176084	-0.0708378327737384	yellow
1.49643177280734	-0.0266763133570995	black
1.67005839002537	0.71568255984976	yellow
1.66337335305879	0.364977224547056	black
1.52799970463281	1.26094401554738	black
1.61514112919398	0.390541060428901	black
1.43723612509017	0.845892626465953	yellow
1.5296962730058	1.21661611177057	black
1.3188950076727	1.62741760107718	yellow
1.50673060072764	0.402672922497704	black
1.64459346879584	1.71200976518135	black
1.69932652300869	1.31171372150787	yellow
1.66756965664191	-1.84644307756284	black
1.57947961952243	-0.259991764398924	yellow
2.17641210102495	-1.8004892563881	yellow
1.4001115869857	-0.126033886008857	yellow
1.18397416635088	1.55747594590353	black
1.42759829022015	1.28626370457462	black
1.68910635143783	-1.69058298509722	yellow
1.44362410812803	1.2057355155387	black
1.68506558984063	0.322980667975219	black
1.73648924658162	0.905006430603399	yellow
1.31641169254401	0.968347562074543	black
0.948530240507	0.904707051620582	black
1.67579145265048	0.611897323654176	yellow
1.66101171126477	1.10872537903617	yellow
1.38064734049625	-0.445604422074814	yellow
1.40776285518527	0.690013084417592	black
1.98652470855281	-0.163904725009876	black
1.67964706000568	0.516646468165235	yellow
1.70123351950111	0.399456659242604	black
1.78234160473674	1.91722962720892	yellow
1.55573438167174	1.65564437298836	black
2.19698438369288	-2.25450970651046	black
1.68231672398982	-0.466410592674913	black
1.1978559546123	0.648060638657082	yellow
1.56734486124071	0.892124656551893	black
2.30567431554687	-1.14523933295454	black
1.96878733681479	-0.0495182665467678	black
0.943907833794871	1.36386958795722	black
2.00641605261812	1.38104685361708	yellow
1.40745578055005	0.0251279091197643	yellow
3.12377632756413	-0.477436297255153	yellow
1.54865934782521	1.94422046384195	yellow
1.83916232343097	-0.68864629207683	black
1.38286335986889	-0.3472914773486	black
1.28300714057856	-0.230261255479123	black
0.968157199253557	1.65227046571815	black
0.97112394980981	0.429439573875485	yellow
1.15931099470336	0.029582242283851	black
0.949582948950773	1.2048301224957	black
1.33830818493703	-0.0472468522248873	black
1.68548215046495	-0.610359657062359	yellow
1.25609148140878	-3.57363188732979	black
1.39097444009262	-3.01371146703252	black
1.71272138324691	-0.170449163367681	black
1.17394597297798	-0.179800357208862	black
1.85527619848536	-0.963040421873665	black
1.15859764093621	0.443719011830063	yellow
1.5379598636431	0.875205733679248	black
2.13340731602284	-1.02070940043693	black
1.8413155290132	1.43539921058576	yellow
1.73663702432364	-0.22186728703525	yellow
1.5182400878756	0.934874712432752	yellow
1.07147370185524	-1.35401781950983	black
1.14677749663212	0.548846725821161	black
1.90190768544599	-2.53614207262467	black
1.33041237111637	0.344999315236796	yellow
0.80655468196889	0.59952245227649	black
1.39603895468529	-2.56541383684003	black
1.74405607153707	-3.10798736119924	black
1.43039696278385	-3.17651475590336	black
1.34737789394874	0.552685315673747	black
1.91864964312195	1.78729124571812	yellow
0.987981507761351	-0.318846124734274	black
1.74812655090917	1.21880551940249	yellow
1.5656122372672	0.139438453912375	black
1.37368327065278	1.77742262415538	black
1.73766949078475	-2.57517265815519	black
1.91225124512063	1.87494417442744	yellow
1.38428379762975	-0.840239069065909	yellow
0.988807983803678	0.460976032081982	black
1.00838130983236	0.688402968209212	black
0.941222341487244	2.27446678855712	black
1.17464893545917	1.60360328227103	black
0.995537435766034	0.034922889400794	yellow
1.18200459011755	0.670307369383417	yellow
1.18382714644329	1.62817893852588	black
1.51294569089432	1.67727347539972	black
1.3833333553523	-2.25555481639373	black
0.956845297054617	2.06447314461786	black
1.33918286602522	-0.464947135187573	black
0.822125347496204	1.27826083774457	black
1.62431548720283	-0.261643509897465	black
1.42731343354544	1.16800581726317	yellow
1.25300023126039	-0.777009460666921	black
1.10848283200711	-2.3724151216892	yellow
1.57317837387832	-2.66388814173804	black
1.45402244460754	-1.43712709974022	yellow
1.24424514184047	1.14629164511354	black
0.95827439687775	0.80405777621569	black
1.01450917777723	-0.112457388198741	black
1.91397457486285	1.05635754468694	black
1.45874359260013	-2.83770236137789	black
1.75422173399813	-1.94835310043545	yellow
1.60551882781868	1.31604644098012	black
1.97396579749391	1.8554924222649	black
1.77525673808856	-1.07037721898969	yellow
0.849021804075678	0.597893995310982	black
1.64381739544272	-1.05478688190593	black
1.62806211607602	0.669066042740163	yellow
2.11485099920005	-0.730285215814145	black
2.69089772208899	-1.77294470408489	black
1.59565917099628	0.924804424041743	yellow
1.50895738329657	1.28716690396526	yellow
1.65134510705753	-3.22011026905724	yellow
1.36994437196663	1.07969319128318	yellow
1.19702759570372	1.83400067146309	black
1.33527911622581	0.918743814139626	black
3.40445287980044	0.0836482411556552	black
1.14698855907332	0.156668091372398	yellow
1.32216615500951	0.509646880975109	black
1.07083587254152	-0.902902626395121	black
1.47224026562395	-0.378925377830042	yellow
1.46360445068838	0.24036861286203	yellow
1.61271766030064	1.7160693327817	black
1.58599941724088	-1.36324513384314	yellow
1.21519991861761	0.609309509894039	yellow
1.62554947086516	1.43344992853759	black
1.66706694830053	0.285591865488644	yellow
1.12328102062776	-1.85427221413331	yellow
1.83210491034907	0.927901244073833	yellow
1.40368019369447	0.890549859211713	yellow
2.14138122683835	-0.485721340398345	black
1.0887580449283	1.9922516215951	black
2.06436845332283	-0.348785925996312	black
1.44761304113771	1.20073061387957	black
2.04046363210858	-0.471529968899424	black
1.4557497916678	0.126370928617723	yellow
1.40768622800431	-0.267791244003019	black
1.16656699836506	-1.41525527085454	yellow
1.77801140116468	-0.648845198958783	black
1.65217677723867	0.0797157273229365	yellow
1.45551405182151	0.810518915276967	yellow
1.41444502865232	1.90293341319676	black
1.87971361960644	-0.302182609680461	yellow
0.859591622292245	1.71684200693207	black
2.1104463778948	1.5673771933823	yellow
1.24891558567408	-2.73729549039626	black
1.54606220059599	-0.295989236751416	black
1.99918547606085	0.994931048826247	black
1.67166533468549	-0.0616737833427341	yellow
1.31974967968094	-0.473271722339421	yellow
1.01342537067595	-0.072474840554294	yellow
2.24931786546658	-3.10041888825964	black
1.47858300451716	0.975527544510702	yellow
1.62503239173912	-2.49935275019677	black
1.26592039530147	-0.265251509235912	yellow
1.75003879066454	-0.469506830575256	black
1.09506055942028	0.887329606856496	black
1.18897511848831	1.59797316213586	black
1.73424003453628	0.993179460397	black
1.31605640671449	0.0964170850315955	yellow
1.306891788825	-0.0348856760235464	yellow
1.04631588596933	0.486730651789983	black
1.43030392095572	0.292959571089197	black
1.22004345805902	1.98640288346922	black
1.02626828780613	0.618824074409426	yellow
1.84380297039035	-0.517412242510558	black
1.11906215527532	1.40310262623836	yellow
1.26521773093	1.30929797449268	black
1.26200828271799	1.12612787855957	black
1.03372699342424	0.881197494485232	black
1.14962961825898	2.10163558310396	black
1.35992478718541	-0.0328937582975499	yellow
1.784314744702	-1.56448026023375	black
2.65062903167663	-0.141302731920744	black
1.24877663880318	-0.0769753150215947	black
1.42348362587013	0.031934260257876	yellow
1.22985230556026	1.37633344264435	black
1.67156453959047	1.00131320460111	black
1.41300425131785	0.967221372003862	black
-1.00509336465796	0.450899971670245	black
1.37833654039269	-1.14378088684252	black
1.67385237185035	0.864534417071684	yellow
1.38757267961897	0.664239939469311	black
1.34169943738371	0.555417945800733	yellow
1.20387969227944	0.208416208466644	yellow
1.51847996132417	-0.901043122485585	black
1.3608860646547	0.941519255252029	black
1.32769460585913	0.957261582770333	black
1.85017549490887	-1.42672998157601	black
-1.34853402607795	-4.32290614653542	black
0.914070032873418	0.384378195865437	yellow
1.05037744719626	0.124038130735134	yellow
1.67660846881856	0.896505628645063	yellow
1.28212896282289	1.06109634355331	yellow
1.69743147516652	-3.20515668684445	black
1.70819603648236	-1.92705396960947	black
1.33569051135818	0.213576456484465	black
0.88201410751903	0.0837034267117966	yellow
1.25289828419226	0.752995179226814	yellow
1.81956478521586	-0.227371194464743	yellow
1.63870516777537	-0.764712896888449	black
1.82862244336772	0.16914628546416	black
1.71246335456885	0.863785378343208	yellow
1.93273262244191	-1.1214196024249	black
1.29141291560245	0.470457827176602	black
1.40514307450881	0.754446739580469	yellow
1.67765194304312	-3.09274293489599	black
1.08509129105202	0.662184414614444	black
1.55333596512781	-0.55927529951543	yellow
1.49081331964944	0.31928786717121	yellow
1.3124104182371	0.827759293986364	black
1.13168981899368	-0.113839616947495	black
1.29901498317646	0.834176278424936	black
1.42579899205474	0.450852010880178	black
0.984591290809179	0.472326774147779	yellow
1.78634507509133	-3.05814127359929	black
1.02700451032366	1.55606610236328	black
1.76547891694647	0.670844041519332	yellow
1.19353316915778	0.789458373305749	black
1.33364708252452	-3.3573337600228	black
1.58727985846269	-0.669852092417094	black
1.34380726875741	0.319499852627355	black
1.29589790040598	-0.568320742482085	black
1.47963406189251	1.2940550689238	black
1.09951733915671	-1.35479347382071	black
1.00656693147096	0.459581261437463	yellow
1.39474247226182	0.915602869382947	black
1.49051744059596	0.679372547541712	black
1.25748246317898	1.53177410087752	black
2.3590296039495	-1.11256336727287	yellow
0.984044011255286	0.211109803832323	black
1.25686426920537	2.31175993803237	black
1.91415346656169	-0.620000305136075	black
1.31814898346176	0.107015846078021	black
0.928090478954669	1.13529725549755	black
1.64594557179505	1.05993733966558	yellow
1.04377397570122	0.321345830574447	black
1.86710684242939	0.0902441307314541	black
1.37536786775695	-1.67076770529959	black
1.29563504394345	0.299976688033442	yellow
1.82078370562194	1.68544495775494	black
1.6880438683816	0.224045898421447	yellow
1.20444781192214	0.193631933143206	yellow
1.55666971517663	0.896648824950121	yellow
1.09515849581025	-2.68282634614276	black
0.980908090082188	0.790281855362825	yellow
1.51460883583629	-1.55286312947248	black
1.35986392806464	0.554420734122599	black
1.8613638993059	-3.18102312873447	yellow
1.46756013132195	-3.26446772253982	black
1.01988618940682	0.315627241232293	black
2.35771378257477	-1.87044178743654	black
1.1084015519129	-2.3973547923159	black
1.13868130615662	-2.64767632272287	yellow
1.44449134543141	1.23138259351792	yellow
1.20307917508234	0.70208147904804	black
1.45599224604586	-2.24204111649613	yellow
1.73212050578665	0.891008774942909	black
1.42923454381585	0.676099986142219	black
1.568839766978	0.119324948803676	yellow
1.16722778763134	-1.70861009506974	black
1.44163263955117	0.982088182993917	yellow
1.6159820418748	-0.962028901799919	black
0.769344809842823	0.960687011509504	black
1.80337307647852	1.41842544777621	black
1.48294091659992	-1.48942295562999	black
1.34186498464793	0.155448044053096	black
1.20754477271272	0.919254413679694	black
1.26504277359313	0.503195727508888	black
1.28867417401608	-3.12094305048022	black
1.30121350692521	1.08652508599871	yellow
1.46048775688453	0.544027484973024	black
0.934727150286186	0.380701038225545	black
1.87981034997968	-0.744708789522895	yellow
2.39996842007429	2.7584562392987	yellow
1.53417345319502	1.48781959311786	yellow
1.54415245365208	1.87355907197414	black
1.19571669381983	-1.30901025766547	black
1.49598169216498	1.02498570610251	yellow
1.57212011487959	-0.79675017775064	black
0.986656686562283	-0.365245404609353	black
0.962354676772623	0.950260090677458	black
1.92080256766436	1.01735184017845	yellow
-1.96751128878172	-1.30463379136305	black
1.16129072227778	-0.573457462675458	black
1.51910100573399	-0.0500210839265469	yellow
1.63681329921739	0.781207091094325	yellow
1.52605647083818	0.47291122528172	yellow
0.925295054821247	1.28081195485806	black
1.34930605205909	-0.20268145199213	black
2.00960294657778	-1.93173873873043	black
1.22171100597288	0.802992322763687	black
1.42001102393555	2.68357233818666	black
1.7484242677627	0.107609333872431	black
1.65596713613136	-0.168255155841972	yellow
1.25809502658581	1.19940423075221	black
1.32029681051089	0.311218473275385	yellow
2.05884342910332	0.663528097954582	black
1.80987262529595	0.340103796049401	black
1.84567531575303	-2.31236385468324	black
1.40592542650207	1.03034654165208	black
1.66191997303976	1.41673553645392	yellow
1.99303068854046	-0.561381614449106	black
1.59677761428939	1.1508959186432	yellow
1.63560096346754	1.30822256651982	yellow
1.03718489942768	1.4437551118483	black
1.16568479543734	1.13949033005945	yellow
1.21246531324335	-1.45469126901188	black
1.28267147084196	1.42099205771827	black
1.5688622468604	-2.39949654870999	yellow
1.48710049375364	-1.84701207305747	yellow
1.11157391482932	1.25971402080482	black
1.19886436464217	1.26415645734865	black
1.16735268769505	0.258905946705008	black
1.44738993135113	0.43414086599022	black
1.84640843898123	-1.54634084649809	black
1.85398446412046	-3.35547843507424	black
1.35628670952336	0.633116836726508	black
1.416493204175	-2.09838816221321	yellow
-1.56179396187095	-0.199986101757394	black
0.832726636821944	1.41932088793626	black
1.74398902203313	1.10950884977037	yellow
1.87493058592959	-0.552821491791578	yellow
1.04794219692346	-0.145376836503569	black
1.26272520638298	1.4492934622959	yellow
1.95241222979705	1.37477741599358	yellow
1.61657393873512	1.50942290716605	black
1.13825455176222	1.53765646877011	black
1.52957440403781	-0.0239171298336603	black
1.51906474665455	-1.1119336773065	black
1.59988659452284	-0.105785318373734	black
1.40450426902611	-2.55054883422557	black
1.440162150077	0.695336189562463	black
1.71407828746338	0.480831323524572	black
1.79144356117358	-1.16428190605987	yellow
1.7336309632972	-1.61798737535107	yellow
2.15621975247372	1.46406427989783	yellow
1.22615780297828	-0.0495646568277582	yellow
-1.54354211876968	1.60720595256471	black
0.819231002692513	1.37284049432518	black
1.5863181025719	-3.01931364556392	black
1.2518187087223	1.32617486092942	yellow
1.34396221121141	0.576861017616741	black
1.29717640374735	1.37244310273957	black
1.20833421325321	0.159465957481956	black
0.915103865151842	2.22112350419411	black
1.03910403979078	0.890258528556881	yellow
2.47510501349949	-1.3770669916447	yellow
1.86515370168782	0.970044428423295	black
2.72315704498126	-1.77371230437329	black
0.886644517655601	0.471021824547932	yellow
0.951720250304201	2.2553777272751	black
1.01750005215263	2.13945749127727	black
1.19284334728253	1.50533636538738	black
1.88741275892195	-0.773284583462285	black
1.49037829517816	-0.866236553528925	black
2.12578326514654	1.65413060692395	yellow
1.79193747157617	0.524083952495298	yellow
1.73832458244086	0.800512022670195	black
1.28416669482406	0.61823734823693	black
1.24495442222344	-0.640208914733784	black
1.97288016412427	-2.1013369039742	black
0.843037434211823	1.62164573272935	black
1.01797936317299	1.39311400794504	black
1.16705164485467	-2.13756689532171	black
1.78470406061034	-2.89207459274975	black
1.88183652350137	1.63616067580551	yellow
1.34969141882636	1.23558872354408	yellow
1.6339634590953	0.550089711668737	black
2.37209133169576	1.46636812965327	black
1.00363671288626	2.48685062964764	yellow
1.0132663687166	1.38628861740899	black
0.948124384484871	0.476514659185208	yellow
1.61685076524944	0.655591399186208	yellow
1.69595336957764	-2.69994548398544	black
1.06185927172845	1.76157766268601	black
0.953315987524821	0.870462872920903	yellow
1.87327484835787	0.921490491041176	yellow
1.27552171936615	0.816578142167394	yellow
1.09280484900493	0.281809938101065	black
1.5041504357669	-2.41408212659664	black
1.71842639767548	1.37343193069231	black
1.18718409288505	1.28187551036831	black
1.65548711950004	0.802042227372699	yellow
1.43586804104271	1.57692523798758	black
1.68592315409014	-0.756614124480995	yellow
1.46796636239692	0.635686958153828	black
1.56612239441088	0.134491106318992	yellow
1.2209685213182	1.1877977539341	black
1.08754590438645	0.765641689736939	yellow
-1.7516937921838	-1.34964554152434	black
1.1366594052507	0.893520448705642	yellow
1.11827704103901	0.324398644374551	black
1.24232543671532	1.01674270917549	yellow
1.10989860528699	1.60487278985882	black
1.16546387462884	-0.677184456370531	yellow
1.7249554214775	-2.33514560226261	yellow
1.57130040035505	0.776947028210374	black
1.36422423796764	-0.407920163583784	black
1.81968523325482	1.53480494614176	yellow
1.91663274481854	1.10962430855867	black
1.60304596491764	-1.11821203209208	black
0.828931480388531	0.684219510957268	black
1.56063083254159	1.19795183397836	black
1.03344589123994	0.961523366793327	black
1.26388488359521	-0.897204382441366	yellow
1.54372491039384	1.24720482291314	yellow
1.18998374697274	1.08870140580404	black
0.859619214831927	1.99962287164821	yellow
1.45796980632299	-1.24467272022912	black
1.39791354766227	-0.737204252827514	black
0.819335578798713	1.41559325629174	yellow
1.40663424184935	1.41879440222095	black
1.31507317626941	-0.217804934722407	yellow
1.05237074412068	-0.521906552820983	black
1.32774537938558	2.47776049525589	yellow
1.04778659112186	0.361966618178259	yellow
1.16932921736885	0.325362910921244	black
1.90960819479815	-1.77585769309816	yellow
0.923247669305825	-1.55674054919307	black
2.04778728705357	-1.15788345151683	yellow
1.28953122058288	1.45655866024544	yellow
1.38697613006604	0.381418161954526	black
1.20207052462947	0.119332681909624	black
1.08840385971993	1.96960608022014	black
2.24257404834267	-1.63020230437916	black
0.943312703589245	1.0823963977311	black
2.09412276490569	0.157787233121405	black
1.12927272504295	0.644196785300881	yellow
1.29763132135204	-0.271356497225301	black
1.84874525146179	0.81164742248041	yellow
-1.74224190317313	-0.421955481136736	black
1.24826545951719	-0.0366454786084911	black
1.23881975740308	0.816065841155918	black
1.40080235995873	3.22168946566336	yellow
1.45531703983945	-0.148864425356397	black
1.09070574905722	-0.11030438128294	black
1.41739395153634	1.14810275535286	yellow
1.51252436909682	1.02438253825138	yellow
1.40918391193315	1.18508547445787	black
1.87562776683537	1.40857437510486	yellow
1.36094117839172	1.9696388170813	yellow
1.27086217185676	-0.0169805095453809	yellow
1.06735504805184	0.706160030465352	black
0.843409807735488	1.93807706851183	black
1.64057481525793	1.16371987355756	yellow
2.02564183363284	0.914526349990619	black
2.08757392417817	1.58822938088261	yellow
1.4008694733514	0.517560116103632	yellow
1.37225416960483	0.384135248228625	black
1.43183013413594	-2.56545967513997	black
1.86576482714221	1.61710917801442	black
1.4140413859419	0.264345761741537	yellow
1.32417391641588	-2.89650433944208	black
1.25466239174081	-0.0867221380391576	black
1.37387365285192	1.37070998291725	black
1.81071128719954	0.912622595614933	black
1.52200600305026	0.397782073905309	black
1.07693178300409	1.41467342602285	yellow
1.11421162103426	0.0754143328673846	black
1.37879702312629	1.42420470490084	yellow
1.65643603678968	0.781009686690962	black
1.19251500770655	2.10533430947144	black
1.46115593481235	1.04041760848171	black
1.51489352271272	2.057586409421	black
1.25225937903361	1.06241474740771	yellow
1.64626276495918	0.158971242446993	black
2.14727395975609	0.700821115968576	yellow
1.04231306683731	1.222804247624	yellow
1.92429464097852	1.77796463874158	black
1.2922668855059	0.499602121780031	black
1.14148237418517	0.976688625838486	black
1.38256289239576	-0.797930078838258	black
1.60495224942618	-0.161281015630348	yellow
1.28471252477662	-1.65530972775045	black
1.58920364729786	-0.641764919061439	black
1.33058863233607	1.00822711748189	yellow
0.855114869279241	1.89209979100372	black
1.46053256605321	0.160134139802353	black
1.54847693943928	-2.12781970249601	black
1.32986520370252	0.0961864388202824	yellow
0.853258536576395	-0.208521983050417	yellow
1.1871855720267	1.65830588666525	yellow
1.45939113181113	0.581895669960499	black
1.60078899433961	0.336365567156994	black
1.37484380350626	0.600543077286007	black
1.64345501999626	0.786804435522307	black
1.44558596918105	0.0843423157504234	black
1.156867700117	0.89439903841089	yellow
1.28086264827258	1.19790611112084	yellow
1.8637405317029	1.52025976918377	yellow
1.36354891965381	0.188316937312221	black
1.85823562843388	-0.84863923742499	black
1.0267986064838	0.068279743035467	black
2.12129136309201	-0.911464234239298	yellow
1.27508685887585	1.41872679432213	black
1.01551462520264	0.79297884924049	yellow
1.21398511209749	0.431437460140078	black
2.27824361745501	-0.340435184577522	black
1.0456710013447	1.26865961978029	black
1.93170460707444	-1.58181450317093	yellow
1.28156169986925	1.78766409217577	black
1.27074659818681	-1.20768016557101	black
2.64856001335261	-1.03161620734638	black
1.41857619972801	1.31138229039389	yellow
1.57292182203089	0.235230608190529	black
1.40016695172161	1.28869599567988	black
2.02790039585213	0.600900850424196	yellow
1.14565235667648	1.05945232964008	black
1.51546157828061	0.699652273717727	yellow
1.54730758654995	0.676803309582348	yellow
1.20650846610959	1.55832347928821	black
1.12484499273792	0.711846758705863	black
1.52716232147062	0.860788585956846	yellow
2.00728466449024	0.105579521264924	black
1.78341815292481	2.12278654081125	black
1.02425517988498	1.0540208267511	black
1.60012017348249	0.764395864633754	black
1.33722873600373	0.589532329326885	yellow
1.46192661144986	-0.0532802606102309	black
1.68355532057846	-0.429379486970371	black
1.83050686835346	-2.8408413947331	black
1.67691848355034	0.00196049984073792	black
1.15427403552738	-0.248362616903681	black
1.24624848936781	-0.933282922627753	black
2.16653299886016	-1.25802148360622	black
1.35938724573114	1.56733972307129	yellow
0.966569505305137	0.219140873547888	black
0.959122292851962	1.12488486508104	yellow
1.21464380464819	1.52686436256353	yellow
0.828883342396878	1.55215133258422	black
0.881935884575761	1.54063702637717	black
1.26646126612084	1.04899942686125	yellow
1.14039518333446	1.36181957046523	yellow
1.19030637379334	0.0676047555322253	black
0.916650050933104	1.6038052790241	black
1.36202703207635	1.28097398707538	black
1.4985982793097	-1.61444780954299	black
1.79204614890263	-0.00655563054749845	black
1.91802053907909	-0.800325025922874	yellow
1.30474405785565	1.79022130969856	yellow
1.26821251140772	0.124776629229972	yellow
0.885281910254648	1.08722203509915	black
1.21974614586568	1.38207302751374	black
1.01809901530843	0.672332137539103	black
1.72974398723646	1.44853899041284	black
1.07069456738769	0.988641670666334	black
1.24840304029236	1.60098147388677	black
1.69953789626505	-1.08984511705416	black
1.13781597470603	0.310416279559638	black
1.57079156820419	-0.804089629469143	black
1.62019968695313	0.516341964878188	black
0.865041246853489	0.403161396919339	black
2.04591293531481	-2.25477950820824	black
1.43575696810304	-2.26793881259721	black
1.07900635248095	1.31902214213093	yellow
1.6861618081145	1.29641518848624	black
1.29274362372966	0.812485021841915	yellow
1.54484687046407	-1.69402680214391	yellow
1.83171339058097	1.67135439732461	yellow
1.14544958483801	-1.66030008579757	black
1.08798016654116	-2.28083097796916	black
1.61015503941436	1.93530034286271	black
1.91959824125957	0.686083997455866	black
1.58784372518414	-1.38468767035449	black
1.79664664975202	0.778249795864043	black
1.23969691845008	0.536142151382484	black
0.996157397866519	2.42813938746297	black
1.38414834833749	0.534832133873651	yellow
1.45683289873417	-0.150071668835627	black
1.12173139747335	1.58557006510576	yellow
1.44635014431824	1.04287942461405	yellow
1.41274253890097	1.3218605800983	yellow
1.01137807280349	-0.357786225426286	black
1.0152964654399	0.25920536264419	black
1.12389133688879	-0.203761520811087	black
1.74111128838174	-0.0299185135189989	yellow
0.906058831114103	1.07176644536525	yellow
0.983138134113245	1.05055226089479	black
1.31464773423398	-1.46899005977537	yellow
1.0564273973812	0.170005764696788	yellow
0.914696700741534	0.346619159731195	black
1.10933350291339	1.33239036262376	black
1.29002471192859	-0.232553921637175	black
1.32100394581198	-2.38733159035261	yellow
1.11286366004132	-1.58098632885013	yellow
1.22471604615014	0.83188955186794	yellow
1.08293173211079	0.376851040874181	yellow
1.71024940671893	0.875365517954867	yellow
1.28084480173862	1.1478525012996	yellow
1.73339335719656	0.769560032885077	black
0.858541427908464	-0.0380200945491575	black
1.62156908960329	0.992142551051571	black
0.889286219603102	0.310198689233203	yellow
1.10969419389437	1.51869710292611	black
1.47402958830237	-2.84357265414914	yellow
1.97325187384862	-1.29610879047573	yellow
1.37663112702939	-0.251819395154524	yellow
0.891151521887312	1.75453802268107	yellow
1.5597154398232	-2.7875620496917	black
1.00297138268228	0.464223527853813	black
1.74751532474256	-2.16944662363404	black
1.20954418928182	1.0538428765295	black
1.583330498734	0.18443364470749	black
0.815473729958688	2.10611365497983	black
1.53500082990183	-1.17048009679299	black
0.904320741899279	0.121724965084174	black
1.57689547906124	1.2045698697253	black
1.36730739665315	1.50530401905364	yellow
0.936981993056279	0.77951127346158	black
1.38615576762684	0.416481209479222	black
1.09015194293124	1.69135268123258	black
1.41769766774106	-3.25262501349702	black
1.33135755812947	-0.586834281768282	black
1.15309986378765	0.261307727040706	black
2.3089154793891	2.30301758753926	black
2.02057629762189	-2.04822423765492	black
1.65867019372901	1.07765882943589	black
1.23823358932934	0.183908532763741	black
1.14969589102028	0.791727291235845	black
1.30845804867029	0.600894605713641	black
1.44617633872202	0.24985673234084	yellow
1.54809697613112	0.722006681822779	yellow
1.81082365472956	-2.22290100013249	black
1.58419302670646	1.36427729104449	yellow
1.26406733978634	1.11077856945577	black
1.14792947987812	0.739100134843617	black
1.56143297763068	-0.967889256395287	black
1.30030979694521	-2.90941151911808	black
0.852951438551229	0.727639698257214	black
1.4246146017293	2.40348897907676	yellow
2.11630806546839	-2.17906138248696	yellow
1.38391816872598	-0.709144300607294	black
1.62631368658199	-0.444451560796348	black
0.94860299316039	0.181442117073632	yellow
1.19354484722113	1.20313216397274	yellow
-1.64195600622847	-2.53697827789984	black
1.21528129569303	0.196462272438865	yellow
1.07078611857749	0.468378712809164	yellow
0.856000299122337	2.06377184026728	black
1.25434844396517	-1.25712007262328	black
0.956971831283158	0.24553324988523	black
1.62024165169575	1.95002783942699	black
1.5873907242921	-0.0248605107985978	black
0.985534935552857	1.71999112850887	black
1.32482103130647	-0.876287551431177	black
1.63888070290948	0.368290238534615	black
1.33590733590633	-2.87822249835274	black
1.28605003575951	-0.814637828510192	black
1.39915079992309	1.3709826008662	yellow
2.19946562657931	1.47092393604708	yellow
1.65537725429459	0.176897506644321	black
1.11234696153233	0.514586799984369	black
2.26177985660219	-1.88850921636433	black
1.27058727986228	0.955323932470524	black
1.83766968840159	1.96261685008162	yellow
1.36634242849037	1.01155568594795	black
1.04588318758608	-0.214174376347268	black
1.64640779920236	1.36431904015033	yellow
1.29992011308576	1.21395025303136	black
1.91403948344076	0.100104051194359	black
1.43753750348476	-0.668909517914604	yellow
1.3880399036177	1.61279965422539	black
0.842847255969932	1.27957379105084	black
1.59761561763734	1.00719852936279	black
1.43952779215135	0.925637206932677	black
1.90846767738512	-0.681801576517736	black
1.05550086674555	1.59966106127941	black
1.85643328039729	1.69599167288918	yellow
0.99204947214038	0.142259172432756	black
1.50359742692512	0.595077135959096	black
1.15175228106634	1.64818410851396	black
1.27521159672838	0.808467170840819	yellow
1.20402254564506	0.776888723039634	black
1.26439008414603	1.57669905287922	yellow
1.68288642872306	1.55092411623819	yellow
1.42851514449568	-1.80905770248466	yellow
1.41484265789331	0.613129548386808	black
1.25600833839101	1.33070705439839	yellow
1.19015679911721	1.40392222125452	yellow
1.79671599155658	0.975542235304683	black
1.55802603820742	-1.15629432044403	black
1.30629578629881	-1.18801014143075	black
1.03229856945953	0.443968684500319	black
1.40523065435765	1.49832865251873	black
1.51177547731038	0.522310713867528	black
1.84024932127744	0.48151706913834	yellow
1.27206600740097	0.34104914275921	black
1.18111070676935	1.87173364406921	black
1.04364601224899	1.11938525723663	yellow
0.720365257272459	2.03781220000684	black
1.58089322480638	1.44306280794636	yellow
0.791608057705344	1.11896297892778	black
1.41718620961259	-2.98728476541199	black
1.84316241239734	-1.20413122566976	black
1.73565706370775	-0.431243315155042	black
2.12409666998684	0.924962489233589	yellow
1.46787333177282	1.11613437408548	black
1.29134572016175	-2.07733135846314	black
1.63545624152076	0.125490402136477	yellow
1.12998765645074	1.44952863981677	black
1.38430629618682	0.838936826709122	black
1.38580687012112	-0.959955402548135	yellow
0.903243188322779	1.67986514884341	black
1.01481768582535	-3.79914355693543	black
1.16702067187593	1.19834970192563	black
2.24079362455075	0.319081114834926	black
1.10594702502852	1.39093113771454	yellow
1.66216323378024	-0.597544649414423	black
0.983516595542372	-1.89559364183923	yellow
2.02676297673216	-1.01564609000971	black
1.23523540189641	0.698942480726157	black
1.37456979354669	1.60149193935304	black
1.24671700812403	0.948637863099371	black
1.25918892532577	-2.77206940247018	black
1.07436332797977	1.14382296586041	yellow
1.05421796988779	2.00558541146405	black
1.58283918554729	-1.58537075818241	black
1.11504289824801	1.17004259284297	yellow
1.33659023100827	0.749822451944598	yellow
1.14002230355208	1.90068006155012	yellow
1.36161646605661	1.08621599043845	black
1.30153693730547	-2.46564575875731	black
1.38496606544077	1.19789381866597	black
1.30417960214319	1.66029164461949	yellow
1.22023681055759	1.7195869707213	black
1.15397890101545	-0.108820131304988	black
1.27285822639441	0.270512311792029	yellow
1.47770936708268	0.672957384564014	black
1.40368972063379	0.678159876602436	black
1.14833386938855	0.405585297199434	black
1.20930730813124	-0.136225210030004	yellow
1.56230695041483	0.206589960398641	black
0.972174740364701	1.21802893424447	yellow
1.55576439105375	-2.10843113869917	black
1.08768145270119	1.00821612172378	black
1.20059928989841	1.5537793582099	black
1.65761395545637	-1.76177006671057	yellow
1.8091825805597	0.591107280406284	black
1.38402133361714	1.05503805789944	black
1.24623150769281	-0.778634630079772	black
1.63867044381461	1.47898958078696	black
1.14852649836711	0.941079410747294	yellow
0.848401820640122	0.533627266858102	yellow
1.1337378619627	-2.38998921197606	yellow
1.50352010269654	-0.563677907085756	black
1.5067552792721	1.08820704089425	black
0.798695741819593	-0.238936960625404	yellow
1.92399060301956	-2.53528159853012	black
1.85071951866537	2.59954017005855	black
1.08178763663995	1.06538570728203	yellow
1.56547950139762	0.117536230741073	yellow
0.995996666072837	2.51320462610786	black
0.938798960272229	-3.1042966894775	black
2.00175177604893	-2.63619261044681	black
1.00854252077258	0.520215899619343	black
1.40002879666117	2.30414568771395	black
1.06070132173199	1.88028049775962	black
-1.22363920611129	0.264165201988321	black
1.38893120159079	-2.50670154476785	black
1.07361396218974	1.16878834885183	black
1.04941549143832	-3.08843167579031	black
1.90275541523724	-0.866709073354919	yellow
2.1911629236768	-0.586942564757253	yellow
1.10750461959153	0.114264355915429	black
1.87261078849591	-0.313288576461684	black
0.908217129051078	-3.36996697462398	yellow
1.13297837418875	0.342287729241201	yellow
1.13206060298318	-0.212878187185686	black
0.842943406076889	-0.975919466757665	yellow
1.01460593264797	2.74524744589794	black
1.06885475248464	0.806030709561588	black
1.09307948302598	0.544786480575608	black
1.12494380914345	1.38033603091025	yellow
0.796433459954399	1.78849653136398	black
1.30542305283236	-3.45184158010391	black
-1.03037202763337	-1.48824357885473	black
1.71394904581599	0.991656296389709	yellow
0.926488457203975	2.74903536456069	black
0.818901740481732	0.994258206063902	black
1.30878106661592	0.0893526186355059	black
1.71896122955861	-2.16574065668288	yellow
1.2916928899368	-2.94125253163769	black
1.23106392019074	0.330595234366642	black
1.32144523964152	0.641474289143399	black
1.20808084570316	-1.78362157277024	black
1.15879319542515	0.0682564508767748	yellow
0.89597990059205	1.10268034349031	black
1.36385112994399	-0.573037438815711	yellow
1.31383023012319	0.978332491670267	yellow
1.36713273645532	0.817729581874818	black
1.0702489496642	0.785868054321201	yellow
1.13361756855218	-1.42450063896075	yellow
1.81112788041159	2.124452899	black
2.51147538604843	1.04751380569463	black
0.962187380579255	1.31943761347484	black
1.65977450848794	2.84083040081532	yellow
1.94691705036682	-0.583681854055598	black
1.09143186391778	0.381674229527282	black
1.55359712550136	-1.92873014354564	yellow
1.51705850044078	0.550094800745541	black
1.39311282961997	-0.550010893401783	yellow
0.997684410531198	2.06366172965432	black
1.46790562734808	0.157789678748802	yellow
1.55460655254289	-0.315153383536573	yellow
1.31484231907578	1.46979203786206	black
1.21095928537236	-0.422776478121277	yellow
1.325095710143	-1.6620586704436	yellow
1.43401657765409	1.14527864496589	black
1.25457542967046	0.783284958276514	yellow
1.43700996752387	0.664584585726955	yellow
1.51358809489824	1.11637325729816	black
1.29804354775294	1.11825969188699	black
1.19130751929489	1.05105313948165	black
1.72596722528731	-1.47789325069572	black
1.38145623994483	0.601553991669441	black
1.11796616112249	0.820428976385493	black
1.70294395677222	1.31575677440407	yellow
1.31712867628424	-0.644353851256963	black
1.43883073462736	0.757099660276362	black
1.65821934874737	-0.12002288032443	black
1.11694212279397	2.10970467977813	black
1.60227179477512	0.175304960359052	black
1.81439245312684	0.935780628597873	yellow
1.38991150524035	-0.393810377178951	yellow
1.37950044409586	-1.68807936117878	black
1.88252138954448	2.29310518747883	black
0.75476998860106	0.405944379160592	black
1.36547015211829	1.37281065236425	black
1.04292186419375	1.26029573705562	black
1.08081329915262	1.53341347210765	yellow
2.13509856954528	-1.57293170400832	yellow
1.29938158962159	-0.918786420621836	black
1.20556665884868	0.0688792926580254	black
1.48319702249909	1.20518075988575	black
1.04733039331543	0.701061948175061	black
1.50517666855261	0.367218344368874	black
1.00435594685042	1.01409668823401	yellow
2.35874486615143	-1.25028175513066	black
1.22174963607503	0.403326910077487	black
0.978616620598039	1.10101462905251	yellow
0.890919981829935	-0.144135164294185	black
1.05301515158873	1.4037298755657	yellow
1.32125514977722	-0.568976327755143	black
1.01079625631493	0.817282979638752	yellow
1.09521802441865	1.76278424905655	yellow
1.6009109138514	-0.622164902522071	black
1.09221357676791	1.26510402873603	yellow
-1.3236053074522	0.265910146366244	black
1.04846719851941	1.48963925159077	black
1.61762574764468	1.31686317580696	black
1.24505651439905	0.988792451714587	yellow
1.28128903373676	-1.0776350873274	yellow
2.14803350532376	0.634421164159497	black
1.11187133977004	-0.499017338318978	yellow
0.768063266600407	2.08895592803112	yellow
1.06733305194659	0.262042192447438	yellow
1.21329020241803	2.0693028352878	black
1.49804069447351	0.57558170037934	black
1.06968280815082	1.16337123868806	yellow
-1.43354677771947	-3.21735890103615	black
0.949874528785329	1.9188434205693	black
1.05838799877575	0.791015037960043	yellow
1.20695911804792	0.711675939400676	yellow
1.42458769937546	0.453999743598708	yellow
1.63289797734935	-1.67392882697538	yellow
0.981927325367769	0.783113380724353	black
1.0608375409258	0.362241834557779	yellow
1.04109955582175	0.759481265887224	yellow
1.10348796940555	1.3015396524174	yellow
1.21315154810229	-3.28170710235438	yellow
0.982169350790314	1.79799867317911	black
1.75624541658083	1.38580250451023	yellow
1.30205362216289	-1.1328903712203	black
1.45905483929806	-0.8231861411613	black
1.18301740177641	-0.595072584240273	yellow
1.13393529285271	-0.00909564478687104	black
1.60352166441731	1.10836152144979	yellow
1.71797472820722	-0.0968501113646779	black
1.02114222619394	0.57681745507088	yellow
1.11503194647118	1.71070394958854	black
1.20465784319674	-3.2820404429219	black
2.07733579613521	-1.38616914153473	black
1.61843266958291	1.7496900204678	black
1.97935024356607	1.9953071282824	black
0.964625903823475	1.52826105497244	black
2.06290404331237	-0.350176111718497	yellow
1.53967352054654	0.942589844979141	yellow
1.04313117964487	-1.00365663676626	black
1.20491222747454	0.606081022148068	black
1.24547461789963	-0.0154440902058303	black
1.46792914530952	-1.76408607066587	black
1.35009709274413	0.0781332562177161	black
1.48439458795044	1.24903232888452	yellow
2.10542373940584	1.30608071948922	black
1.15539993107447	0.20185851667395	black
1.42633840909074	-0.933595613012861	yellow
1.47998163954065	-0.018631551437046	black
2.08015363488232	2.95810151734293	black
1.32125263655916	0.552692630579657	yellow
2.04870106359253	-2.00388980459758	black
1.87664619615162	1.46059869358212	black
1.47668921272852	-1.36521920127689	black
1.6752683531614	-0.807395215424373	black
1.37692027474367	2.19689044156918	yellow
1.58762093427193	0.488804646583514	black
2.07373457595232	1.71268072981694	yellow
1.17782442002378	2.29571242676537	yellow
1.18375138153968	0.107965618385675	black
1.47678882784832	0.39871330822307	yellow
1.7484572304242	-2.4691453673321	black
1.27067812662314	0.796382214151606	yellow
0.995395514696531	-0.163938823617086	yellow
1.40901581263124	1.04174405839999	black
1.47155082986208	0.259648461563517	black
1.35594764779089	-0.174837977561624	yellow
1.27318554232127	-2.63436569013485	yellow
-1.35508726223204	-1.70657421056871	black
1.31132262059043	1.02479860949159	black
1.93042478932623	-1.85762743643628	black
0.982270716018561	1.59976703129343	black
0.994033409078996	0.515966010509369	black
1.17451278574864	2.29083071364702	black
1.22103031990916	-0.216954775237501	yellow
1.59335837265889	1.03509150335845	yellow
1.30262512354589	1.46892884383967	black
1.87913629990665	0.919845194077943	black
1.55419190620607	0.685576779882147	black
1.38740956797315	0.446747012987106	yellow
1.74468693580313	-0.354438587680926	black
1.53570200321078	-0.812875219634064	black
0.765973912137983	0.781179069719116	yellow
0.9094424576855	1.97950745814177	black
1.09429364624924	0.832074752777146	black
1.96184595938069	-0.285504553761081	yellow
1.38112085333017	1.93475602959277	black
1.36296628261951	-1.08788963176859	black
1.04493381124267	0.0435254398144829	black
1.50653802546859	0.51785307974243	black
1.22512778133849	0.728431030281886	black
1.55909608281851	1.20846047048026	yellow
1.10018346554261	0.937852911986681	black
1.3742631169093	1.45527247344685	yellow
1.13718944461626	0.776388094116488	black
1.8344773389189	-1.22837467118255	black
1.40342515532311	0.577346780950762	yellow
1.22057434936178	2.1893368895198	black
0.840135681242549	1.29773591752286	black
1.7782459477395	-0.553724233809711	black
0.979968638429959	-1.16921871779156	yellow
1.10784583941156	1.90037887300002	black
1.00814893678224	-0.616089660999785	black
1.32346716255952	0.545358320558481	yellow
1.00297909581986	0.240915891082265	yellow
1.08807588421272	0.361804193731888	black
1.45166173104483	-1.36928744429476	black
0.955234587473455	-3.58847007323815	black
1.10188659433009	1.73354852265929	black
1.06622376033354	1.47690596166135	black
1.2842046258519	-0.770347175457791	yellow
1.23642185530101	0.464388004922493	yellow
1.16873700954917	1.5868427089649	yellow
1.72525332747414	-1.55911026059534	black
1.79317416083267	3.40392273254496	black
1.74562024990526	-1.02067212837387	black
1.19300269039376	-0.271294795764813	yellow
1.48984369940444	0.745157313575826	black
1.11799386876251	1.04799908464325	black
1.26811636380931	-1.45901945744819	black
1.21374127945409	-0.458325224542403	yellow
1.23665730965472	0.552878459779598	black
-1.55831543760007	-1.6062707057373	black
1.00517364307108	1.01446192923435	yellow
1.95945996585827	-1.51127779495167	black
1.07710232100099	1.69344425521617	black
1.50336361450475	-0.484001321233848	black
1.09935720745662	1.49904407018755	yellow
1.48253191408643	0.599529177920007	black
1.4740378765701	1.68065198388524	black
1.38321781841898	-2.67700729820837	black
1.1615032745909	-0.839766482640579	black
1.03710073714863	0.235017203781979	black
1.31246897951461	-0.95399801635012	yellow
1.19186205379572	1.43791023950622	yellow
1.26632546956918	-0.328396453150843	black
1.36984119868906	1.17561999383498	yellow
1.1970205985975	-0.146472128676571	black
1.22657674941614	-2.02221214680575	black
1.89527307008553	0.205692704575388	yellow
1.04421651977365	0.714810951440453	black
1.66720091983417	0.721391112885743	black
1.39041960811448	1.75790068158596	yellow
1.12274548040601	0.322366639233184	yellow
1.22957789533457	-1.5708241249253	black
1.24249670755605	-0.956417408721644	black
1.51229859498435	-2.83692332447799	yellow
1.0193994048226	2.35418279551273	black
1.06168380352052	1.07608774645817	yellow
1.88719542222627	0.193837898941592	yellow
1.33706125768733	0.109388438794003	yellow
1.32703705181773	-0.897476398393091	yellow
1.41064300021224	-1.90298817908285	black
2.93874727082418	1.36019914877099	yellow
1.21371474771498	-1.93620076916648	black
1.25396311819861	0.636887132234856	yellow
1.00161295220724	-0.037584726503999	black
1.11812388120216	0.945384237623141	black
1.3999580310263	0.570440120655628	black
1.4169066219058	1.2161186068341	black
1.2600319498076	-0.964241262812068	black
1.17115139930682	0.0927391980437029	black
1.53657476626305	0.627717200657517	yellow
1.17198077797653	0.658375786011594	yellow
-1.12413140396535	0.611452195570476	black
1.65030147818584	-2.05281585051774	black
0.920809726935451	0.743745362767797	black
0.91560229365569	-0.244545980966511	yellow
1.69187795468587	-0.954464313831024	black
0.928802913966374	0.707486083584939	black
1.33749440898068	1.68437879537254	black
1.71623322417504	0.151476776026896	black
1.09576043770471	1.04419703672498	black
1.42463588524929	-0.256549415390035	black
1.28860064808169	1.23274258368021	yellow
1.75804598720026	-1.29401452939667	black
1.72072013189109	-0.904409353858947	black
1.22879221467001	1.07431964512663	yellow
1.29981724474169	1.21334385095364	yellow
1.0399117403627	1.19999177489971	black
0.79639588543904	0.663639835765643	yellow
1.06024224746426	0.0961417292926367	yellow
1.55594849137958	0.707291275457549	black
1.3165251010471	1.06718704691918	black
0.856137190218014	1.97039947822963	black
1.82490375074833	0.825578900188641	yellow
1.81182044678284	-0.351651745910601	black
1.04407843280842	0.869581533579306	black
1.04824700050308	0.454377152952792	black
1.02210367590478	1.79855351692309	black
1.13558952598187	0.400817801102353	black
0.982168292684952	2.04627006270475	yellow
0.981556823478088	0.0607727940907774	yellow
1.03116336238817	0.258407821184395	black
1.37900892612434	0.781768973938358	black
1.00201436782314	1.33620788062654	black
1.93772472364935	-1.52845376535292	black
1.77190438298053	-0.647211615264706	black
0.972205498366783	0.742335605779908	yellow
1.67033041689429	1.49088948365055	yellow
0.984938027244916	-0.0809758753747053	black
1.42548359763354	-0.831694199512736	black
1.5427422343088	-0.923630762550566	black
1.35677614948242	-1.85796516378644	black
0.984082490100068	0.55337616431932	yellow
1.80934803897075	0.295781690728388	black
1.46800256575967	0.63606670569785	black
1.35344694057811	1.06406669478972	black
0.80485803686648	0.128265412107708	black
1.1815650361102	0.332253559206376	black
1.03880857563709	-1.07490292307596	yellow
1.16076567664361	1.0701572349237	yellow
0.837471126725231	1.08956329501998	yellow
1.36524830854221	-0.0880132619966155	black
1.17297503894761	0.707412180709712	black
0.914972406304577	1.05475382718279	black
1.09100951750641	1.80839342368772	black
1.27166091558814	-0.305962632574125	black
1.2872392888484	-0.224170181307262	black
1.21778468134398	0.174563639794417	black
1.37751825163445	1.15135461209895	yellow
1.6046683071776	1.73778033181041	yellow
0.852590050239063	0.160736040869417	yellow
1.014333563239	-1.00138257451626	black
1.46577796134883	-0.87091908285608	black
1.21061214122375	1.41691351042185	black
1.17878598443895	0.754028961143125	black
0.985670286616632	2.17745156033827	black
1.29886687965549	-0.721762101821795	yellow
0.999946576391696	-0.501657002629667	black
1.18283251331506	1.48586413258272	yellow
1.41097111953188	-0.496424068286022	yellow
1.52195637165059	0.450337087767752	black
1.64171661729819	0.832886306911584	black
2.06876393555794	-0.789963611123823	black
1.51273729493502	1.33980597084298	yellow
0.714861807263568	0.829074025654706	yellow
1.07634327681909	2.1839196753003	black
1.45382068597761	1.49511495046105	black
1.59671560175016	1.51467017532167	black
2.21073267900957	1.15005987154677	yellow
1.04524715558769	1.12330098774384	yellow
1.25034763183438	0.428798138614451	yellow
1.56033131616122	-0.0893333357796973	yellow
1.78110045595503	-0.0365055010905237	black
1.2655490700494	-1.88862827310179	yellow
1.09642531712041	0.412416663881527	black
1.72016874739964	1.37307393230124	yellow
1.10842348085377	1.26260896351892	black
1.38061224208587	1.70925225217843	black
1.40044107096316	0.113699958025072	yellow
1.32480229812304	-0.786127635583106	black
1.50247272865168	0.882729481427865	black
1.32167811620609	1.87031950405107	yellow
1.22800901349242	1.22511917065422	yellow
1.48783188012321	1.18546722081329	yellow
1.27819386293024	0.458829130703838	black
1.10827442397713	1.60535549253523	black
1.55918387655591	1.09162994055473	yellow
1.2738700920911	-2.04987471854667	black
1.68464179621171	0.126687937458441	black
1.2582844570212	1.35204375017346	black
1.40576542957231	1.08815605302871	black
0.81672852204677	-0.227475666058379	black
1.25725639227199	1.09849149891587	yellow
1.35330229768835	0.327363094341503	black
1.21822896392491	-2.82550627416554	black
1.20760111704384	0.303286488756137	black
1.2249234197579	0.946677534466264	black
1.26891865605045	1.29464106470814	yellow
1.1145632987735	-1.24884015920359	yellow
0.912369959462479	0.889384423956504	black
1.29387903132789	0.518494894670074	yellow
1.37102454839334	-0.397625531506419	black
1.22627847975666	-3.05487787522111	black
1.31130209038222	0.323336180713445	black
1.3290151768124	-0.918390071448821	yellow
0.929321819128811	0.682883380817182	black
1.06864353738659	1.28702300552255	black
1.37505016828257	-1.30402526594983	black
1.18121121760764	0.471358833232944	black
0.950124240667314	-0.604154962456453	black
1.88089503472583	-2.72411502274539	black
1.48393120078122	0.900400039708218	black
1.39212489191589	0.967491300546667	black
1.82854734227797	-1.20882308453049	black
2.28823809570975	1.78106028420977	yellow
1.17095050184169	1.44549952835168	yellow
1.16958342187934	-1.75576476779841	black
1.37757441870754	-2.39446116331356	black
1.37812979511528	0.104995943250933	yellow
1.12722139982632	1.02204546147446	yellow
1.56946232155209	-0.885533727942838	black
1.07354344659159	0.931978088354872	yellow
0.914358802228993	0.934996778833868	black
0.87062623628541	-3.28409409304769	black
1.5180046909807	-1.14338015681965	black
1.19227699348864	2.14987877879517	black
1.26117471508004	0.648160656770144	yellow
0.761914496373847	2.16144000445458	black
1.98741348769267	-0.205794529230544	yellow
1.35819300825686	-3.28144036379192	yellow
1.28801669571281	0.744509169333753	yellow
2.21522182513374	-1.09236084574559	yellow
1.10787784381603	-2.54258546937762	black
0.935912799309417	0.600525905794947	yellow
1.00221211377568	1.51116951232083	yellow
1.53437505543252	-0.685542967539997	yellow
1.33959256030433	-2.45570321399491	black
0.952068436599471	-0.312276542199647	yellow
1.15557906371389	-0.33406172364809	yellow
1.40664839702505	1.78352374216371	black
1.14102119498717	1.19369525723129	yellow
1.23466139245901	0.132944607533403	yellow
1.35685543896134	0.85982030356719	yellow
1.3186544701008	1.86971717617676	black
1.79888299827926	-1.98437128996295	yellow
1.05295704218382	-0.424039460709002	yellow
0.955367583917811	0.804003095395599	yellow
0.921237006607818	0.701644244579915	black
1.34549665606428	-2.04553884406402	black
1.42142860591877	-2.83103965251236	black
1.20069519823901	0.602712015604481	black
-1.46621726331034	0.0994203074166098	black
1.29876696325183	0.61519618671901	yellow
1.29251507916062	0.698773562429174	black
1.11106017930778	1.49830463735956	black
1.00363008038253	-0.0378635688937933	black
1.91921887191245	-2.53031497003784	black
1.76951798988857	-1.39124295523704	black
1.28424807314014	-1.22603037564699	black
1.09671566032317	0.830552724686428	black
1.0597449289555	0.239836652912012	black
1.85210529406192	-1.44992193092251	black
1.39714797469695	0.0918883645902789	yellow
0.886333247108984	-0.36394810650259	black
1.36117194445703	-2.14259365526486	black
1.45584986236095	0.473007078053523	black
1.54574791104467	0.151093890428733	black
1.23406735303872	0.449753625968345	black
1.70982801773911	-0.841053931502598	black
1.44332116868584	0.881096378300514	yellow
1.13689480282596	0.323647149322165	yellow
1.75627249888249	1.46159836087312	black
1.27320044344461	1.29013156125872	black
1.12530254266235	0.247338361143133	black
1.24075930440994	0.997104830790006	black
1.9521916173752	1.9387221985607	yellow
1.46537376304577	-0.91063718198078	black
1.07981360833456	0.130835025144017	black
1.17617750647749	1.5211771463348	yellow
1.58392645945147	0.821646509509423	yellow
1.34986013821362	-2.13218145617408	black
1.56040123393127	-1.30990825510128	black
1.1290334736642	0.593988555182112	yellow
1.17776467608078	2.61737172359106	black
1.58123771408795	0.787891182037689	yellow
0.855369342951238	0.683961844383722	black
1.57784125237651	-0.202282849050708	yellow
1.78931817660337	1.33849635889488	black
1.85473331104593	-0.583023997687676	black
1.22553184229828	0.736900735935535	black
1.26805975691254	0.105808424677432	yellow
1.18590953462083	-2.17793969791294	black
1.32978304983605	-1.80562010800101	black
1.59882558444998	0.723422097062689	yellow
1.61555537917394	-0.749798378673626	black
1.27433915766831	2.01920424628876	yellow
1.2194687084647	1.2952442943458	black
1.47414677565109	-1.50962869241495	yellow
1.41337187106944	2.14527878928146	black
1.55961717570866	1.40577745236724	black
1.42410841476571	0.505560387778406	black
1.02989397594867	0.259607317148482	black
1.73966871338726	-1.29670274517575	black
1.3048398786544	1.45783180595938	black
1.19611058627744	0.910232934996119	black
1.90089500620757	1.28296069778432	black
1.40183365640287	0.906158829306663	black
1.55575676449501	0.837046466921831	black
1.50001974044214	0.908821474268025	black
1.58269960875856	-2.15277193967057	black
1.26472286732438	0.95430577631232	black
1.09826293076734	1.82498188626345	yellow
1.5221914196459	-0.54225760844015	black
0.900015691306304	0.0236981563440423	yellow
1.31692272227697	0.793021610468638	yellow
1.05637834753341	-0.15553599486561	black
0.978386018694595	0.93651141198217	black
1.07588075558661	1.30002359329918	black
1.08075817329135	0.575135492933993	black
1.15764021442483	-0.496898577197852	black
1.53535558727986	0.379496018064913	black
1.36231906013476	-0.221620441410159	black
1.20287884415493	-0.665313149781332	black
1.18312429560656	1.76018183897589	black
1.06438415430554	0.610188067809907	black
0.906057189621929	1.37374164888765	yellow
1.25809000291177	-1.51957189090668	black
1.3482818324662	-1.64178300209228	black
1.69902773022064	0.802819764261506	black
1.11581501995549	-1.12756301206145	yellow
1.19762870712859	-2.40338901537721	black
1.47844306903095	-0.251494977210976	black
1.0325861559707	1.70996614653816	yellow
1.17891004091168	0.30505627359165	black
1.32822306717567	1.93707393383666	black
-1.44413841965412	-2.57252320287499	black
0.905325291415186	-1.68220402318412	black
2.07793516638169	-0.0917496807414121	black
0.988326788905056	0.897121776921315	black
1.01904967497044	0.357478540030021	yellow
1.16193516998192	-0.178852381002941	black
0.754424560184508	1.37874650352354	black
1.27376127917065	-1.30868740213806	yellow
1.27846372541521	0.0433714959599054	black
0.731915910465624	0.795945615105678	black
0.892136192095615	2.43001759503455	black
1.97776605114315	2.69929369679763	black
1.80590589690142	-0.0268082241872337	black
1.24425234193772	0.814634918985371	black
1.2142490246983	1.18250513226947	yellow
1.2196529904337	0.220430178895125	yellow
2.21130246371265	-1.24290981463745	black
1.07489153109631	0.38639200467909	black
0.816544553843017	0.939706544260065	black
0.916906171042429	1.94619700826685	black
1.42484583373928	-1.50528250078259	black
1.33255907130701	0.811726735471226	yellow
1.29028022051179	1.57930818530233	black
1.09276161382556	1.53628126208888	black
1.11498393426734	0.349502257495274	black
1.17622112732768	0.481614812846015	black
0.838074398899106	0.118063386299174	yellow
1.49438859605451	-2.03262877556967	black
1.47939097262803	-1.25518676112096	black
0.97669058073456	1.35673161584161	black
1.78826942943501	-0.59079087808582	yellow
1.01188789030397	2.0973319130855	black
1.49934679436875	-1.41525944424937	black
0.892841881793887	1.05587966402248	yellow
1.71328190874366	1.14219703875824	yellow
1.16770163965571	0.465666592978157	black
0.985538250217767	2.40582367405306	black
0.85715105954408	-0.110582262893047	black
1.15582500610265	0.493963555193517	yellow
1.055798879847	0.656910711999965	yellow
1.29609476231951	1.2689303534684	yellow
0.826365987036274	-0.130076735147722	yellow
1.06314574424646	1.46551140747541	black
1.07637129157578	1.64331171615558	black
0.985565776359881	1.09524319571935	yellow
1.77051292905797	1.85121959328676	black
0.933220243769996	1.01918778190999	black
1.01249432845374	-0.395702043995688	black
1.42956269952503	0.804963034387913	yellow
1.37891377513827	-1.02318609136164	yellow
1.15505968824776	1.05145873274584	black
1.06016789153568	1.50637706956458	black
1.46756618403665	-0.14975344624275	black
0.966679064380069	-0.275017496628823	black
1.02137060359075	1.48410881946948	yellow
1.01311276169905	-0.215564434185803	yellow
0.656795870258897	1.26075373416101	black
1.18068654326248	-1.70533987806665	black
1.31014401566363	0.686672070469788	black
1.06192453479722	0.444107752775374	black
1.08375832239546	1.34873888145669	black
1.16751566051135	1.33802473905209	yellow
1.06742843726396	0.637529240001948	black
1.19675102623765	-0.615733427208568	black
1.49157856166005	0.57082040396331	black
1.23755661191316	2.42447997231644	black
1.70241179139259	0.86322586293464	yellow
1.71223871934627	-1.96782052139176	black
1.06145252942374	1.79754317061032	black
0.909057096105074	-0.307573870788342	black
1.4096180256292	0.874314824768316	black
1.41419985553515	0.732322942374005	yellow
1.00772737600881	0.836036857443032	black
1.62982307404888	1.05044620442041	black
1.16105075711241	1.31679123283324	black
1.76244831147903	-0.626593733590004	black
1.29492354661239	-0.611285990467519	black
1.03838564247754	-1.32521619516878	yellow
0.987784665624135	0.884521744936773	black
1.32705630230537	0.750912764775008	yellow
1.0605958992007	-0.0519512629624439	yellow
1.20589469152956	1.9355699801709	black
1.63520355016135	-0.463663360143886	black
1.38247043917794	1.58253488156306	black
1.8803321944535	1.4940138438082	yellow
0.966415011962051	0.758323598454606	black
1.06521733974623	0.694863615303352	yellow
1.05016368592373	1.9811710388233	black
1.01365023357348	1.80096579314288	yellow
1.74378948887741	-1.65967395995235	black
1.45752692147069	0.991691292071965	yellow
1.49453426354126	-2.94049733303263	black
1.25885569128746	-0.111849876495626	black
1.15552319369112	2.54158940458776	black
1.49048197088626	2.31764766209139	yellow
1.49408703529212	0.895144876989347	yellow
1.07477335875599	-1.53707358305067	yellow
2.53756671904589	1.65239984971427	yellow
1.78565995409318	-2.44169925864511	black
2.11297351881916	-0.684669216837432	black
1.09335100744726	0.128395042272352	black
1.68499721334897	-0.189347144967839	black
0.995793323078714	-2.13035980812782	black
1.50971633061298	-0.647872135013009	black
1.33803934208217	0.719148169011606	yellow
1.34506296384516	1.69938365630849	yellow
0.943547262466298	0.774033111546929	yellow
1.2112428376803	2.57765947241747	yellow
1.06211015297834	0.0446599825345751	black
1.42786752461175	0.478080935322199	yellow
0.77040088463471	0.998840281485123	black
1.78567702983445	-2.18274687976557	black
0.969096884813763	1.46467208955539	black
1.2299079033553	1.39734761995263	black
1.15630722245717	0.853222162780288	yellow
1.11707201477459	-2.33599679539996	black
1.04678687280154	0.71581213296151	yellow
0.850847232028642	0.315255397246469	black
1.6531086975084	-1.01421717390314	yellow
1.55315646738281	-2.47549444019215	black
1.38703734400413	0.269491230453398	black
0.990708729217792	1.92186435754647	black
0.859281873914002	1.38544535021472	black
1.19473125373917	1.54037450632727	yellow
0.962431426499177	1.27578126515499	black
1.36359332604228	-0.280417034355086	black
1.21082844780438	-0.124533104468356	black
1.29506149712433	0.405358666426206	black
1.37071783510976	1.53506644431711	yellow
1.0651716217312	0.907683238153565	yellow
1.60088922631973	-1.04043625915356	black
1.41033296852055	1.57001077063517	black
0.819808349621775	1.37945235072251	black
0.906536913546035	1.42226434888082	yellow
1.00805163307405	0.417773908015948	black
1.30435162424173	-2.46616505363315	black
1.23803904723853	0.925232288483541	black
1.01915506873874	0.156424360332272	black
1.75353369254994	0.99977586397539	black
1.15989468149674	0.498063963168746	yellow
0.854920968738188	-0.702675883498655	black
1.37422376046966	-0.544961475939947	yellow
1.02964126589533	1.34581770256688	black
1.02901596237771	1.08752746630695	black
1.38875063331678	-1.57302252263702	black
1.29718745478938	0.719854961069025	yellow
0.838280156008896	-0.891121180346354	black
1.49973586888786	0.805504014342433	black
1.81439198066655	1.54096901469885	black
1.26429003893791	0.585280495565388	yellow
1.36062455736242	0.875717352346638	black
1.22612783883826	1.63025027959682	black
1.01180564327321	0.506737811006862	black
1.30815360453757	1.12314917404536	yellow
1.19430895566023	-2.11526491018569	black
0.92712895929794	0.719064631698956	black
1.52535969572413	0.22172657548328	yellow
1.50825553044949	-1.3311513250477	yellow
1.49457751852404	1.14688484239627	yellow
1.02336246649116	-1.20335388398633	black
0.963813428170594	1.42054229763672	black
1.38151691553023	1.46069324106364	black
1.19302939145743	0.635859754531192	black
1.34352762449928	1.3227451056199	yellow
1.16914724222955	-3.57397968575619	black
1.3140781980555	-1.91361030360943	black
1.39845832613487	0.942461582173208	black
1.18217039036979	-0.0832393717603307	yellow
0.952116664252158	1.85504906975091	yellow
1.76278631243047	-0.00280063028244386	yellow
1.75520215698271	2.19447895561659	black
1.16115163890226	2.04460045138873	black
1.47641803053077	0.90362244367742	yellow
1.39303928464719	2.02964250206935	yellow
1.93695386382909	0.0248835218456864	yellow
1.06488870889185	0.602608505389746	yellow
1.5663757784801	1.12627551251586	yellow
1.2843768731181	1.37081128472185	black
0.931409929348387	1.88834673650227	black
1.26129841868542	-1.34641888879948	yellow
0.851962856030492	-1.56813558803566	black
1.27137396266035	0.399252381299618	black
0.942396501246806	-0.959798309567902	yellow
1.0855827964143	1.518329265727	black
1.16685663012084	0.31518917375057	black
1.42083865299407	-1.45223185870477	yellow
1.46137927851443	-3.2347098327887	black
1.06165814359408	0.0864454361285664	yellow
1.03962589393882	0.694461721294032	black
-1.90802694812429	-2.1291008964002	black
1.3297058787797	0.873750950155805	black
1.27922923449892	0.578437445719508	yellow
1.01263076044819	-1.02614038727083	black
1.06693252994694	1.54575802063921	black
1.44542025168847	0.101440092995752	black
1.01777351251428	0.0292103179281195	yellow
1.47624418529286	1.06657935068048	black
0.928641920518126	-0.28010536298482	black
1.30869265932754	-0.909171319684084	black
1.97090605186356	1.55843904268869	yellow
1.12177261285417	-1.98436702986552	black
1.06943231789962	2.09105100345075	black
1.00991925850513	0.897645878480604	black
1.34301908690847	2.11163061828557	black
1.01397101282375	-0.0736846906262964	yellow
1.81573029044954	0.919268511363609	black
1.50733381466666	0.592420245327399	black
0.744752608268588	0.91991724283635	black
1.52515578945001	0.720041424857037	black
0.991033013713304	-1.30899447968758	black
1.62612954856765	1.87920992243669	yellow
1.25664618704171	-0.671095496023719	black
1.33194155452007	-0.186755170550681	yellow
1.49575688002585	0.946474051365174	black
1.49493754006998	-1.93317930024112	black
0.814437673424487	0.45321190724496	yellow
1.87337838296115	0.105805552752301	yellow
0.885818923217371	-0.281384475747906	black
1.25446148816073	1.84393900702377	yellow
1.27957833140681	1.5099581043386	yellow
1.26517415287427	-0.159715047551305	yellow
1.05290771049116	0.682102730044676	black
1.04217789299612	-0.0382823895275667	black
1.14098484916957	0.494506281808733	yellow
1.05191638075643	-2.4262243166579	black
1.17192632005065	-1.41642213590616	yellow
1.33760531227568	0.840898904147078	black
1.4468085507919	0.104848498983296	yellow
1.49761733756968	-0.257708951103149	black
1.06391692331837	0.959428323373635	black
1.45838630560007	-1.96248951888069	black
1.01850893967206	1.54296895948717	black
1.06374147161719	1.30358467396587	black
1.12542325151978	1.69708457785257	black
1.33238696324215	1.41647744212247	black
2.6570239392698	-1.06018334198895	black
0.922231401714823	1.23125678458568	yellow
1.13394822123795	-0.0736608235554188	black
1.14416559541743	-0.771581817758351	black
0.845903287525009	1.30928165023238	black
1.58192506464637	-2.48935142204443	black
1.19018583743481	0.128671025776226	black
1.25572752541198	-0.0209943440412251	yellow
1.11088365888607	0.606659917507045	yellow
1.35755925708626	1.51434094636547	yellow
1.04244570682443	1.23400452328947	yellow
1.52481020919649	-1.8419316717347	yellow
1.49755383098234	1.04996134514596	black
1.11075521793243	1.24188779143854	black
1.11019369794011	-0.763765120313192	black
1.52532897566135	-0.590814647810239	yellow
1.18801130856624	-0.409962143388807	black
1.30303180756039	0.236002919429577	yellow
1.17551196305566	0.235962124644736	yellow
1.44362141149271	0.585131487965812	black
0.901242125122738	1.50776919719918	black
0.930221286486749	0.756680154937725	yellow
1.33464063499656	1.80262135316568	yellow
1.34408506859825	2.04492758654489	yellow
0.882395637704236	0.546768606240218	yellow
1.11350588017239	1.38695800653624	black
0.994466204812864	-0.0448631629586323	yellow
1.32145089824823	-2.16604516403775	black
0.927734642227226	2.09783659411242	black
0.845100938488176	0.384701092985533	yellow
1.39547959049779	-0.886376922790956	black
1.53939998508091	-1.73519239629415	black
1.60494260870123	1.19053803314063	yellow
1.66934828207359	-0.104879599383805	black
1.0285213739752	-0.854018870931064	black
1.70592829698693	0.785361311980564	black
1.50923875245256	0.231256077890838	black
1.38367453060737	0.906481427105176	yellow
1.44085836410976	1.33549431714793	yellow
1.61262429678525	-2.17679302965416	black
1.62756833501016	-1.9804633930196	black
1.86106146354904	1.32745487727697	yellow
1.08189399533407	1.25196481200562	black
1.61186858008182	0.496715577447122	yellow
1.41357260376023	-1.89380375476607	black
1.06582778208327	1.25563759427619	black
1.27054124736128	1.19258907648348	black
1.93702106942813	-0.473726570634805	yellow
1.29963869247376	-0.526030276892306	black
1.08436656352884	1.46091728687197	yellow
1.47893976050177	-0.594326278395617	black
1.46909213582938	0.00802057699494127	black
1.26722629128049	0.602192404301102	yellow
0.928143084419828	0.228968359636071	black
1.63112123745805	-1.57247005279635	yellow
0.902549287851985	2.73273881970986	black
1.49869630746129	0.330058137634036	black
1.2117661794601	1.49655293491619	black
-1.38935492782384	-2.72858422272942	black
1.55256463308986	1.13515299130914	yellow
1.16772858658784	-2.17673791182884	yellow
0.998130402890884	2.06280147609533	yellow
1.14975390498123	0.536735632373058	black
0.961616628449171	0.885822251097019	black
1.47787186032317	0.364050252442025	black
1.27838451978192	-0.752263914454054	black
0.810695596140824	0.876727913784101	black
1.68167452500621	0.469080635201916	yellow
1.40041971419598	0.827349613076376	black
1.16665277248959	1.68655628354108	black
1.04699212101354	0.900949883637348	black
1.9861871479727	-2.85585498438425	black
1.25343035035909	-0.629053017006068	black
1.79284861732617	1.12783100883464	black
-1.54469122335542	-1.92537546987945	black
1.15268546112515	-0.00501190061103029	black
0.986629680956922	1.15891744967487	black
1.71441506578734	-0.601947297397061	black
1.28779644884658	-0.262816722206669	black
1.57868796550206	1.1931708627735	yellow
1.01256288314536	-2.60896062241029	yellow
1.51727156872259	1.00783591800368	black
1.03319408602899	1.07688727946431	black
0.790301853930163	0.836470719642029	black
1.21933201743605	2.16333895961033	black
1.8163158796945	-2.65926118766874	black
0.981383679417569	-0.884324578963558	black
1.05491558946027	0.678774223170829	black
0.919590478073125	2.52829688773013	black
1.20452165117949	1.85172401961022	black
1.23141327084151	1.06802986270806	yellow
1.07301007216333	0.309933304358877	black
1.19865455079425	-1.60664791438993	black
-1.55898971695631	-0.966241209134551	black
1.39298169438077	1.06747416652429	yellow
1.41115681789135	1.37205690902959	black
0.739866497509614	0.3889769269984	black
0.992866738075507	0.956246586690974	black
0.815062539291604	1.95726589311803	yellow
0.999474623200163	0.782475367223291	black
1.42762689885515	-0.479705133225287	black
0.789945779990855	0.155223295766163	black
1.45097548172635	1.21912554152148	black
1.62120276572298	1.28743621061806	yellow
1.17147624518339	0.369169471658432	black
1.03481602929058	-1.27745726755148	black
0.974324761531763	1.08540215691983	yellow
1.14767817987473	0.839548705111784	yellow
1.32719983189317	0.264683977683006	black
0.80201761844763	0.872591950276474	yellow
0.971349281201602	2.26492982659209	black
0.838009471094714	0.739252000578826	black
0.988049607361273	1.02807887347751	black
0.869584297158077	1.98489776072839	black
1.45990019529449	2.74973159959089	black
1.53547009565483	0.339458119525309	black
1.00307828743289	-0.823757172528807	black
0.616747605117557	-0.258011771276195	black
0.92110539280981	0.713119122870177	yellow
0.95596279031409	-0.534978411115989	black
1.0737265770758	1.68226275494523	black
1.28590618989621	-0.79444030011295	black
0.993822785767359	1.14477872142163	black
0.968892796860005	2.00500446560419	black
1.21013037604483	-0.659646067331282	black
1.28604804536737	1.66699069685536	black
0.982820641402021	-2.10899766254402	black
1.00443611418942	-0.735612056285704	yellow
1.28223527757454	0.00753973552511703	yellow
1.54398375897311	-0.546210468436079	black
1.1681634474458	0.227839339620124	black
1.24552979645891	0.530741722535143	yellow
1.17333566441389	1.30153238673024	black
1.23060217156293	0.715064014220891	black
0.841585338147267	0.765033201128913	black
1.09463818216306	-0.931715055356428	black
1.11651113406224	1.49413631586121	black
1.64836116078267	0.501866111032856	yellow
2.17273967115008	-0.471376047449941	yellow
0.973272717763157	0.776885796393464	black
1.02093026771444	-0.438339088871322	black
1.2220563075676	0.52626167906786	black
0.720903993447842	0.282603450753538	black
1.42879731011445	-1.38070125193159	yellow
1.32893217769031	0.580981636179069	black
0.919569808860378	1.21590781446328	black
0.977005859671469	-1.07019782251738	yellow
1.05591273620623	0.679426392244578	yellow
1.2660821512743	0.231047868983214	black
1.08686158513903	1.09175452134973	yellow
1.49054719705952	0.758109053824757	yellow
0.742189699526763	0.333020991437484	black
-1.22718402846136	-1.88554751792314	black
1.33838923205025	-1.32639952450996	black
1.50528466632678	0.662319069013199	black
1.01099979532752	0.807671943515063	yellow
1.02623344343638	1.46424492776497	black
1.22669205472431	1.32521917438723	black
1.00133888611276	-0.358306582264218	black
1.73217791731944	-0.637425206043693	black
1.37050565059754	0.0676604257135506	black
1.18895973396998	0.093251667030743	yellow
1.32842081221061	1.21732577667921	yellow
1.98172049709703	-2.29321037466644	black
0.857129831013013	0.499304178035494	black
[truncated: 698,823 more rows]
