# Supplementary material for: TET2 mutations are associated with hypermethylation at key regulatory enhancers in normal and malignant hematopoiesis
Source: Nat Commun. 2021 Oct 18;12:6061. doi: 10.1038/s41467-021-26093-2 (PMC8523747; doi:10.1038/s41467-021-26093-2)
Supplement: Supplementary file 11 — Source Data [file 41467_2021_26093_MOESM11_ESM.zip › Source data/suppl_figure_11c.csv]

Term.Name	Binom.Raw.P.Value
myeloid leukocyte activation	4.14831029759259e-36
leukocyte differentiation	9.84297945921053e-32
negative regulation of cell activation	3.06723354473684e-16
myeloid leukocyte differentiation	5.95997062961783e-16
regulation of T cell proliferation	8.73993087888199e-16
negative regulation of leukocyte activation	2.54329929464286e-15
phagocytosis	3.28321456264368e-15
cytokine production	6.196726514e-12
B cell receptor signaling pathway	1.12324614044811e-08
regulation of phospholipid metabolic process	8.65994428869565e-07
