# Supplementary material for: TET2 mutations are associated with hypermethylation at key regulatory enhancers in normal and malignant hematopoiesis
Source: Nat Commun. 2021 Oct 18;12:6061. doi: 10.1038/s41467-021-26093-2 (PMC8523747; doi:10.1038/s41467-021-26093-2)
Supplement: Supplementary file 11 — Source Data [file 41467_2021_26093_MOESM11_ESM.zip › Source data/suppl_figure_11d.tsv]

group	annotation	count	proportion
721,527 non-hypermethylated sites	Active TSS	69346	0.100006056952661
721,527 non-hypermethylated sites	Bivalent/Poised TSS	2777	0.00400479941391772
721,527 non-hypermethylated sites	Flanking Bivalent TSS/Enh	13948	0.0201148513594974
721,527 non-hypermethylated sites	Bivalent Enhancer	24901	0.0359105186193609
721,527 non-hypermethylated sites	Repressed PolyComb	60897	0.0878214871837766
721,527 non-hypermethylated sites	Weak Repressed PolyComb	49049	0.0707351121545734
721,527 non-hypermethylated sites	Quiescent/Low	208228	0.300292175859294
721,527 non-hypermethylated sites	Flanking Active TSS	47449	0.0684277016172064
721,527 non-hypermethylated sites	Transcr. at gene 5 and 3	684	0.000986418004724423
721,527 non-hypermethylated sites	Strong transcription	64136	0.0924925513903591
721,527 non-hypermethylated sites	Weak transcription	56045	0.0808242647292109
721,527 non-hypermethylated sites	Genic enhancers	6610	0.00953248978249771
721,527 non-hypermethylated sites	Enhancers	63677	0.0918306129924519
721,527 non-hypermethylated sites	ZNF genes & repeats	2928	0.00422256128338174
721,527 non-hypermethylated sites	Heterochromatin	22743	0.0327983986570871
28,109 hypermethylated sites	Active TSS	310	0.0110284962111779
28,109 hypermethylated sites	Bivalent/Poised TSS	13	0.00046248532498488
28,109 hypermethylated sites	Flanking Bivalent TSS/Enh	94	0.00334412465758298
28,109 hypermethylated sites	Bivalent Enhancer	483	0.0171831086128998
28,109 hypermethylated sites	Repressed PolyComb	1063	0.0378170692660714
28,109 hypermethylated sites	Weak Repressed PolyComb	1415	0.0503397488348927
28,109 hypermethylated sites	Quiescent/Low	6617	0.235405030417304
28,109 hypermethylated sites	Flanking Active TSS	1579	0.0561741790885482
28,109 hypermethylated sites	Transcr. at gene 5 and 3	90	0.00320182148066456
28,109 hypermethylated sites	Strong transcription	2737	0.0973709488064321
28,109 hypermethylated sites	Weak transcription	3206	0.114055996300117
28,109 hypermethylated sites	Genic enhancers	1082	0.0384930093564339
28,109 hypermethylated sites	Enhancers	8945	0.318225479383827
28,109 hypermethylated sites	ZNF genes & repeats	80	0.00284606353836849
28,109 hypermethylated sites	Heterochromatin	395	0.0140524387206944
