# Supplementary material for: TET2 mutations are associated with hypermethylation at key regulatory enhancers in normal and malignant hematopoiesis
Source: Nat Commun. 2021 Oct 18;12:6061. doi: 10.1038/s41467-021-26093-2 (PMC8523747; doi:10.1038/s41467-021-26093-2)
Supplement: Supplementary file 11 — Source Data [file 41467_2021_26093_MOESM11_ESM.zip › Source data/suppl_figure_11e.tsv]

group	annotation	count	proportion
693,418 non-hypermethylated sites	Island	132562	0.191171847284034
693,418 non-hypermethylated sites	OpenSea	386068	0.556760857087644
693,418 non-hypermethylated sites	Shelf	47234	0.0681176433262477
693,418 non-hypermethylated sites	Shore	127554	0.183949652302075
28,109 hypermethylated sites	Island	1479	0.0526165996655875
28,109 hypermethylated sites	OpenSea	20061	0.713686008040129
28,109 hypermethylated sites	Shelf	2407	0.0856309367106621
28,109 hypermethylated sites	Shore	4162	0.148066455583621
