# Supplementary material for: TET2 mutations are associated with hypermethylation at key regulatory enhancers in normal and malignant hematopoiesis
Source: Nat Commun. 2021 Oct 18;12:6061. doi: 10.1038/s41467-021-26093-2 (PMC8523747; doi:10.1038/s41467-021-26093-2)
Supplement: Supplementary file 11 — Source Data [file 41467_2021_26093_MOESM11_ESM.zip › Source data/suppl_figure_12.csv]

estimate	pval	color
0.002752	0.9299	black
0.1257	0.1453	black
0.0383	0.5809	black
0.04926	0.317	black
0.04149	0.6135	black
0.0377	0.402	purple
0.0003096	0.9964	black
0.02972	0.6592	black
0.00907	0.8287	black
0.05041	0.5531	black
0.05365	0.3905	black
0.07057	0.3454	black
-0.029	0.4625	black
0.1597	0.04377	black
-0.005462	0.8973	black
0.0138	0.7848	black
-0.01886	0.7719	black
0.03531	0.4467	black
-0.05583	0.2684	black
0.02407	0.4901	black
-0.03709	0.4294	black
-0.003116	0.9368	black
-0.01121	0.7244	black
-0.05258	0.3444	black
0.03606	0.32	black
-0.1359	0.02865	black
-0.05584	0.3344	black
-0.06664	0.2792	black
0.04623	0.3713	black
-0.0595	0.2846	black
0.03065	0.4512	black
0.02198	0.6631	black
0.01246	0.8079	black
-0.02364	0.6803	black
0.0004701	0.9878	black
0.02673	0.6992	black
0.1332	0.05295	black
-0.06247	0.2347	black
0.01234	0.858	black
0.0626	0.4785	black
0.2241	0.04449	black
0.03227	0.5179	black
0.04066	0.6004	black
-0.01908	0.7043	black
0.02539	0.676	black
0.02556	0.6965	black
0.06181	0.09997	black
-0.0944	0.2849	black
-0.08341	0.06703	black
-0.03136	0.7448	black
-0.06709	0.2411	black
0.03012	0.5615	black
-0.06622	0.3142	black
0.009866	0.9369	black
0.1009	0.187	black
0.02604	0.6536	black
-0.1078	0.05167	black
-0.03366	0.7301	black
-0.005188	0.8988	black
0.08568	0.159	black
-0.008932	0.8707	black
0.004582	0.9403	black
-0.07448	0.1887	black
0.07486	0.1001	black
0.04103	0.4175	black
-0.05593	0.2812	black
0.02434	0.6455	black
0.04837	0.4457	black
-0.02407	0.6398	black
0.05658	0.493	black
-0.0593	0.4512	black
-0.02902	0.62	black
0.03394	0.4848	black
0.08201	0.3101	black
0.0457	0.4075	black
-0.09011	0.1512	black
-0.03306	0.6358	black
-0.08465	0.2474	black
-0.01895	0.6857	black
0.1224	0.01352	black
-0.07522	0.3188	black
0.02829	0.5928	black
-0.07862	0.2477	black
-0.02191	0.6526	black
-0.09404	0.1197	black
-0.0454	0.67	black
0.005029	0.9369	black
-0.03818	0.7073	black
0.05584	0.6551	black
0.2628	5.843e-07	black
-0.09298	0.1753	black
0.03102	0.349	black
-0.05026	0.2454	black
0.1345	0.2161	black
0.02276	0.7336	black
0.03638	0.689	black
-0.08391	0.08647	black
-0.1916	0.0002531	black
0.008358	0.8681	black
0.06466	0.594	black
0.08852	0.148	black
-0.002	0.9759	black
0.03622	0.2768	black
-0.1073	0.2333	black
0.04821	0.2851	black
-0.00289	0.9506	black
0.07618	0.1342	black
-0.04907	0.3852	black
0.04638	0.5143	black
-0.0804	0.1289	black
-0.05036	0.2966	black
-0.1174	0.04178	black
-0.07901	0.3131	black
0.1198	0.08457	black
-0.135	0.01268	black
0.01066	0.8595	black
0.05835	0.2423	black
-0.04362	0.6489	black
0.06101	0.5116	black
-0.09902	0.3112	black
0.02711	0.5082	black
0.006681	0.9101	black
-0.06262	0.3729	black
0.05118	0.4884	black
-0.1036	0.03701	black
0.07398	0.3966	black
0.1673	0.006432	black
-0.002008	0.9764	black
0.02705	0.3326	black
0.005114	0.9106	black
-0.07172	0.2356	black
-0.01879	0.7461	black
-0.1089	0.09615	black
0.08611	0.1651	black
-0.02421	0.8044	black
0.04916	0.5354	black
-0.006753	0.8669	black
-0.00388	0.9276	black
0.05356	0.3374	black
0.02969	0.5393	black
-0.04454	0.4763	black
0.003475	0.9447	black
0.02255	0.5501	black
0.1055	0.0483	black
-0.08233	0.3114	black
0.0191	0.7216	black
-0.05849	0.2101	black
0.1071	0.1836	black
-0.04155	0.7209	black
0.03203	0.4801	purple
-0.002785	0.9543	black
-0.04629	0.444	black
-0.0565	0.2952	black
-0.03429	0.4595	black
0.06408	0.1147	black
0.1834	0.06535	black
-0.04336	0.4076	black
-0.1321	0.07577	black
-0.001814	0.9809	black
-0.1832	0.0158	black
0.006558	0.9207	black
0.08325	0.00286	black
-0.04572	0.1514	black
-0.1068	0.4124	black
-0.1394	0.2292	black
0.1366	0.002222	black
0.08169	0.01456	black
-0.04976	0.3427	black
0.1249	0.2517	black
-0.01978	0.769	black
0.02817	0.8779	black
0.03272	0.5013	black
-0.0614	0.3625	black
0.005712	0.9042	black
-0.04611	0.1959	black
-0.06279	0.09587	black
-0.03416	0.4428	black
-0.1153	0.1945	black
0.07878	0.2649	black
0.02749	0.5183	black
0.06764	0.5305	black
-0.02877	0.6647	black
-0.009022	0.9303	black
0.07694	0.07118	black
-0.04438	0.422	black
0.04259	0.6717	black
0.09395	0.6292	black
-0.001842	0.9803	black
0.03999	0.6046	black
0.09082	0.4007	black
-0.003831	0.9597	black
0.07554	0.5496	black
-0.07735	0.2876	black
0.05522	0.6556	black
0.03352	0.4227	black
-0.05775	0.3414	black
-0.04261	0.3917	black
-0.06894	0.4012	black
-0.03262	0.6225	black
0.03167	0.4379	black
0.08707	0.3716	black
-0.09576	0.05634	black
0.03793	0.4853	black
0.01696	0.7239	black
0.05536	0.07869	black
0.02636	0.638	black
0.0233	0.6353	black
0.07821	0.3458	black
-0.105	0.003565	black
-0.02372	0.6658	black
0.02685	0.7444	black
-0.04742	0.4199	black
0.003813	0.9504	black
-0.004524	0.9366	black
0.05783	0.199	black
0.08162	0.2369	black
-0.03656	0.3084	black
0.03071	0.5707	black
-0.05229	0.1368	black
0.01709	0.7398	black
-0.03358	0.4082	black
0.04345	0.3332	black
0.008315	0.873	black
0.1378	0.01214	black
-0.03517	0.5243	black
-0.03462	0.7327	black
-0.005163	0.8785	black
0.02695	0.5679	black
0.02059	0.4969	black
-0.009809	0.834	black
-0.04636	0.4219	black
0.03023	0.5257	black
-0.03908	0.6708	black
-0.1963	0.001543	black
-0.1043	0.08967	black
0.01414	0.7804	black
-0.02358	0.6464	black
-0.02869	0.5737	black
-0.3592	0.0001859	black
-0.05604	0.4335	black
-0.1044	0.2253	black
-0.01041	0.8102	black
0.007486	0.8563	black
0.02371	0.7599	black
0.06793	0.3013	black
-0.04395	0.4337	black
-0.04103	0.4877	black
0.007396	0.9109	black
-0.03721	0.5822	black
0.09699	0.009629	black
0.05026	0.5381	black
-0.05974	0.3049	black
0.07081	0.109	black
0.06033	0.2178	black
-0.206	0.001035	black
-0.02112	0.8351	black
0.05502	0.2082	black
0.02829	0.5456	black
-0.02378	0.7292	black
0.03619	0.5021	black
-0.09564	0.07259	black
-0.1051	0.09947	black
0.05396	0.584	black
-0.03148	0.6769	black
-0.01733	0.8933	black
-0.1148	0.1991	black
0.001308	0.9819	black
0.06552	0.305	black
0.09781	0.1074	black
0.1527	0.2178	black
-0.1129	0.1078	black
0.09855	0.1638	black
0.05506	0.3731	black
-0.007905	0.8327	black
-0.0197	0.6895	black
0.005012	0.923	black
-0.07845	0.12	black
0.003784	0.9533	black
-0.02952	0.5856	black
0.2105	0.02198	black
0.04975	0.3694	black
-0.05063	0.03676	black
0.04174	0.1856	black
0.03357	0.1341	black
0.01792	0.796	black
0.1342	0.02156	black
-0.02503	0.6656	black
-0.06176	0.0227	black
0.01093	0.9109	black
0.08516	0.3072	black
-0.06065	0.3408	black
0.02146	0.7506	black
-0.1483	0.02598	black
0.06195	0.1726	black
0.05371	0.11	black
0.05543	0.2184	black
0.0483	0.6082	black
0.03796	0.4553	black
0.00956	0.8702	black
0.02056	0.6492	black
0.1291	0.0002477	black
0.08444	0.17	black
0.004202	0.9036	black
0.02398	0.5068	black
0.1499	0.02684	black
0.03619	0.5345	black
0.07732	0.04082	black
0.04166	0.4735	black
-0.05342	0.5368	black
-0.01744	0.7445	black
-0.0684	0.04199	black
0.005416	0.9316	black
0.1445	0.04032	black
0.06556	0.2798	black
0.08313	0.07262	black
-0.1779	0.3171	black
-0.1353	0.00384	black
-0.01117	0.8305	black
0.1027	0.2203	black
-0.04389	0.4709	black
-0.07539	0.1821	black
0.09563	0.1571	black
0.07274	0.09024	black
-0.1169	0.23	black
0.004742	0.9593	black
-0.09784	0.1565	black
0.03457	0.6507	black
-0.02746	0.7144	black
0.0527	0.3009	black
0.02157	0.7323	black
0.003541	0.9351	black
0.005421	0.9553	black
0.08985	0.1105	black
-0.03073	0.6832	black
0.0215	0.6575	black
0.0008339	0.9652	black
0.04747	0.3672	black
-0.04511	0.6753	black
-0.04747	0.2478	black
-0.05099	0.4013	black
-0.004722	0.9122	black
0.02501	0.5511	black
0.05262	0.3712	black
-0.03118	0.6914	black
-0.01459	0.7974	black
-0.03417	0.4214	black
0.02407	0.6796	black
0.00409	0.9157	black
0.1266	0.13	black
0.008229	0.8746	black
-0.09764	0.02122	black
-0.01482	0.761	black
-0.05228	0.5044	black
-0.06874	0.2254	black
0.2054	0.02151	black
-0.05377	0.217	black
-0.0463	0.5587	black
0.02478	0.6632	black
0.004214	0.9341	black
-0.03072	0.4302	black
0.0648	0.1467	black
0.05516	0.465	black
-0.02889	0.5346	black
-0.08195	0.5851	black
0.0631	0.1548	black
0.07144	0.109	black
0.01395	0.8114	black
-0.04851	0.236	black
0.0351	0.5645	black
-0.1144	0.4586	black
0.01645	0.8845	black
0.126	0.2098	black
0.03975	0.1736	black
-0.02662	0.5717	black
-0.0261	0.7289	black
0.07187	0.4478	black
-0.01964	0.6949	black
0.01906	0.7125	black
-0.01496	0.7809	black
-0.07896	0.3525	black
0.006398	0.918	black
0.1082	0.2141	black
-0.01466	0.6879	black
0.05191	0.5778	black
-0.02002	0.8155	black
0.06631	0.2107	black
0.07112	0.4791	black
0.02797	0.6692	black
0.1271	0.02546	black
0.0009852	0.9834	black
0.08229	0.3392	black
0.06112	0.6041	black
-0.01157	0.8136	black
-0.09695	0.2356	black
0.09274	0.1663	black
-0.02146	0.4783	black
0.03879	0.5548	black
0.09046	0.4671	black
-0.01567	0.7181	black
0.007885	0.9231	black
0.02308	0.4519	black
-0.09047	0.1053	black
-0.01227	0.8039	black
-2.118e-05	0.9996	black
-0.07729	0.09559	black
-0.2483	0.0811	black
0.04655	0.351	black
0.04977	0.5727	black
-0.01444	0.4629	black
0.05254	0.3855	black
0.01295	0.8367	black
0.144	0.3851	black
0.05149	0.2357	black
-0.01619	0.6576	black
-0.05719	0.2307	black
0.001965	0.9454	black
-0.06408	0.1722	black
0.05179	0.3007	black
-0.01743	0.6062	black
-0.02319	0.7014	black
-0.01269	0.7529	black
-0.08103	0.1369	black
-0.1287	0.1077	black
-0.04593	0.2357	black
0.04479	0.3708	black
-0.05607	0.5132	black
-0.01294	0.6987	black
-0.04421	0.5291	black
-0.007925	0.7138	black
0.03468	0.4753	black
0.05708	0.7968	black
0.01036	0.8792	black
0.05482	0.596	black
-0.03394	0.4683	black
0.01239	0.8203	black
0.1869	0.07551	black
0.08305	0.1044	black
0.02502	0.6495	black
-0.08644	0.05073	black
-0.09275	0.09344	black
-0.07212	0.03644	black
-0.01299	0.8296	black
0.0962	0.02987	black
-0.1351	0.03004	black
-0.1392	0.2352	black
-0.01339	0.8674	black
0.00188	0.9719	black
0.02389	0.5039	black
-0.08862	0.3559	black
0.07466	0.1166	black
0.1793	0.01629	black
-0.0413	0.3302	black
-0.04336	0.3449	black
-0.0123	0.6436	black
-0.1661	0.02023	black
0.06168	0.2245	black
0.04692	0.1625	black
0.0187	0.784	black
-0.0094	0.9237	black
0.106	0.02554	black
0.04568	0.4529	black
0.03853	0.4792	black
0.07379	0.08573	black
-0.0441	0.2851	black
-0.09073	0.133	black
-0.1322	0.03287	black
0.01698	0.7636	black
0.1014	0.06112	black
-0.02755	0.7073	black
-0.01588	0.7391	black
0.04164	0.06372	black
-0.008607	0.9006	black
0.01226	0.8524	black
-0.02672	0.4466	black
-0.04599	0.5173	black
0.02107	0.7188	black
0.09464	0.3689	black
-0.01413	0.8052	black
-0.03902	0.6112	black
0.01466	0.9057	black
0.03428	0.372	black
0.008085	0.8659	black
-0.01693	0.8857	black
0.01559	0.7563	black
0.01901	0.707	black
0.02735	0.6899	black
-0.001544	0.9713	black
-0.1003	0.1521	black
0.1001	0.01586	black
0.07532	0.1663	black
-0.006625	0.9367	black
0.05873	0.2446	black
0.01019	0.787	black
0.01459	0.6561	black
-0.02108	0.6185	black
0.08684	0.1373	black
-0.03788	0.4702	black
-0.07286	0.2088	black
-0.007421	0.9232	black
-0.04338	0.2607	black
0.046	0.6047	black
0.01682	0.7749	black
-0.09394	0.2662	black
-0.1266	0.1083	black
-0.03078	0.6148	black
-0.06204	0.3789	purple
-0.02636	0.3102	black
-0.1124	0.1966	black
0.01747	0.6999	black
0.01552	0.8266	black
-0.000509	0.9922	black
0.09666	0.3792	black
0.0854	0.08575	black
-0.00859	0.9104	black
-0.02023	0.7231	black
-0.03532	0.6621	black
-0.02032	0.6715	black
-0.06786	0.2137	black
0.01965	0.3945	black
-0.0135	0.8132	black
-0.02575	0.6715	black
-0.001301	0.9677	black
-0.0285	0.4456	black
-0.02518	0.345	black
-0.03999	0.3349	black
0.1591	0.02454	black
-0.02822	0.7009	black
0.1067	0.1205	black
0.03137	0.4871	black
0.007177	0.8686	black
0.01294	0.8825	black
-0.0565	0.2279	black
0.08457	0.1204	black
-0.01878	0.684	black
-0.01844	0.7467	black
0.07881	0.0549	black
0.06033	0.2126	black
-0.04841	0.6616	black
0.006227	0.9118	black
-0.008319	0.8072	black
0.006614	0.8476	black
0.07506	0.4787	black
0.02906	0.5643	black
-0.008269	0.8256	black
-0.03175	0.7002	black
0.01894	0.8206	black
-0.03209	0.4996	black
-0.03596	0.357	black
0.0494	0.2077	black
-0.08826	0.1492	black
-0.003518	0.9725	black
-0.008391	0.8455	black
0.02127	0.8626	black
0.05963	0.421	black
0.02162	0.8292	black
-0.02571	0.6643	black
0.04622	0.2975	black
0.03134	0.75	black
-0.04321	0.5132	black
0.07807	0.3115	black
0.001213	0.9771	black
-0.06509	0.03536	black
-0.09116	0.02498	black
-0.04716	0.4493	black
-0.07635	0.488	black
-0.02214	0.7208	black
-0.02208	0.4557	black
0.1126	0.3913	black
0.1419	0.02891	black
0.02525	0.6577	black
-0.007064	0.9085	black
-0.06232	0.4906	black
-0.01296	0.8769	black
-0.06028	0.5359	black
0.02725	0.4859	black
0.01757	0.7597	black
0.02202	0.7228	black
0.0192	0.8333	black
0.01848	0.7772	black
-0.1487	0.1008	black
-0.06019	0.3302	black
0.1483	0.3345	black
-0.06186	0.3626	black
-0.05328	0.4863	black
-0.04551	0.6255	black
-0.1681	0.02828	black
0.06957	0.1011	black
0.05815	0.183	black
-0.08619	0.1319	black
0.003574	0.9698	black
0.01271	0.7993	black
-0.01182	0.8343	black
0.04946	0.2047	black
0.05495	0.3774	black
0.02752	0.7457	black
0.01499	0.6393	black
0.01351	0.783	black
-0.04433	0.2302	black
0.01647	0.6758	black
0.03522	0.6057	black
-0.0009631	0.982	black
-0.0006976	0.9819	black
-0.05504	0.7463	black
0.05315	0.1931	black
0.05422	0.3368	black
0.07968	0.07254	black
0.03599	0.5952	black
-0.08711	0.4569	black
0.02071	0.7121	black
-0.04332	0.4794	black
-0.01305	0.8673	black
0.03731	0.6491	black
0.05519	0.3793	black
0.05065	0.7185	black
0.1658	0.02624	black
0.03805	0.5297	black
0.1929	0.0001257	black
-0.09403	0.0256	black
-0.05593	0.08283	black
0.09633	0.1106	black
0.008617	0.9129	black
-0.06617	0.2847	purple
-0.09848	0.3568	black
0.08088	0.1086	black
0.006162	0.9266	black
0.1189	0.05923	black
-0.01849	0.7704	black
0.04573	0.2955	black
0.02564	0.6088	black
0.0733	0.1275	black
0.02221	0.6826	black
0.04468	0.1079	black
-0.06765	0.1795	black
0.07539	0.3283	black
-0.02391	0.7606	black
0.04399	0.685	black
0.05967	0.3636	black
0.08257	0.2954	black
0.001967	0.9751	black
0.0299	0.253	black
-0.03608	0.467	black
-0.005227	0.941	black
0.2056	0.1362	black
0.03857	0.1268	black
0.01128	0.8333	black
0.0776	0.08052	black
0.04608	0.3976	black
-0.03429	0.6449	black
0.03176	0.5928	black
0.06178	0.2865	black
0.0679	0.1954	black
0.1019	0.04456	black
0.08173	0.369	black
-0.01348	0.8397	black
0.00398	0.959	purple
0.0954	0.08164	black
0.006836	0.9187	black
-0.07863	0.1886	black
-0.07464	0.2685	black
0.01676	0.6652	black
0.01286	0.6864	purple
-0.009192	0.8288	black
0.01643	0.7783	black
-0.001257	0.9779	black
-0.03299	0.5526	black
-0.03994	0.3697	black
0.1844	0.06084	black
0.01567	0.8568	black
-0.04062	0.3409	black
0.01303	0.7397	black
-0.08028	0.6083	black
-0.02148	0.6536	black
0.0477	0.3274	black
0.01488	0.7639	black
-0.005871	0.9275	black
-0.001012	0.9879	black
0.2027	0.06466	black
0.05428	0.4948	black
-0.1869	0.008811	black
-0.08587	0.1725	black
-0.05666	0.4268	black
0.01196	0.8102	black
-0.04492	0.3601	black
-0.005043	0.8674	black
0.05555	0.0952	black
0.004607	0.9267	black
-0.0008882	0.9879	black
0.03967	0.3918	black
0.04475	0.5044	black
0.01237	0.9188	purple
-0.01217	0.8105	black
0.04602	0.3278	black
0.001569	0.9596	black
0.02245	0.7935	black
0.002933	0.924	black
0.03331	0.5984	black
-0.04092	0.4987	black
-0.07359	0.3661	black
0.05298	0.3302	black
-0.1652	0.07917	black
-0.009176	0.7676	black
-0.0305	0.6638	black
-0.07877	0.06422	black
0.04457	0.3234	black
0.02192	0.8268	black
-0.02758	0.5322	black
0.2234	1.491e-05	black
0.04057	0.6212	black
-0.1569	0.005747	black
-0.009898	0.8676	black
0.00401	0.9402	black
0.194	0.0663	black
-0.007817	0.828	black
0.02483	0.7724	black
0.04611	0.319	black
0.04108	0.5113	black
-0.0806	0.267	black
-0.04846	0.2841	black
0.08257	0.04718	black
-0.2843	0.0356	black
-0.08698	0.01983	black
-0.0777	0.1598	black
-0.05328	0.4941	black
0.06142	0.1587	black
-0.05471	0.2226	black
-0.003025	0.9419	black
0.02086	0.7022	black
0.05426	0.4163	black
-0.02434	0.8233	black
0.1507	0.01411	black
-0.09726	0.07898	black
0.03393	0.4616	black
0.0531	0.5114	black
-0.01379	0.8134	black
-0.01795	0.6556	black
0.1225	0.001155	black
-0.04797	0.6408	black
0.04944	0.4756	black
0.02459	0.5542	black
0.0256	0.6546	black
0.04543	0.09476	black
0.04558	0.5138	black
0.08696	0.2681	black
0.01537	0.7478	black
0.082	0.3728	black
-0.01124	0.7599	black
-0.08525	0.1231	black
-0.03858	0.4092	black
-0.0645	0.2367	black
-0.001006	0.9894	black
-0.04414	0.561	black
-0.04839	0.6051	black
0.05515	0.3612	black
-0.003832	0.9251	black
-0.02316	0.5323	black
0.06998	0.2673	black
0.01553	0.7564	black
0.0146	0.7302	black
0.02618	0.6212	black
0.005469	0.9461	black
-0.01597	0.8244	black
-0.2048	0.0008268	black
-0.09424	0.1078	black
0.1072	0.03827	black
0.1039	0.1602	black
-0.1278	0.05479	black
-0.01534	0.7237	black
0.05491	0.3218	black
0.07131	0.02117	black
-0.01855	0.7202	black
0.06956	0.09825	black
0.06995	0.2158	black
0.1268	0.1807	black
-0.01355	0.7693	black
0.03987	0.494	black
-0.004753	0.8992	black
0.002493	0.97	black
0.04724	0.2149	black
0.006618	0.8806	black
-0.07143	0.2222	black
0.2323	0.01861	black
-0.02815	0.4317	black
-0.004617	0.8238	black
-0.04838	0.2112	black
-0.1021	0.01272	black
-0.04486	0.558	black
-0.1006	0.07269	black
-0.07465	0.1251	black
-0.01393	0.7789	purple
-0.1651	0.02188	black
0.021	0.598	black
0.0599	0.2185	black
-0.02476	0.6496	black
-0.07119	0.2542	black
0.07489	0.118	black
0.05708	0.302	black
0.2869	0.05772	black
0.02709	0.6097	black
-0.03083	0.3005	black
0.07527	0.02914	black
-0.009108	0.7424	black
0.04587	0.5998	black
-0.007082	0.8244	black
-0.04258	0.3587	black
-0.03001	0.6192	black
-0.02948	0.4064	black
0.004619	0.8801	black
0.1221	0.07827	black
0.04408	0.05305	black
-0.00374	0.8381	black
0.02576	0.6407	black
-0.1101	0.0718	black
-0.09844	0.3022	black
0.01231	0.834	purple
-0.0673	0.1895	black
0.05436	0.6369	black
0.1521	0.02516	black
-0.07423	0.2527	black
0.01606	0.7376	black
-0.2394	0.00129	black
0.08741	0.09306	black
-0.01637	0.8091	black
0.01021	0.8306	black
-0.01632	0.7227	black
0.08615	0.211	black
-0.0005887	0.982	black
-0.01716	0.8204	black
0.004194	0.8736	black
0.01902	0.7218	black
0.04012	0.5646	black
0.09562	0.02921	black
0.06335	0.158	black
-0.01044	0.6215	black
-0.0219	0.7859	black
-0.02268	0.6535	black
-0.007222	0.8899	black
-0.08314	0.1956	black
-0.02154	0.7081	black
0.01905	0.4331	black
-0.03838	0.3754	black
-0.0472	0.5907	black
-0.02887	0.3325	black
-0.04703	0.3922	black
0.05803	0.2284	black
0.09629	0.01316	black
0.06421	0.083	black
0.008307	0.8675	black
0.04275	0.3937	black
0.06686	0.171	black
0.04327	0.5888	black
-0.1148	0.09301	black
0.08765	0.4404	black
-0.04458	0.3758	black
0.3817	0.00248	black
0.03606	0.6531	black
-0.03126	0.5209	black
0.02651	0.5266	black
0.004951	0.9042	black
0.09408	0.0453	black
0.07198	0.3759	black
-0.01142	0.5948	black
0.001016	0.9838	black
-0.02291	0.4959	black
0.03231	0.4204	black
-0.06458	0.2924	black
0.02311	0.6715	black
0.1312	2.772e-05	black
-0.0004153	0.9921	black
-0.1161	0.06364	black
-0.2255	0.03362	black
-0.1	0.2287	black
0.2616	0.0006973	black
0.05896	0.1443	black
-0.1512	0.04423	black
-0.04116	0.5462	black
0.001008	0.9895	black
0.08998	0.2491	black
0.3135	4.115e-09	black
0.02149	0.6788	black
-0.003635	0.9455	black
-0.1673	0.003034	black
-0.01296	0.7789	black
-0.02842	0.5848	black
0.1312	0.0008971	black
0.01064	0.8754	black
-0.1623	0.323	black
0.03549	0.4271	black
0.03955	0.5037	black
-0.1566	0.1956	black
-0.01207	0.8385	black
0.05414	0.3368	black
0.06853	0.638	black
-0.04841	0.3625	black
0.0396	0.536	black
0.02711	0.7056	black
0.008743	0.8426	black
-0.006885	0.868	black
0.02759	0.5354	black
0.105	0.0407	black
0.03939	0.4064	black
0.07306	0.07888	black
0.003621	0.9303	black
0.1082	0.1084	black
0.0248	0.6098	black
0.02949	0.6196	black
0.04637	0.3417	black
0.03721	0.803	black
0.03847	0.5139	black
-0.001947	0.9672	black
0.05832	0.5449	black
-0.01718	0.8629	black
0.1497	0.01865	black
-0.1657	0.3087	black
0.007376	0.8477	black
-0.03557	0.6151	black
-0.00287	0.9633	black
-0.01669	0.7724	black
-0.04476	0.4419	black
-0.00865	0.902	black
0.1162	0.1493	black
0.008467	0.9025	black
0.09757	0.09745	black
0.1025	0.1175	black
0.005477	0.8966	black
0.03646	0.2556	purple
-0.003982	0.9598	black
-0.05388	0.4536	black
-0.02662	0.5873	black
-0.006941	0.8653	black
-6.78e-05	0.999	black
0.04457	0.2911	black
0.01561	0.7518	black
0.1385	0.07703	black
-0.08994	0.1425	black
0.05006	0.3457	black
0.04547	0.3655	black
0.02113	0.7321	black
-0.07849	0.2667	black
-0.06435	0.5434	black
0.01495	0.685	black
0.03984	0.3548	black
-0.05486	0.1569	black
-0.01779	0.8172	black
0.04467	0.1124	black
0.003291	0.9261	black
0.01483	0.7379	black
0.02231	0.6213	black
-0.06701	0.2061	black
-0.03702	0.6267	black
-0.01491	0.5848	black
-0.06581	0.2923	black
0.03676	0.4828	black
-0.1018	0.09828	black
-0.04669	0.3647	black
-0.01102	0.84	black
0.173	0.006855	black
-0.03024	0.3916	black
0.09064	0.06442	black
0.000678	0.9866	black
-0.09103	0.1093	purple
-0.04612	0.6783	black
-0.08873	0.1212	black
0.09842	0.0935	black
0.007472	0.8371	black
0.08806	0.1545	black
-0.01392	0.8209	black
0.04652	0.1808	black
0.09541	0.1677	black
0.09218	0.3433	black
-0.05954	0.2245	black
0.1049	0.03384	black
0.3102	0.07747	black
-0.02731	0.2859	black
-0.04239	0.3353	black
0.005868	0.8885	black
-0.01531	0.7153	black
0.02689	0.5234	purple
0.07768	0.402	black
0.06781	0.1193	black
-0.009542	0.7942	black
-0.03641	0.2703	black
0.01026	0.8251	black
-0.05735	0.419	black
-0.02005	0.6225	black
-0.0286	0.5768	black
-0.03663	0.6091	black
-0.02107	0.7036	black
0.03248	0.4582	black
-0.03039	0.5594	black
0.02108	0.5654	black
-0.008789	0.8152	black
-0.03047	0.3689	black
-0.2231	0.01326	black
0.139	0.0827	black
-0.02587	0.7852	black
-0.1582	0.07767	black
0.05101	0.209	black
-0.1319	0.07514	black
0.07036	0.3292	black
-0.05493	0.396	black
0.05304	0.4226	black
-0.02275	0.6225	black
0.08049	0.151	black
-0.02918	0.4587	black
0.007194	0.9219	black
-0.06464	0.3731	black
-0.05643	0.1356	black
0.008246	0.9021	black
-0.008676	0.9288	black
0.01766	0.7455	black
-6.34e-05	0.9987	black
-0.01996	0.66	black
-0.01745	0.7654	black
0.07243	0.2755	black
-0.02589	0.6482	black
0.03684	0.5728	black
-0.2309	0.02598	black
0.02596	0.5942	black
0.01289	0.5688	black
0.059	0.1235	black
-0.01535	0.755	purple
-0.05243	0.4447	black
-0.01995	0.5877	black
0.09927	0.3351	black
0.0207	0.7028	black
0.06228	0.1437	black
-0.0462	0.6186	black
-0.08006	0.2259	black
0.01533	0.769	black
0.0847	0.06346	black
-0.02684	0.6341	black
-0.03028	0.6062	black
0.009177	0.609	black
-0.04404	0.1437	black
-0.1661	0.2314	black
0.03168	0.5712	black
-0.02384	0.7471	black
0.03682	0.6177	black
0.02269	0.619	black
0.02721	0.6192	black
0.005675	0.9229	black
-0.02534	0.4357	black
-0.02323	0.5645	black
0.07032	0.2037	black
-0.09982	0.4036	black
0.01786	0.834	black
0.03387	0.4262	black
0.0482	0.1123	black
-0.01041	0.8884	black
-0.0454	0.4281	black
0.3341	0.003088	black
-0.05198	0.4146	black
0.0855	0.05453	black
-0.09019	0.1102	black
0.03802	0.4136	black
0.001848	0.9611	black
-0.0646	0.236	black
0.0059	0.9223	black
0.1143	0.2649	black
0.0968	0.002231	black
0.03484	0.5558	black
0.0343	0.443	black
-0.05199	0.4054	black
0.03976	0.6265	black
-0.1109	0.1658	black
0.03256	0.4865	black
-0.05812	0.2266	black
0.001093	0.9816	black
0.1091	0.0949	black
0.1153	0.1384	black
-0.0858	0.3598	black
-0.09889	0.09822	black
-0.07778	0.1515	black
-0.08067	0.3696	black
0.1342	0.03907	black
0.09288	0.4558	black
-0.01925	0.6466	black
0.0654	0.4349	black
0.03088	0.5846	black
-0.05242	0.2909	black
0.01083	0.787	black
0.02849	0.7737	black
0.009236	0.8437	black
0.05587	0.4804	black
0.07239	0.3784	black
-0.03534	0.3	black
-0.01845	0.7467	black
-0.02228	0.768	black
-0.1187	0.02579	black
-0.08142	0.04756	black
-0.07122	0.1675	black
-0.2246	0.1277	purple
-0.0891	0.5565	black
-0.01555	0.6736	black
-0.04357	0.4449	black
-0.06432	0.259	black
0.07028	0.08203	black
-0.01196	0.8267	black
-0.03402	0.6349	black
0.05564	0.6984	black
-0.0754	0.06546	black
0.004441	0.9204	black
0.03711	0.7859	black
-0.05598	0.1114	black
-0.01654	0.7074	black
-0.02976	0.6121	black
-0.02705	0.601	black
0.08512	0.1438	black
0.06763	0.1701	black
-0.06694	0.3037	black
-0.09253	0.1145	black
-0.03097	0.411	black
-0.07275	0.02538	black
-0.06041	0.2222	black
0.005793	0.9171	black
-0.109	0.1463	black
-0.05353	0.4646	black
0.02501	0.5054	black
0.007777	0.905	black
0.1483	0.06324	black
-0.03541	0.6738	black
-0.01809	0.6832	black
-0.04229	0.5086	black
-0.09721	0.06788	black
-0.008808	0.8104	black
-0.05051	0.3625	black
-0.04777	0.5123	black
-0.004823	0.9508	black
0.01787	0.7841	black
0.02256	0.5624	black
0.02428	0.668	black
0.1391	0.2093	black
0.04474	0.3501	black
0.07274	0.3973	black
0.0281	0.6519	black
-0.05161	0.3895	black
-0.01542	0.7237	black
-0.06958	0.2339	black
-0.05214	0.4204	black
0.03414	0.4876	black
-0.084	0.1415	black
0.008765	0.8472	black
-0.03395	0.6464	black
0.02293	0.5758	black
0.02053	0.7296	black
-0.1135	0.08259	black
0.07187	0.05301	black
-0.008644	0.8521	black
-0.05708	0.404	black
-0.239	0.1675	black
-0.01746	0.73	black
0.01509	0.7391	black
0.06332	0.0872	black
0.07282	0.06573	black
-0.08806	0.06168	black
-0.03994	0.4908	black
0.05265	0.3729	black
0.1746	1.52e-08	black
-0.08951	0.01821	black
0.008336	0.8969	black
0.004736	0.9413	black
0.1903	0.0006112	black
-0.003251	0.9518	black
0.05508	0.47	black
-0.02638	0.462	black
0.02564	0.6947	black
-0.02443	0.7429	black
0.0355	0.6719	black
-0.05047	0.2086	black
0.01853	0.5376	black
-0.01887	0.6176	black
0.002637	0.9247	black
-0.005414	0.8606	black
-0.02322	0.486	black
0.005618	0.9224	black
-0.008809	0.9175	black
0.03353	0.4648	black
-0.05025	0.3718	black
0.2168	5.763e-06	black
0.06994	0.3439	black
0.002534	0.9631	black
0.002782	0.9761	black
0.02436	0.6958	black
0.02438	0.3073	black
-0.1125	0.1885	black
0.1313	0.2627	black
-0.06865	0.5306	black
-0.05908	0.311	black
0.0294	0.573	black
-0.04687	0.4223	black
0.02909	0.366	black
0.09108	0.1899	black
-0.03841	0.5773	black
0.08327	0.2465	black
-0.00609	0.8741	black
0.1521	0.04792	black
0.02277	0.6015	black
-0.05568	0.4498	black
-0.006978	0.9153	black
0.02398	0.587	black
0.06473	0.2278	black
0.005345	0.9161	black
-0.003629	0.9352	black
-0.06649	0.1662	black
0.08132	0.3294	black
0.01434	0.8737	black
-0.04185	0.3669	black
0.02397	0.4206	black
0.04285	0.4024	purple
0.01333	0.7328	black
-0.08176	0.1301	black
-0.0136	0.7066	black
0.003503	0.944	black
-0.06617	0.2368	black
0.01175	0.9134	black
0.04735	0.7345	black
-0.04675	0.2364	black
0.03663	0.4724	black
0.02517	0.5543	black
-0.001097	0.972	black
-0.05433	0.3398	black
-0.01571	0.6728	black
-0.06749	0.3675	black
0.07713	0.4003	black
0.03245	0.533	black
-0.05747	0.197	black
0.006437	0.9541	black
-0.1223	0.05141	black
0.07848	0.3451	black
-0.004204	0.9367	black
-0.2206	0.09819	black
-0.05133	0.2418	black
-7.718e-05	0.9994	black
0.07356	0.1912	black
-0.01114	0.7852	black
-0.05381	0.7136	black
0.04337	0.6693	black
-0.008342	0.8288	black
-0.09183	0.3213	black
0.2425	0.05919	black
0.311	3.912e-05	black
-0.08181	0.2309	black
0.05292	0.2558	black
-0.03696	0.4367	black
-0.06109	0.3129	black
0.04242	0.4351	black
-0.06963	0.2935	black
0.09539	0.1437	black
-0.09494	0.2497	black
-0.003979	0.9568	black
-0.02988	0.4431	black
0.004789	0.9497	black
-0.08917	0.1576	black
-0.04799	0.5716	black
0.01071	0.8294	black
-0.04576	0.3035	black
-0.01589	0.8155	black
-0.04602	0.3668	black
-0.01045	0.9107	black
0.02259	0.7022	black
-0.02107	0.7224	black
-0.1097	0.09856	black
0.01338	0.8435	black
0.09099	0.2052	black
-0.02601	0.6355	black
0.02515	0.798	black
-0.02441	0.487	black
0.0938	0.1866	black
0.05901	0.4329	black
0.007876	0.8866	black
-0.02525	0.7479	black
0.1089	0.03896	black
-0.009186	0.8807	black
-0.06028	0.18	black
0.002948	0.9758	black
0.03916	0.4793	black
0.02681	0.4362	black
-0.04727	0.3371	black
-0.05475	0.6476	black
0.01113	0.836	black
0.02266	0.6434	black
0.07054	0.1984	black
-0.05496	0.08107	black
0.005242	0.9195	black
0.05573	0.2319	black
0.08396	0.2781	black
0.03565	0.5875	black
-0.01353	0.7108	black
-0.04111	0.445	black
0.03646	0.5504	black
0.03052	0.2685	black
0.1636	0.01249	black
0.1095	0.07691	black
0.1043	0.04567	black
0.03554	0.311	black
-0.02899	0.5764	black
-0.03655	0.6102	black
-0.03153	0.5175	black
-0.02233	0.5758	black
0.02318	0.6509	black
0.06832	0.1791	black
0.08246	0.2656	black
0.08695	0.08858	black
-0.01161	0.8478	black
0.02527	0.7461	black
-0.04909	0.2237	black
0.04035	0.4808	black
-0.02112	0.8042	black
0.0284	0.5297	black
0.03969	0.5671	black
0.01929	0.558	black
-0.02204	0.5271	black
-0.3398	0.001009	black
-0.01788	0.8251	black
-0.008369	0.773	black
0.02427	0.5705	black
0.004793	0.9687	black
0.04138	0.2656	black
0.04358	0.6535	black
0.0505	0.3237	black
0.01477	0.8011	black
-0.06099	0.3324	black
-0.2032	0.003908	black
-0.02011	0.6605	black
0.04609	0.3032	black
-0.1761	0.09188	black
-0.02496	0.6407	black
-0.01694	0.8426	black
-0.00141	0.9636	black
-0.01018	0.766	black
0.1898	0.3956	black
0.1452	0.005065	black
0.1198	0.3995	black
0.07363	0.1154	black
-0.02021	0.5875	black
0.05527	0.1475	black
0.02193	0.7064	black
0.008958	0.8565	black
0.02898	0.5429	black
-0.08893	0.2825	black
-0.0773	0.1161	black
0.025	0.6643	black
0.0639	0.1594	black
0.007592	0.8732	black
-0.1131	0.09011	black
-0.03317	0.5419	black
-0.01552	0.7774	black
0.01395	0.852	black
0.03532	0.4082	black
-0.002493	0.9648	black
-0.05939	0.5386	black
-0.144	0.0875	black
0.05371	0.5891	black
-0.02332	0.7539	black
0.02985	0.4909	black
-0.09565	0.2454	black
-0.05843	0.1508	black
-0.02397	0.6074	black
-0.01977	0.7037	black
0.04816	0.5114	black
-0.06362	0.08042	black
0.112	0.01999	black
0.2672	2.292e-06	black
0.02761	0.4844	black
0.0791	0.2575	black
-0.007977	0.8665	black
0.01203	0.8507	black
-0.03037	0.401	black
-0.071	0.2028	black
-0.06873	0.3923	black
-0.009414	0.8177	black
-0.02339	0.7324	black
-0.04032	0.3324	black
-0.02437	0.7234	black
0.334	3.366e-07	black
-0.0313	0.4324	black
-0.2739	0.007735	black
0.02649	0.6005	black
0.07628	0.2121	black
-0.008842	0.8425	black
0.008252	0.9129	black
0.06576	0.4445	black
-0.009691	0.8933	black
0.03376	0.4606	black
-0.07882	0.1504	black
0.03985	0.5903	black
-0.01683	0.7021	black
-0.07877	0.2259	black
-0.05313	0.2283	black
0.009214	0.843	black
-0.06037	0.2774	black
0.01795	0.8087	black
-0.03962	0.4854	black
0.01277	0.7887	black
-0.09111	0.3472	black
0.027	0.6729	black
0.01976	0.6783	black
0.0312	0.3262	black
-0.01633	0.7275	black
-0.1155	0.02434	black
-0.02849	0.5179	black
0.03954	0.5526	black
0.03524	0.4537	black
-0.1448	0.1033	black
-0.02691	0.717	black
0.005484	0.9367	black
0.07106	0.3928	black
-0.0002465	0.9971	black
-0.007526	0.9235	black
0.2887	0.07534	black
-0.07597	0.1948	black
-0.07371	0.3306	black
0.04841	0.3762	black
-0.1437	0.01785	black
-0.0006327	0.993	black
-0.03866	0.5542	black
0.02915	0.6292	black
0.007937	0.8324	black
-0.007931	0.8903	black
0.1329	0.02269	black
0.0408	0.4119	black
0.04333	0.533	black
-0.05135	0.4442	black
-0.1439	0.1426	black
0.02564	0.5344	black
0.3028	1.639e-06	black
-0.1631	0.009547	black
0.01702	0.7887	black
0.0828	0.3395	black
0.004171	0.9485	black
-0.03666	0.5556	black
-0.008746	0.8203	black
0.02702	0.5818	black
0.07769	0.1186	black
-0.0293	0.5113	black
-0.06265	0.1741	black
0.01844	0.8216	black
0.04789	0.3788	black
0.05125	0.1628	black
-0.05067	0.2885	black
-0.07417	0.4151	black
-0.03951	0.4865	black
0.2575	0.01061	black
0.0272	0.5677	black
-0.01281	0.8245	black
0.05631	0.1497	black
-0.03626	0.4456	black
-0.02942	0.5742	black
-0.00666	0.9277	black
0.08388	0.4991	black
0.02624	0.6523	black
-0.1342	0.1171	black
0.02008	0.7919	black
-0.0291	0.6703	black
-0.0004188	0.9934	black
0.06055	0.3312	black
-0.02755	0.4215	black
-0.004435	0.93	black
0.0009778	0.9902	black
-0.02376	0.6118	black
0.002609	0.9642	black
0.02148	0.7068	black
-0.2065	0.04916	black
-0.1621	0.002656	black
-0.05533	0.1747	black
-0.05538	0.2928	black
-0.01263	0.8115	black
-0.1142	0.006176	black
0.04905	0.5078	black
0.05613	0.3181	black
-0.1333	0.02455	black
-0.06251	0.3582	black
-0.02281	0.7966	black
-0.02158	0.6423	black
0.07715	0.3562	black
0.05664	0.2646	black
0.04302	0.4073	black
-0.0512	0.5689	black
0.0562	0.5029	black
-0.002342	0.9467	black
0.009847	0.8415	black
0.1127	0.05774	black
-0.07359	0.6337	black
0.03637	0.5099	black
-0.02178	0.7019	black
-0.1365	0.02972	black
-0.008321	0.8565	black
0.02239	0.7366	black
-0.03409	0.6734	black
0.001406	0.9823	black
-0.006937	0.8581	black
-0.05533	0.5597	black
0.06184	0.2442	black
-0.06585	0.2104	black
-0.03407	0.6497	black
-0.2488	0.2861	black
-0.02219	0.82	black
0.033	0.4781	purple
0.02836	0.5924	black
0.058	0.1387	black
0.04904	0.1527	black
0.03737	0.5545	black
-0.07975	0.1441	black
0.01604	0.8451	black
-0.06641	0.2696	purple
-0.002519	0.9686	black
-0.04168	0.6501	black
0.01223	0.7904	black
-0.04803	0.2247	black
0.03763	0.434	purple
0.08464	0.1601	black
-0.01058	0.8433	black
-0.02035	0.6579	black
0.07253	0.5504	black
-0.04344	0.3074	black
0.1604	7.589e-06	black
0.1131	0.03994	black
0.04507	0.2922	black
0.01432	0.8286	black
0.001555	0.9714	black
0.04742	0.1963	black
0.01142	0.7939	black
0.04875	0.3002	black
-0.001234	0.9839	black
0.02399	0.7075	black
-0.01771	0.7063	black
-0.02868	0.5319	black
0.09761	0.0319	black
0.06544	0.1152	black
0.01516	0.8463	black
-0.002622	0.9567	black
0.03841	0.4304	black
0.05298	0.4072	black
0.0114	0.7969	black
-0.01455	0.7795	purple
-0.02136	0.7498	black
-0.02858	0.594	black
0.1008	0.1051	black
-0.04142	0.247	black
-0.04281	0.5379	black
0.003213	0.9549	black
-0.1609	0.1757	black
0.0001858	0.997	black
-0.04266	0.7728	black
0.06621	0.243	black
-0.1123	0.1237	black
0.01752	0.6062	black
-0.0458	0.3366	black
-0.01238	0.7021	black
-0.02347	0.5946	black
0.05942	0.4905	black
0.1309	0.03061	black
-0.144	0.04891	black
0.1172	0.02203	black
-0.104	0.1128	black
0.005267	0.918	black
0.07234	0.03709	black
-0.0684	0.06064	black
0.01615	0.7534	black
0.02059	0.6586	black
-0.01924	0.7588	black
0.03956	0.1718	black
-0.005522	0.9171	black
0.03712	0.6332	black
-0.03155	0.5585	black
-0.1773	0.03011	black
0.08178	0.4371	black
0.04549	0.5277	black
0.08365	0.07174	black
-0.008608	0.8993	black
0.0964	0.1707	black
-0.008192	0.8669	black
-0.09853	0.5706	black
0.02238	0.678	black
0.0242	0.5937	black
-0.06492	0.5006	black
-0.04103	0.4575	black
0.08135	0.1433	black
-0.02714	0.6148	black
-0.01235	0.8667	black
0.09136	0.1672	black
0.01841	0.8639	black
-0.1451	0.1764	black
0.3054	1.356e-05	black
-0.0991	0.1183	black
0.02142	0.6002	black
-0.09237	0.2106	black
0.07382	0.03662	black
-0.03198	0.3957	black
0.01376	0.7839	black
-0.05789	0.3703	black
-0.09289	0.1433	black
-0.1458	0.09383	black
0.1715	0.005325	black
0.02178	0.5081	black
-0.09921	0.1125	black
-0.1243	0.4996	black
-0.01782	0.7893	black
-0.0356	0.5916	black
0.09817	0.06326	black
0.01252	0.8619	black
-0.003737	0.9228	black
-0.04319	0.4244	black
0.1313	0.04521	black
0.1285	0.0215	black
0.097	0.06855	black
0.03304	0.4166	black
0.0252	0.5663	black
-0.09762	0.3267	black
-0.06174	0.4728	black
0.04795	0.4598	black
-0.04114	0.651	black
-0.05676	0.3016	black
0.08455	0.3044	black
-0.2208	0.01988	black
0.09555	0.2103	black
-0.03367	0.6669	black
-0.1054	0.07232	black
0.02296	0.7008	black
0.2284	0.07388	black
0.2328	0.0817	black
0.09121	0.2238	black
-0.2177	0.3533	black
0.1346	9.366e-05	black
0.05389	0.3457	black
0.05166	0.4779	black
0.07504	0.1202	black
0.009024	0.8893	black
0.05895	0.5306	black
-0.01485	0.7611	black
0.04774	0.3066	black
0.03961	0.4461	black
0.02446	0.7068	black
0.04022	0.5679	black
-0.008244	0.8453	black
-0.008059	0.9151	black
0.01573	0.6968	black
-0.04611	0.4127	black
0.04606	0.3355	black
-0.1796	0.07628	black
-0.06859	0.2655	black
-0.0006162	0.9915	black
0.005421	0.8679	black
0.02463	0.7654	black
-0.1193	0.04186	black
-0.02349	0.5286	black
-0.04314	0.4588	black
-0.0004869	0.9914	black
0.02499	0.6749	black
0.08341	0.1212	black
0.05096	0.333	black
-0.04195	0.4178	black
0.1048	0.1395	black
0.007915	0.8905	black
-0.04431	0.324	black
-0.03632	0.4143	black
-0.03868	0.7599	black
0.2329	0.1537	black
-0.0653	0.327	black
0.2376	6.632e-05	black
0.147	0.1612	black
0.01581	0.769	black
-0.1213	0.4647	black
-0.0242	0.7324	black
0.02146	0.6652	black
-0.02692	0.5989	black
-0.03805	0.4641	black
0.06176	0.1112	black
0.2005	5.999e-05	black
-0.05486	0.5374	black
-0.0004201	0.9954	black
0.04533	0.3902	black
-0.03079	0.5434	black
0.0938	0.1098	black
-0.03065	0.6292	black
-0.02599	0.6649	black
0.06033	0.2051	black
-0.07471	0.3996	black
-0.2042	0.01134	black
-0.02781	0.7647	black
-0.04385	0.3161	black
0.008385	0.8961	black
-0.052	0.2652	black
0.0005983	0.9931	black
-0.00866	0.8779	black
0.05444	0.2995	black
0.01217	0.7603	black
-0.0878	0.07463	black
-0.1404	0.5005	black
0.02342	0.6085	black
0.06916	0.2403	black
0.06398	0.3304	black
-0.1183	0.03425	black
0.04537	0.3044	black
-0.04362	0.3269	black
-0.01055	0.8994	black
-0.002586	0.958	black
0.00963	0.8573	black
-0.09628	0.1464	black
0.01323	0.8709	black
-0.08786	0.08891	black
0.06937	0.2537	black
0.02901	0.4303	black
-0.002396	0.967	black
-0.02033	0.6044	black
0.03423	0.4908	black
0.02246	0.657	black
0.0006296	0.9905	black
-0.08263	0.01816	black
-0.0712	0.1727	black
-0.08348	0.06919	black
0.3748	1.381e-05	black
0.06794	0.3146	black
-0.01478	0.782	black
0.1333	0.009312	black
-0.005858	0.9081	black
0.1516	0.07408	black
0.1152	0.001717	black
-0.1075	0.06105	black
0.07352	0.0002229	black
0.03877	0.547	black
0.1194	0.1072	black
-0.03693	0.3942	black
-0.006037	0.8806	black
0.02132	0.7639	black
0.07435	0.3845	black
-0.009782	0.8848	black
-0.03395	0.4836	black
-0.008025	0.8845	black
0.02439	0.6368	black
0.1166	0.04548	black
-0.03821	0.3767	black
0.07277	0.1957	black
-0.05154	0.3448	black
0.004826	0.8976	black
0.02538	0.7305	black
-0.03169	0.6594	black
0.1887	5.807e-05	black
-0.01855	0.7419	black
0.01901	0.7494	black
0.07023	0.1425	black
-0.05936	0.1355	black
0.02263	0.5301	black
0.05062	0.3702	black
0.02759	0.554	black
-0.1292	0.1109	black
0.03279	0.4536	black
-0.1456	0.03309	black
-0.05701	0.2759	black
-0.0106	0.8114	black
0.0165	0.7424	black
0.04206	0.3853	black
0.1097	0.1447	black
-0.09706	0.04179	black
-0.00909	0.8797	black
-0.33	0.01328	black
-0.02767	0.5925	black
-0.03905	0.6511	black
-0.02532	0.6888	black
-0.06501	0.6345	black
0.09626	0.316	black
0.007851	0.8858	black
-0.1697	0.03036	black
0.06237	0.2274	black
0.08671	0.1031	black
0.01318	0.754	black
-0.06009	0.1463	black
0.04013	0.3712	black
0.01982	0.7418	black
0.01619	0.5365	black
0.1113	0.1952	black
-0.06426	0.07716	black
-0.1159	0.004645	black
0.09187	0.3979	black
0.09921	0.01392	black
0.07515	0.1752	black
-0.07735	0.5195	black
0.002495	0.9515	black
0.01316	0.8091	black
-0.127	0.01795	black
0.212	0.103	black
0.0472	0.2618	black
-0.001314	0.9877	black
-0.01024	0.9193	black
0.001751	0.9725	black
0.04069	0.1657	black
0.00945	0.8893	black
-0.1028	0.09034	black
-0.05699	0.4906	black
-0.0339	0.616	black
0.003048	0.9574	black
-0.01191	0.8175	black
0.04584	0.3699	black
-0.132	0.0452	black
-0.03307	0.535	black
0.06537	0.2459	black
-0.01938	0.7775	black
0.002587	0.9222	black
-0.1021	0.1022	black
-0.0006117	0.9893	black
0.1225	0.069	black
-0.02539	0.7307	black
0.0211	0.648	black
-0.03098	0.6444	black
-0.004554	0.9124	black
-0.02145	0.8036	black
0.03447	0.403	black
0.009204	0.7596	black
0.01207	0.7514	black
-0.1655	0.027	black
-0.1467	0.05949	black
-0.08844	0.1768	black
-0.02798	0.6263	black
-0.01775	0.8889	black
0.02598	0.5129	black
0.07834	0.3491	black
-0.02169	0.6375	black
0.03868	0.6048	black
-0.03895	0.6273	black
0.01518	0.7688	black
-0.08891	0.1473	black
-0.02198	0.6909	black
-0.05106	0.3321	black
0.02042	0.6981	black
0.002131	0.9591	black
-0.04699	0.3137	black
0.09966	0.1751	black
-0.02226	0.7677	black
0.005458	0.8882	black
0.08318	0.0334	black
0.03477	0.4823	black
-0.06006	0.1392	black
0.01024	0.8835	black
-0.1563	0.1298	black
0.04286	0.3383	black
0.1285	0.001234	black
-0.03481	0.5222	black
0.04744	0.3366	black
-0.004009	0.9358	black
0.05857	0.354	black
-0.02178	0.6983	black
0.04079	0.5273	black
-0.08108	0.2834	black
0.04748	0.4228	black
0.06563	0.2133	black
-0.1129	0.2061	black
-0.03316	0.4584	black
0.07167	0.08012	black
0.0009461	0.9832	black
-0.07272	0.1267	black
0.02692	0.588	black
0.03141	0.614	black
0.05295	0.2114	black
0.05053	0.4242	black
0.03885	0.4189	black
0.05418	0.266	black
-0.04622	0.509	black
0.04241	0.3884	black
0.01175	0.6819	black
0.04071	0.647	black
0.03001	0.4922	black
-0.1405	0.009409	black
-0.06165	0.277	black
0.1142	0.2931	black
0.1718	0.07128	black
-0.02642	0.5355	black
-0.03342	0.4124	black
0.06272	0.4508	black
-0.1364	0.0689	black
-0.0007049	0.9954	black
-0.04255	0.6587	black
0.02926	0.598	black
0.2295	0.03799	black
-0.06118	0.2554	black
-0.02886	0.7046	black
0.1042	0.05999	black
-0.03952	0.5095	black
0.01472	0.7853	black
-0.005917	0.9114	black
-0.021	0.6974	black
-0.022	0.7283	black
0.02546	0.6552	black
-0.04496	0.5827	black
0.0511	0.387	black
-0.04538	0.233	black
-0.009057	0.8406	black
0.00604	0.8914	black
-0.1715	0.06378	black
-0.03984	0.439	black
0.04091	0.5013	black
-0.001235	0.9802	black
0.1326	0.01236	black
0.1148	0.06271	black
-0.007481	0.9043	black
-0.08152	0.167	black
-0.08548	0.3375	black
0.07917	0.06288	black
0.01759	0.6241	black
-0.01967	0.7639	black
-0.04571	0.5419	black
0.1411	0.01417	black
0.1238	0.05472	black
-0.02567	0.5184	black
0.01093	0.8102	black
-0.03311	0.6531	black
0.02228	0.626	black
0.0006252	0.9893	black
-0.06863	0.4142	black
-0.103	0.1383	black
-0.02359	0.6267	black
-0.05161	0.202	black
0.05845	0.2221	black
0.07092	0.2973	black
0.1603	0.1473	black
0.02173	0.7458	black
-0.01928	0.7341	black
0.09598	0.09084	black
0.1194	0.1455	black
0.243	0.00268	black
-0.02094	0.7165	black
-0.006507	0.8726	black
-0.01665	0.5696	black
0.0042	0.9432	black
0.02117	0.622	black
0.00328	0.9624	black
-0.04145	0.5778	black
0.02966	0.65	black
-0.09382	0.01924	black
-0.01142	0.7892	black
-0.07363	0.2733	black
0.008994	0.7942	black
-0.002715	0.9737	black
-0.004699	0.8916	black
-0.02984	0.4943	black
0.01465	0.7316	black
0.03993	0.4008	black
-0.002352	0.9174	black
0.01212	0.7876	black
0.0522	0.1443	black
-0.04377	0.4726	black
0.03487	0.634	black
0.04223	0.3603	black
-0.02703	0.6019	purple
0.06406	0.5273	black
0.0905	0.01725	black
-0.00531	0.9338	black
0.02232	0.5892	black
0.04679	0.5496	black
-0.0531	0.5794	black
-0.06208	0.3376	black
0.1038	0.2727	black
0.02053	0.7371	black
0.1166	0.1108	black
0.02192	0.8265	black
-0.1601	0.06167	black
-0.1283	0.3559	black
0.06715	0.312	black
-0.07804	0.1335	black
-0.02833	0.688	black
-0.04969	0.2084	black
0.2462	0.1192	black
0.02698	0.5674	black
0.05779	0.3872	black
0.0426	0.5311	black
-0.03115	0.614	black
5.31e-05	0.9993	black
0.02586	0.7702	black
-0.07034	0.1442	black
0.002181	0.9775	black
-0.06932	0.4212	black
0.01069	0.7973	black
-0.0005806	0.9924	black
0.159	0.04959	black
-0.05736	0.3269	black
0.02241	0.6042	black
0.006901	0.8384	black
0.07897	0.01294	black
0.01634	0.7937	black
0.02423	0.6103	black
0.01179	0.839	black
0.05742	0.1735	black
0.06655	0.4278	black
-0.0906	0.109	black
0.03528	0.619	black
0.02412	0.6681	black
-0.1156	0.2205	black
0.05257	0.1506	black
0.073	0.2085	black
0.03133	0.5136	black
-0.0375	0.5905	black
-0.04659	0.3127	black
0.0149	0.7238	black
0.0537	0.3873	black
-0.0289	0.4029	black
-0.01561	0.7112	black
0.01014	0.8303	black
-0.01249	0.8271	black
-0.02272	0.5323	black
0.05102	0.5568	black
[truncated: 425,112 more rows]
