# Supplementary material for: TET2 mutations are associated with hypermethylation at key regulatory enhancers in normal and malignant hematopoiesis
Source: Nat Commun. 2021 Oct 18;12:6061. doi: 10.1038/s41467-021-26093-2 (PMC8523747; doi:10.1038/s41467-021-26093-2)
Supplement: Supplementary file 11 — Source Data [file 41467_2021_26093_MOESM11_ESM.zip › Source data/suppl_figure_13.csv]

condition	cell	value
CHIP	HSC-specific enhancers	-0.550254419675666
CCUS	HSC-specific enhancers	0.536490672253341
AML	HSC-specific enhancers	0.635582525099311
CHIP	Monocyte-specific enhancers	4.00202499473534
CCUS	Monocyte-specific enhancers	6.31658736550051
AML	Monocyte-specific enhancers	2.18929705512823
CHIP	Monocyte-specific enhancers	0.287280805738814
CCUS	Monocyte-specific enhancers	0.269469786118048
AML	Monocyte-specific enhancers	0.307989645376399
CHIP	HSC-specific enhancers	-3.03005199026725
CCUS	HSC-specific enhancers	-0.592761753246637
AML	HSC-specific enhancers	3.31535367956435
CHIP	HSC-specific enhancers	-2.1541374714487
CCUS	HSC-specific enhancers	-0.298061484790743
AML	HSC-specific enhancers	-0.0744150810095318
CHIP	Monocyte-specific enhancers	1.26765509491116
CCUS	Monocyte-specific enhancers	3.09887408061388
AML	Monocyte-specific enhancers	0.450535665868874
CHIP	HSC-specific enhancers	-0.707949984106072
CCUS	HSC-specific enhancers	1.19338508401756
AML	HSC-specific enhancers	1.48006575741725
CHIP	Monocyte-specific enhancers	2.0490141771576
CCUS	Monocyte-specific enhancers	-0.120836759349375
AML	Monocyte-specific enhancers	0.13307072412645
CHIP	Monocyte-specific enhancers	1.19925328973134
CCUS	Monocyte-specific enhancers	2.14606067055938
AML	Monocyte-specific enhancers	0.665898546646452
CHIP	HSC-specific enhancers	0.553924041767851
CCUS	HSC-specific enhancers	-0.411485893323424
AML	HSC-specific enhancers	-0.809455143612055
CHIP	HSC-specific enhancers	-1.84153193646399
CCUS	HSC-specific enhancers	-0.664798468097226
AML	HSC-specific enhancers	-0.898479877924065
CHIP	HSC-specific enhancers	0.94901410652823
CCUS	HSC-specific enhancers	0.825905023300777
AML	HSC-specific enhancers	-2.32371567910011
CHIP	Monocyte-specific enhancers	2.29817007385333
CCUS	Monocyte-specific enhancers	-0.311105509033672
AML	Monocyte-specific enhancers	-0.214099935954683
CHIP	HSC-specific enhancers	-2.15878012790887
CCUS	HSC-specific enhancers	-0.582658280003574
AML	HSC-specific enhancers	0.805541009368145
CHIP	HSC-specific enhancers	1.41498205991385
CCUS	HSC-specific enhancers	0.14762074160145
AML	HSC-specific enhancers	0.391758001297388
CHIP	HSC-specific enhancers	0.750617920463676
CCUS	HSC-specific enhancers	1.38524479166117
AML	HSC-specific enhancers	-0.262275794976852
CHIP	Monocyte-specific enhancers	-0.540350085893972
CCUS	Monocyte-specific enhancers	-0.377264801308424
AML	Monocyte-specific enhancers	-0.494315626710282
CHIP	HSC-specific enhancers	-1.05661348426476
CCUS	HSC-specific enhancers	-0.37998138910019
AML	HSC-specific enhancers	-0.944406493200123
CHIP	HSC-specific enhancers	-0.261326432637818
CCUS	HSC-specific enhancers	-0.663118329440204
AML	HSC-specific enhancers	0.0622796542712049
CHIP	HSC-specific enhancers	-1.43638278270658
CCUS	HSC-specific enhancers	-1.20966941386521
AML	HSC-specific enhancers	2.17177613184044
CHIP	Monocyte-specific enhancers	-0.668796914625314
CCUS	Monocyte-specific enhancers	-0.513695946697297
AML	Monocyte-specific enhancers	2.07348805728694
CHIP	HSC-specific enhancers	-0.736270188513103
CCUS	HSC-specific enhancers	-0.165031177264527
AML	HSC-specific enhancers	-0.502348204113858
CHIP	Monocyte-specific enhancers	-0.273861605080274
CCUS	Monocyte-specific enhancers	-1.41281990215509
AML	Monocyte-specific enhancers	-0.283975369110237
CHIP	Monocyte-specific enhancers	1.67760166034408
CCUS	Monocyte-specific enhancers	-0.764032674067586
AML	Monocyte-specific enhancers	-0.187703676070941
CHIP	Monocyte-specific enhancers	-2.36615211646309
CCUS	Monocyte-specific enhancers	-0.503585479148957
AML	Monocyte-specific enhancers	-2.04326003976292
CHIP	HSC-specific enhancers	-0.00963255041052472
CCUS	HSC-specific enhancers	0.962287616538113
AML	HSC-specific enhancers	1.29695721611094
CHIP	HSC-specific enhancers	0.0304180993191995
CCUS	HSC-specific enhancers	0.19120851922414
AML	HSC-specific enhancers	0.00610597628223513
CHIP	HSC-specific enhancers	0.331850307756436
CCUS	HSC-specific enhancers	0.0717235876675444
AML	HSC-specific enhancers	-0.443409318967834
CHIP	HSC-specific enhancers	-0.00334948866776273
CCUS	HSC-specific enhancers	-0.291607641174436
AML	HSC-specific enhancers	0.485619387490851
CHIP	HSC-specific enhancers	0.136703981214001
CCUS	HSC-specific enhancers	0.445841795627886
AML	HSC-specific enhancers	-1.1260114514114
CHIP	HSC-specific enhancers	-1.30731693311388
CCUS	HSC-specific enhancers	-3.52493755513682
AML	HSC-specific enhancers	-0.51465105283984
CHIP	Monocyte-specific enhancers	-0.218118776515179
CCUS	Monocyte-specific enhancers	-1.41200573895514
AML	Monocyte-specific enhancers	-0.233664541771702
CHIP	Monocyte-specific enhancers	0.34020708938474
CCUS	Monocyte-specific enhancers	-0.127408930064892
AML	Monocyte-specific enhancers	0.0591841919924831
CHIP	HSC-specific enhancers	1.03861737620949
CCUS	HSC-specific enhancers	0.520022114884537
AML	HSC-specific enhancers	1.24184828011254
CHIP	HSC-specific enhancers	-0.274635381156969
CCUS	HSC-specific enhancers	-0.432830223776966
AML	HSC-specific enhancers	1.34944457665526
CHIP	HSC-specific enhancers	4.37498506370224
CCUS	HSC-specific enhancers	4.76427063659976
AML	HSC-specific enhancers	-2.32264382165208
CHIP	Monocyte-specific enhancers	-0.795386680772587
CCUS	Monocyte-specific enhancers	-1.43437704043813
AML	Monocyte-specific enhancers	-0.590624018092971
CHIP	HSC-specific enhancers	-1.84153193646399
CCUS	HSC-specific enhancers	-0.17511556963481
AML	HSC-specific enhancers	0.743224747351188
CHIP	HSC-specific enhancers	0.345314011490926
CCUS	HSC-specific enhancers	0.462625873039703
AML	HSC-specific enhancers	0.49626375505147
CHIP	Monocyte-specific enhancers	0.510902091903619
CCUS	Monocyte-specific enhancers	0.705432838849038
AML	Monocyte-specific enhancers	-0.455478898749383
CHIP	HSC-specific enhancers	0.530401249036329
CCUS	HSC-specific enhancers	-0.666641037830831
AML	HSC-specific enhancers	-0.183939835662929
CHIP	Monocyte-specific enhancers	2.25174350925164
CCUS	Monocyte-specific enhancers	1.17506452791922
AML	Monocyte-specific enhancers	-0.696260382240481
CHIP	HSC-specific enhancers	0.0492053824613499
CCUS	HSC-specific enhancers	-0.211134872415165
AML	HSC-specific enhancers	-0.428048133317818
CHIP	HSC-specific enhancers	-0.109356811174954
CCUS	HSC-specific enhancers	-0.601649039008793
AML	HSC-specific enhancers	-0.415922000045957
CHIP	HSC-specific enhancers	-0.198805325640876
CCUS	HSC-specific enhancers	0.188492741736712
AML	HSC-specific enhancers	0.645083258280401
CHIP	HSC-specific enhancers	-0.637845871557521
CCUS	HSC-specific enhancers	0.0272137309286947
AML	HSC-specific enhancers	-0.627317676845083
CHIP	HSC-specific enhancers	-0.465293806454574
CCUS	HSC-specific enhancers	-0.297456291335397
AML	HSC-specific enhancers	0.128183692295852
CHIP	Monocyte-specific enhancers	0.0463888375421807
CCUS	Monocyte-specific enhancers	0.289113824191289
AML	Monocyte-specific enhancers	-0.273466966602201
CHIP	Monocyte-specific enhancers	-0.869359673704613
CCUS	Monocyte-specific enhancers	-1.10341470277774
AML	Monocyte-specific enhancers	1.71282054088135
CHIP	HSC-specific enhancers	-0.869514428919952
CCUS	HSC-specific enhancers	-0.118695147649785
AML	HSC-specific enhancers	1.66261393686369
CHIP	Monocyte-specific enhancers	1.7193855684856
CCUS	Monocyte-specific enhancers	-0.420353879109529
AML	Monocyte-specific enhancers	-0.266758016653645
CHIP	HSC-specific enhancers	1.0553309394661
CCUS	HSC-specific enhancers	-0.139159434705217
AML	HSC-specific enhancers	-0.331839726452892
CHIP	Monocyte-specific enhancers	2.63708399544566
CCUS	Monocyte-specific enhancers	0.778429065476326
AML	Monocyte-specific enhancers	0.27520755835698
CHIP	HSC-specific enhancers	0.331850307756436
CCUS	HSC-specific enhancers	0.46633377658123
AML	HSC-specific enhancers	0.271393244158813
CHIP	HSC-specific enhancers	0.221819349650432
CCUS	HSC-specific enhancers	1.82486087011961
AML	HSC-specific enhancers	-1.86121260111253
CHIP	HSC-specific enhancers	-0.659356846489637
CCUS	HSC-specific enhancers	-0.320351634955375
AML	HSC-specific enhancers	-0.0520455035605364
CHIP	HSC-specific enhancers	0.287435560954153
CCUS	HSC-specific enhancers	1.65377392804864
AML	HSC-specific enhancers	-0.395150335903619
CHIP	HSC-specific enhancers	-0.172930253636201
CCUS	HSC-specific enhancers	-0.401416993065451
AML	HSC-specific enhancers	-0.451904668447509
CHIP	HSC-specific enhancers	-0.712592640566241
CCUS	HSC-specific enhancers	0.652513602135917
AML	HSC-specific enhancers	-0.547826110488875
CHIP	HSC-specific enhancers	0.324576812635505
CCUS	HSC-specific enhancers	-0.264356906071017
AML	HSC-specific enhancers	0.053190751589783
CHIP	HSC-specific enhancers	-0.391011303091871
CCUS	HSC-specific enhancers	0.0673852409075219
AML	HSC-specific enhancers	0.842153420299758
CHIP	Monocyte-specific enhancers	0.349956667951095
CCUS	Monocyte-specific enhancers	0.151873826967954
AML	Monocyte-specific enhancers	-0.341740210485144
CHIP	HSC-specific enhancers	1.28065453299963
CCUS	HSC-specific enhancers	2.5552338832502
AML	HSC-specific enhancers	1.15587063558824
CHIP	Monocyte-specific enhancers	0.27443612286568
CCUS	Monocyte-specific enhancers	1.18170106210939
AML	Monocyte-specific enhancers	-1.67357433562685
CHIP	HSC-specific enhancers	0.0525480951126716
CCUS	HSC-specific enhancers	-1.4328747890824
AML	HSC-specific enhancers	0.0895234018257928
CHIP	HSC-specific enhancers	-4.30368741250693
CCUS	HSC-specific enhancers	-2.17756525655517
AML	HSC-specific enhancers	-2.71979123246771
CHIP	HSC-specific enhancers	-0.201776625775384
CCUS	HSC-specific enhancers	1.05835173438885
AML	HSC-specific enhancers	0.208095867835084
CHIP	Monocyte-specific enhancers	0.417894207484901
CCUS	Monocyte-specific enhancers	-0.66967064864385
AML	Monocyte-specific enhancers	-0.9566575743
CHIP	HSC-specific enhancers	4.40284100246326
CCUS	HSC-specific enhancers	-1.43634975184819
AML	HSC-specific enhancers	-2.82555915616703
CHIP	Monocyte-specific enhancers	4.6210458560912
CCUS	Monocyte-specific enhancers	6.62637810541532
AML	Monocyte-specific enhancers	-0.256426708686768
CHIP	HSC-specific enhancers	-0.263183495221886
CCUS	HSC-specific enhancers	0.915350461989106
AML	HSC-specific enhancers	-0.43319915297961
CHIP	HSC-specific enhancers	-0.491292682631521
CCUS	HSC-specific enhancers	1.66071137036024
AML	HSC-specific enhancers	-0.445156013701031
CHIP	HSC-specific enhancers	-0.0431834810960124
CCUS	HSC-specific enhancers	-0.211371332064991
AML	HSC-specific enhancers	-0.320767172221859
CHIP	HSC-specific enhancers	2.41733158966433
CCUS	HSC-specific enhancers	-0.483003501527094
AML	HSC-specific enhancers	0.504339304673931
CHIP	HSC-specific enhancers	0.67385933365555
CCUS	HSC-specific enhancers	0.139272079676714
AML	HSC-specific enhancers	-0.548051572447275
CHIP	HSC-specific enhancers	-0.77851836230064
CCUS	HSC-specific enhancers	0.210509197917215
AML	HSC-specific enhancers	-1.03586140265014
CHIP	HSC-specific enhancers	-1.12640808638263
CCUS	HSC-specific enhancers	-1.25310879057594
AML	HSC-specific enhancers	-0.102769917318181
CHIP	HSC-specific enhancers	-0.732556063344967
CCUS	HSC-specific enhancers	-1.70204117600034
AML	HSC-specific enhancers	-1.1210671147592
CHIP	Monocyte-specific enhancers	-1.22111827817008
CCUS	Monocyte-specific enhancers	0.952528558526322
AML	Monocyte-specific enhancers	-0.0905409980173204
CHIP	HSC-specific enhancers	-2.23770528773174
CCUS	HSC-specific enhancers	1.28822940673871
AML	HSC-specific enhancers	0.818222947094172
CHIP	Monocyte-specific enhancers	0.98646486864026
CCUS	Monocyte-specific enhancers	-1.61811392307583
AML	Monocyte-specific enhancers	-0.180310787402048
CHIP	HSC-specific enhancers	1.02190381295288
CCUS	HSC-specific enhancers	0.900612709019896
AML	HSC-specific enhancers	-0.130739087391283
CHIP	HSC-specific enhancers	0.185606629261114
CCUS	HSC-specific enhancers	0.481298044556116
AML	HSC-specific enhancers	1.25137065754778
CHIP	Monocyte-specific enhancers	-0.363310119546196
CCUS	Monocyte-specific enhancers	-0.379697529479821
AML	Monocyte-specific enhancers	0.510934626533034
CHIP	Monocyte-specific enhancers	5.51260696945081e-05
CCUS	Monocyte-specific enhancers	0.616672959184762
AML	Monocyte-specific enhancers	0.0427916400180023
CHIP	HSC-specific enhancers	0.161774326098913
CCUS	HSC-specific enhancers	-0.0419882484689424
AML	HSC-specific enhancers	-0.969121569516744
CHIP	Monocyte-specific enhancers	0.474689371514301
CCUS	Monocyte-specific enhancers	-0.860363518040671
AML	Monocyte-specific enhancers	-0.472821281719311
CHIP	Monocyte-specific enhancers	0.352587506611858
CCUS	Monocyte-specific enhancers	0.811793254042971
AML	Monocyte-specific enhancers	-0.564650964484446
CHIP	HSC-specific enhancers	0.82938832507121
CCUS	HSC-specific enhancers	-1.27337279835356
AML	HSC-specific enhancers	3.1238428211998
CHIP	HSC-specific enhancers	-0.258231328331039
CCUS	HSC-specific enhancers	2.03257784833915
AML	HSC-specific enhancers	0.0620828219488438
CHIP	HSC-specific enhancers	2.15734282789487
CCUS	HSC-specific enhancers	-0.011315418707948
AML	HSC-specific enhancers	-0.216408836947242
CHIP	HSC-specific enhancers	0.469582449408115
CCUS	HSC-specific enhancers	-0.384356148557249
AML	HSC-specific enhancers	-1.82829716011636
CHIP	Monocyte-specific enhancers	1.96699391302794
CCUS	Monocyte-specific enhancers	0.312245995781245
AML	Monocyte-specific enhancers	0.457898885748628
CHIP	Monocyte-specific enhancers	0.97594151399721
CCUS	Monocyte-specific enhancers	3.44621442932756
AML	Monocyte-specific enhancers	-3.90802991387308
CHIP	Monocyte-specific enhancers	-2.33520107339529
CCUS	Monocyte-specific enhancers	-0.442664898860713
AML	Monocyte-specific enhancers	0.0868115826244272
CHIP	Monocyte-specific enhancers	-0.454306186165508
CCUS	Monocyte-specific enhancers	2.88517798756848
AML	Monocyte-specific enhancers	0.104482459849832
CHIP	HSC-specific enhancers	-1.97616897380889
CCUS	HSC-specific enhancers	-0.0826821119785052
AML	HSC-specific enhancers	2.20645914440858
CHIP	Monocyte-specific enhancers	-0.318431107097896
CCUS	Monocyte-specific enhancers	-0.231107314181512
AML	Monocyte-specific enhancers	-0.00144060161238096
CHIP	HSC-specific enhancers	0.7860568647763
CCUS	HSC-specific enhancers	0.06782393098756
AML	HSC-specific enhancers	-0.145716423314899
CHIP	HSC-specific enhancers	-0.726830120377426
CCUS	HSC-specific enhancers	4.07438601721998
AML	HSC-specific enhancers	0.999143337871004
CHIP	HSC-specific enhancers	-3.88894343539851
CCUS	HSC-specific enhancers	-0.177124096874367
AML	HSC-specific enhancers	-1.06141332458449
CHIP	HSC-specific enhancers	1.72093312063899
CCUS	HSC-specific enhancers	-1.47114727623658
AML	HSC-specific enhancers	0.314713586998244
CHIP	HSC-specific enhancers	0.110240839391038
CCUS	HSC-specific enhancers	-0.619733588774422
AML	HSC-specific enhancers	-0.298886344808532
CHIP	HSC-specific enhancers	0.724000023425375
CCUS	HSC-specific enhancers	-0.986847724362963
AML	HSC-specific enhancers	-0.990999447119913
CHIP	Monocyte-specific enhancers	-0.189922376280419
CCUS	Monocyte-specific enhancers	0.014977759548818
AML	Monocyte-specific enhancers	-0.282833980102802
CHIP	HSC-specific enhancers	-0.209251302676256
CCUS	HSC-specific enhancers	-0.282599776838079
AML	HSC-specific enhancers	0.977840444905711
CHIP	Monocyte-specific enhancers	-0.579193644944053
CCUS	Monocyte-specific enhancers	-0.216554699698565
AML	Monocyte-specific enhancers	0.829973272743266
CHIP	HSC-specific enhancers	0.0306192810991402
CCUS	HSC-specific enhancers	-1.98101718656512
AML	HSC-specific enhancers	-0.125928724268671
CHIP	HSC-specific enhancers	-1.37850433216981
CCUS	HSC-specific enhancers	1.32424757055982
AML	HSC-specific enhancers	3.4317752450809
CHIP	Monocyte-specific enhancers	-0.635369788112097
CCUS	Monocyte-specific enhancers	-0.176595978661021
AML	Monocyte-specific enhancers	-0.629566481513355
CHIP	HSC-specific enhancers	0.0803885583521514
CCUS	HSC-specific enhancers	0.593013341801842
AML	HSC-specific enhancers	-1.06860875060503
CHIP	HSC-specific enhancers	-0.119988494468741
CCUS	HSC-specific enhancers	-1.61993350207656
AML	HSC-specific enhancers	-0.307217621671342
CHIP	HSC-specific enhancers	1.58939118760087
CCUS	HSC-specific enhancers	-0.420026325386008
AML	HSC-specific enhancers	-0.10122654999652
CHIP	HSC-specific enhancers	0.345314011490926
CCUS	HSC-specific enhancers	-0.194362868349103
AML	HSC-specific enhancers	-1.76459929918682
CHIP	HSC-specific enhancers	0.701251006770547
CCUS	HSC-specific enhancers	0.91111477077796
AML	HSC-specific enhancers	-0.808989501480398
CHIP	Monocyte-specific enhancers	4.12892427131329
CCUS	Monocyte-specific enhancers	3.60159326292953
AML	Monocyte-specific enhancers	-1.77337565904233
CHIP	HSC-specific enhancers	-2.65244926484017
CCUS	HSC-specific enhancers	0.539690250539934
AML	HSC-specific enhancers	-0.042665270395843
CHIP	Monocyte-specific enhancers	-2.89541495292235
CCUS	Monocyte-specific enhancers	0.461005610017916
AML	Monocyte-specific enhancers	-1.28707268619091
CHIP	HSC-specific enhancers	1.4628014214536
CCUS	HSC-specific enhancers	0.0596266278689426
AML	HSC-specific enhancers	3.93429970677895
CHIP	HSC-specific enhancers	-0.0911266468080239
CCUS	HSC-specific enhancers	-0.158310069211799
AML	HSC-specific enhancers	-0.652879029127383
CHIP	HSC-specific enhancers	3.42324048936761
CCUS	HSC-specific enhancers	0.331952672835285
AML	HSC-specific enhancers	1.26264736216517
CHIP	Monocyte-specific enhancers	-0.761340533398015
CCUS	Monocyte-specific enhancers	0.208563394655415
AML	Monocyte-specific enhancers	-1.38645932409102
CHIP	HSC-specific enhancers	-0.333906628631793
CCUS	HSC-specific enhancers	0.530921926520945
AML	HSC-specific enhancers	-0.532503479555938
CHIP	HSC-specific enhancers	0.24302081415187
CCUS	HSC-specific enhancers	0.755842631024809
AML	HSC-specific enhancers	-0.807191503690948
CHIP	Monocyte-specific enhancers	-0.203293226885706
CCUS	Monocyte-specific enhancers	0.720569658205037
AML	Monocyte-specific enhancers	-1.37156608431463
CHIP	Monocyte-specific enhancers	1.98246943456184
CCUS	Monocyte-specific enhancers	0.768698145235454
AML	Monocyte-specific enhancers	-0.0828023971984815
CHIP	HSC-specific enhancers	1.14446994350134
CCUS	HSC-specific enhancers	-0.029676053705472
AML	HSC-specific enhancers	-0.294525019103831
CHIP	HSC-specific enhancers	2.19603163172961
CCUS	HSC-specific enhancers	-0.311447648235277
AML	HSC-specific enhancers	-2.20002912053576
CHIP	Monocyte-specific enhancers	1.23469223404396
CCUS	Monocyte-specific enhancers	-0.117667128324506
AML	Monocyte-specific enhancers	0.594140223869926
CHIP	Monocyte-specific enhancers	-0.724044526501324
CCUS	Monocyte-specific enhancers	0.958634398150886
AML	Monocyte-specific enhancers	-1.70160974572255
CHIP	Monocyte-specific enhancers	-0.521624704837958
CCUS	Monocyte-specific enhancers	0.714553945577662
AML	Monocyte-specific enhancers	0.199850490728214
CHIP	HSC-specific enhancers	0.446988187968626
CCUS	HSC-specific enhancers	-0.169239820554646
AML	HSC-specific enhancers	6.41686255193237
CHIP	HSC-specific enhancers	0.564447396410901
CCUS	HSC-specific enhancers	1.60233632620676
AML	HSC-specific enhancers	1.31183450385573
CHIP	HSC-specific enhancers	1.69152962972459
CCUS	HSC-specific enhancers	0.239051174704749
AML	HSC-specific enhancers	-0.20754065561959
CHIP	HSC-specific enhancers	-1.22545142419957
CCUS	HSC-specific enhancers	0.211775611045332
AML	HSC-specific enhancers	0.749957897350509
CHIP	Monocyte-specific enhancers	2.20531694464995
CCUS	Monocyte-specific enhancers	1.32934348576717
AML	Monocyte-specific enhancers	-1.58524956425087
CHIP	Monocyte-specific enhancers	-1.66201588667079
CCUS	Monocyte-specific enhancers	-0.676795626355936
AML	Monocyte-specific enhancers	0.00386693054739253
CHIP	HSC-specific enhancers	0.918372573891115
CCUS	HSC-specific enhancers	-0.141067359544651
AML	HSC-specific enhancers	0.238146437492889
CHIP	HSC-specific enhancers	-1.20765457443559
CCUS	HSC-specific enhancers	-1.1448252719746
AML	HSC-specific enhancers	0.799242949962803
CHIP	HSC-specific enhancers	-0.0708366905249321
CCUS	HSC-specific enhancers	-0.213050065438965
AML	HSC-specific enhancers	-0.0244387475346038
CHIP	Monocyte-specific enhancers	0.215474385821534
CCUS	Monocyte-specific enhancers	1.34831559077322
AML	Monocyte-specific enhancers	-0.189901832318632
CHIP	HSC-specific enhancers	-0.227435040478585
CCUS	HSC-specific enhancers	0.9957044012227
AML	HSC-specific enhancers	-0.177691440907003
CHIP	HSC-specific enhancers	-0.907738967108676
CCUS	HSC-specific enhancers	-0.477946203271242
AML	HSC-specific enhancers	1.06696211373938
CHIP	HSC-specific enhancers	-0.508780021964824
CCUS	HSC-specific enhancers	0.738951599106834
AML	HSC-specific enhancers	3.24316193662087
CHIP	HSC-specific enhancers	0.173226212033997
CCUS	HSC-specific enhancers	-0.216952710234247
AML	HSC-specific enhancers	-0.482547966043928
CHIP	Monocyte-specific enhancers	1.39145926718233
CCUS	Monocyte-specific enhancers	0.305732992392975
AML	Monocyte-specific enhancers	-0.158091768760263
CHIP	HSC-specific enhancers	-1.20734506400491
CCUS	HSC-specific enhancers	-1.58414271834128
AML	HSC-specific enhancers	6.04086860461158
CHIP	HSC-specific enhancers	-0.90572714930927
CCUS	HSC-specific enhancers	-0.862299805420758
AML	HSC-specific enhancers	0.66490724751402
CHIP	HSC-specific enhancers	4.01131030765568
CCUS	HSC-specific enhancers	1.37061452017926
AML	HSC-specific enhancers	0.52740409735301
CHIP	Monocyte-specific enhancers	-1.9746214216555
CCUS	Monocyte-specific enhancers	1.8343072205433
AML	Monocyte-specific enhancers	0.0232769855987849
CHIP	HSC-specific enhancers	-0.226970774832568
CCUS	HSC-specific enhancers	1.4381242592418
AML	HSC-specific enhancers	0.150986106415044
CHIP	HSC-specific enhancers	-0.633357970312691
CCUS	HSC-specific enhancers	0.832876619279132
AML	HSC-specific enhancers	0.292306021861956
CHIP	HSC-specific enhancers	1.7039100469517
CCUS	HSC-specific enhancers	1.6576976124244
AML	HSC-specific enhancers	-2.2172089463351
CHIP	HSC-specific enhancers	-0.282682652354595
CCUS	HSC-specific enhancers	-0.27277683133461
AML	HSC-specific enhancers	-0.653685222438246
CHIP	HSC-specific enhancers	-0.0893933883962275
CCUS	HSC-specific enhancers	-0.219435873712018
AML	HSC-specific enhancers	1.82445376167455
CHIP	Monocyte-specific enhancers	-0.0476094802547068
CCUS	Monocyte-specific enhancers	-0.627798561072706
AML	Monocyte-specific enhancers	-0.216278784708839
CHIP	Monocyte-specific enhancers	1.34627074430335
CCUS	Monocyte-specific enhancers	-0.198546711415542
AML	Monocyte-specific enhancers	-0.458333541267938
CHIP	HSC-specific enhancers	-0.831754156377244
CCUS	HSC-specific enhancers	-0.399838952755022
AML	HSC-specific enhancers	0.545993545748294
CHIP	Monocyte-specific enhancers	-0.278349506325104
CCUS	Monocyte-specific enhancers	1.16915583212911
AML	Monocyte-specific enhancers	1.0197781628392
CHIP	HSC-specific enhancers	1.01107094787916
CCUS	HSC-specific enhancers	0.16839194511887
AML	HSC-specific enhancers	1.14113531773058
CHIP	HSC-specific enhancers	-1.99628715180296
CCUS	HSC-specific enhancers	0.0460705517266531
AML	HSC-specific enhancers	-0.359850079466148
CHIP	HSC-specific enhancers	0.540460338033362
CCUS	HSC-specific enhancers	-0.0417234867207457
AML	HSC-specific enhancers	0.437851344446832
CHIP	HSC-specific enhancers	0.336028698570588
CCUS	HSC-specific enhancers	0.13632399416868
AML	HSC-specific enhancers	0.137491663280317
CHIP	HSC-specific enhancers	0.215474385821534
CCUS	HSC-specific enhancers	-0.353549210595077
AML	HSC-specific enhancers	0.116413291749072
CHIP	HSC-specific enhancers	0.665966817673262
CCUS	HSC-specific enhancers	-0.71528937570376
AML	HSC-specific enhancers	1.45926991291597
CHIP	HSC-specific enhancers	0.0623131492005603
CCUS	HSC-specific enhancers	-2.3373415589127
AML	HSC-specific enhancers	-1.0418932244977
CHIP	HSC-specific enhancers	-1.50215374922564
CCUS	HSC-specific enhancers	-0.218327520927995
AML	HSC-specific enhancers	-1.06509653317017
CHIP	HSC-specific enhancers	1.68533942111103
CCUS	HSC-specific enhancers	-0.299898250176491
AML	HSC-specific enhancers	4.16358708852435
CHIP	HSC-specific enhancers	0.0355559724684532
CCUS	HSC-specific enhancers	-0.270152873228257
AML	HSC-specific enhancers	-0.444673462238219
CHIP	Monocyte-specific enhancers	-1.34012503876575
CCUS	Monocyte-specific enhancers	-1.83031818917025
AML	Monocyte-specific enhancers	-0.743759656330662
CHIP	HSC-specific enhancers	-1.5587941580397
CCUS	HSC-specific enhancers	1.82116747083685
AML	HSC-specific enhancers	4.52754075679582
CHIP	HSC-specific enhancers	2.23007777910419
CCUS	HSC-specific enhancers	0.581681641730901
AML	HSC-specific enhancers	-0.545720099363303
CHIP	HSC-specific enhancers	-0.610144688011846
CCUS	HSC-specific enhancers	-0.844377747173994
AML	HSC-specific enhancers	-0.119252332736423
CHIP	Monocyte-specific enhancers	-0.0966823590386927
CCUS	Monocyte-specific enhancers	0.303449964642595
AML	Monocyte-specific enhancers	-0.35130052728731
CHIP	HSC-specific enhancers	1.18099217432134
CCUS	HSC-specific enhancers	1.54008539241172
AML	HSC-specific enhancers	-2.40523871512696
CHIP	HSC-specific enhancers	-1.02535293076629
CCUS	HSC-specific enhancers	-0.0651269818240981
AML	HSC-specific enhancers	-1.42680479368159
CHIP	Monocyte-specific enhancers	-0.2580765731157
CCUS	Monocyte-specific enhancers	0.464298735957074
AML	Monocyte-specific enhancers	-2.12139297306658
CHIP	HSC-specific enhancers	-2.37079477292325
CCUS	HSC-specific enhancers	0.0426462754804747
AML	HSC-specific enhancers	1.72809205154494
CHIP	HSC-specific enhancers	-1.17917961481322
CCUS	HSC-specific enhancers	-0.110627100350424
AML	HSC-specific enhancers	-0.0960745948201312
CHIP	Monocyte-specific enhancers	1.4234935967575
CCUS	Monocyte-specific enhancers	0.310137028580197
AML	Monocyte-specific enhancers	1.51527376006418
CHIP	HSC-specific enhancers	-0.394261162613989
CCUS	HSC-specific enhancers	-0.00779041917708329
AML	HSC-specific enhancers	0.414801552574228
CHIP	HSC-specific enhancers	-1.31536420431151
CCUS	HSC-specific enhancers	-0.512207632953941
AML	HSC-specific enhancers	0.199893114599995
CHIP	Monocyte-specific enhancers	1.10191225928313
CCUS	Monocyte-specific enhancers	-0.323129985314855
AML	Monocyte-specific enhancers	0.275781911101573
CHIP	Monocyte-specific enhancers	1.0910793942094
CCUS	Monocyte-specific enhancers	-1.41235627774506
AML	Monocyte-specific enhancers	-1.87192338909094
CHIP	HSC-specific enhancers	-1.62642218714283
CCUS	HSC-specific enhancers	1.43486131288938
AML	HSC-specific enhancers	-2.53809536908581
CHIP	HSC-specific enhancers	1.17944462216795
CCUS	HSC-specific enhancers	0.213238829908884
AML	HSC-specific enhancers	5.16465710132517
CHIP	Monocyte-specific enhancers	0.425631968251849
CCUS	Monocyte-specific enhancers	0.595641491202662
AML	Monocyte-specific enhancers	0.062667657134129
CHIP	HSC-specific enhancers	1.63581775220256
CCUS	HSC-specific enhancers	-0.185921603182454
AML	HSC-specific enhancers	-2.23867671703114
CHIP	HSC-specific enhancers	-1.25841428506677
CCUS	HSC-specific enhancers	-0.955896284015994
AML	HSC-specific enhancers	0.347521367998657
CHIP	HSC-specific enhancers	-1.94831303504788
CCUS	HSC-specific enhancers	4.31685083816125
AML	HSC-specific enhancers	-0.141122470602007
CHIP	HSC-specific enhancers	-0.287789574460781
CCUS	HSC-specific enhancers	2.19472803641809
AML	HSC-specific enhancers	-0.962063175646152
CHIP	HSC-specific enhancers	0.937871731023825
CCUS	HSC-specific enhancers	-0.885559587666618
AML	HSC-specific enhancers	1.26841985412416
CHIP	HSC-specific enhancers	0.65884807776767
CCUS	HSC-specific enhancers	-0.512850361066177
AML	HSC-specific enhancers	-0.848907890337213
CHIP	Monocyte-specific enhancers	-0.00622793567306748
CCUS	Monocyte-specific enhancers	1.03683899285048
AML	Monocyte-specific enhancers	0.128277280468259
CHIP	HSC-specific enhancers	0.0620036387698824
CCUS	HSC-specific enhancers	0.271500110355416
AML	HSC-specific enhancers	0.663099400376732
CHIP	Monocyte-specific enhancers	0.00432637001304996
CCUS	Monocyte-specific enhancers	0.860234934088558
AML	Monocyte-specific enhancers	0.123357296621331
CHIP	HSC-specific enhancers	0.0663832113639751
CCUS	HSC-specific enhancers	0.277031158992291
AML	HSC-specific enhancers	-1.06682835931035
CHIP	Monocyte-specific enhancers	-1.41115768260633
CCUS	Monocyte-specific enhancers	0.0182212264871562
AML	Monocyte-specific enhancers	-0.97724974598401
CHIP	Monocyte-specific enhancers	-1.02597195162765
CCUS	Monocyte-specific enhancers	-0.311669988945879
AML	Monocyte-specific enhancers	-0.232874031085769
CHIP	HSC-specific enhancers	-2.19282627528345
CCUS	HSC-specific enhancers	0.332019931872985
AML	HSC-specific enhancers	0.689543581792339
CHIP	HSC-specific enhancers	0.56614970377963
CCUS	HSC-specific enhancers	0.709518213883423
AML	HSC-specific enhancers	-0.621257859579043
CHIP	HSC-specific enhancers	-0.921202670843166
CCUS	HSC-specific enhancers	0.285865561535668
AML	HSC-specific enhancers	0.668439830533879
CHIP	HSC-specific enhancers	-1.03309069153324
CCUS	HSC-specific enhancers	-0.987055415375556
AML	HSC-specific enhancers	-0.190945487098702
CHIP	Monocyte-specific enhancers	-0.12554420669941
CCUS	Monocyte-specific enhancers	1.31984096746445
AML	Monocyte-specific enhancers	1.19031107510297
CHIP	HSC-specific enhancers	0.713476668782325
CCUS	HSC-specific enhancers	1.93622445372856
AML	HSC-specific enhancers	-0.468896249396147
CHIP	HSC-specific enhancers	0.691346672988853
CCUS	HSC-specific enhancers	-0.0882211824394449
AML	HSC-specific enhancers	0.654882802364459
CHIP	HSC-specific enhancers	-3.2915883041901
CCUS	HSC-specific enhancers	-0.377190398748564
AML	HSC-specific enhancers	1.86007686016164
CHIP	Monocyte-specific enhancers	0.182202014523657
CCUS	Monocyte-specific enhancers	0.905524343265852
AML	Monocyte-specific enhancers	0.376012814029853
CHIP	Monocyte-specific enhancers	0.778938124870707
CCUS	Monocyte-specific enhancers	0.777844849270347
AML	Monocyte-specific enhancers	-0.545225380274543
CHIP	Monocyte-specific enhancers	-0.428307309988562
CCUS	Monocyte-specific enhancers	-0.115753555909383
AML	Monocyte-specific enhancers	-1.35750831736988
CHIP	Monocyte-specific enhancers	-0.547778336230243
CCUS	Monocyte-specific enhancers	-1.01794180471693
AML	Monocyte-specific enhancers	0.318411556047872
CHIP	HSC-specific enhancers	0.553614531337174
CCUS	HSC-specific enhancers	0.653166571437246
AML	HSC-specific enhancers	1.52065947249334
CHIP	HSC-specific enhancers	1.03227241238059
CCUS	HSC-specific enhancers	-0.233266544806196
AML	HSC-specific enhancers	-0.0261519055939466
CHIP	HSC-specific enhancers	1.3428661295659
CCUS	HSC-specific enhancers	0.348318754093235
AML	HSC-specific enhancers	-0.773464459544989
CHIP	HSC-specific enhancers	1.00348794232755
CCUS	HSC-specific enhancers	0.935176795872551
AML	HSC-specific enhancers	-0.136477710106382
CHIP	Monocyte-specific enhancers	-0.207610897393663
CCUS	Monocyte-specific enhancers	-0.0444824747730719
AML	Monocyte-specific enhancers	-0.584180292219062
CHIP	Monocyte-specific enhancers	-0.986045106070193
CCUS	Monocyte-specific enhancers	-0.972944233541175
AML	Monocyte-specific enhancers	-1.86964535196314
CHIP	HSC-specific enhancers	0.895314046805609
CCUS	HSC-specific enhancers	0.620419322905616
AML	HSC-specific enhancers	-1.27026312214065
CHIP	HSC-specific enhancers	0.441417000216424
CCUS	HSC-specific enhancers	-1.10823434575988
AML	HSC-specific enhancers	0.0963487404074862
CHIP	HSC-specific enhancers	0.140882372028153
CCUS	HSC-specific enhancers	-0.390476382888946
AML	HSC-specific enhancers	-0.0583850206299143
CHIP	HSC-specific enhancers	1.21147895174312
CCUS	HSC-specific enhancers	3.63819931671405
AML	HSC-specific enhancers	-0.589368057704605
CHIP	Monocyte-specific enhancers	0.219652776635686
CCUS	Monocyte-specific enhancers	-0.0683603586790475
AML	Monocyte-specific enhancers	-0.508670754153798
CHIP	HSC-specific enhancers	-1.73939349434028
CCUS	HSC-specific enhancers	1.41655992832724
AML	HSC-specific enhancers	0.14818454585118
CHIP	HSC-specific enhancers	0.774295468410538
CCUS	HSC-specific enhancers	-0.812363514301599
AML	HSC-specific enhancers	0.117026412277005
CHIP	HSC-specific enhancers	-0.0186238284217186
CCUS	HSC-specific enhancers	0.456599798338672
AML	HSC-specific enhancers	-0.202134006055665
CHIP	HSC-specific enhancers	1.28777327290523
CCUS	HSC-specific enhancers	-2.90239979420353
AML	HSC-specific enhancers	0.687039452641817
CHIP	HSC-specific enhancers	0.0313311550896994
CCUS	HSC-specific enhancers	0.684300708024534
AML	HSC-specific enhancers	-0.444194070969963
CHIP	HSC-specific enhancers	-0.65146433050735
CCUS	HSC-specific enhancers	0.356740292410219
AML	HSC-specific enhancers	-1.8005822093611
CHIP	HSC-specific enhancers	0.120145173172732
CCUS	HSC-specific enhancers	-1.7720045184873
AML	HSC-specific enhancers	0.143694381552857
CHIP	HSC-specific enhancers	0.372860439821262
CCUS	HSC-specific enhancers	1.44663419439566
AML	HSC-specific enhancers	1.06241579075411
CHIP	Monocyte-specific enhancers	1.33156899884615
CCUS	Monocyte-specific enhancers	0.745904979292564
AML	Monocyte-specific enhancers	1.00134245967176
CHIP	HSC-specific enhancers	0.593850887325305
CCUS	HSC-specific enhancers	0.179079190694906
AML	HSC-specific enhancers	-0.29118888768496
CHIP	HSC-specific enhancers	-0.450746816212712
CCUS	HSC-specific enhancers	-0.176254398550521
AML	HSC-specific enhancers	-0.734241055530722
CHIP	Monocyte-specific enhancers	1.56463035314663
CCUS	Monocyte-specific enhancers	0.638472523904116
AML	Monocyte-specific enhancers	0.669591646207085
CHIP	Monocyte-specific enhancers	-1.00755608100231
CCUS	Monocyte-specific enhancers	0.711411266143935
AML	Monocyte-specific enhancers	-0.483618202398544
CHIP	Monocyte-specific enhancers	-0.54963539881431
CCUS	Monocyte-specific enhancers	2.22998521680297
AML	Monocyte-specific enhancers	3.26727308406545
CHIP	HSC-specific enhancers	0.106526714222903
CCUS	HSC-specific enhancers	1.34074441680525
AML	HSC-specific enhancers	1.80084403354659
CHIP	Monocyte-specific enhancers	2.22234001833724
CCUS	Monocyte-specific enhancers	0.605164034788809
AML	Monocyte-specific enhancers	0.133233151725704
CHIP	HSC-specific enhancers	-0.75468605913844
CCUS	HSC-specific enhancers	1.20024406658114
AML	HSC-specific enhancers	1.28230790257309
CHIP	HSC-specific enhancers	-0.577646092790663
CCUS	HSC-specific enhancers	-0.866849841828067
AML	HSC-specific enhancers	2.01311864905236
CHIP	HSC-specific enhancers	-0.406332069410429
CCUS	HSC-specific enhancers	0.844939397078653
AML	HSC-specific enhancers	-0.371519366988651
CHIP	HSC-specific enhancers	0.214545854529501
CCUS	HSC-specific enhancers	-0.014075058403623
AML	HSC-specific enhancers	0.193315233215925
CHIP	HSC-specific enhancers	0.901349500203829
CCUS	HSC-specific enhancers	0.77683555005298
AML	HSC-specific enhancers	-2.54149674316017
CHIP	Monocyte-specific enhancers	-0.13396289041385
CCUS	Monocyte-specific enhancers	-1.20615935302202
AML	Monocyte-specific enhancers	-1.97102437124744
CHIP	HSC-specific enhancers	-1.64499281298351
CCUS	HSC-specific enhancers	0.495536918265716
AML	HSC-specific enhancers	0.333531016651937
CHIP	HSC-specific enhancers	-0.664154258165145
CCUS	HSC-specific enhancers	0.184044673347326
AML	HSC-specific enhancers	-0.748959536827463
CHIP	Monocyte-specific enhancers	-0.407724866348479
CCUS	Monocyte-specific enhancers	0.605079171936586
AML	Monocyte-specific enhancers	0.989715566003209
CHIP	HSC-specific enhancers	-0.518684355746517
CCUS	HSC-specific enhancers	0.986135815728525
AML	HSC-specific enhancers	3.15067627861791
CHIP	HSC-specific enhancers	-0.854038907386055
CCUS	HSC-specific enhancers	0.516539950043132
AML	HSC-specific enhancers	4.06543077428618
CHIP	HSC-specific enhancers	-1.23922463836474
CCUS	HSC-specific enhancers	0.275278512263175
AML	HSC-specific enhancers	3.00488138894777
CHIP	Monocyte-specific enhancers	-0.238113150336973
CCUS	Monocyte-specific enhancers	0.0673567253723438
AML	Monocyte-specific enhancers	0.136977679054764
CHIP	HSC-specific enhancers	0.187927957491198
CCUS	HSC-specific enhancers	0.503536935888287
AML	HSC-specific enhancers	0.0916652284490041
CHIP	HSC-specific enhancers	0.216557672328907
CCUS	HSC-specific enhancers	3.31618629370733
AML	HSC-specific enhancers	0.927449200348631
CHIP	HSC-specific enhancers	0.161929081314252
CCUS	HSC-specific enhancers	0.140610830883008
AML	HSC-specific enhancers	-1.61920522899998
CHIP	HSC-specific enhancers	0.0922892344117179
CCUS	HSC-specific enhancers	0.694640427480615
AML	HSC-specific enhancers	0.836997741494538
CHIP	HSC-specific enhancers	0.803698959324942
CCUS	HSC-specific enhancers	-0.159529388358423
AML	HSC-specific enhancers	-0.353841418065144
CHIP	HSC-specific enhancers	0.572185157177849
CCUS	HSC-specific enhancers	0.998371709666728
AML	HSC-specific enhancers	2.84768368386587
CHIP	Monocyte-specific enhancers	-0.105921245394429
CCUS	Monocyte-specific enhancers	-2.54180775667783
AML	Monocyte-specific enhancers	-1.21034662627255
CHIP	HSC-specific enhancers	-0.403546475534327
CCUS	HSC-specific enhancers	-0.390990406717745
AML	HSC-specific enhancers	2.26997658802311
CHIP	HSC-specific enhancers	0.984143540410175
CCUS	HSC-specific enhancers	-0.507008555993609
AML	HSC-specific enhancers	-0.392337530149533
CHIP	HSC-specific enhancers	0.379824424511516
CCUS	HSC-specific enhancers	-1.45833340486916
AML	HSC-specific enhancers	3.568296602248
CHIP	HSC-specific enhancers	0.110395594606377
CCUS	HSC-specific enhancers	0.908567944578246
AML	HSC-specific enhancers	0.174539706569697
CHIP	Monocyte-specific enhancers	-0.350465436673062
CCUS	Monocyte-specific enhancers	1.06964788495409
AML	Monocyte-specific enhancers	-1.10266301978859
CHIP	HSC-specific enhancers	0.44946427141405
CCUS	HSC-specific enhancers	-1.85204490394085
AML	HSC-specific enhancers	-0.123512876215047
CHIP	HSC-specific enhancers	-0.376928578496025
CCUS	HSC-specific enhancers	-0.0726752443896928
AML	HSC-specific enhancers	0.493126546890674
CHIP	HSC-specific enhancers	1.49653805839749
CCUS	HSC-specific enhancers	1.44302985114841
AML	HSC-specific enhancers	1.01564108692111
CHIP	Monocyte-specific enhancers	-1.00863936750968
CCUS	Monocyte-specific enhancers	-0.007265530848162
AML	Monocyte-specific enhancers	1.3631129131324
CHIP	Monocyte-specific enhancers	-1.06883914627654
CCUS	Monocyte-specific enhancers	0.621585218630568
AML	Monocyte-specific enhancers	0.172821701442524
CHIP	HSC-specific enhancers	-0.477674223681692
CCUS	HSC-specific enhancers	-0.630633780063911
AML	HSC-specific enhancers	0.574546725215235
CHIP	HSC-specific enhancers	1.18130168475202
CCUS	HSC-specific enhancers	1.06212719351302
AML	HSC-specific enhancers	-2.29348557744997
CHIP	HSC-specific enhancers	-0.673749081516161
CCUS	HSC-specific enhancers	-0.812438532617203
AML	HSC-specific enhancers	2.96183298457515
CHIP	Monocyte-specific enhancers	-4.15666995793492
CCUS	Monocyte-specific enhancers	-1.2972115912139
AML	Monocyte-specific enhancers	-2.08672035095531
CHIP	HSC-specific enhancers	1.19058699767235
CCUS	HSC-specific enhancers	-0.466459789847552
AML	HSC-specific enhancers	-0.60797138275538
CHIP	HSC-specific enhancers	0.380443445372871
CCUS	HSC-specific enhancers	-2.68737436761485
AML	HSC-specific enhancers	0.58670259552927
CHIP	HSC-specific enhancers	0.10993132896036
CCUS	HSC-specific enhancers	-1.30462883946761
AML	HSC-specific enhancers	-0.255645560308797
CHIP	HSC-specific enhancers	0.827995528133159
CCUS	HSC-specific enhancers	2.53748880000404
AML	HSC-specific enhancers	-0.0710402542558209
CHIP	HSC-specific enhancers	0.188082712706537
CCUS	HSC-specific enhancers	0.0912330944436361
AML	HSC-specific enhancers	0.0941865862597521
CHIP	HSC-specific enhancers	-0.4165459136228
CCUS	HSC-specific enhancers	-0.387859262315702
AML	HSC-specific enhancers	0.0462605144028135
CHIP	HSC-specific enhancers	0.108848042452987
CCUS	HSC-specific enhancers	-0.875634806362717
AML	HSC-specific enhancers	1.90616156517775
CHIP	HSC-specific enhancers	0.806794063631721
CCUS	HSC-specific enhancers	0.772884364439089
AML	HSC-specific enhancers	-0.50291951228259
CHIP	HSC-specific enhancers	-0.499958974690503
CCUS	HSC-specific enhancers	-1.16951303712265
AML	HSC-specific enhancers	1.57693572094
CHIP	Monocyte-specific enhancers	-0.927547634672064
CCUS	Monocyte-specific enhancers	-0.11034515032839
AML	Monocyte-specific enhancers	-0.103836477109243
CHIP	Monocyte-specific enhancers	-0.36269109868484
CCUS	Monocyte-specific enhancers	-0.191852891164147
AML	Monocyte-specific enhancers	0.220859706724218
CHIP	Monocyte-specific enhancers	-0.257457552254344
CCUS	Monocyte-specific enhancers	0.155665894497824
AML	Monocyte-specific enhancers	-2.16638234294773
CHIP	HSC-specific enhancers	-1.52258143765039
CCUS	HSC-specific enhancers	-0.590110845437964
AML	HSC-specific enhancers	5.03939021796864
CHIP	HSC-specific enhancers	0.926110334658063
CCUS	HSC-specific enhancers	0.405013160940869
AML	HSC-specific enhancers	-0.0306758560523672
CHIP	HSC-specific enhancers	0.0343953083534109
CCUS	HSC-specific enhancers	0.379293855704639
AML	HSC-specific enhancers	-0.330697373832716
CHIP	Monocyte-specific enhancers	0.333862125555843
CCUS	Monocyte-specific enhancers	1.70627303235101
AML	Monocyte-specific enhancers	0.174532400689874
CHIP	Monocyte-specific enhancers	1.67760166034408
CCUS	Monocyte-specific enhancers	1.51550497464467
AML	Monocyte-specific enhancers	-0.178082654969562
CHIP	Monocyte-specific enhancers	1.26548852189641
CCUS	Monocyte-specific enhancers	-0.2349046061911
AML	Monocyte-specific enhancers	0.640797845424166
CHIP	HSC-specific enhancers	-0.354798582702553
CCUS	HSC-specific enhancers	-1.25348645472857
AML	HSC-specific enhancers	-0.432072469130665
CHIP	HSC-specific enhancers	-0.236410842968245
CCUS	HSC-specific enhancers	-0.24137227597933
AML	HSC-specific enhancers	-0.107384892209364
CHIP	HSC-specific enhancers	-8.63219078553779
CCUS	HSC-specific enhancers	5.13505313514472
AML	HSC-specific enhancers	-5.75974312066722
CHIP	HSC-specific enhancers	-0.347989353227639
CCUS	HSC-specific enhancers	1.28063144550705
AML	HSC-specific enhancers	-0.537042914903524
CHIP	HSC-specific enhancers	-1.46036984108412
CCUS	HSC-specific enhancers	0.788436140835481
AML	HSC-specific enhancers	4.85258553905473
CHIP	HSC-specific enhancers	-0.215735546198959
CCUS	HSC-specific enhancers	0.480855013964729
AML	HSC-specific enhancers	2.96556566558731
CHIP	HSC-specific enhancers	-2.62304577392577
CCUS	HSC-specific enhancers	-0.230025996096768
AML	HSC-specific enhancers	1.30162495132876
CHIP	HSC-specific enhancers	-0.172883827071599
CCUS	HSC-specific enhancers	-0.0430810959189071
AML	HSC-specific enhancers	0.130044528300934
CHIP	Monocyte-specific enhancers	0.474689371514301
CCUS	Monocyte-specific enhancers	-0.290790168759557
AML	Monocyte-specific enhancers	0.869539012122532
CHIP	HSC-specific enhancers	-0.22062581100367
CCUS	HSC-specific enhancers	0.402358517043662
AML	HSC-specific enhancers	0.00810598382789861
CHIP	HSC-specific enhancers	-0.442544789799746
CCUS	HSC-specific enhancers	0.0778241518142149
AML	HSC-specific enhancers	-0.398965065887475
CHIP	HSC-specific enhancers	0.996369202421954
CCUS	HSC-specific enhancers	0.522648862779952
AML	HSC-specific enhancers	-0.45422649024903
CHIP	HSC-specific enhancers	1.11816155689372
CCUS	HSC-specific enhancers	-0.2617917507494
AML	HSC-specific enhancers	-0.578794767864912
CHIP	HSC-specific enhancers	-0.509089532395502
CCUS	HSC-specific enhancers	-0.862739345470381
AML	HSC-specific enhancers	1.65967261074516
CHIP	HSC-specific enhancers	1.21287174868117
CCUS	HSC-specific enhancers	-0.193495232618118
AML	HSC-specific enhancers	-0.312054110330068
CHIP	HSC-specific enhancers	1.55689259237969
CCUS	HSC-specific enhancers	-0.169165901533039
AML	HSC-specific enhancers	-1.36758940285327
CHIP	HSC-specific enhancers	0.079258845280177
CCUS	HSC-specific enhancers	2.00564669424454
AML	HSC-specific enhancers	-0.634510447206645
CHIP	HSC-specific enhancers	0.119216641880698
CCUS	HSC-specific enhancers	2.81389983468522
AML	HSC-specific enhancers	0.880685605210497
CHIP	HSC-specific enhancers	-0.88622799217656
CCUS	HSC-specific enhancers	0.194312338048425
AML	HSC-specific enhancers	0.766173118387323
CHIP	HSC-specific enhancers	3.28396079556254
CCUS	HSC-specific enhancers	3.36909359873629
AML	HSC-specific enhancers	1.0282401014193
CHIP	HSC-specific enhancers	1.58784363544748
CCUS	HSC-specific enhancers	-0.403907464392834
AML	HSC-specific enhancers	-0.479671783500958
CHIP	HSC-specific enhancers	-0.386832912277719
CCUS	HSC-specific enhancers	1.43480638407714
AML	HSC-specific enhancers	-1.01746578241679
CHIP	Monocyte-specific enhancers	2.75005530264311
CCUS	Monocyte-specific enhancers	3.42694256649225
AML	Monocyte-specific enhancers	1.42003649617002
CHIP	HSC-specific enhancers	-1.18552457864212
CCUS	HSC-specific enhancers	-0.377636060468024
AML	HSC-specific enhancers	-0.459145150542403
CHIP	HSC-specific enhancers	0.579768162729459
CCUS	HSC-specific enhancers	1.99886093183869
AML	HSC-specific enhancers	-0.706675738340551
CHIP	HSC-specific enhancers	0.778319104009351
CCUS	HSC-specific enhancers	-0.597543704799722
AML	HSC-specific enhancers	0.219342702468877
CHIP	HSC-specific enhancers	-0.521624704837958
CCUS	HSC-specific enhancers	-0.931591065623641
AML	HSC-specific enhancers	0.0384666034800822
CHIP	Monocyte-specific enhancers	0.782342739608164
CCUS	Monocyte-specific enhancers	0.939644723329093
AML	Monocyte-specific enhancers	0.137428952909227
CHIP	Monocyte-specific enhancers	1.98556453886862
CCUS	Monocyte-specific enhancers	0.112829151889578
AML	Monocyte-specific enhancers	0.746443987630252
CHIP	Monocyte-specific enhancers	1.05981884071093
CCUS	Monocyte-specific enhancers	0.81306029425976
AML	Monocyte-specific enhancers	-0.177481397166146
CHIP	HSC-specific enhancers	-4.27428392159253
CCUS	HSC-specific enhancers	4.698876917597
AML	HSC-specific enhancers	-4.17526514348965
CHIP	HSC-specific enhancers	0.0597751636690012
CCUS	HSC-specific enhancers	0.310083803484762
AML	HSC-specific enhancers	-0.664471191938617
CHIP	Monocyte-specific enhancers	0.182821035385013
CCUS	Monocyte-specific enhancers	0.361944897950499
AML	Monocyte-specific enhancers	0.305465396675132
CHIP	Monocyte-specific enhancers	0.196284739119503
CCUS	Monocyte-specific enhancers	0.302135205244463
AML	Monocyte-specific enhancers	-0.10803113724892
CHIP	Monocyte-specific enhancers	-0.0800322454203734
CCUS	Monocyte-specific enhancers	-0.756121638816496
AML	Monocyte-specific enhancers	-0.594241239710466
CHIP	Monocyte-specific enhancers	0.559185719089376
CCUS	Monocyte-specific enhancers	-0.252341256251772
AML	Monocyte-specific enhancers	-0.621619442314238
CHIP	Monocyte-specific enhancers	0.222438370511788
CCUS	Monocyte-specific enhancers	-1.04080865546758
AML	Monocyte-specific enhancers	-0.347922354856552
CHIP	HSC-specific enhancers	-0.226042243540534
CCUS	HSC-specific enhancers	-1.92997872099641
AML	HSC-specific enhancers	-0.075946724018419
CHIP	Monocyte-specific enhancers	0.608707387997845
CCUS	Monocyte-specific enhancers	-0.60989437485309
AML	Monocyte-specific enhancers	-0.434266832824356
CHIP	HSC-specific enhancers	-1.90962423121314
CCUS	HSC-specific enhancers	0.774402844547439
AML	HSC-specific enhancers	4.52366946184732
CHIP	HSC-specific enhancers	-3.06100303333504
CCUS	HSC-specific enhancers	1.99760656750165
AML	HSC-specific enhancers	2.7030855691023
CHIP	HSC-specific enhancers	-1.49023759764454
CCUS	HSC-specific enhancers	-1.34474492387418
AML	HSC-specific enhancers	-1.61736886459106
CHIP	HSC-specific enhancers	2.38328544228976
CCUS	HSC-specific enhancers	-2.1324999276929
AML	HSC-specific enhancers	1.10302515747168
CHIP	HSC-specific enhancers	0.361563309101518
CCUS	HSC-specific enhancers	0.977221230832108
AML	HSC-specific enhancers	-0.128231697320901
CHIP	HSC-specific enhancers	-0.735032146790391
CCUS	HSC-specific enhancers	-0.210639563027815
AML	HSC-specific enhancers	-0.781994585302569
CHIP	HSC-specific enhancers	-0.433259476879409
CCUS	HSC-specific enhancers	0.030769754349425
AML	HSC-specific enhancers	2.07194617331791
CHIP	HSC-specific enhancers	-0.418867241852885
CCUS	HSC-specific enhancers	0.993468932103852
AML	HSC-specific enhancers	0.803298752037957
CHIP	HSC-specific enhancers	1.15298148034499
CCUS	HSC-specific enhancers	0.984456562928693
AML	HSC-specific enhancers	2.09705464898925
CHIP	HSC-specific enhancers	0.0054715586065583
CCUS	HSC-specific enhancers	-0.815089738859641
AML	HSC-specific enhancers	-0.480639163373489
CHIP	HSC-specific enhancers	0.0703449448766526
CCUS	HSC-specific enhancers	0.0621777681365076
AML	HSC-specific enhancers	-0.492411893654843
CHIP	HSC-specific enhancers	-1.14049081097848
CCUS	HSC-specific enhancers	-0.582473766717163
AML	HSC-specific enhancers	1.79985973018481
CHIP	HSC-specific enhancers	-0.52874344474355
CCUS	HSC-specific enhancers	0.0366911354633953
AML	HSC-specific enhancers	-0.00293593321256349
CHIP	HSC-specific enhancers	-3.46955680182991
CCUS	HSC-specific enhancers	-0.222656876898626
AML	HSC-specific enhancers	-0.846693666775977
CHIP	HSC-specific enhancers	0.52266348826938
CCUS	HSC-specific enhancers	0.054646843061633
AML	HSC-specific enhancers	1.81720251883041
CHIP	HSC-specific enhancers	-2.48995628873426
CCUS	HSC-specific enhancers	-1.63997270234296
AML	HSC-specific enhancers	-0.706561153344757
CHIP	HSC-specific enhancers	0.708524501891478
CCUS	HSC-specific enhancers	0.812560081492312
AML	HSC-specific enhancers	-0.491354339539892
CHIP	HSC-specific enhancers	1.62034223066866
CCUS	HSC-specific enhancers	3.26268470316603
AML	HSC-specific enhancers	2.52138635254647
CHIP	HSC-specific enhancers	0.581779980528865
CCUS	HSC-specific enhancers	1.68897159356315
AML	HSC-specific enhancers	0.126907463730467
CHIP	HSC-specific enhancers	0.0105320541481425
CCUS	HSC-specific enhancers	-1.18432628061279
AML	HSC-specific enhancers	0.0622848810171388
CHIP	Monocyte-specific enhancers	-0.212717819499849
CCUS	Monocyte-specific enhancers	0.612725362331341
AML	Monocyte-specific enhancers	0.047982323836689
CHIP	HSC-specific enhancers	1.67605410819069
CCUS	HSC-specific enhancers	-3.58775362993152
AML	HSC-specific enhancers	-0.197703249945381
CHIP	HSC-specific enhancers	1.40151835617936
CCUS	HSC-specific enhancers	-0.802988425327941
AML	HSC-specific enhancers	-4.33183460752586
CHIP	HSC-specific enhancers	-1.60955386867088
CCUS	HSC-specific enhancers	0.38267239603184
AML	HSC-specific enhancers	3.73311584154105
CHIP	Monocyte-specific enhancers	-0.291658454844255
CCUS	Monocyte-specific enhancers	-0.300412749988258
AML	Monocyte-specific enhancers	0.577943209833739
CHIP	HSC-specific enhancers	1.41467254948318
CCUS	HSC-specific enhancers	1.33568832739503
AML	HSC-specific enhancers	-0.236023269025989
CHIP	Monocyte-specific enhancers	0.0327239520277501
CCUS	Monocyte-specific enhancers	-0.767886991481066
AML	Monocyte-specific enhancers	-0.017502880647122
CHIP	Monocyte-specific enhancers	-0.328954461740946
CCUS	Monocyte-specific enhancers	-0.0531899541914987
AML	Monocyte-specific enhancers	-0.311463097662366
CHIP	Monocyte-specific enhancers	0.786675885637656
CCUS	Monocyte-specific enhancers	0.708161566095304
AML	Monocyte-specific enhancers	0.290508705218555
CHIP	Monocyte-specific enhancers	0.0104392010189391
CCUS	Monocyte-specific enhancers	1.18121177806198
AML	Monocyte-specific enhancers	-0.0358911019039835
CHIP	HSC-specific enhancers	2.87385947491428
CCUS	HSC-specific enhancers	1.88674752017211
AML	HSC-specific enhancers	-0.247540394434464
CHIP	HSC-specific enhancers	-1.01947223258341
CCUS	HSC-specific enhancers	0.230896201960304
AML	HSC-specific enhancers	0.491448626669387
CHIP	Monocyte-specific enhancers	1.38325724076937
CCUS	Monocyte-specific enhancers	-0.54495776949334
AML	Monocyte-specific enhancers	1.56662352021174
CHIP	Monocyte-specific enhancers	-0.792446331681147
CCUS	Monocyte-specific enhancers	-0.461665271966353
AML	Monocyte-specific enhancers	3.83224315069481
CHIP	Monocyte-specific enhancers	-0.0923492130092017
CCUS	Monocyte-specific enhancers	0.317295570646798
AML	Monocyte-specific enhancers	-0.102279959655704
CHIP	HSC-specific enhancers	2.36780992075586
CCUS	HSC-specific enhancers	1.37009951794102
AML	HSC-specific enhancers	1.69215857506681
CHIP	HSC-specific enhancers	-0.469317442053387
CCUS	HSC-specific enhancers	0.434206492087518
AML	HSC-specific enhancers	-0.18955933579812
CHIP	Monocyte-specific enhancers	-4.47391814937979
CCUS	Monocyte-specific enhancers	6.41132133950362
AML	Monocyte-specific enhancers	-1.95421251566761
CHIP	HSC-specific enhancers	-0.265969089097987
CCUS	HSC-specific enhancers	1.63481235699899
AML	HSC-specific enhancers	-0.35537230691685
CHIP	HSC-specific enhancers	0.252615637502886
CCUS	HSC-specific enhancers	1.62247658596804
AML	HSC-specific enhancers	-0.752501061211515
CHIP	Monocyte-specific enhancers	1.55070238376613
CCUS	Monocyte-specific enhancers	0.768916409869689
AML	Monocyte-specific enhancers	-0.816742255843501
CHIP	HSC-specific enhancers	-0.389308995723142
CCUS	HSC-specific enhancers	-0.534965850036302
AML	HSC-specific enhancers	-1.1192010427138
CHIP	Monocyte-specific enhancers	0.664264510304534
CCUS	Monocyte-specific enhancers	-0.535679427835531
AML	Monocyte-specific enhancers	-0.213977888305758
CHIP	HSC-specific enhancers	-3.31634913864433
CCUS	HSC-specific enhancers	-0.925497425895859
AML	HSC-specific enhancers	1.52656051958346
CHIP	Monocyte-specific enhancers	1.58629608329409
CCUS	Monocyte-specific enhancers	0.677069467114886
AML	Monocyte-specific enhancers	0.0950055158132859
CHIP	Monocyte-specific enhancers	-0.952308469126298
CCUS	Monocyte-specific enhancers	0.76692919608969
AML	Monocyte-specific enhancers	-1.09828945712125
CHIP	HSC-specific enhancers	-1.26321169674228
CCUS	HSC-specific enhancers	-1.07328274077387
AML	HSC-specific enhancers	-0.0581146152922929
CHIP	HSC-specific enhancers	-1.19527415720847
CCUS	HSC-specific enhancers	0.0305368683495006
AML	HSC-specific enhancers	-0.372895422717363
CHIP	HSC-specific enhancers	1.336521165737
CCUS	HSC-specific enhancers	0.385515374300948
AML	HSC-specific enhancers	2.72479379225642
CHIP	HSC-specific enhancers	-1.79355781970891
CCUS	HSC-specific enhancers	-0.11450810114242
AML	HSC-specific enhancers	-1.71801969519516
CHIP	HSC-specific enhancers	0.363884637331602
CCUS	HSC-specific enhancers	0.468397153302541
AML	HSC-specific enhancers	0.0475473817594705
CHIP	HSC-specific enhancers	-0.613549302749303
CCUS	HSC-specific enhancers	1.32478874997246
AML	HSC-specific enhancers	-1.19078660780549
CHIP	HSC-specific enhancers	0.433988749880153
CCUS	HSC-specific enhancers	0.167806106415393
AML	HSC-specific enhancers	-0.9410869542018
CHIP	HSC-specific enhancers	0.425322457821171
CCUS	HSC-specific enhancers	2.6091810769575
AML	HSC-specific enhancers	-2.30922706167574
CHIP	HSC-specific enhancers	0.446214411891932
CCUS	HSC-specific enhancers	-0.704251294792849
AML	HSC-specific enhancers	1.52389947258957
CHIP	HSC-specific enhancers	-1.36039797197515
CCUS	HSC-specific enhancers	0.189467707849294
AML	HSC-specific enhancers	3.35166797214779
CHIP	Monocyte-specific enhancers	0.0396569856749358
CCUS	Monocyte-specific enhancers	-0.508747351996127
AML	Monocyte-specific enhancers	-0.57038503806842
CHIP	HSC-specific enhancers	0.856779998186207
CCUS	HSC-specific enhancers	0.190769264386533
AML	HSC-specific enhancers	-0.246157518152484
CHIP	HSC-specific enhancers	0.842233007944344
CCUS	HSC-specific enhancers	-0.226408595427868
AML	HSC-specific enhancers	0.106928655573601
CHIP	HSC-specific enhancers	-0.911298337061473
CCUS	HSC-specific enhancers	2.00041522211008
AML	HSC-specific enhancers	0.212027794521813
CHIP	Monocyte-specific enhancers	-0.940392317545198
CCUS	Monocyte-specific enhancers	0.128081323451239
AML	Monocyte-specific enhancers	0.0910409654030659
CHIP	HSC-specific enhancers	1.04016492836288
CCUS	HSC-specific enhancers	-1.35993199909853
AML	HSC-specific enhancers	-0.173471166027335
CHIP	Monocyte-specific enhancers	-0.0569334819788795
CCUS	Monocyte-specific enhancers	-0.49649694624387
AML	Monocyte-specific enhancers	-0.242105600449205
CHIP	HSC-specific enhancers	-0.208848939116375
CCUS	HSC-specific enhancers	-1.02089438750848
AML	HSC-specific enhancers	0.401719054961958
CHIP	HSC-specific enhancers	1.16010022025058
CCUS	HSC-specific enhancers	-0.668789677834482
AML	HSC-specific enhancers	-0.959804760454478
CHIP	Monocyte-specific enhancers	-0.0472225922163594
CCUS	Monocyte-specific enhancers	0.102589177308749
AML	Monocyte-specific enhancers	-0.311043270397294
CHIP	HSC-specific enhancers	0.597255502062762
CCUS	HSC-specific enhancers	-0.268533751054536
AML	HSC-specific enhancers	0.312933538336055
CHIP	HSC-specific enhancers	-2.14794726283514
CCUS	HSC-specific enhancers	-0.652351568265047
AML	HSC-specific enhancers	2.11132085287123
CHIP	HSC-specific enhancers	1.03087961544254
CCUS	HSC-specific enhancers	1.81685872190661
AML	HSC-specific enhancers	1.82697528275831
CHIP	HSC-specific enhancers	-6.95464425126341
CCUS	HSC-specific enhancers	-2.16474181075257
AML	HSC-specific enhancers	-2.38942803109432
CHIP	HSC-specific enhancers	0.402882951597021
CCUS	HSC-specific enhancers	1.6346560268152
AML	HSC-specific enhancers	-2.99560354841677
CHIP	Monocyte-specific enhancers	-2.25318080926564
CCUS	Monocyte-specific enhancers	0.415376634213629
AML	Monocyte-specific enhancers	-1.57829997587524
CHIP	Monocyte-specific enhancers	1.62034223066866
CCUS	Monocyte-specific enhancers	-0.213132410492395
AML	Monocyte-specific enhancers	-1.0378435291283
CHIP	Monocyte-specific enhancers	-3.72645045929259
CCUS	Monocyte-specific enhancers	-2.27807420535558
AML	Monocyte-specific enhancers	3.48722038439179
CHIP	HSC-specific enhancers	1.96544636087455
CCUS	HSC-specific enhancers	-3.77761047868829
AML	HSC-specific enhancers	-2.49744765809927
CHIP	HSC-specific enhancers	-0.592812103893882
CCUS	HSC-specific enhancers	-1.07939317590066
AML	HSC-specific enhancers	-0.144646215943833
CHIP	HSC-specific enhancers	-1.73475083788011
CCUS	HSC-specific enhancers	-0.195701976542624
AML	HSC-specific enhancers	0.929487056615587
CHIP	Monocyte-specific enhancers	2.22388757049063
CCUS	Monocyte-specific enhancers	0.441979705714753
AML	Monocyte-specific enhancers	-0.0148011329470884
CHIP	HSC-specific enhancers	1.96854146518133
CCUS	HSC-specific enhancers	1.27092732008515
AML	HSC-specific enhancers	-0.340796229378406
CHIP	HSC-specific enhancers	-1.07471984445942
CCUS	HSC-specific enhancers	-0.927100993626168
AML	HSC-specific enhancers	0.320352846062856
CHIP	Monocyte-specific enhancers	-4.0545315158112
CCUS	Monocyte-specific enhancers	-2.95542303697276
AML	Monocyte-specific enhancers	2.75974325288063
CHIP	HSC-specific enhancers	1.11429267651025
CCUS	HSC-specific enhancers	-1.04101794064535
AML	HSC-specific enhancers	1.0802797401056
CHIP	HSC-specific enhancers	0.768724280658336
CCUS	HSC-specific enhancers	0.922329943796391
AML	HSC-specific enhancers	0.438732133792499
CHIP	HSC-specific enhancers	-0.288253840106798
CCUS	HSC-specific enhancers	-1.64308920837993
AML	HSC-specific enhancers	-2.16676582638058
CHIP	HSC-specific enhancers	-1.32495902766253
CCUS	HSC-specific enhancers	-0.199014936994261
AML	HSC-specific enhancers	0.017001203354459
CHIP	HSC-specific enhancers	-0.987437903008243
CCUS	HSC-specific enhancers	0.0493842941503088
AML	HSC-specific enhancers	-0.41103915512935
CHIP	HSC-specific enhancers	1.42163653417343
CCUS	HSC-specific enhancers	1.27335163355765
AML	HSC-specific enhancers	-1.38612323434283
CHIP	HSC-specific enhancers	-2.18044585805633
CCUS	HSC-specific enhancers	-2.12734851324927
AML	HSC-specific enhancers	0.221659285601971
CHIP	HSC-specific enhancers	1.32491452458658
CCUS	HSC-specific enhancers	1.65332900863596
AML	HSC-specific enhancers	-1.22267069508718
CHIP	HSC-specific enhancers	0.870553212351375
CCUS	HSC-specific enhancers	1.29391183873638
AML	HSC-specific enhancers	-1.29976095434414
CHIP	HSC-specific enhancers	-0.174137344315845
CCUS	HSC-specific enhancers	3.60753434444967
AML	HSC-specific enhancers	1.95237592382784
CHIP	Monocyte-specific enhancers	0.0310680712236232
CCUS	Monocyte-specific enhancers	-0.675899841521105
AML	Monocyte-specific enhancers	0.238113382128099
CHIP	Monocyte-specific enhancers	0.0791350411079058
CCUS	Monocyte-specific enhancers	0.345287061799142
AML	Monocyte-specific enhancers	-0.368249622772645
CHIP	HSC-specific enhancers	0.534424884635142
CCUS	HSC-specific enhancers	-0.156443162015734
AML	HSC-specific enhancers	0.177998738774114
CHIP	HSC-specific enhancers	-1.91426688767331
CCUS	HSC-specific enhancers	1.06951087741221
AML	HSC-specific enhancers	0.988980960850515
CHIP	HSC-specific enhancers	1.07065170578466
CCUS	HSC-specific enhancers	-1.02610125396785
AML	HSC-specific enhancers	0.849130816611141
CHIP	HSC-specific enhancers	-0.0181286117326339
CCUS	HSC-specific enhancers	-0.310549239827659
AML	HSC-specific enhancers	-0.234784180121563
CHIP	HSC-specific enhancers	-0.725746833870053
CCUS	HSC-specific enhancers	3.70445948904566
AML	HSC-specific enhancers	1.51649803093493
CHIP	HSC-specific enhancers	-6.78750861869733
CCUS	HSC-specific enhancers	3.97167372437341
AML	HSC-specific enhancers	-4.58581972750576
CHIP	HSC-specific enhancers	-1.02875754550375
CCUS	HSC-specific enhancers	-0.451195569494814
AML	HSC-specific enhancers	0.929782367201924
CHIP	HSC-specific enhancers	-0.956796370371128
CCUS	HSC-specific enhancers	-2.0611934934883
AML	HSC-specific enhancers	0.564967739691213
CHIP	HSC-specific enhancers	0.887112020392644
CCUS	HSC-specific enhancers	0.0654408731499103
AML	HSC-specific enhancers	-0.211687368470929
CHIP	HSC-specific enhancers	-0.69185544171082
CCUS	HSC-specific enhancers	-1.04991077954213
AML	HSC-specific enhancers	-0.694917743662135
CHIP	Monocyte-specific enhancers	0.625730461685132
CCUS	Monocyte-specific enhancers	0.593385095832623
AML	Monocyte-specific enhancers	0.720829095859095
CHIP	HSC-specific enhancers	-0.138125805706468
CCUS	HSC-specific enhancers	0.688372239887606
AML	HSC-specific enhancers	3.45434523909362
CHIP	HSC-specific enhancers	-0.885144705669187
CCUS	HSC-specific enhancers	2.93131890005403
AML	HSC-specific enhancers	3.60333812960726
CHIP	HSC-specific enhancers	0.514306706641076
CCUS	HSC-specific enhancers	0.132166180948588
AML	HSC-specific enhancers	-0.510933081732655
CHIP	HSC-specific enhancers	0.0249707157392679
CCUS	HSC-specific enhancers	-1.00402018121065
AML	HSC-specific enhancers	-0.689137660886942
CHIP	HSC-specific enhancers	2.40185606813044
CCUS	HSC-specific enhancers	1.14480305888286
AML	HSC-specific enhancers	0.30995724821904
CHIP	Monocyte-specific enhancers	2.83671822323293
CCUS	Monocyte-specific enhancers	1.5314606282557
AML	Monocyte-specific enhancers	4.19918627438355
CHIP	HSC-specific enhancers	-0.221709097511043
CCUS	HSC-specific enhancers	-1.64715493589514
AML	HSC-specific enhancers	-0.696413469157485
CHIP	Monocyte-specific enhancers	0.551447958322428
CCUS	Monocyte-specific enhancers	-0.771105926408349
AML	Monocyte-specific enhancers	-1.83664510174554
CHIP	Monocyte-specific enhancers	0.872874540581459
CCUS	Monocyte-specific enhancers	-1.79823406235444
AML	Monocyte-specific enhancers	1.23041092568044
CHIP	HSC-specific enhancers	-2.03807105994448
CCUS	HSC-specific enhancers	-0.369429575789063
AML	HSC-specific enhancers	-1.25763170226153
CHIP	HSC-specific enhancers	5.19209260069198
CCUS	HSC-specific enhancers	3.58052817392828
AML	HSC-specific enhancers	4.47157268997005
CHIP	Monocyte-specific enhancers	0.548817119661666
CCUS	Monocyte-specific enhancers	-0.137155253643473
AML	Monocyte-specific enhancers	-0.302040078309701
CHIP	Monocyte-specific enhancers	-0.376309557634669
CCUS	Monocyte-specific enhancers	-0.140517901428249
AML	Monocyte-specific enhancers	-0.20363463347682
CHIP	Monocyte-specific enhancers	-0.289646637044849
CCUS	Monocyte-specific enhancers	0.0563097594460341
AML	Monocyte-specific enhancers	-0.214759317782452
CHIP	Monocyte-specific enhancers	0.243175569367209
CCUS	Monocyte-specific enhancers	-0.311929998419683
AML	Monocyte-specific enhancers	-0.104745272166547
CHIP	HSC-specific enhancers	3.43252580228795
CCUS	HSC-specific enhancers	0.616244140084841
AML	HSC-specific enhancers	-2.15398480778799
CHIP	Monocyte-specific enhancers	-2.08604517669956
CCUS	Monocyte-specific enhancers	-2.20556361357294
AML	Monocyte-specific enhancers	-0.478603266615351
CHIP	HSC-specific enhancers	0.408608894564563
CCUS	HSC-specific enhancers	-0.447025707483644
AML	HSC-specific enhancers	-0.168035654032122
CHIP	HSC-specific enhancers	0.688561079112751
CCUS	HSC-specific enhancers	-0.21698040413216
AML	HSC-specific enhancers	-0.0504884455007711
CHIP	Monocyte-specific enhancers	1.16242154848066
CCUS	Monocyte-specific enhancers	0.486161343864984
AML	Monocyte-specific enhancers	-0.593084980309751
CHIP	HSC-specific enhancers	0.375955544128041
CCUS	HSC-specific enhancers	0.0835871193745085
AML	HSC-specific enhancers	0.0226265811838109
CHIP	Monocyte-specific enhancers	1.41343450776047
CCUS	Monocyte-specific enhancers	-2.51598101150837
AML	Monocyte-specific enhancers	0.872409243640798
CHIP	Monocyte-specific enhancers	0.992500322038479
CCUS	Monocyte-specific enhancers	0.830822080352687
AML	Monocyte-specific enhancers	-0.410165512438277
CHIP	HSC-specific enhancers	0.490319648263537
CCUS	HSC-specific enhancers	2.19776455842825
AML	HSC-specific enhancers	0.167748822346764
CHIP	HSC-specific enhancers	-1.78582005894197
CCUS	HSC-specific enhancers	0.625468416121737
AML	HSC-specific enhancers	-0.00304615287928583
CHIP	Monocyte-specific enhancers	0.338350026800673
CCUS	Monocyte-specific enhancers	0.363393147905243
AML	Monocyte-specific enhancers	-0.232046293766929
CHIP	HSC-specific enhancers	-0.408189131994496
CCUS	HSC-specific enhancers	0.0349197875145793
AML	HSC-specific enhancers	0.541014484516517
CHIP	Monocyte-specific enhancers	1.08488918559584
CCUS	Monocyte-specific enhancers	0.0290185280139265
AML	Monocyte-specific enhancers	0.0931709303943108
CHIP	HSC-specific enhancers	-1.1437406705006
CCUS	HSC-specific enhancers	-0.375078666313132
AML	HSC-specific enhancers	-0.355888664737496
CHIP	HSC-specific enhancers	-0.984807064347481
CCUS	HSC-specific enhancers	-0.0951318034885672
AML	HSC-specific enhancers	-0.4377256350627
CHIP	HSC-specific enhancers	0.0908964374736672
CCUS	HSC-specific enhancers	-1.12802638620379
AML	HSC-specific enhancers	0.0113459444574697
CHIP	HSC-specific enhancers	0.630682628575978
CCUS	HSC-specific enhancers	0.610203470461619
AML	HSC-specific enhancers	1.1149536753259
CHIP	HSC-specific enhancers	0.788068682575706
CCUS	HSC-specific enhancers	0.851167539771264
AML	HSC-specific enhancers	1.61814397551876
CHIP	HSC-specific enhancers	1.00302367668153
CCUS	HSC-specific enhancers	1.24627476256615
AML	HSC-specific enhancers	-0.909015403515335
CHIP	Monocyte-specific enhancers	-0.124151409761359
CCUS	Monocyte-specific enhancers	-0.0479431996038918
AML	Monocyte-specific enhancers	-1.09229906087855
CHIP	HSC-specific enhancers	4.78353883219711
CCUS	HSC-specific enhancers	0.293207022723502
AML	HSC-specific enhancers	7.00576377616575
CHIP	HSC-specific enhancers	-0.0300447633137343
CCUS	HSC-specific enhancers	1.55702713351516
AML	HSC-specific enhancers	-0.665082346180937
CHIP	HSC-specific enhancers	0.70078674112453
CCUS	HSC-specific enhancers	0.834218296269621
AML	HSC-specific enhancers	-0.464473869332349
CHIP	Monocyte-specific enhancers	0.143358455473576
CCUS	Monocyte-specific enhancers	-0.322505042343988
AML	Monocyte-specific enhancers	0.0921080174210801
CHIP	HSC-specific enhancers	-3.15385616253842
CCUS	HSC-specific enhancers	0.592084411930825
AML	HSC-specific enhancers	0.540180516881388
CHIP	HSC-specific enhancers	0.190094530505944
CCUS	HSC-specific enhancers	-0.158949127344247
AML	HSC-specific enhancers	-0.18621258600994
CHIP	Monocyte-specific enhancers	3.79620055833451
CCUS	Monocyte-specific enhancers	6.09510707155437
AML	Monocyte-specific enhancers	2.08012846411351
CHIP	Monocyte-specific enhancers	-0.466531848177286
CCUS	Monocyte-specific enhancers	1.17111359729621
AML	Monocyte-specific enhancers	-0.180773019253741
CHIP	Monocyte-specific enhancers	1.15004113125355
CCUS	Monocyte-specific enhancers	-0.450481500602048
AML	Monocyte-specific enhancers	-0.840486443701494
CHIP	HSC-specific enhancers	0.755415332139185
CCUS	HSC-specific enhancers	0.703541089875224
AML	HSC-specific enhancers	0.643397898685936
CHIP	HSC-specific enhancers	-0.457246535256948
CCUS	HSC-specific enhancers	-0.470980107540515
AML	HSC-specific enhancers	-0.217912554240727
CHIP	HSC-specific enhancers	1.20219363882278
CCUS	HSC-specific enhancers	0.878383445009896
AML	HSC-specific enhancers	1.0747451920648
CHIP	Monocyte-specific enhancers	2.09853584606606
CCUS	Monocyte-specific enhancers	4.96553981543115
AML	Monocyte-specific enhancers	-0.258720922321348
CHIP	HSC-specific enhancers	1.20265790446879
CCUS	HSC-specific enhancers	1.55350191865867
AML	HSC-specific enhancers	2.58428074237805
CHIP	Monocyte-specific enhancers	-0.860229115999614
CCUS	Monocyte-specific enhancers	0.251729152934868
AML	Monocyte-specific enhancers	0.830067553878741
CHIP	HSC-specific enhancers	-0.300943767764593
CCUS	HSC-specific enhancers	-0.0758801907064226
AML	HSC-specific enhancers	-0.458833378150787
CHIP	HSC-specific enhancers	0.773521692333843
CCUS	HSC-specific enhancers	0.0441107428549074
AML	HSC-specific enhancers	-0.133300715018163
CHIP	HSC-specific enhancers	-1.22545142419957
CCUS	HSC-specific enhancers	3.63656793609009
AML	HSC-specific enhancers	3.53290816300211
CHIP	Monocyte-specific enhancers	-0.619894266578201
CCUS	Monocyte-specific enhancers	0.362549957299532
AML	Monocyte-specific enhancers	0.423656504410251
CHIP	HSC-specific enhancers	-0.147488496234475
CCUS	HSC-specific enhancers	0.447454973680973
AML	HSC-specific enhancers	-0.391764216449599
CHIP	HSC-specific enhancers	-1.24247449788686
CCUS	HSC-specific enhancers	-0.330008188523992
AML	HSC-specific enhancers	-0.0473645672406648
CHIP	HSC-specific enhancers	-0.320597680112642
CCUS	HSC-specific enhancers	1.09102780457858
AML	HSC-specific enhancers	-1.19630338098842
CHIP	HSC-specific enhancers	-0.0531868582155231
CCUS	HSC-specific enhancers	-0.502373890947918
AML	HSC-specific enhancers	-0.346179138238409
CHIP	HSC-specific enhancers	0.510902091903619
CCUS	HSC-specific enhancers	1.7736844280437
AML	HSC-specific enhancers	-1.48204144439522
CHIP	HSC-specific enhancers	-0.436354581186188
CCUS	HSC-specific enhancers	-0.971126447031858
AML	HSC-specific enhancers	-2.4599821344585
CHIP	Monocyte-specific enhancers	3.5888285697803
CCUS	Monocyte-specific enhancers	1.82220537625282
AML	Monocyte-specific enhancers	2.71780339753963
CHIP	HSC-specific enhancers	0.0516969414283073
CCUS	HSC-specific enhancers	-0.430148715174399
AML	HSC-specific enhancers	-1.10246075398118
CHIP	HSC-specific enhancers	0.897944885466372
CCUS	HSC-specific enhancers	1.69445865910722
AML	HSC-specific enhancers	2.03341674679752
CHIP	Monocyte-specific enhancers	-1.30793595397524
CCUS	Monocyte-specific enhancers	0.0729319214294825
AML	Monocyte-specific enhancers	-0.0698719732976616
CHIP	HSC-specific enhancers	-0.062269441803767
CCUS	HSC-specific enhancers	-0.0126060729686388
AML	HSC-specific enhancers	7.52877817978035
CHIP	HSC-specific enhancers	2.09853584606606
CCUS	HSC-specific enhancers	0.55623873149326
AML	HSC-specific enhancers	-0.716280534067231
CHIP	Monocyte-specific enhancers	0.0444389218289098
CCUS	Monocyte-specific enhancers	2.01164390208963
AML	Monocyte-specific enhancers	0.235692939092624
CHIP	HSC-specific enhancers	-0.567432248578291
CCUS	HSC-specific enhancers	-0.250377773622596
AML	HSC-specific enhancers	-0.0695482381263202
CHIP	Monocyte-specific enhancers	-2.48067097581392
CCUS	Monocyte-specific enhancers	-2.43464504385935
AML	Monocyte-specific enhancers	3.61417430755457
CHIP	Monocyte-specific enhancers	1.41142268996106
CCUS	Monocyte-specific enhancers	-0.0968682989067408
AML	Monocyte-specific enhancers	0.0119564341682215
CHIP	HSC-specific enhancers	2.31674069969401
CCUS	HSC-specific enhancers	-0.186415690502423
AML	HSC-specific enhancers	-2.38982201284244
CHIP	HSC-specific enhancers	0.371158132452533
CCUS	HSC-specific enhancers	-0.27567818362602
AML	HSC-specific enhancers	1.61797340765611
CHIP	HSC-specific enhancers	0.498985940322519
CCUS	HSC-specific enhancers	-0.426243452472793
AML	HSC-specific enhancers	0.105885531902292
CHIP	HSC-specific enhancers	-0.189055747074521
CCUS	HSC-specific enhancers	-1.5824152760436
AML	HSC-specific enhancers	-0.717383169893342
CHIP	HSC-specific enhancers	0.696917860741056
CCUS	HSC-specific enhancers	0.558198731135957
AML	HSC-specific enhancers	0.0745727985618999
CHIP	HSC-specific enhancers	0.991726545961784
CCUS	HSC-specific enhancers	-0.750402121701406
AML	HSC-specific enhancers	0.243810379521092
CHIP	HSC-specific enhancers	0.0343334062672753
CCUS	HSC-specific enhancers	-0.136696865046089
AML	HSC-specific enhancers	-1.86472265777045
CHIP	HSC-specific enhancers	0.330921776464402
CCUS	HSC-specific enhancers	-0.265346650321456
AML	HSC-specific enhancers	0.065541296397505
CHIP	Monocyte-specific enhancers	0.853065873018072
CCUS	Monocyte-specific enhancers	0.42383612461701
AML	Monocyte-specific enhancers	-0.663553113187137
CHIP	Monocyte-specific enhancers	0.458130563473032
CCUS	Monocyte-specific enhancers	-0.692438037842448
AML	Monocyte-specific enhancers	-0.259908852126917
CHIP	HSC-specific enhancers	0.802770428032908
CCUS	HSC-specific enhancers	-0.141642020203669
AML	HSC-specific enhancers	-0.11000122647394
CHIP	HSC-specific enhancers	-0.9102150505541
CCUS	HSC-specific enhancers	0.572331186764649
AML	HSC-specific enhancers	-1.5022932860899
CHIP	HSC-specific enhancers	-0.205072911862104
CCUS	HSC-specific enhancers	0.654496777615975
AML	HSC-specific enhancers	-0.807315749903587
CHIP	HSC-specific enhancers	0.0731150632312201
CCUS	HSC-specific enhancers	0.154485715506196
AML	HSC-specific enhancers	-4.66790215381423
CHIP	HSC-specific enhancers	-0.181689398824386
CCUS	HSC-specific enhancers	1.28054834303628
AML	HSC-specific enhancers	0.421958277040153
CHIP	HSC-specific enhancers	2.29662252169994
CCUS	HSC-specific enhancers	1.13417873938846
AML	HSC-specific enhancers	1.74084548455123
CHIP	HSC-specific enhancers	-0.96546266243011
CCUS	HSC-specific enhancers	0.218948315494046
AML	HSC-specific enhancers	-0.711125252062513
CHIP	HSC-specific enhancers	2.68351056004735
CCUS	HSC-specific enhancers	0.990918934573174
AML	HSC-specific enhancers	0.531468443636715
CHIP	HSC-specific enhancers	-1.14219311834721
CCUS	HSC-specific enhancers	0.658825400723941
AML	HSC-specific enhancers	1.10973364989095
CHIP	HSC-specific enhancers	1.35323472899361
CCUS	HSC-specific enhancers	-1.12712667073183
AML	HSC-specific enhancers	1.54738975856239
CHIP	HSC-specific enhancers	-0.926154837734013
CCUS	HSC-specific enhancers	0.848096074567041
AML	HSC-specific enhancers	-0.927089361621236
CHIP	HSC-specific enhancers	1.22819251499972
CCUS	HSC-specific enhancers	0.371960195348777
AML	HSC-specific enhancers	0.44888793270326
CHIP	HSC-specific enhancers	1.28993984591997
CCUS	HSC-specific enhancers	0.546916374632678
AML	HSC-specific enhancers	-0.94873329510312
CHIP	HSC-specific enhancers	-0.807767097999705
CCUS	HSC-specific enhancers	0.54697986169424
AML	HSC-specific enhancers	1.90864462874889
CHIP	Monocyte-specific enhancers	0.472058532853539
CCUS	Monocyte-specific enhancers	-0.429449955178275
AML	Monocyte-specific enhancers	0.105644908642925
CHIP	HSC-specific enhancers	-1.29338896373338
CCUS	HSC-specific enhancers	-0.773521793071994
AML	HSC-specific enhancers	-0.0231438975140604
CHIP	HSC-specific enhancers	0.195820473473486
CCUS	HSC-specific enhancers	0.47726832553018
AML	HSC-specific enhancers	-0.221853079782075
CHIP	HSC-specific enhancers	1.37598374564844
CCUS	HSC-specific enhancers	-0.536108267712485
AML	HSC-specific enhancers	-0.32599385694865
CHIP	Monocyte-specific enhancers	-2.51935977964866
CCUS	Monocyte-specific enhancers	0.206239234043567
AML	Monocyte-specific enhancers	1.18861700436758
CHIP	Monocyte-specific enhancers	0.845637622681801
CCUS	Monocyte-specific enhancers	0.195418494133275
AML	Monocyte-specific enhancers	-1.19391023648176
CHIP	HSC-specific enhancers	1.81069114553559
CCUS	HSC-specific enhancers	0.156954433278658
AML	HSC-specific enhancers	-0.284353105855112
CHIP	Monocyte-specific enhancers	0.202784458163739
CCUS	Monocyte-specific enhancers	-0.775816573068508
AML	Monocyte-specific enhancers	-0.0892970262710954
CHIP	Monocyte-specific enhancers	1.02840353199712
CCUS	Monocyte-specific enhancers	-0.347014776640328
AML	Monocyte-specific enhancers	1.4795509899436
CHIP	HSC-specific enhancers	-0.0494665428387744
CCUS	HSC-specific enhancers	-0.77100069828486
AML	HSC-specific enhancers	-0.605016752624981
CHIP	Monocyte-specific enhancers	1.24645363040972
CCUS	Monocyte-specific enhancers	2.67404362352287
AML	Monocyte-specific enhancers	0.57803891881867
CHIP	HSC-specific enhancers	-0.411284236301275
CCUS	HSC-specific enhancers	0.785300172383835
AML	HSC-specific enhancers	2.66739603607612
CHIP	HSC-specific enhancers	-0.843825063173684
CCUS	HSC-specific enhancers	-0.269444886340079
AML	HSC-specific enhancers	0.494350886974969
CHIP	Monocyte-specific enhancers	3.69096701190402
CCUS	Monocyte-specific enhancers	5.73020604710694
AML	Monocyte-specific enhancers	4.32835864735633
CHIP	HSC-specific enhancers	1.71629046417882
CCUS	HSC-specific enhancers	-1.73864564695261
AML	HSC-specific enhancers	-0.248740848407405
CHIP	HSC-specific enhancers	0.177714113278827
CCUS	HSC-specific enhancers	1.65189577481055
AML	HSC-specific enhancers	-0.300172138553849
CHIP	HSC-specific enhancers	-0.291658454844255
CCUS	HSC-specific enhancers	-0.635116549878235
AML	HSC-specific enhancers	-1.16036687957958
CHIP	HSC-specific enhancers	-0.599311822938118
CCUS	HSC-specific enhancers	0.490206562558515
AML	HSC-specific enhancers	-1.00877851679671
CHIP	HSC-specific enhancers	0.0444389218289098
CCUS	HSC-specific enhancers	2.1222723470042
AML	HSC-specific enhancers	2.20743715660803
CHIP	HSC-specific enhancers	0.986774379070938
CCUS	HSC-specific enhancers	0.932686190438855
AML	HSC-specific enhancers	-0.312254220101378
CHIP	Monocyte-specific enhancers	0.996988223283309
CCUS	Monocyte-specific enhancers	0.00675718048531088
AML	Monocyte-specific enhancers	0.0477569886988879
CHIP	HSC-specific enhancers	-0.213243987232001
CCUS	HSC-specific enhancers	0.443672340813501
AML	HSC-specific enhancers	1.37849726039581
CHIP	HSC-specific enhancers	-4.83295024896619
CCUS	HSC-specific enhancers	1.58130166422784
AML	HSC-specific enhancers	-4.87010475090207
CHIP	Monocyte-specific enhancers	0.779402390516724
CCUS	Monocyte-specific enhancers	-1.08390304841183
AML	Monocyte-specific enhancers	0.242920244791727
CHIP	HSC-specific enhancers	0.26994822162085
CCUS	HSC-specific enhancers	-0.580721522306983
AML	HSC-specific enhancers	-1.64917463453042
CHIP	HSC-specific enhancers	-0.390082771799837
CCUS	HSC-specific enhancers	1.03674015272064
AML	HSC-specific enhancers	-0.21617802585111
CHIP	HSC-specific enhancers	0.157441180069422
CCUS	HSC-specific enhancers	0.516327691860634
AML	HSC-specific enhancers	-0.00206035994876592
CHIP	Monocyte-specific enhancers	-0.518065334885162
CCUS	Monocyte-specific enhancers	-0.110180124011339
AML	Monocyte-specific enhancers	-0.263182870832922
CHIP	HSC-specific enhancers	-0.158182081614398
CCUS	HSC-specific enhancers	0.749730645175732
AML	HSC-specific enhancers	0.490574286635741
CHIP	HSC-specific enhancers	0.0165210809817604
CCUS	HSC-specific enhancers	-1.50764235610322
AML	HSC-specific enhancers	-0.654719329974288
CHIP	HSC-specific enhancers	-0.0735882382536589
CCUS	HSC-specific enhancers	-1.07735958022479
AML	HSC-specific enhancers	0.00900218838357219
CHIP	HSC-specific enhancers	1.12264945813855
CCUS	HSC-specific enhancers	1.07486330777396
AML	HSC-specific enhancers	3.76780234893253
CHIP	HSC-specific enhancers	-1.82296131062332
CCUS	HSC-specific enhancers	-0.518526828166179
AML	HSC-specific enhancers	-4.74945320374448
CHIP	HSC-specific enhancers	-0.925381061657318
CCUS	HSC-specific enhancers	-0.274682567030157
AML	HSC-specific enhancers	-0.216728038875885
CHIP	Monocyte-specific enhancers	-0.300324746903237
CCUS	Monocyte-specific enhancers	-0.613447366715632
AML	Monocyte-specific enhancers	-0.504042570079219
CHIP	Monocyte-specific enhancers	1.90818693119914
CCUS	Monocyte-specific enhancers	0.615546634266061
AML	Monocyte-specific enhancers	-0.296266774481384
CHIP	HSC-specific enhancers	-0.629643845144556
CCUS	HSC-specific enhancers	-0.367784127224052
AML	HSC-specific enhancers	-0.160902089473995
CHIP	Monocyte-specific enhancers	-0.389773261369159
CCUS	Monocyte-specific enhancers	-1.37373623613861
AML	Monocyte-specific enhancers	-0.221726178452588
CHIP	HSC-specific enhancers	-0.322919008342726
CCUS	HSC-specific enhancers	0.252011223841465
AML	HSC-specific enhancers	1.46006562460654
CHIP	HSC-specific enhancers	0.527460899944889
CCUS	HSC-specific enhancers	-0.347105270068849
AML	HSC-specific enhancers	-0.0482521019918622
CHIP	HSC-specific enhancers	-0.887466033899272
CCUS	HSC-specific enhancers	0.802805088223961
AML	HSC-specific enhancers	-1.55421567741096
CHIP	HSC-specific enhancers	-0.0990810648764467
CCUS	HSC-specific enhancers	-0.704857600763941
AML	HSC-specific enhancers	-0.211181192300412
CHIP	HSC-specific enhancers	0.16223859174493
CCUS	HSC-specific enhancers	-0.209359231175533
AML	HSC-specific enhancers	0.170947810067585
CHIP	HSC-specific enhancers	0.0388832095982409
CCUS	HSC-specific enhancers	0.564877325598846
AML	HSC-specific enhancers	-0.890806490536018
CHIP	HSC-specific enhancers	-1.26553302497236
CCUS	HSC-specific enhancers	-0.285650347901073
AML	HSC-specific enhancers	0.242907480952661
CHIP	HSC-specific enhancers	-1.08276711565705
CCUS	HSC-specific enhancers	0.635926638337409
AML	HSC-specific enhancers	0.176741270740869
CHIP	HSC-specific enhancers	0.482117621850572
CCUS	HSC-specific enhancers	-0.217092966548759
AML	HSC-specific enhancers	0.447390924449257
CHIP	Monocyte-specific enhancers	-0.484638208371945
CCUS	Monocyte-specific enhancers	3.01979382835923
AML	Monocyte-specific enhancers	0.392842336694836
CHIP	HSC-specific enhancers	-0.113519726467572
CCUS	HSC-specific enhancers	-0.362610883672651
AML	HSC-specific enhancers	-0.677392736047152
CHIP	HSC-specific enhancers	-1.42694271457091
CCUS	HSC-specific enhancers	0.164895164578239
AML	HSC-specific enhancers	0.984969865417788
CHIP	Monocyte-specific enhancers	-2.52554998826222
CCUS	Monocyte-specific enhancers	-3.00607462094089
AML	Monocyte-specific enhancers	2.21139073006285
CHIP	HSC-specific enhancers	-0.0383860694205045
CCUS	HSC-specific enhancers	-0.355044849187437
AML	HSC-specific enhancers	-0.237001218816602
CHIP	HSC-specific enhancers	0.392823862599989
CCUS	HSC-specific enhancers	0.476558351601994
AML	HSC-specific enhancers	0.0425282462706343
CHIP	Monocyte-specific enhancers	-0.504911141581349
CCUS	Monocyte-specific enhancers	-0.24614052791152
AML	Monocyte-specific enhancers	-0.114095872856729
CHIP	Monocyte-specific enhancers	-0.711045088412851
CCUS	Monocyte-specific enhancers	0.635405965857631
AML	Monocyte-specific enhancers	0.322006125404944
CHIP	HSC-specific enhancers	0.483665174003961
CCUS	HSC-specific enhancers	0.29166841533537
AML	HSC-specific enhancers	1.27972613366003
CHIP	Monocyte-specific enhancers	3.98500192104805
CCUS	Monocyte-specific enhancers	-1.15405111573318
AML	Monocyte-specific enhancers	-0.501429643257046
CHIP	HSC-specific enhancers	-0.469626952484065
CCUS	HSC-specific enhancers	2.73954438580638
AML	HSC-specific enhancers	-1.45520728777385
CHIP	HSC-specific enhancers	1.10732869181999
CCUS	HSC-specific enhancers	-2.80246835818231
AML	HSC-specific enhancers	2.4667024865578
CHIP	HSC-specific enhancers	-0.306979221162813
CCUS	HSC-specific enhancers	-0.445163828329881
AML	HSC-specific enhancers	-0.507930025003007
CHIP	HSC-specific enhancers	-0.794767659911232
CCUS	HSC-specific enhancers	0.944553307128648
AML	HSC-specific enhancers	-0.138154899989165
CHIP	Monocyte-specific enhancers	-0.29397978307434
CCUS	Monocyte-specific enhancers	0.0684066644688182
AML	Monocyte-specific enhancers	-0.173235716605528
CHIP	Monocyte-specific enhancers	-0.674213347162178
CCUS	Monocyte-specific enhancers	0.608551433687911
AML	Monocyte-specific enhancers	0.427938496728851
CHIP	Monocyte-specific enhancers	-0.580586441882104
CCUS	Monocyte-specific enhancers	-0.949193727966083
AML	Monocyte-specific enhancers	0.118934704340764
CHIP	HSC-specific enhancers	-0.187817705351809
CCUS	HSC-specific enhancers	-1.49334033154225
AML	HSC-specific enhancers	-0.582163948271487
CHIP	Monocyte-specific enhancers	-0.154947697613813
CCUS	Monocyte-specific enhancers	-0.820228654972722
AML	Monocyte-specific enhancers	-0.319828236174075
CHIP	Monocyte-specific enhancers	0.0400283981917493
CCUS	Monocyte-specific enhancers	0.0524481228500134
AML	Monocyte-specific enhancers	0.123316376830707
CHIP	Monocyte-specific enhancers	-0.734567881144374
CCUS	Monocyte-specific enhancers	-0.116589115677038
AML	Monocyte-specific enhancers	0.126930396157123
CHIP	HSC-specific enhancers	-2.03342840348431
CCUS	HSC-specific enhancers	-0.0588590718878196
AML	HSC-specific enhancers	1.25748156609783
CHIP	HSC-specific enhancers	-0.963141334200026
CCUS	HSC-specific enhancers	1.87707614502274
AML	HSC-specific enhancers	1.23116637171854
CHIP	Monocyte-specific enhancers	-1.72701307711316
CCUS	Monocyte-specific enhancers	0.235182579691056
AML	Monocyte-specific enhancers	-0.104755381538722
CHIP	Monocyte-specific enhancers	0.33277883904847
CCUS	Monocyte-specific enhancers	-0.552825512960216
AML	Monocyte-specific enhancers	0.160829001678944
CHIP	HSC-specific enhancers	0.72771414859351
CCUS	HSC-specific enhancers	2.42957906591638
AML	HSC-specific enhancers	-1.15260962590467
CHIP	HSC-specific enhancers	0.506568945874128
CCUS	HSC-specific enhancers	-0.260395724814802
AML	HSC-specific enhancers	0.729778565269043
CHIP	Monocyte-specific enhancers	-1.26553302497236
CCUS	Monocyte-specific enhancers	0.392864249112388
AML	Monocyte-specific enhancers	-0.231937639370879
CHIP	HSC-specific enhancers	0.656371994322247
CCUS	HSC-specific enhancers	-1.1690860426241
AML	HSC-specific enhancers	0.0447443128963002
CHIP	HSC-specific enhancers	1.48880029763054
CCUS	HSC-specific enhancers	2.22719007104448
AML	HSC-specific enhancers	-1.78346105893865
CHIP	Monocyte-specific enhancers	0.252925147933564
CCUS	Monocyte-specific enhancers	-0.0434594324919208
AML	Monocyte-specific enhancers	-0.012378632928342
CHIP	HSC-specific enhancers	1.06941366406195
CCUS	HSC-specific enhancers	-1.72371921584602
AML	HSC-specific enhancers	0.940972417953467
CHIP	HSC-specific enhancers	0.102967344270106
CCUS	HSC-specific enhancers	-1.34220310682856
AML	HSC-specific enhancers	0.557147679331641
CHIP	HSC-specific enhancers	-0.21109288973879
CCUS	HSC-specific enhancers	-0.362874884225863
AML	HSC-specific enhancers	-0.474831877183449
CHIP	HSC-specific enhancers	4.77115841497
CCUS	HSC-specific enhancers	1.89299900491836
AML	HSC-specific enhancers	1.61686035791483
CHIP	Monocyte-specific enhancers	-1.49240417065929
CCUS	Monocyte-specific enhancers	-0.323471053554783
AML	Monocyte-specific enhancers	-0.165841047650684
CHIP	HSC-specific enhancers	-0.862550444229699
CCUS	HSC-specific enhancers	0.302618025745373
AML	HSC-specific enhancers	-0.587252849140847
CHIP	Monocyte-specific enhancers	-0.363929140407552
CCUS	Monocyte-specific enhancers	1.00872207451966
AML	Monocyte-specific enhancers	-0.155080161202279
CHIP	Monocyte-specific enhancers	3.05956573332104
CCUS	Monocyte-specific enhancers	2.69166203107967
AML	Monocyte-specific enhancers	1.35898549110021
CHIP	Monocyte-specific enhancers	1.53832196653901
CCUS	Monocyte-specific enhancers	0.736365294653112
AML	Monocyte-specific enhancers	5.55835468376139
CHIP	HSC-specific enhancers	-0.0610019965901409
CCUS	HSC-specific enhancers	0.319952396132607
AML	HSC-specific enhancers	-0.35999379154299
CHIP	HSC-specific enhancers	-0.161896206782533
CCUS	HSC-specific enhancers	1.35750899024831
AML	HSC-specific enhancers	3.93111417807215
CHIP	HSC-specific enhancers	-0.756388366507168
CCUS	HSC-specific enhancers	1.63322952663774
AML	HSC-specific enhancers	-0.642300127382418
CHIP	Monocyte-specific enhancers	-0.339942082030012
CCUS	Monocyte-specific enhancers	-0.139964667558066
AML	Monocyte-specific enhancers	-0.310720990698201
CHIP	Monocyte-specific enhancers	1.44268324345953
CCUS	Monocyte-specific enhancers	0.993513468621304
AML	Monocyte-specific enhancers	-0.336959922277751
CHIP	Monocyte-specific enhancers	-1.95295569150805
CCUS	Monocyte-specific enhancers	0.646041633390407
AML	Monocyte-specific enhancers	0.249846567555814
CHIP	Monocyte-specific enhancers	0.955668580787806
CCUS	Monocyte-specific enhancers	1.6897577965414
AML	Monocyte-specific enhancers	-0.822177761743012
CHIP	Monocyte-specific enhancers	0.244258855874582
CCUS	Monocyte-specific enhancers	-0.41542347942395
AML	Monocyte-specific enhancers	-0.025265167930303
CHIP	HSC-specific enhancers	-1.466250539267
CCUS	HSC-specific enhancers	0.0122884841130616
AML	HSC-specific enhancers	-0.221868199909703
CHIP	Monocyte-specific enhancers	-0.353096275333824
CCUS	Monocyte-specific enhancers	0.235394512996291
AML	Monocyte-specific enhancers	0.757105086351815
CHIP	Monocyte-specific enhancers	1.70855270341187
CCUS	Monocyte-specific enhancers	3.80560723154354
AML	Monocyte-specific enhancers	-0.109726316203881
CHIP	HSC-specific enhancers	-0.413760319746699
CCUS	HSC-specific enhancers	2.05112802655421
AML	HSC-specific enhancers	-0.431486282972592
CHIP	HSC-specific enhancers	6.31406791189948
CCUS	HSC-specific enhancers	2.15057225245383
AML	HSC-specific enhancers	2.96927835384355
CHIP	HSC-specific enhancers	-0.19588045207097
CCUS	HSC-specific enhancers	0.239408354590373
AML	HSC-specific enhancers	-0.1868879230854
CHIP	Monocyte-specific enhancers	-0.00602675389312683
CCUS	Monocyte-specific enhancers	0.0356394926501075
AML	Monocyte-specific enhancers	-0.287348972829503
CHIP	Monocyte-specific enhancers	0.564756906841579
CCUS	Monocyte-specific enhancers	-0.0787493763710799
AML	Monocyte-specific enhancers	2.22711307091742
CHIP	HSC-specific enhancers	-0.207703750522866
CCUS	HSC-specific enhancers	-1.97884772230663
AML	HSC-specific enhancers	-0.267087105817044
CHIP	HSC-specific enhancers	1.84318974075677
CCUS	HSC-specific enhancers	-0.870210508239299
AML	HSC-specific enhancers	0.766225388485901
CHIP	HSC-specific enhancers	0.237449626399667
CCUS	HSC-specific enhancers	1.12217599966281
AML	HSC-specific enhancers	-0.861803133364637
CHIP	HSC-specific enhancers	-0.671427753286076
CCUS	HSC-specific enhancers	-0.327877371438136
AML	HSC-specific enhancers	-0.539199928714212
CHIP	HSC-specific enhancers	-0.638929158064893
CCUS	HSC-specific enhancers	-0.237157454354737
AML	HSC-specific enhancers	-1.84962599109664
CHIP	HSC-specific enhancers	0.232652214724159
CCUS	HSC-specific enhancers	-0.376064266489637
AML	HSC-specific enhancers	1.61267104894558
CHIP	HSC-specific enhancers	5.30815901219621
CCUS	HSC-specific enhancers	3.85593759500596
AML	HSC-specific enhancers	2.70195626640447
CHIP	HSC-specific enhancers	0.193034879597384
CCUS	HSC-specific enhancers	-0.377724440305509
AML	HSC-specific enhancers	0.0603048158046027
CHIP	HSC-specific enhancers	1.25744125069879
CCUS	HSC-specific enhancers	-0.708465264559035
AML	HSC-specific enhancers	1.15468894803535
CHIP	HSC-specific enhancers	-1.90807667905975
CCUS	HSC-specific enhancers	0.0446257979801368
AML	HSC-specific enhancers	-0.221412607062681
CHIP	Monocyte-specific enhancers	0.810972454445873
CCUS	Monocyte-specific enhancers	0.391187699215838
AML	Monocyte-specific enhancers	0.193402029660061
CHIP	HSC-specific enhancers	-1.60893484780953
CCUS	HSC-specific enhancers	-0.832309931888063
AML	HSC-specific enhancers	-0.506515238204552
CHIP	Monocyte-specific enhancers	0.553924041767851
CCUS	Monocyte-specific enhancers	0.373988670430092
AML	Monocyte-specific enhancers	-0.992124220629514
CHIP	Monocyte-specific enhancers	-0.787184654359622
CCUS	Monocyte-specific enhancers	2.27394224010175
AML	Monocyte-specific enhancers	0.841037918426783
CHIP	Monocyte-specific enhancers	0.527615655160227
CCUS	Monocyte-specific enhancers	-0.168500898551203
AML	Monocyte-specific enhancers	2.32047420209846
CHIP	Monocyte-specific enhancers	-0.967629235444856
CCUS	Monocyte-specific enhancers	-0.0664964074883173
AML	Monocyte-specific enhancers	-0.245737347437234
CHIP	Monocyte-specific enhancers	0.973620185767126
CCUS	Monocyte-specific enhancers	-0.759010912095687
AML	Monocyte-specific enhancers	-0.436972845411332
CHIP	HSC-specific enhancers	1.37799556344784
CCUS	HSC-specific enhancers	0.0534700337272053
AML	HSC-specific enhancers	-0.54784191263227
CHIP	Monocyte-specific enhancers	0.173535722464675
CCUS	Monocyte-specific enhancers	-0.261588861120554
AML	Monocyte-specific enhancers	-0.20193674312178
CHIP	HSC-specific enhancers	0.676954437962329
CCUS	HSC-specific enhancers	1.42930854091873
AML	HSC-specific enhancers	-0.130415829931392
CHIP	HSC-specific enhancers	-0.424438429605087
CCUS	HSC-specific enhancers	-1.29268326491862
AML	HSC-specific enhancers	1.99093494874462
CHIP	HSC-specific enhancers	-0.0932932198227694
CCUS	HSC-specific enhancers	1.67033550042241
AML	HSC-specific enhancers	3.24735494342246
CHIP	HSC-specific enhancers	0.589982006941831
CCUS	HSC-specific enhancers	-0.517654273944527
AML	HSC-specific enhancers	-0.288533452993819
CHIP	Monocyte-specific enhancers	5.43351073662077
CCUS	Monocyte-specific enhancers	2.8358113347325
AML	Monocyte-specific enhancers	-0.682567333696348
CHIP	Monocyte-specific enhancers	0.647550947047926
CCUS	Monocyte-specific enhancers	2.58354693489608
AML	Monocyte-specific enhancers	0.734705685622116
CHIP	HSC-specific enhancers	-0.643417059309723
CCUS	HSC-specific enhancers	3.89529079959972
AML	HSC-specific enhancers	-0.323038009106871
CHIP	HSC-specific enhancers	-0.730079979899544
CCUS	HSC-specific enhancers	-0.647698706314943
AML	HSC-specific enhancers	7.18712873120909
CHIP	HSC-specific enhancers	0.0692152318046781
CCUS	HSC-specific enhancers	-0.137060712470904
AML	HSC-specific enhancers	0.0803101498634599
CHIP	HSC-specific enhancers	-2.04580882071143
CCUS	HSC-specific enhancers	-0.34595462468708
AML	HSC-specific enhancers	2.97703910007551
CHIP	HSC-specific enhancers	-0.0381848876405638
CCUS	HSC-specific enhancers	-0.693555793178906
AML	HSC-specific enhancers	0.272742853433234
CHIP	HSC-specific enhancers	-0.149113425995534
CCUS	HSC-specific enhancers	2.30144393533612
AML	HSC-specific enhancers	-0.186763549102401
CHIP	HSC-specific enhancers	0.359551491302111
CCUS	HSC-specific enhancers	2.75505534855211
AML	HSC-specific enhancers	-0.198569940885059
CHIP	HSC-specific enhancers	0.930907746333571
CCUS	HSC-specific enhancers	0.153894155562999
AML	HSC-specific enhancers	0.0411229088962439
CHIP	Monocyte-specific enhancers	2.39411830736349
CCUS	Monocyte-specific enhancers	2.01722591490285
AML	Monocyte-specific enhancers	1.99957360282863
CHIP	HSC-specific enhancers	0.796580219419349
CCUS	HSC-specific enhancers	-0.887277534859617
AML	HSC-specific enhancers	0.0389383196824726
CHIP	Monocyte-specific enhancers	-2.35222414708258
CCUS	Monocyte-specific enhancers	-0.104822442726379
AML	Monocyte-specific enhancers	-1.6609253709896
CHIP	HSC-specific enhancers	0.372550929390584
[truncated: 83,267 more rows]
