# Supplementary material for: TET2 mutations are associated with hypermethylation at key regulatory enhancers in normal and malignant hematopoiesis
Source: Nat Commun. 2021 Oct 18;12:6061. doi: 10.1038/s41467-021-26093-2 (PMC8523747; doi:10.1038/s41467-021-26093-2)
Supplement: Supplementary file 11 — Source Data [file 41467_2021_26093_MOESM11_ESM.zip › Source data/suppl_figure_15.tsv]

group	annotation	count	proportion
374,203 non-hypomethylated sites	Active TSS	54592	0.145913684486247
374,203 non-hypomethylated sites	Bivalent/Poised TSS	2553	0.00682366713975287
374,203 non-hypomethylated sites	Flanking Bivalent TSS/Enh	8867	0.0236997479546372
374,203 non-hypomethylated sites	Bivalent Enhancer	9439	0.02522859151278
374,203 non-hypomethylated sites	Repressed PolyComb	19532	0.0522051964644156
374,203 non-hypomethylated sites	Weak Repressed PolyComb	29274	0.0782436474144636
374,203 non-hypomethylated sites	Quiescent/Low	79781	0.213238929916421
374,203 non-hypomethylated sites	Flanking Active TSS	72580	0.193992072465046
374,203 non-hypomethylated sites	Transcr. at gene 5 and 3	270	0.000721656924298189
374,203 non-hypomethylated sites	Strong transcription	17672	0.0472337820970281
374,203 non-hypomethylated sites	Weak transcription	45825	0.122481216873943
374,203 non-hypomethylated sites	Genic enhancers	1493	0.00399049551102665
374,203 non-hypomethylated sites	Enhancers	27335	0.0730610815766333
374,203 non-hypomethylated sites	ZNF genes & repeats	1243	0.00332229465519499
374,203 non-hypomethylated sites	Heterochromatin	3683	0.00984393500811196
19,235 hypomethylated sites	Active TSS	838	0.0435686804616824
19,235 hypomethylated sites	Bivalent/Poised TSS	188	0.00977435790787148
19,235 hypomethylated sites	Flanking Bivalent TSS/Enh	734	0.0381615888530727
19,235 hypomethylated sites	Bivalent Enhancer	1332	0.0692523656025788
19,235 hypomethylated sites	Repressed PolyComb	1739	0.0904128106478112
19,235 hypomethylated sites	Weak Repressed PolyComb	1236	0.0642612041177082
19,235 hypomethylated sites	Quiescent/Low	2596	0.134969325153374
19,235 hypomethylated sites	Flanking Active TSS	3714	0.193095559945929
19,235 hypomethylated sites	Transcr. at gene 5 and 3	18	0.000935842778413227
19,235 hypomethylated sites	Strong transcription	565	0.0293750649890818
19,235 hypomethylated sites	Weak transcription	2273	0.118176146407404
19,235 hypomethylated sites	Genic enhancers	147	0.00764271602370802
19,235 hypomethylated sites	Enhancers	3767	0.195851097015701
19,235 hypomethylated sites	ZNF genes & repeats	18	0.000935842778413227
19,235 hypomethylated sites	Heterochromatin	69	0.0035873973172507
