# Supplementary material for: TET2 mutations are associated with hypermethylation at key regulatory enhancers in normal and malignant hematopoiesis
Source: Nat Commun. 2021 Oct 18;12:6061. doi: 10.1038/s41467-021-26093-2 (PMC8523747; doi:10.1038/s41467-021-26093-2)
Supplement: Supplementary file 11 — Source Data [file 41467_2021_26093_MOESM11_ESM.zip › Source data/suppl_figure_16a.csv]

estimate	pval	color
-0.06843	0.01453	black
-0.03361	0.6612	black
0.0719	0.2089	black
0.06812	0.1076	black
-0.08845	0.2569	black
0.04387	0.2832	black
-0.01944	0.7422	black
0.07741	0.1738	black
0.01558	0.6932	black
0.05127	0.5153	black
-0.08439	0.1605	black
-0.1097	0.1005	black
0.02228	0.5351	black
0.1274	0.0865	black
0.06242	0.117	black
0.06127	0.2114	black
0.0242	0.6815	black
0.01288	0.7594	black
0.1124	0.01899	black
-0.01073	0.7467	black
0.01111	0.7763	black
-0.01171	0.7297	black
-0.01515	0.5915	black
-0.06134	0.2275	black
0.04095	0.217	black
-0.07514	0.1403	black
0.08841	0.085	black
0.0002614	0.9963	black
0.0338	0.4696	black
-0.05291	0.3057	black
0.06241	0.09054	black
-0.0192	0.6814	black
0.01975	0.6536	black
0.01526	0.7669	black
0.003837	0.896	black
-0.0589	0.3672	black
0.02177	0.7263	black
-0.07137	0.156	black
0.0251	0.7042	black
-0.04198	0.5909	black
0.018	0.8498	black
0.01623	0.7319	black
-0.1049	0.1189	black
0.0721	0.113	black
-0.05402	0.3888	black
-0.05743	0.3146	black
0.02575	0.4582	black
0.07255	0.3151	black
-0.006972	0.8706	black
0.03788	0.662	black
-0.0968	0.07808	black
0.08667	0.07664	black
0.0203	0.7296	black
0.05942	0.5791	black
-0.01102	0.8827	black
-0.07577	0.1473	black
-0.03889	0.4278	black
0.05484	0.4948	black
0.03131	0.4337	black
0.03761	0.5206	black
-0.02984	0.5601	black
0.06649	0.2341	black
-0.03922	0.4721	black
0.03206	0.4404	black
-0.004665	0.9166	black
-0.04514	0.3776	black
-0.05468	0.2393	black
-0.06818	0.2431	black
0.03746	0.4085	black
0.001492	0.9833	black
-0.04969	0.4887	black
0.0004195	0.9937	black
-0.02709	0.51	black
-0.1035	0.2343	black
-0.03822	0.4715	black
0.08693	0.1226	black
-0.1219	0.06738	black
0.04054	0.5463	black
-0.01341	0.7555	black
0.04926	0.2816	black
-0.03545	0.4386	black
0.09806	0.04515	black
-0.01308	0.8278	black
-0.04987	0.2954	black
0.0009463	0.9865	black
0.1286	0.1463	black
0.001461	0.9795	black
-0.05879	0.3484	black
-0.1206	0.2289	black
0.04051	0.2162	red
0.05924	0.2973	black
0.00777	0.7938	black
0.007552	0.8463	black
-0.081	0.3868	black
-0.07363	0.2204	black
0.09271	0.1992	black
-0.01298	0.7564	black
-0.05576	0.2094	black
0.03189	0.4477	black
-0.09902	0.3973	black
0.01018	0.8574	black
-0.001715	0.9772	black
0.01946	0.5152	black
-0.09275	0.2438	black
0.03169	0.4286	black
-0.01557	0.7137	black
-0.0372	0.4173	black
0.08985	0.08773	black
-0.1291	0.03789	black
-0.07352	0.1372	black
0.02808	0.4657	black
-0.09346	0.06719	black
-0.07843	0.2766	black
-0.0135	0.8301	black
-0.06601	0.1912	black
0.01336	0.8112	black
0.003264	0.9407	black
-0.1113	0.2159	black
0.07874	0.28	black
0.004792	0.9547	black
0.06915	0.05588	black
0.08464	0.1264	black
0.04616	0.4626	black
0.09482	0.1514	black
-0.06396	0.1445	black
-0.01533	0.8655	black
0.04409	0.4209	black
-0.01572	0.7961	black
-0.003434	0.8842	black
0.003756	0.9245	black
-0.03535	0.5186	black
-0.06633	0.2288	black
-0.02394	0.6774	black
-0.01008	0.8463	black
-0.1021	0.2002	black
0.05894	0.4204	black
0.008115	0.8347	black
-0.01526	0.7051	black
0.01361	0.796	black
-0.0808	0.07291	black
0.01718	0.7633	black
-0.002507	0.9569	black
0.01731	0.6557	black
-0.02399	0.5991	black
0.05106	0.4945	black
0.06788	0.1505	black
-0.08678	0.04825	black
0.06741	0.2981	black
0.1675	0.06514	black
0.03665	0.3745	black
0.007502	0.8602	black
-0.04874	0.3724	black
0.02544	0.6161	black
0.02627	0.5251	black
0.06869	0.07591	black
0.04036	0.6636	black
-0.1038	0.05901	black
0.03896	0.562	black
0.02344	0.7341	black
-0.07976	0.2289	black
0.08534	0.1507	black
-0.0213	0.4035	black
0.003842	0.8957	black
-0.06585	0.5729	black
-0.0779	0.497	black
-0.07031	0.07377	black
2.278e-05	0.9994	black
0.109	0.02547	black
-0.07011	0.4266	black
0.01816	0.7671	black
-0.1727	0.3589	black
0.03797	0.4069	black
0.03322	0.5915	black
-0.01418	0.7512	black
0.006579	0.8339	black
0.01779	0.5995	black
-0.02335	0.5278	black
-0.02151	0.6994	black
-0.1218	0.06437	black
-0.01065	0.779	black
0.2089	0.02851	black
-0.09188	0.1581	black
-0.02218	0.8041	black
-0.01137	0.77	black
-0.04323	0.3702	black
0.1248	0.1213	black
0.05424	0.7464	black
0.09183	0.1336	black
0.06754	0.339	black
0.05296	0.5893	black
-0.0661	0.3205	black
-0.09778	0.3396	black
0.02634	0.6726	black
-0.1152	0.2618	black
0.05533	0.1526	black
-0.1224	0.03949	black
0.02297	0.604	black
0.007671	0.913	black
0.05026	0.3938	black
0.02477	0.5131	black
0.00875	0.9131	black
-0.0161	0.7116	black
0.06075	0.2192	black
0.008196	0.8439	black
0.02511	0.3979	black
-0.03096	0.5615	black
0.07736	0.09534	black
0.06848	0.3792	black
-0.0267	0.3898	black
-0.1374	0.008393	black
-0.01999	0.7833	black
-0.05777	0.2519	black
-0.07211	0.1484	black
-0.04047	0.437	black
-0.0383	0.3484	black
0.007697	0.907	black
0.05256	0.1259	black
-0.01325	0.7963	black
0.01306	0.6657	black
-0.05556	0.263	black
-0.0003303	0.9929	black
-0.01091	0.7905	black
0.05493	0.2807	black
-0.009805	0.8383	black
0.07366	0.1357	black
-0.2467	0.01621	black
0.01224	0.6512	black
-0.01025	0.8179	black
-0.01853	0.5279	black
0.06168	0.1679	black
-0.01669	0.7427	black
0.01194	0.7883	black
-0.03529	0.6792	black
0.03253	0.5464	black
-0.001483	0.9792	black
0.02079	0.6713	black
-0.02289	0.5748	black
-0.01857	0.6828	black
0.04563	0.59	black
-0.08885	0.1644	black
-0.06042	0.4402	black
-0.01948	0.6141	black
0.06605	0.06424	black
-0.0155	0.8431	black
0.07488	0.2037	black
-0.05889	0.3302	black
-0.01831	0.7343	black
0.01833	0.7412	black
-0.04906	0.3657	black
-0.02235	0.5177	black
0.03331	0.6477	black
0.06406	0.2458	black
0.02261	0.6107	black
-0.01162	0.8019	black
-0.1333	0.02068	black
-0.03423	0.7185	black
-0.04668	0.2518	black
0.07751	0.06848	black
-0.04064	0.5074	black
-0.04753	0.3295	black
-0.05823	0.2322	black
-0.07281	0.1714	black
0.01998	0.8286	black
-0.01603	0.7938	black
0.1093	0.3443	black
0.03225	0.6591	black
-0.01259	0.814	black
0.01486	0.8035	black
-0.05388	0.2562	black
0.04217	0.7156	black
-0.01715	0.7865	black
-0.01094	0.8616	black
-0.00892	0.8844	black
0.04663	0.1273	black
-0.02175	0.6182	black
0.02705	0.5586	black
-0.03283	0.4696	black
-0.01083	0.8572	black
-0.01078	0.8328	black
0.0315	0.7184	black
0.041	0.4336	black
0.007798	0.7027	black
0.02204	0.4536	black
0.00312	0.876	black
0.01931	0.7603	black
0.05422	0.3091	black
0.05794	0.2672	black
-0.0247	0.2809	black
0.09528	0.279	black
-0.05202	0.4941	black
0.03365	0.5538	black
-0.09128	0.1511	black
-0.05799	0.3218	black
0.09103	0.03176	black
0.01249	0.6965	black
0.01525	0.7123	black
0.06509	0.4202	black
-0.01756	0.7045	black
-0.07926	0.147	black
0.05469	0.1585	black
-0.05326	0.05229	black
-0.0186	0.7462	black
-0.04176	0.1892	black
0.03234	0.3156	black
-0.04614	0.4504	black
0.08806	0.09816	black
0.1067	0.002238	black
-0.002852	0.9582	black
-0.02845	0.7317	black
-0.07031	0.1445	black
-8.04e-05	0.9979	black
0.006581	0.9072	black
0.02145	0.7445	black
0.04099	0.4408	black
-0.03291	0.435	black
-0.1642	0.2849	black
-0.03597	0.4056	black
0.03576	0.4535	black
-0.09439	0.264	black
-0.000159	0.9977	black
0.02447	0.6104	black
-0.07082	0.2539	black
0.02967	0.435	black
-0.2123	0.01048	black
-0.04517	0.5896	black
-0.04989	0.4371	black
-0.02933	0.6775	black
-0.05257	0.4356	black
0.05301	0.2558	black
0.05313	0.3545	black
-0.0009487	0.9808	black
-0.06929	0.4313	black
-0.05437	0.2488	black
-0.1565	0.03471	black
-0.05847	0.1675	black
-0.0006117	0.9708	black
-0.02351	0.6419	black
-0.03522	0.7303	black
0.002436	0.95	black
0.00905	0.8679	black
0.01999	0.6128	black
-0.04022	0.2608	black
-0.04331	0.3832	black
0.151	0.05006	black
0.05106	0.3047	black
-0.02863	0.4498	black
0.04057	0.4336	black
0.06626	0.06854	black
0.004507	0.953	black
-0.0001051	0.9982	black
-0.00955	0.8053	black
-0.01303	0.7711	black
0.02178	0.7486	black
-0.05096	0.3113	black
0.07089	0.3214	black
0.05097	0.2116	black
0.01011	0.8884	black
-0.0002262	0.9966	black
0.04097	0.3784	black
0.02774	0.4519	black
0.04989	0.2116	black
-0.09616	0.1541	black
-0.01145	0.7848	black
0.08697	0.5098	black
0.07184	0.06739	black
-0.02154	0.5928	black
-0.02857	0.5985	black
-0.009503	0.812	black
-0.1249	0.02888	black
-0.1076	0.3996	black
-0.0728	0.432	black
-0.008649	0.9282	black
0.0207	0.4241	black
0.04105	0.3071	black
0.02691	0.6813	black
0.0567	0.5207	black
0.0137	0.7587	black
0.04987	0.3047	black
0.1101	0.03793	black
-0.1198	0.09723	black
-0.04814	0.3706	black
-0.04151	0.632	black
0.02324	0.4542	black
0.05512	0.5075	black
-0.04194	0.552	black
-0.08134	0.1078	black
-0.007467	0.9433	black
-0.008837	0.8748	black
0.07227	0.1773	black
0.03638	0.4064	black
0.07039	0.3875	black
-0.138	0.2032	black
0.002162	0.9605	black
0.03143	0.6579	black
-0.1085	0.1421	black
0.0007985	0.9786	black
0.05105	0.3643	black
-0.01813	0.8721	black
-0.03072	0.4408	black
-0.2495	0.009268	black
0.01005	0.7116	black
-0.04978	0.3367	black
-0.0552	0.2256	black
-0.0542	0.1892	black
0.06083	0.1375	black
-0.07874	0.4916	black
0.04686	0.2986	black
-0.04202	0.5918	black
0.0124	0.5142	black
-0.04177	0.4938	black
0.06295	0.2578	black
0.1006	0.4953	black
0.04912	0.1981	black
0.01993	0.552	black
0.02788	0.5167	black
0.03847	0.134	black
0.0224	0.6129	black
0.01864	0.6735	black
0.03523	0.2761	black
0.05765	0.3061	black
0.06189	0.1031	black
-0.04711	0.3391	black
-0.02833	0.6532	black
0.06908	0.04172	black
0.005759	0.911	black
0.02016	0.7947	black
0.01574	0.5831	black
-0.05254	0.3812	black
-0.03085	0.1201	black
-0.03614	0.447	black
-0.1471	0.4428	black
-0.02825	0.6164	black
-0.0961	0.2321	black
0.02129	0.6108	black
0.07387	0.1653	black
0.06008	0.513	black
0.006616	0.8849	black
-0.006173	0.8976	black
-0.02009	0.615	black
0.01365	0.7599	black
0.02744	0.3906	black
-0.04685	0.4106	black
0.007791	0.8412	black
0.009201	0.8689	black
0.2037	0.07351	black
-0.02467	0.7293	black
0.02821	0.5874	black
0.03691	0.2462	black
0.01871	0.8105	black
0.01224	0.7707	black
0.03025	0.6373	black
-0.06905	0.08963	black
0.02334	0.5871	black
0.03093	0.1817	black
-0.07164	0.2743	black
0.1044	0.02444	black
0.06089	0.05632	black
0.01081	0.8629	black
0.1195	0.1771	black
0.02918	0.4821	black
0.08843	0.2285	black
0.004107	0.9232	black
0.1189	0.004821	black
0.007959	0.8205	black
-0.01411	0.7869	black
-0.1832	0.001158	black
-0.05796	0.2637	black
-0.02839	0.5674	black
-0.08785	0.2134	black
-0.02903	0.5065	black
0.009886	0.6211	black
-0.04679	0.4852	black
-0.0009644	0.9876	black
0.03463	0.2712	black
-0.01159	0.8581	black
0.06668	0.2347	black
-0.004379	0.9637	black
0.03516	0.5067	black
-0.003983	0.9539	black
-0.2244	0.04541	black
0.0001709	0.9961	black
-0.09043	0.1351	black
-0.05105	0.6226	black
0.05214	0.2893	black
0.07122	0.1305	black
-0.04345	0.4977	black
-0.05174	0.1817	black
-0.01473	0.8164	black
0.0188	0.6285	black
0.01213	0.8027	black
-0.1109	0.1234	black
-0.002516	0.9593	black
-0.0329	0.3422	black
-0.02831	0.3272	black
-0.04156	0.2711	black
-0.01871	0.7295	black
-0.03825	0.4187	black
-0.003391	0.9478	black
-0.08237	0.2909	black
0.04689	0.1989	black
0.1765	0.02729	black
-0.01095	0.8536	black
-0.008029	0.8892	black
0.01148	0.842	black
0.05183	0.3444	black
0.01712	0.7906	black
-0.01065	0.6352	black
-0.2122	0.008279	black
0.05701	0.1723	black
-0.03504	0.617	black
0.02962	0.5477	black
0.1177	0.2274	black
0.04941	0.2407	black
0.04734	0.4963	black
-0.06865	0.1742	black
-0.1147	0.1113	black
-0.03359	0.4565	black
0.01091	0.8225	black
0.0213	0.2931	black
0.09001	0.08187	black
0.06043	0.2756	black
0.03398	0.2627	black
0.02224	0.4937	black
-0.04702	0.0454	black
0.01655	0.6853	black
0.1383	0.03607	black
-0.1298	0.04381	black
0.06471	0.3001	black
-0.07951	0.04897	black
-0.06162	0.09572	black
0.03552	0.628	black
0.008595	0.8382	black
0.04247	0.408	black
-0.008738	0.8341	black
-0.03779	0.4736	black
0.0005006	0.9894	black
0.03757	0.4071	black
0.02222	0.8005	black
0.1084	0.04294	black
-0.02078	0.4926	black
0.03916	0.1914	black
0.1771	0.0658	black
0.07019	0.1292	black
-0.006769	0.8426	black
-0.02574	0.7266	black
0.06242	0.3439	black
-0.07149	0.1166	black
-0.02834	0.4145	black
0.01328	0.6993	black
-0.03343	0.5391	black
0.0998	0.3095	black
0.01985	0.5974	black
-0.008183	0.9354	black
-0.0553	0.4152	black
0.04688	0.5723	black
0.005321	0.9226	black
-0.008642	0.8307	black
0.03912	0.655	black
-0.2074	0.0007495	black
-0.09387	0.1487	black
0.07711	0.0381	black
-0.04074	0.1421	black
-0.1131	0.002212	black
-0.1544	0.004118	black
-0.2322	0.05005	black
0.04056	0.4745	black
0.007649	0.7721	black
-0.03494	0.73	black
-0.06361	0.2536	black
0.0464	0.381	black
-0.06568	0.2579	black
-0.1204	0.08813	black
0.1912	0.04445	black
-0.06539	0.4707	black
-0.01222	0.7426	black
0.005684	0.9114	black
0.0889	0.1128	black
0.1054	0.1964	black
0.04488	0.4219	black
-0.03381	0.666	black
-0.06977	0.1997	black
-0.04032	0.7573	black
-0.1107	0.06949	black
0.02555	0.7166	black
0.03776	0.6473	black
0.0121	0.8473	black
-0.01799	0.6405	black
0.03398	0.4005	black
0.03288	0.5017	black
-0.068	0.4053	black
0.001682	0.9705	black
0.007902	0.8731	black
0.003755	0.9156	black
-0.003406	0.952	black
-0.0838	0.2948	black
0.0004157	0.9887	black
-0.03681	0.403	black
-0.05383	0.103	black
-0.07535	0.03599	black
-0.08218	0.2047	black
-0.03019	0.4343	black
0.003677	0.9035	black
0.03261	0.8282	black
0.03326	0.3841	black
-0.0458	0.3388	black
-0.05063	0.214	black
0.0272	0.6614	black
0.01635	0.8735	black
0.01608	0.7488	black
0.009324	0.8586	black
0.07162	0.3344	black
0.02321	0.7725	black
-0.0386	0.5407	black
0.1569	0.1672	black
0.04734	0.4529	black
0.04907	0.3983	black
0.02274	0.5428	black
-0.06892	0.0553	black
0.01284	0.66	black
-0.05925	0.2723	black
0.01381	0.861	black
-0.05881	0.3036	black
-0.2297	0.03325	black
0.06467	0.1402	black
0.05119	0.4167	black
-0.05797	0.3066	black
-0.04864	0.4209	black
-0.006462	0.8706	black
0.05022	0.2865	black
0.08853	0.04052	black
0.0429	0.3759	black
-0.01906	0.4659	black
-0.03385	0.4618	black
-0.1208	0.1064	black
-0.01389	0.8497	black
0.2026	0.06289	black
-0.04321	0.4615	black
-0.03605	0.6096	black
0.06171	0.2692	black
0.01789	0.4676	black
-0.07087	0.1245	black
0.02934	0.6731	black
0.09671	0.4226	black
0.04725	0.05039	black
-0.02376	0.6138	black
0.01043	0.7877	black
0.05531	0.2542	black
-0.06396	0.3481	black
-0.04397	0.3979	black
0.06125	0.2636	black
0.01402	0.7518	black
-0.06151	0.1681	black
-0.08187	0.3342	black
-0.07685	0.2055	black
0.02373	0.7411	black
-0.01212	0.7968	black
-0.04821	0.4419	black
-0.04294	0.451	black
0.04198	0.4828	black
-0.006961	0.8399	black
-0.05046	0.07328	black
0.02696	0.4453	black
-0.005112	0.9201	black
-0.007413	0.8577	black
-0.07131	0.1568	black
0.004122	0.9178	black
-0.07746	0.2978	black
-0.01723	0.836	black
-0.01386	0.6903	black
0.01124	0.7091	black
-0.105	0.4389	black
-0.03428	0.4307	black
0.1295	0.003485	black
-0.0323	0.4722	black
0.01741	0.7664	black
0.118	0.04124	black
0.02392	0.7961	black
-0.1071	0.1153	black
-0.06281	0.2979	black
-0.05274	0.3443	black
-0.04362	0.5473	black
0.08808	0.06436	black
-0.04685	0.2765	black
0.006698	0.8139	black
0.05227	0.07945	black
0.1148	0.01411	black
-0.06858	0.1792	black
0.02025	0.6181	black
0.1039	0.07835	black
0.05231	0.6066	black
-0.0419	0.3758	black
-0.03974	0.302	black
-0.007433	0.7865	black
0.0434	0.5787	black
-0.02526	0.348	black
0.01571	0.7832	black
0.02589	0.627	black
-0.03031	0.6734	black
0.008317	0.8715	black
-0.05624	0.4993	black
0.04224	0.1684	black
0.1421	0.01935	black
-0.02686	0.4691	black
0.0571	0.1841	black
0.09951	0.2684	black
-0.04989	0.1966	black
0.02174	0.4978	black
-0.1712	0.03856	black
-0.05853	0.2384	black
-0.05358	0.3646	black
0.06504	0.1705	black
0.05563	0.523	black
-0.07346	0.01496	black
-0.04965	0.5218	black
0.03194	0.4455	black
0.01655	0.781	black
-0.09875	0.1352	black
-0.02621	0.5304	black
0.0533	0.1397	black
0.02385	0.8375	black
-0.02225	0.5281	black
-0.02744	0.5568	black
-0.07469	0.2856	black
-0.02048	0.6116	black
-0.01989	0.6343	black
-0.002054	0.9554	black
0.05722	0.2606	black
0.0007052	0.9907	black
0.01026	0.917	black
0.06427	0.2503	black
0.04862	0.3566	black
0.003681	0.9249	black
0.0396	0.586	black
0.04523	0.4059	black
-0.01712	0.6565	black
0.02426	0.4874	black
0.06609	0.4304	black
-0.05027	0.4239	black
-0.01357	0.7024	black
-0.04882	0.3547	black
-0.03595	0.1328	black
0.0004012	0.9948	black
-0.03043	0.6742	black
0.005808	0.8957	black
0.02416	0.781	black
-0.03176	0.3515	black
-0.03445	0.489	black
-0.01356	0.7466	black
-0.04072	0.4	black
0.07418	0.2808	black
-0.01159	0.8613	black
-0.08181	0.3462	black
0.0367	0.4962	black
0.01669	0.6511	black
-0.02492	0.4449	black
0.07849	0.1866	black
0.0636	0.1727	black
-0.03933	0.3128	black
0.05865	0.24	black
0.06577	0.3973	black
0.05298	0.4255	black
-0.1052	0.05902	black
-0.07342	0.1496	black
0.01814	0.7014	black
-0.1283	0.05408	black
-0.03385	0.5527	black
-0.05725	0.1208	black
-0.02537	0.6163	black
-0.07139	0.005651	black
-0.03333	0.5043	black
0.02659	0.5015	black
0.02928	0.5699	black
0.06974	0.399	black
0.07889	0.04953	black
-0.04205	0.4272	black
0.04519	0.1874	black
-0.02798	0.6355	black
-0.02441	0.479	black
0.02785	0.4753	black
-0.04172	0.4294	black
-0.07236	0.4152	black
0.03889	0.234	black
0.02155	0.2509	black
0.03187	0.3418	black
0.02083	0.5677	black
-0.09511	0.1488	black
0.01524	0.755	black
0.006184	0.886	black
-0.07343	0.08438	black
-0.1066	0.1056	black
0.02061	0.5658	black
0.03107	0.522	black
0.003439	0.9462	black
0.007907	0.8927	black
-0.02265	0.6109	black
-0.05377	0.2846	black
0.07221	0.5686	black
0.002656	0.9591	black
-0.02658	0.3071	black
0.002416	0.938	black
0.0796	0.001441	black
0.0606	0.4448	black
0.0318	0.2556	black
0.001142	0.9792	black
0.0255	0.6331	black
-0.04714	0.125	black
0.0369	0.181	black
-0.03642	0.5287	black
0.03637	0.04333	black
0.0001267	0.9942	black
0.1383	0.006519	black
0.05934	0.2842	black
-0.08128	0.3948	black
0.0225	0.6683	black
-0.04297	0.3706	black
0.1675	0.08109	black
0.07851	0.1894	black
-0.1175	0.04151	black
-0.02825	0.5601	black
-0.1987	0.004342	black
-0.03661	0.4391	black
0.03736	0.5364	black
0.004709	0.9038	black
0.02071	0.6239	black
0.05408	0.3797	black
0.02646	0.2915	black
-0.03005	0.683	black
0.0007719	0.9746	black
-0.0384	0.4342	black
0.0159	0.8025	black
-0.04719	0.2282	black
0.01783	0.6829	black
0.001488	0.9405	black
-0.08968	0.1622	black
-0.1028	0.02388	black
-0.0003186	0.9945	black
-0.05907	0.3006	black
-0.08071	0.1225	black
0.03018	0.2076	black
-0.01907	0.628	black
0.0514	0.5329	black
0.01268	0.6519	black
0.07546	0.1393	black
-0.03042	0.4928	black
-0.0262	0.4224	black
-0.01984	0.5519	black
0.03493	0.4399	black
-0.01549	0.7139	black
0.01484	0.7492	black
-0.06137	0.3666	black
-0.06539	0.2632	black
0.1626	0.1285	black
0.06828	0.1381	black
-0.07248	0.5197	black
-0.005301	0.9437	black
-0.01668	0.7201	black
0.08881	0.01941	black
-0.03934	0.3037	black
0.004518	0.9124	black
0.1471	0.04306	black
-0.0004621	0.981	black
0.05765	0.1703	black
-0.05944	0.06936	black
0.01031	0.7734	black
0.01857	0.7484	black
-0.05957	0.2183	black
-0.02084	0.3872	black
-0.006655	0.8773	black
0.06178	0.2668	black
-0.007815	0.9329	black
-0.117	0.1005	black
-0.01908	0.7674	black
-0.0301	0.3953	black
-0.06125	0.3609	black
-0.09263	0.1235	black
-0.1243	0.08248	black
-0.02784	0.7071	black
-0.03004	0.3255	red
0.02517	0.5581	black
0.01988	0.6864	black
0.01949	0.7087	black
0.02539	0.5459	black
0.07945	0.07409	black
-0.04529	0.0738	black
0.07594	0.2122	black
0.1589	0.2332	black
-0.06362	0.1373	black
0.01776	0.7467	black
0.07397	0.4277	black
-0.03039	0.577	black
-0.02259	0.6605	black
-0.08559	0.5242	black
-0.01426	0.7644	black
0.02199	0.7214	black
0.008875	0.891	black
-0.04397	0.2868	black
-0.03968	0.2731	black
-0.06232	0.1298	black
-0.0341	0.4586	black
0.03276	0.4651	black
0.01265	0.7254	black
-0.01264	0.7435	black
0.05133	0.4082	black
0.007163	0.8751	black
-0.03987	0.4398	black
0.007736	0.8618	black
-0.1413	0.263	black
-0.004049	0.9402	black
0.02209	0.6163	black
0.08386	0.3415	black
-0.06232	0.4997	black
0.07381	0.2083	black
-0.04312	0.7379	black
0.01941	0.5738	black
-0.01549	0.8024	black
0.0677	0.2154	black
0.01772	0.7331	black
-0.05406	0.3444	black
0.03649	0.5554	black
0.1449	0.04355	black
0.04239	0.4965	black
0.02315	0.6744	black
0.001718	0.9781	black
-0.04433	0.2259	black
-0.02326	0.3575	black
-0.0487	0.5782	black
0.02048	0.7469	black
0.04477	0.3094	black
-0.01046	0.7763	black
0.002534	0.9613	black
-0.01907	0.6198	black
-0.01775	0.6966	black
0.05784	0.3843	black
0.022	0.6946	black
0.04836	0.3316	black
0.01107	0.8035	black
0.02477	0.6716	black
0.02453	0.7054	black
0.1508	0.107	black
0.01812	0.5999	black
0.04155	0.2881	black
-0.02452	0.4732	black
-0.01587	0.8146	black
-0.04788	0.05452	black
-0.002568	0.9371	black
-0.03026	0.4504	black
0.002136	0.9586	black
0.0338	0.5041	black
-0.08168	0.2529	black
0.0008128	0.9733	black
-0.01459	0.7861	black
0.02337	0.6219	black
-0.01679	0.7745	black
0.03022	0.5237	black
-0.07161	0.1528	black
0.06838	0.231	black
-0.007763	0.807	black
0.02181	0.6357	black
-0.03677	0.3267	black
-0.008051	0.8751	black
-0.06073	0.5078	black
0.06176	0.2166	black
0.06757	0.2245	black
-0.05695	0.08775	black
0.009598	0.8631	black
-0.06465	0.2375	black
0.005386	0.8586	black
0.0538	0.3092	black
0.1423	0.106	black
0.02104	0.6248	black
0.05763	0.1771	black
0.2465	0.07834	black
0.0309	0.1751	black
0.01765	0.6389	black
0.04258	0.2649	black
0.0737	0.05183	black
0.05772	0.1362	black
-0.1193	0.1405	black
0.004173	0.9148	black
0.05044	0.1405	black
0.02617	0.3763	black
0.005105	0.9059	black
0.0529	0.3132	black
0.01618	0.6605	black
0.009301	0.8402	black
-0.1473	0.03935	black
-0.006749	0.8962	black
0.05911	0.1625	black
0.02715	0.5569	black
0.07134	0.02489	black
-0.03465	0.3054	black
0.02262	0.4604	black
-0.1189	0.1273	black
0.08143	0.2561	black
0.104	0.2362	black
-0.027	0.7292	black
0.01475	0.6903	black
-0.1135	0.1009	black
0.04475	0.501	black
-0.08438	0.1708	black
-0.09701	0.1312	black
-0.0315	0.4454	black
0.1206	0.02829	black
0.02948	0.407	black
-0.01675	0.8009	black
0.02225	0.7088	black
0.02037	0.5398	black
0.02281	0.7104	black
-0.1435	0.08438	black
-0.09827	0.04526	black
-0.002918	0.9348	black
0.0223	0.6054	black
0.03626	0.469	black
0.07164	0.2415	black
-0.08553	0.1179	black
-0.08828	0.1303	black
-0.06114	0.5173	black
-0.06913	0.09639	black
0.03192	0.1144	black
-0.01926	0.5863	black
0.005709	0.8767	black
0.01849	0.7225	black
0.01516	0.6747	black
0.02249	0.8076	black
-0.03406	0.4674	black
0.07536	0.05447	black
-0.05044	0.5339	black
-0.0194	0.7531	black
0.01722	0.7346	black
-0.02096	0.6365	black
-0.1181	0.01776	black
-0.005555	0.9162	black
0.01196	0.4366	black
0.05092	0.05453	black
-0.2632	0.02418	black
-0.03236	0.5267	black
-0.05083	0.4294	black
0.02343	0.7224	black
0.03695	0.369	black
0.03522	0.496	black
0.05479	0.3074	black
-0.04886	0.09236	black
-0.04218	0.2682	black
0.06254	0.2342	black
0.2134	0.03321	black
0.1109	0.1602	black
0.01533	0.6949	black
0.0432	0.1436	black
0.01105	0.8694	black
0.0156	0.7596	black
-0.07367	0.4619	black
0.0693	0.2504	black
0.03341	0.4575	black
0.02228	0.664	black
-0.02209	0.5657	black
-0.05211	0.124	black
0.03796	0.4197	black
-0.004395	0.9371	black
0.009711	0.917	black
-0.007285	0.8059	black
-0.04376	0.4133	black
0.07496	0.05988	black
-0.041	0.4519	black
0.05355	0.4819	black
-0.0497	0.4637	black
0.06403	0.1187	black
0.09909	0.04634	black
0.08238	0.0523	black
0.0139	0.8171	black
0.02179	0.7496	black
0.01865	0.8315	black
-0.05399	0.313	black
0.04445	0.3697	black
-0.1894	0.03012	black
0.1083	0.06719	black
-0.1649	0.2095	black
0.02263	0.5874	black
-0.08625	0.2527	black
-0.05775	0.2805	black
-0.06999	0.1138	black
0.01384	0.719	black
0.08487	0.3073	black
0.01867	0.6616	black
0.0767	0.2419	black
0.001685	0.9811	black
0.04199	0.1532	black
-0.05701	0.2612	black
0.08059	0.2083	black
0.06521	0.1825	black
0.006883	0.8626	black
-0.0357	0.4443	black
-0.1283	0.3227	black
0.1488	0.2551	black
-0.05713	0.093	black
-0.0239	0.6559	black
0.09371	0.06223	black
0.08262	0.02602	black
0.04136	0.46	black
0.05486	0.3826	black
0.06422	0.6315	black
0.01306	0.7155	black
0.04092	0.3132	black
-0.06303	0.5827	black
-0.03224	0.3189	black
0.04428	0.2551	black
0.1378	0.02033	black
0.05175	0.2658	black
-0.0389	0.4609	black
-0.0525	0.217	black
0.05551	0.3254	black
0.06877	0.2122	black
0.00738	0.8319	black
-0.01475	0.6283	black
-0.0105	0.8123	black
0.04239	0.4112	black
-0.1013	0.1363	black
0.02187	0.7584	black
0.0423	0.2479	black
-0.002028	0.973	black
0.02662	0.7091	black
-0.0291	0.7062	black
0.006898	0.8658	black
-0.01002	0.8582	black
-0.05774	0.2326	black
0.02096	0.5577	black
0.04873	0.3455	black
0.04524	0.4588	black
-0.002114	0.9763	black
-0.05423	0.3799	black
-0.000944	0.9782	black
0.01076	0.8087	black
-0.1531	0.1275	black
0.05351	0.2158	black
0.1526	0.04625	black
0.1879	0.001634	black
0.02555	0.6362	black
-0.01368	0.7167	black
0.02673	0.5907	black
0.01051	0.8582	black
0.000378	0.993	black
0.07305	0.04941	black
0.01246	0.7678	black
0.03677	0.5868	black
-0.01091	0.7609	black
0.001163	0.9827	black
-0.05438	0.3425	black
-0.008467	0.8074	black
0.05407	0.1943	black
-0.06038	0.3599	black
0.02714	0.8554	black
-0.01635	0.7156	black
0.0007519	0.9854	black
-0.05594	0.1251	black
0.02914	0.4237	black
-0.04666	0.266	black
0.002541	0.96	black
0.03852	0.493	black
0.00396	0.8785	red
-0.01763	0.6067	black
-0.02507	0.6719	black
0.1135	0.03188	black
0.04577	0.3647	black
-0.06674	0.1669	black
0.07695	0.2353	black
0.004672	0.8734	black
0.1197	0.03179	black
-0.03067	0.6531	black
0.05277	0.4994	black
-0.0003583	0.9921	black
-0.01333	0.6273	black
0.008003	0.8139	black
0.02076	0.3632	black
-0.01954	0.4901	black
0.01194	0.7077	black
-0.07049	0.1821	black
-0.02322	0.7603	black
-0.00531	0.9067	black
-0.06144	0.1848	black
-0.0506	0.1895	red
0.01383	0.8324	black
0.111	0.02344	black
0.02323	0.7762	black
-0.1177	0.03559	black
0.03266	0.1301	black
-0.04118	0.594	black
0.004129	0.9708	black
-0.0289	0.7561	black
-0.0664	0.1938	black
-0.006128	0.8985	black
0.03343	0.5284	black
0.004173	0.8822	black
-0.06559	0.3031	black
-0.0541	0.3924	black
0.06479	0.3246	black
0.008041	0.8197	black
0.02563	0.7337	black
-0.01365	0.717	black
-0.1652	0.01118	black
0.05874	0.313	black
0.03723	0.3593	black
-0.006516	0.888	black
-0.03073	0.51	black
-0.007993	0.851	black
0.01608	0.7053	black
0.1031	0.1893	black
-0.1086	0.2725	black
-0.05067	0.2441	black
-0.02801	0.3046	black
0.0384	0.4321	black
0.05396	0.1456	black
-0.05435	0.2581	black
-0.0572	0.07762	black
0.02159	0.6266	black
-0.03439	0.5287	black
0.179	0.061	black
0.1149	0.3411	black
-0.01617	0.6522	black
0.07313	0.1258	black
-0.02492	0.493	black
0.01064	0.6968	black
-0.02731	0.6004	black
-0.009586	0.774	black
-0.008773	0.8956	black
0.09263	0.2472	black
-0.04232	0.3692	black
0.01207	0.752	black
-0.04391	0.6486	black
0.02228	0.6978	black
-0.04444	0.5853	black
-0.1222	0.02362	black
0.2004	0.07763	black
-0.02212	0.5837	black
0.0244	0.7576	black
0.05017	0.2966	black
-0.03438	0.3656	black
-0.02349	0.8528	black
0.1213	0.1499	black
0.008934	0.7986	black
0.06845	0.4207	black
0.01406	0.9018	black
0.06459	0.3156	black
0.05705	0.3159	black
0.0008088	0.9843	black
-0.02653	0.5485	black
0.132	0.04063	black
0.02695	0.5955	black
-0.02736	0.6448	black
0.04439	0.4558	black
0.002901	0.9649	black
-0.00557	0.9338	black
0.02584	0.5033	black
0.07738	0.2449	black
-0.1069	0.05649	black
-0.02599	0.7346	black
0.07567	0.1012	black
-0.04595	0.2793	black
-0.03101	0.6012	black
0.01025	0.8396	black
0.025	0.7523	black
-0.1199	0.03162	black
-0.0517	0.3011	black
0.06641	0.155	black
-0.009484	0.8817	black
0.06712	0.3215	black
0.08832	0.1094	black
0.05223	0.5635	black
-0.003049	0.9234	black
0.06705	0.3038	black
0.1265	0.06316	black
0.001077	0.9824	black
-0.09482	0.205	black
0.04952	0.3129	black
0.01755	0.7546	black
-0.01309	0.7497	black
0.01697	0.8504	black
0.08491	0.1001	black
0.03997	0.2227	black
0.1375	0.002686	black
0.04007	0.6972	black
0.0711	0.1624	black
-0.005038	0.9101	black
-0.04959	0.3203	black
0.002471	0.9414	black
-0.06577	0.1552	black
0.07115	0.09019	black
-0.004166	0.9466	black
-0.08348	0.2007	black
0.01463	0.6573	black
-0.04428	0.3364	black
-0.00895	0.8601	black
0.01763	0.4853	black
0.06676	0.192	black
0.07821	0.1417	black
0.01261	0.7919	black
0.04104	0.2356	black
0.008197	0.8648	black
-0.001012	0.9877	black
0.001508	0.9715	black
0.00975	0.7816	black
-0.02884	0.5317	black
0.02277	0.6368	black
-0.05637	0.4001	black
-0.1405	0.00106	black
-0.07173	0.1807	black
0.08941	0.2013	black
0.02061	0.5662	black
0.0068	0.8941	black
0.03223	0.6639	black
-0.02859	0.4812	black
0.07672	0.2219	black
0.03948	0.2195	black
0.05724	0.0759	black
-0.1095	0.1726	black
-0.05604	0.4569	black
-0.03661	0.1311	black
0.04497	0.2424	black
0.1371	0.2237	black
0.0008258	0.9808	black
-0.01709	0.843	black
0.006304	0.8881	black
0.05078	0.3158	black
0.04618	0.4147	black
0.02612	0.6657	black
-0.0115	0.8034	black
0.01784	0.6473	black
-0.0207	0.837	black
-0.02923	0.5421	black
-0.1178	0.1627	black
-0.0275	0.2985	black
0.02735	0.4243	black
0.3907	0.04587	black
0.1107	0.02686	black
-0.1004	0.4698	black
0.03802	0.3797	black
0.01447	0.6414	black
-0.05265	0.125	black
0.02282	0.6393	black
-0.06458	0.147	black
-0.0156	0.726	black
0.0101	0.8945	black
0.03087	0.4779	black
-0.1414	0.006659	black
0.01846	0.6544	black
0.01974	0.6621	black
-0.05822	0.3422	black
0.004731	0.9191	black
-0.008218	0.8675	black
0.005542	0.9321	black
0.02835	0.4918	black
0.094	0.06286	black
0.0567	0.5036	black
-0.07569	0.3578	black
0.1194	0.1824	black
0.01115	0.8649	black
0.01127	0.7763	black
0.05866	0.4523	black
-0.002042	0.9557	black
-0.07948	0.06033	black
-0.0214	0.6483	black
-0.02657	0.6894	black
0.05626	0.1079	black
-0.01086	0.8085	black
-0.02753	0.58	red
-0.004094	0.9079	black
0.08969	0.1321	black
-0.06618	0.1396	black
-0.01114	0.8445	black
0.009239	0.7853	black
-0.03668	0.4784	black
0.01856	0.7907	black
0.0194	0.6043	black
-0.03542	0.5529	black
-0.03503	0.3635	black
-0.01035	0.8707	black
0.08249	0.08105	red
0.01995	0.5743	black
-0.0362	0.6588	black
-0.07691	0.08282	black
-0.1245	0.03143	black
-0.04449	0.2678	black
-0.05168	0.4826	black
0.1806	0.01954	black
0.06272	0.3306	black
0.03803	0.2834	black
0.01496	0.7774	black
0.03957	0.5766	black
0.0212	0.5894	black
-0.02697	0.6241	black
0.06841	0.07925	black
-0.02747	0.5291	black
-0.02776	0.5939	black
0.03347	0.5759	black
0.03686	0.4857	black
0.002428	0.9565	black
-0.04762	0.5749	black
-0.0984	0.08035	black
0.02194	0.6173	black
0.04847	0.1065	black
-0.02501	0.5555	black
0.03322	0.4481	black
-0.0266	0.5209	black
0.08465	0.1701	black
0.1023	0.01708	black
-0.1306	0.1152	black
0.016	0.7777	black
0.07793	0.2317	black
-0.01907	0.795	black
-0.01694	0.7716	black
0.04558	0.4708	black
-0.02085	0.884	black
0.05439	0.3084	black
-0.02321	0.7189	black
0.02211	0.6713	black
-0.0405	0.464	black
-0.06726	0.3171	black
-0.003103	0.959	black
-0.03285	0.5484	black
-0.02653	0.4195	black
0.05834	0.27	black
0.0565	0.2878	black
0.05562	0.2229	black
0.0412	0.4386	black
-0.003048	0.9594	black
-0.2131	0.00892	black
0.03194	0.4073	black
0.01557	0.6793	red
-0.006805	0.9067	black
-0.01368	0.8047	black
0.05536	0.4786	black
-0.04734	0.4239	black
-0.008877	0.8823	black
-0.02435	0.4927	black
0.04348	0.3057	black
0.08876	0.05076	black
0.04365	0.2929	black
-0.01027	0.8096	black
-0.02727	0.7151	black
0.008866	0.8623	black
0.02731	0.4379	black
-0.002999	0.9466	black
-0.08396	0.2925	black
-0.03784	0.4723	black
-0.03082	0.7174	black
-0.03033	0.4864	black
-0.0349	0.4167	black
-0.07216	0.03972	black
-0.1361	0.00169	black
0.04703	0.2888	black
0.06041	0.3495	black
-0.09655	0.3749	black
-0.08115	0.1514	black
-0.2926	0.001613	black
0.05939	0.4004	black
-0.1269	0.04351	black
0.01027	0.827	black
-0.1497	0.01373	black
-0.01888	0.5589	black
-0.0575	0.2085	black
0.002666	0.9666	black
-0.01673	0.6542	black
-0.04693	0.3799	black
-0.02294	0.6545	black
-0.05055	0.5228	black
0.05756	0.2294	black
0.07702	0.03584	black
0.05873	0.208	black
-0.05247	0.2571	black
-0.06103	0.1001	black
0.05639	0.3982	black
0.00764	0.8858	black
-0.07351	0.1621	black
0.01565	0.8114	black
-0.0333	0.6652	black
-0.07686	0.06762	black
0.1011	0.1795	black
0.01689	0.7218	black
0.008592	0.8467	black
0.04748	0.537	black
0.1271	0.08505	black
-0.06447	0.05094	black
-0.02607	0.5781	black
0.03125	0.5206	black
0.1922	0.1335	black
0.1188	0.01458	black
-0.07081	0.1634	black
-0.01828	0.7433	black
-0.02951	0.5013	black
0.04368	0.4592	black
-0.1884	0.03381	black
0.0145	0.8024	black
-0.01224	0.7289	black
0.03178	0.7189	black
0.02367	0.6215	black
0.01912	0.6918	black
-0.08019	0.227	black
-0.2655	0.199	black
-0.1037	0.2053	black
-0.06283	0.1384	black
-0.07392	0.1311	black
-0.0128	0.7256	black
0.03217	0.2964	black
0.01657	0.7917	black
-0.07874	0.1274	black
0.05154	0.5236	black
-0.05657	0.3176	black
-0.04296	0.45	black
-0.01303	0.8678	black
0.1114	0.01016	black
0.02599	0.4331	black
-0.01083	0.8097	black
-0.01536	0.8044	black
0.02523	0.6045	black
-0.06184	0.1443	black
0.003777	0.9745	black
-0.01252	0.745	black
0.007224	0.8267	red
0.02782	0.5821	black
0.08351	0.04168	black
-0.03357	0.5684	black
-0.01276	0.7437	black
0.01438	0.6551	black
-0.02264	0.5664	black
-0.00617	0.8796	black
-0.02154	0.7131	black
0.0247	0.6595	black
0.03563	0.4176	black
-0.04456	0.2698	black
0.0236	0.5694	black
-0.02348	0.5596	black
-0.1391	0.05661	black
-0.02964	0.4964	black
0.05243	0.2369	black
0.09627	0.09993	black
0.02185	0.6115	black
-0.02677	0.565	black
0.04984	0.4112	black
-0.04862	0.3469	black
0.1093	0.05152	black
-0.01548	0.6464	black
0.04834	0.444	black
-0.01258	0.8047	black
-0.0649	0.5334	black
0.03633	0.4358	black
0.05375	0.665	black
0.1115	0.02964	black
-0.08258	0.111	black
0.06641	0.05123	black
0.006052	0.8974	black
-0.03333	0.2719	black
0.01795	0.6491	black
0.04942	0.5241	black
0.008736	0.8633	black
-0.07319	0.2492	black
-0.001609	0.9723	black
-0.03704	0.5484	black
0.03107	0.5042	black
-0.00901	0.7891	black
-0.04168	0.2087	black
0.005746	0.8981	black
-0.02092	0.6304	black
0.02609	0.6475	black
-0.02172	0.4468	black
0.02358	0.6322	black
-0.04689	0.4779	black
0.02204	0.6667	black
-0.08897	0.1491	black
2.52e-05	0.9998	black
0.06603	0.2458	black
0.08204	0.06787	black
0.02897	0.6273	black
0.1389	0.023	black
-0.004712	0.9146	black
-0.05532	0.7159	black
0.08448	0.08499	black
-0.04909	0.2547	black
-0.009303	0.9196	black
-0.005038	0.917	black
0.05428	0.2393	black
-0.01811	0.7067	black
0.0608	0.3633	black
0.09254	0.1132	black
-0.1451	0.163	black
-0.024	0.7903	black
0.03126	0.5877	black
-0.02572	0.6722	black
-0.003398	0.926	black
-0.01714	0.8007	black
0.01346	0.6665	black
0.03179	0.3618	black
-0.04501	0.3516	black
-0.03894	0.512	black
-0.01007	0.8433	black
-0.06435	0.3651	black
0.02676	0.6214	black
-0.009872	0.735	black
-0.01059	0.8459	black
0.06875	0.6432	black
0.07203	0.2599	black
-0.0783	0.1708	black
0.009673	0.8408	black
-0.02047	0.7579	black
0.02133	0.5778	black
0.005518	0.9096	black
0.04335	0.4664	black
-0.0421	0.3878	black
0.03659	0.465	black
0.04474	0.2384	black
0.05282	0.1826	black
0.04138	0.6198	black
0.04438	0.5768	black
0.01628	0.778	black
-0.0008265	0.9919	black
-0.04723	0.2647	black
0.006073	0.9307	black
-0.07671	0.3469	black
-0.1091	0.1319	black
0.02349	0.7485	black
-0.1006	0.06458	black
0.03216	0.5439	black
0.2896	0.01308	black
0.2738	0.01518	black
0.08592	0.2041	black
-0.3179	0.1145	black
0.01306	0.6783	black
0.04493	0.3999	black
-0.1635	0.04903	black
0.02651	0.5505	black
0.01295	0.8185	black
-0.004848	0.9512	black
0.006411	0.8809	black
-0.08448	0.0508	black
0.05968	0.2226	black
-0.08459	0.1613	black
-0.04526	0.4327	black
-0.01386	0.7182	black
-0.04726	0.4865	black
-0.03588	0.342	black
-0.01296	0.8006	black
0.02353	0.5579	black
0.07825	0.3388	black
-0.00409	0.9395	black
-0.02397	0.6499	black
-0.009431	0.7548	black
-0.08891	0.1244	black
-0.05485	0.2966	black
-0.005817	0.8643	black
-0.02856	0.5508	black
-0.01698	0.6787	black
-0.03276	0.5641	black
0.0625	0.1831	black
-0.001533	0.9748	black
0.01755	0.7096	black
-0.05571	0.3328	black
-0.04061	0.4401	black
-0.01788	0.6556	black
0.1225	0.003173	black
-0.1782	0.1772	black
0.03387	0.8221	black
-0.09716	0.1172	black
0.02081	0.6986	black
0.08363	0.3467	black
0.0696	0.1783	black
-0.2398	0.08926	black
-0.194	0.005704	black
0.06082	0.1849	black
-0.001247	0.9787	black
-0.00946	0.8455	black
-0.001495	0.968	black
-0.02399	0.5934	black
0.03601	0.6263	black
0.03041	0.6474	black
0.04357	0.324	black
0.04335	0.3515	black
0.0649	0.2197	black
-0.02707	0.6384	black
-0.0321	0.5709	black
-0.015	0.7275	black
-0.1585	0.03204	black
-0.07556	0.3266	black
0.009695	0.9071	black
-0.02215	0.5938	black
0.04073	0.4497	black
-0.04465	0.3191	black
-0.008769	0.8891	black
0.007678	0.8831	black
0.07974	0.1185	black
0.04074	0.2536	black
-0.02973	0.4994	black
-0.1227	0.4765	black
-0.05195	0.2038	black
0.004776	0.9246	black
-0.006092	0.9185	black
-0.05154	0.3059	black
0.05316	0.1951	black
-0.0362	0.4061	black
-0.05648	0.4505	black
0.01044	0.8129	black
0.1003	0.05587	black
-0.2395	0.0003981	black
-0.005814	0.938	black
-0.1148	0.01267	black
0.08436	0.0772	black
0.01925	0.575	black
0.06523	0.2004	black
-0.01404	0.7183	black
0.0122	0.7931	black
-0.02778	0.5704	black
0.04598	0.3329	black
-0.03688	0.227	black
0.05277	0.2892	black
0.05992	0.1358	black
0.07525	0.2524	black
-0.007749	0.9002	black
-0.1066	0.01757	black
-0.0004792	0.9916	black
0.1288	0.004171	black
0.09471	0.2278	black
0.007296	0.8203	black
0.04269	0.3905	black
-0.005219	0.7491	black
0.02559	0.6231	black
-0.09031	0.1896	black
-0.0002765	0.9942	black
0.0119	0.7157	black
-0.00685	0.9267	black
-0.002594	0.9726	black
-0.02336	0.694	black
-0.005144	0.9076	black
-0.03204	0.5333	black
-0.02021	0.6735	black
0.003466	0.948	black
0.07986	0.04106	black
-0.03664	0.4199	black
0.09653	0.03965	black
0.06534	0.06883	black
0.0111	0.8653	black
-0.04514	0.493	black
-0.004683	0.9105	black
0.07107	0.1623	black
0.002027	0.9706	black
0.0685	0.1227	black
-0.06002	0.11	black
-0.05025	0.09856	black
0.041	0.4342	black
-0.0442	0.263	black
-0.02232	0.7564	black
0.009276	0.8029	black
-0.1403	0.02575	black
-0.04759	0.3064	black
-0.007929	0.8588	black
-0.01134	0.8012	black
0.03871	0.4404	black
0.09218	0.1679	black
0.06851	0.1056	black
0.01261	0.8148	black
-0.004042	0.9693	black
-0.0233	0.6233	black
-0.06862	0.3607	black
-0.0416	0.4928	black
0.0479	0.7031	black
-0.02054	0.8136	black
0.01938	0.6694	black
-0.02646	0.7136	black
0.05181	0.2931	black
0.06921	0.1526	black
0.006532	0.8712	black
-0.0002509	0.9943	black
-0.02576	0.525	black
-0.04829	0.3826	black
-0.03291	0.1936	black
-0.007659	0.9243	black
-0.01691	0.6154	black
0.009625	0.7834	black
0.08128	0.3858	black
0.02628	0.4633	black
0.0481	0.3507	black
-0.1184	0.2949	black
-0.0608	0.1071	black
0.0001488	0.9975	black
0.04112	0.379	black
0.1203	0.2796	black
0.007673	0.839	black
0.05976	0.4381	black
-0.06373	0.5011	black
-0.1172	0.009262	black
0.0319	0.2301	black
-0.01529	0.8164	black
-0.1267	0.02328	black
-0.1841	0.03522	black
-0.1461	0.01098	black
0.005215	0.9207	black
0.01204	0.8065	black
-0.06368	0.1793	black
-0.0134	0.8258	black
0.02736	0.5688	black
0.04953	0.3178	black
-0.08106	0.1736	black
0.01483	0.5697	black
0.01148	0.8358	black
0.02753	0.5312	black
0.04816	0.415	black
-0.06709	0.3209	black
-0.01443	0.7328	black
0.01856	0.7672	black
-0.0443	0.2394	black
0.07312	0.3178	black
0.03129	0.4064	black
0.02049	0.4179	black
0.04755	0.1751	black
-0.09854	0.1346	black
-0.03909	0.4931	black
-0.0921	0.1348	black
-0.03784	0.4859	black
-0.04159	0.7136	black
0.03385	0.3438	black
-0.09723	0.2227	black
-0.01843	0.6584	black
0.14	0.01682	black
0.0111	0.8684	black
-0.02567	0.5784	black
0.04257	0.4362	black
0.003425	0.948	black
-0.06415	0.1693	black
-0.03084	0.5484	black
0.01422	0.7072	black
-0.007972	0.851	black
-0.07269	0.2733	black
0.0096	0.884	black
0.01369	0.7068	black
0.05021	0.1776	black
0.05373	0.2553	black
0.002171	0.9517	black
-0.08148	0.202	black
-0.1493	0.1092	black
0.06005	0.1511	black
-0.000219	0.9945	black
0.0322	0.522	black
-0.05439	0.1562	black
-0.04732	0.2769	black
0.0822	0.1503	black
-0.006822	0.8932	black
-0.0246	0.6893	black
0.004836	0.9511	black
0.01392	0.8136	black
-0.006356	0.8964	black
0.02374	0.7618	black
-0.01601	0.6949	black
0.0008857	0.9803	black
0.06065	0.125	black
-0.006147	0.881	black
-0.01477	0.7421	black
0.02348	0.6747	black
0.001924	0.9592	black
0.005116	0.9295	black
-0.04191	0.3276	black
-0.03325	0.4333	black
0.03601	0.5589	black
0.01232	0.7723	black
0.03133	0.2041	black
0.09022	0.2692	black
-0.01664	0.6727	black
0.00835	0.8625	black
-0.02705	0.6143	black
-0.01004	0.9252	black
-0.003326	0.9658	black
-0.004156	0.9188	black
0.005051	0.8957	black
-0.03276	0.6588	black
-0.0333	0.63	black
0.009931	0.9302	black
-0.116	0.1748	black
0.04459	0.3547	black
0.1524	0.1139	black
0.06636	0.1822	black
0.07814	0.2445	black
0.09067	0.08182	black
0.0984	0.09918	black
0.03463	0.4757	black
-0.004887	0.9246	black
-0.07465	0.1759	black
0.1278	0.032	black
-0.005949	0.9021	black
-0.04269	0.5774	black
-0.0009362	0.986	black
-0.03058	0.383	black
0.0007699	0.9863	black
0.06304	0.1238	black
0.1097	0.09361	black
-0.08811	0.06325	black
-0.002809	0.9549	black
-0.01939	0.6635	black
0.006422	0.8948	black
0.04171	0.4641	black
0.01921	0.7347	black
-0.08154	0.1234	black
-0.03972	0.5872	black
0.05464	0.1604	black
0.0018	0.9573	black
0.07129	0.2037	black
0.0786	0.2196	black
0.0006155	0.9908	black
0.0147	0.7907	black
-0.03666	0.3174	black
-0.06468	0.1115	black
0.05814	0.414	black
-0.009021	0.8256	black
0.05275	0.1671	black
-0.07174	0.3338	black
-0.05794	0.3416	black
-0.03303	0.465	black
-0.01983	0.6029	black
0.01388	0.7385	black
0.0377	0.5465	black
-0.05203	0.5697	black
-0.08591	0.1446	black
0.0005375	0.9913	black
-0.03493	0.4846	black
0.1565	0.03252	black
0.11	0.1214	black
0.03098	0.5636	black
0.03759	0.3563	black
0.0004691	0.9861	black
-0.06473	0.2562	black
0.01036	0.8055	black
0.1164	0.06573	black
0.06737	0.316	black
0.03012	0.6104	black
-0.02828	0.4339	black
0.03054	0.4186	black
-0.05356	0.3449	black
-0.00641	0.8401	black
0.005484	0.9424	black
-0.03849	0.2605	black
0.006697	0.8738	black
-0.01865	0.6316	black
-0.00261	0.9541	black
-0.04235	0.04695	black
0.000369	0.993	black
-0.004987	0.8822	black
-0.02831	0.6253	black
0.09823	0.1352	black
0.03612	0.3939	black
-0.00432	0.9237	black
-0.01948	0.8344	black
-0.02785	0.4236	black
0.04963	0.4282	black
0.02165	0.5844	black
-0.0907	0.2286	black
-0.01928	0.8192	black
0.08352	0.165	black
0.03765	0.6586	black
-0.05621	0.2627	black
0.02523	0.7119	black
-0.03929	0.6551	black
-0.01188	0.8804	black
-0.02581	0.8325	black
-0.003539	0.9499	black
0.1441	0.005636	black
-0.1307	0.05392	black
-0.03612	0.3009	black
0.1033	0.4618	black
-0.04056	0.3332	black
-0.0006903	0.9892	black
0.1155	0.06071	black
-0.03859	0.492	black
0.0564	0.2996	black
-0.02223	0.783	black
0.002752	0.9459	black
-0.1038	0.1535	black
-0.01947	0.8068	black
0.03406	0.3962	black
-0.0366	0.5039	black
0.1105	0.1264	black
0.01592	0.7712	black
-0.01161	0.7609	black
0.03734	0.2245	black
0.05298	0.0588	black
-0.05538	0.3457	black
-0.1108	0.01242	black
0.001151	0.9829	black
0.04929	0.1786	black
0.04714	0.5246	black
-0.01137	0.8268	black
0.06178	0.3096	black
-0.01103	0.8287	black
-0.05251	0.5513	black
0.003554	0.9156	black
0.07789	0.1442	black
-0.1095	0.01205	black
-0.008239	0.8967	black
-0.01961	0.6521	black
0.006394	0.8721	black
0.005177	0.9303	black
-0.04214	0.1614	black
0.0142	0.7121	black
0.006681	0.8791	black
0.006469	0.9017	black
0.005431	0.8696	black
0.0536	0.5012	black
[truncated: 425,112 more rows]
