# Supplementary material for: TET2 mutations are associated with hypermethylation at key regulatory enhancers in normal and malignant hematopoiesis
Source: Nat Commun. 2021 Oct 18;12:6061. doi: 10.1038/s41467-021-26093-2 (PMC8523747; doi:10.1038/s41467-021-26093-2)
Supplement: Supplementary file 11 — Source Data [file 41467_2021_26093_MOESM11_ESM.zip › Source data/suppl_figure_16b.csv]

estimate	pval	color
-1.66851556695862	2.69943307204845e-10	black
-2.15167931603088	4.56429439024268e-10	black
-1.63720009384002	1.49811532035132e-09	black
-2.88800865514991	2.07650703772394e-09	black
-1.71575699275619	2.10875015603376e-09	black
-3.51934234580348	2.3698094428398e-09	black
-2.66811773507515	2.44929168825918e-09	black
-2.08320786295956	2.93915296225006e-09	black
-1.55696352967572	3.86497131463727e-09	black
-1.90019621813669	7.51958494324654e-09	red
-2.57543866359553	1.01547348489419e-08	black
-3.30756056592323	1.15132820959269e-08	black
-2.39971975083472	1.20145011241315e-08	black
-1.32308217350698	1.61971708890911e-08	black
-2.27393688339864	1.65949939252533e-08	black
-1.5337634742943	2.34338376899486e-08	black
-1.63278457974615	2.99378346545372e-08	black
-2.00061952112066	3.08376075123056e-08	black
-1.41522572838682	3.29667145139557e-08	black
-2.14380538063778	3.32312935434642e-08	black
-1.89628017527161	3.49941870113125e-08	black
-2.25477309912656	3.63381954826552e-08	black
-1.70546477842656	3.76224507802845e-08	black
-2.03510402341662	3.81423212537429e-08	black
-1.74574564865258	3.99737218490033e-08	black
-1.37412494870011	4.85063615519583e-08	black
-2.45843771889505	4.87389023693471e-08	black
-3.02505735655119	5.58297237128027e-08	black
-1.76107942244752	6.00807185872719e-08	black
-2.2198739584597	6.40327037831217e-08	black
-2.78383916479754	6.46173262319479e-08	black
-2.26767609992182	6.94487035513227e-08	black
-2.53057920655496	7.46755236577829e-08	red
-1.40247006087914	7.88757677497968e-08	black
-2.50228777365729	9.01204482684843e-08	black
-1.90001006204429	1.01074924276608e-07	black
-3.40748015924384	1.13656186253115e-07	black
-3.0462320184271	1.13841976565542e-07	black
-1.76882926316689	1.15949780851469e-07	black
-1.77926242445465	1.22609236643809e-07	black
-1.94026516083671	1.3123247573596e-07	black
-2.03835937302231	1.35556708645425e-07	black
-1.11937441248081	1.47756518444643e-07	black
-0.961615229959842	1.49903554148509e-07	black
-1.72389297236207	1.51684566808447e-07	black
-2.350352042732	1.55837509969547e-07	black
-1.60436272407565	1.58349621433378e-07	black
-2.53328360879977	1.76282167980282e-07	black
-2.83927750918063	1.80225065618584e-07	black
-1.33876282170333	1.86919974291562e-07	black
-1.34454809667862	1.94067994950125e-07	black
-1.24275294634157	1.9874940712073e-07	black
-2.02682944454244	2.06274353085769e-07	black
-2.44248854693096	2.08964262383084e-07	black
-2.02551857163717	2.18418790729927e-07	black
-1.91806077830598	2.22976770263021e-07	black
-2.25317246486033	2.23775832935159e-07	black
-1.94035301518131	2.34588931240354e-07	black
-2.71307792587527	2.34803150171889e-07	black
-1.31898497995293	2.4283464059442e-07	black
-2.69366548118282	2.4398502538136e-07	black
-1.33381542614343	2.44059656676969e-07	black
-1.10831496111848	2.44108526619389e-07	black
-1.41605912362492	2.49771487640526e-07	black
-1.28838628338999	2.5396685328365e-07	black
-2.05623871421796	2.59312693168536e-07	black
-1.81723432953318	2.61699750287812e-07	black
-1.55381312186763	2.64118483195754e-07	black
-2.17970721572549	2.65001253337832e-07	black
-1.95341951117846	2.65129246630808e-07	black
-1.50022222755639	3.00348090366059e-07	black
-1.68142091163874	3.04230676111096e-07	black
-1.53226101361115	3.2193733456402e-07	black
-1.62476665049704	3.32279892379191e-07	black
-2.16897592330158	3.38499927403008e-07	black
-1.32843209476542	3.58105073402959e-07	black
-1.62183247750651	3.6833853967184e-07	black
-1.54813451125854	3.86414401764688e-07	black
-2.19850766275723	3.88443354733134e-07	black
-1.97046296943537	3.90894665907688e-07	black
-1.15688634472642	3.98211828723095e-07	black
-2.23091097179112	4.02497961732175e-07	black
-1.88066368021654	4.11174343633044e-07	black
-1.53529984245874	4.11964088341354e-07	black
-1.21007344327744	4.1476618568483e-07	black
-0.824151657559832	4.29547004270566e-07	black
-1.0416195894454	4.4475076169289e-07	black
-1.54839417478019	4.49524281570563e-07	black
-1.42124375741025	4.55935287448329e-07	black
-2.77212169224988	4.64647620075317e-07	black
-1.49049400547533	4.69417296974971e-07	black
-2.80041414554059	4.74625701273965e-07	black
-1.63565963998423	4.7835921626391e-07	black
-1.72289966188419	4.79441139113922e-07	black
-0.629718974666612	4.89527368252903e-07	black
-2.79628989387654	5.04043003195839e-07	black
-2.10426619517843	5.14451664484748e-07	black
-2.2472138140212	5.21090172140012e-07	red
-1.7554054132768	5.34227990337e-07	black
-1.68675621280336	5.73305372513174e-07	black
-1.8305602169886	5.78033257853303e-07	black
-2.69621635887025	5.99232244644316e-07	black
-2.55430171092264	6.13781544656006e-07	black
-1.25888879570382	6.13871333952995e-07	black
-3.05347433904094	6.22967023115289e-07	black
-1.8714385304201	6.29728161878789e-07	black
-2.84669149659518	6.36880563834214e-07	black
-2.33686256846482	6.39368240309524e-07	black
-1.90440232388288	6.41206615895075e-07	black
-1.44755837174696	6.41759678968645e-07	black
-1.20898273857104	6.68067879122254e-07	black
-2.44511855661616	6.69848692437185e-07	red
-1.40961467317313	6.87364109822224e-07	black
-1.37141220524805	6.89212448808098e-07	black
-1.43213901588983	7.02023057725985e-07	black
-1.30180426520845	7.11512808506711e-07	black
-2.39626983250636	7.25560245015194e-07	red
-1.83714602170017	7.61893946471149e-07	black
-1.39798571631045	7.7345515759678e-07	black
-2.00522338218738	7.81441824994663e-07	black
-1.08090006982875	8.25487530709314e-07	black
-1.74825172010931	8.2893528875539e-07	black
-1.65446213613723	8.48665944565457e-07	black
1.14792837728885	8.86673421943297e-07	black
-1.76734880028006	9.15602818265501e-07	black
-1.41335528983935	9.28154771922667e-07	black
-1.88105954983969	9.46954317132901e-07	black
-1.8635907778326	9.62801054587012e-07	black
-2.34805960286039	9.90942835524079e-07	black
-1.06739440872545	1.00067189659608e-06	black
-1.45291267407782	1.01725397942572e-06	black
-1.75300930793826	1.03541225184985e-06	black
-2.17101886474914	1.03553403897487e-06	black
-1.79655822727009	1.03863869595845e-06	black
-1.56395446498862	1.03996114204058e-06	black
-1.43395988868027	1.07259431766449e-06	black
-2.21867307972375	1.07974547496012e-06	red
-1.95025622632045	1.08107932032313e-06	red
-1.65472531242237	1.1374338620042e-06	black
-0.99339296326369	1.17179992395246e-06	black
-1.93512459348529	1.19735717667533e-06	black
-2.87815845094506	1.20158304378577e-06	black
-0.993230030277151	1.20449885466632e-06	black
-1.80023340669588	1.24360716393671e-06	black
-0.908155344116465	1.26195523189364e-06	black
-1.57598867154074	1.26677063823123e-06	black
-1.84942984964522	1.2824688300534e-06	black
-1.77691737429677	1.28324560308853e-06	black
-3.13094463965606	1.29359945802605e-06	red
-1.70605573287258	1.31493999834025e-06	red
-1.80642761572004	1.31501755302426e-06	black
-1.00826701001413	1.34566329316069e-06	black
-1.32351656369695	1.44440369521179e-06	black
-1.83211174755877	1.44599504032166e-06	black
-0.919499720254157	1.45331787645207e-06	black
-1.22659132895979	1.45489730613696e-06	black
-1.83566902890281	1.47120046790224e-06	red
-1.72318807777295	1.48062379570737e-06	black
-1.20341306191494	1.48594656464209e-06	black
-1.6705108732019	1.50060206666358e-06	black
-1.64611033852993	1.52395921179163e-06	black
-2.51281466042983	1.54375952560885e-06	red
-0.652658974173022	1.59473540992397e-06	black
-2.14289945766978	1.59626389368696e-06	black
-1.74819228384386	1.65035307658652e-06	black
-1.25083472128137	1.69374484730297e-06	black
-1.20669547996457	1.71051473816074e-06	black
-0.820139906792645	1.71446155067378e-06	black
-1.82170404701159	1.72772228606745e-06	black
-1.93826380734851	1.73202825766844e-06	black
-2.20092939911149	1.73316594809369e-06	black
-1.64112774274023	1.74017358110783e-06	black
-1.61580684916433	1.74900991005439e-06	black
-1.7796334878691	1.75630932378688e-06	black
-1.41547247003266	1.79419587237961e-06	black
-1.51891491968929	1.84852592874111e-06	black
-1.66339182650593	1.86206794311866e-06	black
-1.09736443352313	1.86816094020544e-06	black
-1.2726353191176	1.89047004821903e-06	black
-2.3714326357193	1.90500331972568e-06	black
-1.95919597268706	1.93737268421051e-06	black
-2.46529647262866	1.95084558419734e-06	black
-1.67447984013104	1.96786724440699e-06	black
-2.00895973119704	1.98662435017221e-06	black
-0.548237188568589	1.98733688303858e-06	black
-1.46126439270703	2.00148695141197e-06	black
-1.36009324757745	2.01650353584853e-06	black
-2.46374340207246	2.02859106423773e-06	black
-1.04130528785571	2.06164369596415e-06	black
-0.932693817430847	2.06300109471648e-06	black
-1.08952367142299	2.11352375408461e-06	black
-2.11785706212076	2.13852433425638e-06	black
-2.24036629290972	2.14562691316787e-06	black
-2.5211212801613	2.17684005190874e-06	black
-1.30302717163421	2.18086833931675e-06	black
-1.86295516884405	2.18296178182041e-06	black
-0.932688239843062	2.21508327663671e-06	black
-1.91780761051544	2.22494925011907e-06	black
-1.13470697684576	2.29837592288697e-06	black
-1.71532950392714	2.32037487638277e-06	black
-2.39777348637688	2.34913114305721e-06	black
-1.78332393196371	2.35332677390628e-06	black
-1.95132423881678	2.36457237291627e-06	black
-1.80770839915465	2.39268905809252e-06	black
-1.76135305669825	2.41998535038212e-06	black
-1.97634223789571	2.44462214663379e-06	black
-2.22722478344693	2.46728170988e-06	black
-1.4553370835286	2.5024040549566e-06	black
-1.46438085996062	2.5092735412228e-06	black
-0.763738822518028	2.53294310326488e-06	black
-1.63096085007706	2.54598938444629e-06	black
-1.74933350195862	2.5769597498895e-06	black
-1.59022208011989	2.59522878064709e-06	black
-1.73936927585505	2.60612685605018e-06	black
-2.84368028598355	2.62124035892088e-06	black
-1.41139786961333	2.6278777441326e-06	black
-1.61372975807033	2.62978701297565e-06	black
-1.73728822377442	2.63433040920178e-06	black
-1.33753887564996	2.6518681870376e-06	black
-1.2944624536156	2.70095678212396e-06	black
-2.72251692725602	2.71503915420565e-06	red
-0.942420994176649	2.7382639926803e-06	black
-2.11750221434012	2.8020169626926e-06	black
-1.70910874876571	2.83128299127757e-06	black
-0.882716660148947	2.85036459200323e-06	black
-1.4736967171174	2.85572725121964e-06	black
-2.30798629485647	2.87820269222554e-06	red
-1.52288254480258	2.87865019535012e-06	black
-2.13496422274988	2.87876089013465e-06	black
-2.49196257231836	2.88022777932897e-06	black
-2.03041928581625	2.88767200915096e-06	red
-1.60898373101405	2.89679404300744e-06	black
-1.38280542435925	2.90569368756293e-06	black
-3.41196835265278	2.90703509681399e-06	black
-1.1906743249894	2.92438281072716e-06	black
-0.591212202654569	2.95173845512071e-06	black
-1.18491804178045	2.97108121898618e-06	black
-2.76345935900696	3.00239888544488e-06	black
-3.59442071935749	3.01041606512438e-06	black
-1.95244256780444	3.04093736311881e-06	black
-2.34564347943045	3.0511620345173e-06	black
-1.826902227614	3.07764417992373e-06	black
-1.87289283522331	3.0796290300008e-06	black
-1.96021936425214	3.08035489102673e-06	black
-2.52518198259366	3.08274013964081e-06	black
-1.71158471669385	3.12142822153013e-06	black
-0.958116950309672	3.16342267374629e-06	black
-2.16423815861443	3.18906914351571e-06	black
-1.2865958690752	3.19991746482888e-06	black
-1.83867913704351	3.24355971703249e-06	black
-1.84673768287261	3.27051903150637e-06	black
-1.95522199031019	3.35720973225165e-06	black
-1.12065611397129	3.36185739628981e-06	black
-1.79048931196807	3.38161929851021e-06	black
-1.13359538048557	3.38405897366014e-06	black
-1.46600115582943	3.41540652328142e-06	black
-1.88708275280458	3.460534143998e-06	black
-2.01087455730299	3.46943471827434e-06	black
-0.524212809163746	3.47325297930459e-06	black
-2.71329307323548	3.56052444655039e-06	black
-2.14528021048085	3.56813195413473e-06	red
-2.39407389071665	3.57801773246678e-06	black
-2.31569828420453	3.61876638109029e-06	red
-2.04350463628345	3.66508380301512e-06	black
-1.30186335420245	3.74626510624396e-06	black
-1.35950696302199	3.76152472802565e-06	black
-1.15741046176556	3.76686848024404e-06	black
-1.52455297427252	3.81144415463467e-06	black
-1.29746245811611	3.8614635771892e-06	black
-1.02377528548955	3.86475094078488e-06	black
-1.96702268484926	3.88542185019086e-06	black
-2.48099556210893	3.90658973930938e-06	black
-0.78206077937329	3.90901401227608e-06	black
-1.66369866379746	3.96676799077563e-06	black
-0.860907568261004	3.98620052029536e-06	black
-2.124764457036	4.08920790362579e-06	black
-0.506079848445228	4.15242219879979e-06	black
-1.63445140886197	4.30014033449187e-06	black
-2.0373828351828	4.32438714486859e-06	black
-1.97461859168889	4.37377012014682e-06	black
-1.08447045436053	4.46765785866e-06	black
-2.64659626919244	4.4767424640211e-06	black
-1.67423393104587	4.51089294420156e-06	black
-0.76753501924397	4.54253800496857e-06	black
-1.92860544386636	4.58041100190294e-06	black
-1.83769462757646	4.58187382492379e-06	black
-2.05120186042427	4.59553495263745e-06	black
-1.55823256785868	4.76054290449227e-06	black
-2.32056999245172	4.76540438816589e-06	black
-2.01921881505983	4.80239981233723e-06	black
-1.26245453941688	4.86721226933279e-06	black
-1.49575321870741	4.87325295136971e-06	black
-2.04579265669728	4.95494631571852e-06	black
-2.50871056801842	4.98982440235433e-06	black
-0.980883496648107	5.03634463245587e-06	black
-1.22554390637953	5.09434349191945e-06	black
-1.78552030175528	5.10094359243777e-06	black
-1.25360931780515	5.16540015551983e-06	black
-1.04054534873536	5.18359000184052e-06	black
-0.990837075502196	5.23268308486408e-06	black
-1.2240427269541	5.23430917380739e-06	black
-1.93861861864056	5.23533244175178e-06	red
-1.79304763888222	5.30736455725918e-06	black
-1.97765445190909	5.31798681780961e-06	black
-1.34723324286348	5.36238350151406e-06	black
-1.97520611944192	5.40726321930535e-06	black
-2.0773469974558	5.47864265870369e-06	black
-1.58114461771708	5.54177516088756e-06	black
-1.23122039971666	5.57817250485111e-06	black
-2.29907810983803	5.58117003079434e-06	black
-1.23970917960689	5.58202448124408e-06	black
-1.32735511555399	5.59537145011967e-06	black
-1.74117686568714	5.59669450262723e-06	black
-3.7327331925555	5.61796945922532e-06	black
-2.0884832645403	5.62003125690757e-06	black
-1.7265211514872	5.65798400725119e-06	black
-1.87482438405577	5.65941111231507e-06	black
-2.49436761531139	5.72217628831317e-06	black
-1.78520198791774	5.81004532826729e-06	black
-1.62019368926234	5.81637125995956e-06	black
-1.78644225412346	5.82958423364445e-06	black
-1.95049342387436	5.85462364850303e-06	black
-1.12087201836582	5.8750371522372e-06	black
-1.59033786051495	5.88726628116793e-06	black
-1.83159244146304	5.91672895201346e-06	black
-1.94649094407519	5.95661817790645e-06	black
-1.6392915425359	5.98100564393272e-06	black
-1.51693049042427	6.0887703285743e-06	black
-1.68717726267026	6.12289654071343e-06	black
-1.40303592529468	6.1413819651092e-06	black
-1.41138334365412	6.17627212883025e-06	black
-1.20477914090899	6.19006119644167e-06	black
-1.88793513643294	6.20605360451705e-06	black
-2.02486344097782	6.23122179328412e-06	black
-1.77636947768722	6.2516470863039e-06	black
-1.27743483929904	6.32420762904619e-06	red
-1.77937580866588	6.3345573056318e-06	black
-0.977448072573299	6.34875934475128e-06	black
-0.89412119209024	6.39751805830561e-06	black
-0.99899135565456	6.40280236629613e-06	black
-1.68010584604035	6.40801165198826e-06	black
-0.69078622123213	6.45083536849586e-06	black
-1.91917335447367	6.51366922880568e-06	black
-1.09846498062409	6.56574460098315e-06	black
-1.82775944598129	6.63592054892605e-06	black
-1.27966574153552	6.65401261140959e-06	black
-1.315940146918	6.66491559841742e-06	black
-1.00415479797297	6.69998537401354e-06	black
-2.07772216532816	6.73554004733338e-06	black
-1.18170133581931	6.74524726473514e-06	black
-1.65715581905194	6.75025450112058e-06	black
-1.44469506512492	6.85695717087666e-06	black
-1.49995844297608	6.92107688778847e-06	black
-2.54745847173602	6.92654516631808e-06	black
-1.85430822446424	6.93899595329014e-06	black
-2.38039531941234	6.97737949550428e-06	black
-1.36839148197472	6.9924802475305e-06	black
-2.10460702312995	7.10518512685405e-06	black
-1.5570898210362	7.11071358494398e-06	black
-0.991859690204598	7.29951637850475e-06	black
-3.40031909296704	7.31950345155503e-06	black
-1.85436747794005	7.32055784334823e-06	black
-1.39037655408364	7.34959249235457e-06	black
-1.63938005306802	7.38217564209976e-06	red
-1.56972292682682	7.46829381490639e-06	black
-1.15955330101152	7.51779990579204e-06	black
-1.69253299466677	7.54847858603148e-06	black
-1.17489298013936	7.63288223780615e-06	black
-1.39818256178442	7.69989048497857e-06	black
-1.93497070905436	7.70298981010206e-06	black
-1.48303939974942	7.73901250098712e-06	black
-1.77034087325013	7.77663395384183e-06	black
-1.47374348146447	7.77885610125505e-06	black
-1.59196469407042	7.80453423179204e-06	black
-1.77646087758918	7.83063493541813e-06	black
-0.801738666638271	7.83362417952618e-06	black
-1.74727585458367	7.89647713310383e-06	black
-1.36869233820937	7.91890041401871e-06	black
-1.6098095239119	7.95911422984686e-06	black
-1.79346141378358	8.09727760166459e-06	black
-2.25184933167576	8.09965772952275e-06	black
-0.92227339416703	8.10768899452007e-06	black
-1.66303052163109	8.16192294661092e-06	black
-1.04383366090223	8.25456337429277e-06	black
-2.19243056542535	8.27324916283498e-06	black
-2.34792798222341	8.38039223140941e-06	black
-1.22215207085877	8.42074494267563e-06	black
-1.34100342660577	8.46415441943936e-06	black
-2.29575703576533	8.50857426243187e-06	black
-2.42703917801263	8.56900716594601e-06	black
-1.4606238522754	8.58971737296288e-06	black
-1.50515039327172	8.60540556085003e-06	black
-3.35383562772964	8.87205611035545e-06	black
-1.29170545087737	8.91408382006461e-06	black
-0.705087484855424	8.95265769752709e-06	black
-1.62289688341085	8.96300996682007e-06	black
-0.899431468563776	8.98289897580002e-06	black
-1.09591997264079	9.02944835722232e-06	black
-1.38800803765443	9.05587638896072e-06	black
-1.96502783739896	9.0658531445791e-06	black
-1.0782744201404	9.11159065351292e-06	black
-1.16126581059439	9.14084922798072e-06	black
-1.94772169522488	9.16096344192023e-06	black
-1.97554769040643	9.19192703918216e-06	black
-1.65263353416318	9.20782840330205e-06	black
-1.60380367314018	9.24450853487355e-06	black
-2.34311091238044	9.42373094099987e-06	black
-2.14750805102212	9.4543645039162e-06	black
-1.45961427545266	9.51943111839461e-06	black
-1.97654097563739	9.57181086702735e-06	black
-1.50322884987876	9.60643679610566e-06	black
-1.96198989600616	9.62759219794318e-06	red
-2.28130284153894	9.7218791194303e-06	black
-1.86328006030823	9.72905575749193e-06	black
-1.17820958250678	9.80156252554212e-06	black
-2.10806041630828	1.00247699006308e-05	red
-1.84493864444434	1.00908285934904e-05	black
-0.853930852969699	1.0148203330035e-05	black
-1.01093288349527	1.01979529006987e-05	black
-0.812105630502994	1.02468328823932e-05	black
-0.97535804938432	1.02612665071799e-05	black
-1.90009167115468	1.03763142610855e-05	black
-1.27382814707557	1.03875845811733e-05	black
-0.923746815802588	1.04502463355163e-05	black
-0.966121244018368	1.04871300333029e-05	black
-1.90294874144479	1.05399380856939e-05	black
-1.08036104405231	1.05753187920743e-05	black
-2.90403613047591	1.05872057097289e-05	black
-1.76714802732656	1.06178360359128e-05	black
-1.92361987880134	1.06217925952033e-05	black
-2.07338241314725	1.06673731982816e-05	black
-1.46893579116707	1.07683470811106e-05	black
-1.36991161014312	1.08009829378776e-05	black
-0.744740069097891	1.09426507803196e-05	black
-1.94660628796321	1.09777826629173e-05	black
-1.35944956082515	1.09797386377218e-05	black
-1.30432344714795	1.09924075941649e-05	black
-1.39209901554436	1.10509650701058e-05	black
-1.2987115060413	1.1064275948948e-05	black
-1.77401033700564	1.10938945699097e-05	black
-1.37351810064167	1.11410257067572e-05	black
-1.64970927504691	1.12015528714191e-05	black
-1.18319865016846	1.12490204577288e-05	black
-1.87918990376408	1.12925862778647e-05	black
-2.72013549360936	1.13641592865224e-05	black
-1.32691090148751	1.14189348964451e-05	black
-3.07746227010334	1.14243542739109e-05	black
-1.42312675045211	1.14636923618078e-05	black
-1.92545530859509	1.17555581969421e-05	black
-2.67476320934417	1.17709878171913e-05	black
-1.86890871100025	1.17848071740224e-05	black
-1.21588730317258	1.21825180597536e-05	black
-1.42436797072784	1.22554668133845e-05	black
-1.65757915055232	1.22724595542483e-05	black
-0.929366381723132	1.22788737486015e-05	black
-0.974715878626887	1.23063079590767e-05	black
-1.71372742029292	1.23129929496498e-05	black
-1.5458207930059	1.2397667335044e-05	black
-1.5516345553068	1.24871054226292e-05	black
-1.83926667513382	1.25263323144604e-05	black
-2.2421972122992	1.25441389190817e-05	black
-1.8934727999247	1.26521639934008e-05	black
-1.18537624664813	1.26738509484882e-05	black
-3.03467020835528	1.27066369384868e-05	black
-1.42445799566433	1.27095472410851e-05	black
-1.31421403894586	1.27379340278027e-05	black
-0.626999879834079	1.27417869194985e-05	black
-3.36393401676061	1.27844220532188e-05	black
-1.38209665159964	1.28384070954158e-05	black
-0.723236448690868	1.28986198680053e-05	black
-0.934568287596001	1.29206977524441e-05	black
-1.57403260968031	1.29870996722419e-05	black
-1.22185988096682	1.29975335261307e-05	black
-1.77590593822294	1.30109866757964e-05	black
-2.57688797146129	1.31469055266451e-05	black
-1.67087061621721	1.31564974622754e-05	black
-1.6930459993274	1.32939695193282e-05	black
-1.34908459405639	1.33292720368492e-05	black
-2.21723270948766	1.33392406287892e-05	black
-1.52091338024727	1.33554417188931e-05	black
-1.96073163660205	1.3375529816504e-05	red
-1.32889913516452	1.33842239717779e-05	black
-1.7494351087192	1.34034459838361e-05	black
-1.4293322969463	1.34378054284718e-05	black
-1.39859238365097	1.35062072760907e-05	black
-1.42457800122596	1.35624527465195e-05	black
-1.78582242653383	1.36284005110754e-05	black
-1.21500330663521	1.3650370594502e-05	black
-1.23797494013565	1.36511796148013e-05	black
-1.33774967947687	1.3677073953695e-05	black
-2.53494247179898	1.38352537855848e-05	black
-1.82585780005343	1.4078645359186e-05	black
-1.39716481333324	1.41161267785707e-05	black
-1.05114643542253	1.42920443437191e-05	black
-1.81616648774005	1.43082025927693e-05	black
-1.46731937103149	1.43410817051043e-05	black
-1.80603631841324	1.43459211579213e-05	black
-0.697502769744298	1.43624684268976e-05	black
-2.31887391059107	1.43723116424136e-05	black
-1.73921037792684	1.4444741548398e-05	black
-1.59202590156774	1.46032049170325e-05	black
-1.29784784022339	1.46613829209164e-05	black
-2.09063356296868	1.46646505229259e-05	black
-0.879498722744262	1.46840311584205e-05	black
-1.98760471227434	1.47495446448505e-05	black
-2.05541320376779	1.47673211776998e-05	black
-1.42133764220091	1.47716471420202e-05	black
-1.61693510147624	1.47798854117052e-05	black
-1.16922552673229	1.47810036262727e-05	black
-1.41862886562625	1.47854399262474e-05	black
-1.27199415151902	1.48149436753355e-05	black
-1.8005695372142	1.48469206369255e-05	black
-1.23946322138347	1.49250605527949e-05	black
-1.48682672466233	1.49582514154806e-05	black
-2.65533041691138	1.49729485874005e-05	black
-1.58481751375113	1.50162043904507e-05	black
-1.92733564449172	1.50247030664671e-05	black
-1.68337092190328	1.5096063351163e-05	black
-2.07527201385406	1.5122571570616e-05	black
-2.29343475241263	1.51905126233555e-05	black
-2.26673468033955	1.52028082128862e-05	black
-1.20340632263738	1.52933504867537e-05	black
-2.377866939372	1.53248226798458e-05	black
-0.304516088358084	1.53747963136069e-05	black
-3.24079983657711	1.54211497226094e-05	black
-1.15374579306385	1.54289588583568e-05	black
-1.50627270145585	1.5499988898027e-05	black
-2.20115122392143	1.55114257244851e-05	red
-2.00102105615795	1.56103561990074e-05	red
-1.22439943106957	1.56279649116134e-05	black
-2.01651279054729	1.56285675206546e-05	black
-2.40763607588012	1.56925088792307e-05	black
-0.466108948488903	1.56964670975346e-05	black
-1.68627681665758	1.57222630031532e-05	black
-2.7226450398023	1.58355808556237e-05	black
-1.11732842690517	1.58641614133035e-05	black
-1.48938535248674	1.59142416422943e-05	black
-1.41044003009713	1.5934982687304e-05	black
-1.79962660804463	1.60128077344915e-05	black
-2.24035369980456	1.60375498899877e-05	black
-1.27072006418303	1.60517484391876e-05	black
-1.25557677534899	1.62387189554104e-05	black
-1.8603801658828	1.62701993718689e-05	black
-1.52203756059502	1.62980411934964e-05	black
-1.70717017140395	1.63789723248335e-05	black
-1.59464952386114	1.64598856154978e-05	black
-1.15600975542793	1.65159434360436e-05	black
-1.73103618603334	1.6748400754035e-05	black
-0.869162457104539	1.67802556990114e-05	black
-1.7562699260394	1.68316512192826e-05	black
-1.70909381626584	1.69014373940153e-05	black
-2.13690587108985	1.69175879768827e-05	black
-2.20568604344271	1.69351230714248e-05	black
-2.12163712080029	1.69363087538612e-05	black
-1.25362768327044	1.69768037921383e-05	black
-1.81980110262961	1.7048745456778e-05	black
-1.3956941502763	1.72997064917675e-05	black
-1.31474654361575	1.73461526821408e-05	black
-1.16371383781562	1.73514749152438e-05	black
-1.41629113617555	1.73573928147802e-05	black
-2.06100413357416	1.73983517887415e-05	black
-0.904799844005793	1.74871438082246e-05	black
-1.80510251545924	1.75304094280428e-05	black
-1.22845877826019	1.7625762675416e-05	black
-1.41241086956173	1.76353065591999e-05	black
-2.06851088922826	1.7762156671652e-05	red
-1.7248251059136	1.77743916896744e-05	black
-0.570097440295794	1.78174384753856e-05	black
-2.01269478676877	1.78208680668069e-05	black
-2.08229872901127	1.78225292063503e-05	black
-1.98877311638149	1.7845272102711e-05	black
-1.40532779552238	1.79377735540455e-05	black
-0.547030147889184	1.7944093934779e-05	black
-0.977917497089994	1.79553550092433e-05	black
-2.19116221732858	1.80031604324578e-05	black
-3.03625749936242	1.80569237521359e-05	black
-0.7069050043538	1.82396536662198e-05	black
-1.9124712029148	1.82583784220842e-05	black
-2.02306037312301	1.83378881696427e-05	black
-2.85407643248163	1.84724370114552e-05	black
-2.65626917206422	1.84750543245793e-05	black
-1.12508170740969	1.84911442502175e-05	black
-1.62811091051823	1.8508303894068e-05	black
-1.75575129532028	1.85237771186934e-05	black
-1.05893146031767	1.86659105326209e-05	black
-0.513352348198179	1.87421357980382e-05	black
-0.592074260933004	1.88542097199288e-05	black
-1.79499403146626	1.89343734451668e-05	black
-0.446722365216072	1.89656732765738e-05	black
-1.61930374332633	1.8971237594448e-05	black
-2.26599466446496	1.89939985857315e-05	black
-1.85959615386966	1.92046684930163e-05	black
-1.49582188417101	1.9312053236472e-05	black
-1.64927866865254	1.93301679988659e-05	black
-1.4442871849584	1.93421823595911e-05	black
-1.08315208110872	1.95318733218699e-05	black
-1.63106144035634	1.95356144292581e-05	black
-2.20047925065252	1.9544554217844e-05	black
-1.65606247140441	1.96050728579057e-05	black
-1.26873482205772	1.96667613582174e-05	black
-1.89438398155016	1.96678868618711e-05	black
-1.64873395526953	1.96707194130371e-05	red
-1.94754943602965	1.96744601020324e-05	black
-1.26641283494591	1.97267992734152e-05	black
-1.87148252879132	1.99058294947806e-05	black
-1.60262078015573	1.997176288168e-05	black
-1.16392090782126	1.99771522234623e-05	black
-1.01543415930872	1.99958255119972e-05	black
-1.85203103323839	2.01975598148763e-05	black
-1.55442300694458	2.02371839638903e-05	black
-2.28778829362628	2.03871348421605e-05	black
-1.64317911348083	2.04079484946704e-05	black
-2.7038033696642	2.04714180737967e-05	black
-1.20599223168167	2.04718250929475e-05	black
-1.13330976341682	2.04956303344259e-05	black
-1.82126919476899	2.05533437502635e-05	black
-2.62774882441105	2.06285912707239e-05	black
-2.16073341355639	2.08220571032682e-05	black
-1.94621673717818	2.09391279472694e-05	black
-2.0010220268864	2.09662717060969e-05	black
-2.55034429913661	2.11110500323961e-05	black
-1.88352856272577	2.12138890407332e-05	black
-2.15707558623172	2.1238970473156e-05	black
-0.999943904183287	2.12685743828224e-05	black
-1.58205922169112	2.1281471054405e-05	black
-1.66960892990444	2.12931395110492e-05	black
-1.60343258613537	2.14932624945028e-05	black
-1.63233257475899	2.16089113981144e-05	black
-1.45186757784888	2.18080508458977e-05	black
-1.75468323054193	2.18140183743064e-05	black
-1.94424659003751	2.19211963857323e-05	black
-1.87108543742558	2.20161672461093e-05	red
-2.36553710806766	2.20569649647457e-05	black
-1.53491039808469	2.2072191538426e-05	red
-2.20877314328292	2.21473130179937e-05	black
-2.10591704912473	2.21562799723347e-05	black
-2.03676636734507	2.21648895435318e-05	black
-2.32081074543765	2.22410345946518e-05	black
-1.98774186142968	2.23708198119296e-05	black
-1.36275649276745	2.24414974011758e-05	black
-1.77741253091882	2.24448509862231e-05	black
-1.62240905240639	2.24685737718343e-05	black
-2.08064443090395	2.25641783300696e-05	black
-1.42334502906222	2.25836327737973e-05	black
-0.783029353261102	2.28119412434131e-05	black
-2.39236678537751	2.28245451540843e-05	black
-1.92523014143129	2.28298050599957e-05	black
-1.06917559836351	2.2841375521138e-05	black
-3.26801985607432	2.28945319113647e-05	black
-2.22524356448849	2.29550565879995e-05	black
-1.23678270753088	2.30461062591378e-05	black
-1.57020606791149	2.30702176088767e-05	black
-1.24845285876572	2.30956274411557e-05	black
-0.836639430218055	2.31562921047307e-05	black
-1.44239018247906	2.32245720878122e-05	black
-1.43261802271608	2.32531051819448e-05	black
-1.42084851722672	2.32824296931686e-05	black
-1.8472293065854	2.33138446100128e-05	black
-1.1806425370318	2.33248800497377e-05	black
-1.21154196570839	2.35783919809958e-05	black
-2.60340064178087	2.36535851721767e-05	black
-2.13868862970838	2.37379643447002e-05	black
-1.01321858856944	2.38449582902211e-05	black
-1.58241089336819	2.39094486328868e-05	black
-0.832574298573376	2.39975349630663e-05	black
-1.98955723569964	2.40489851897565e-05	black
-1.32544195647582	2.405627283521e-05	black
-1.81592274701155	2.40601996677374e-05	red
-1.38956203255058	2.42272599127827e-05	black
-1.15485184651662	2.42461494277608e-05	black
-1.29797349919869	2.42933596175037e-05	black
-2.17324289781123	2.43199592101983e-05	black
-2.12976354842566	2.43219538481015e-05	black
-1.10162421618	2.44482653328177e-05	black
-1.86071657642458	2.45855091953909e-05	black
-1.25523791011293	2.46004004957917e-05	black
-2.23801665417781	2.46026729455762e-05	black
-0.976564518553017	2.46344905841963e-05	black
-1.58802923958458	2.46362247582098e-05	black
-1.64515600591985	2.46718700676449e-05	black
-1.01259530145602	2.46762152285674e-05	black
-1.92529228058304	2.49465795427011e-05	black
-0.625660210384669	2.5005563008869e-05	black
-1.44610090852487	2.50386336573558e-05	black
-1.29100018852356	2.50776877602987e-05	black
-2.42319825406461	2.51150077109192e-05	black
-1.71018659267132	2.52450255053864e-05	black
-2.72214420621079	2.52480811453861e-05	black
-1.35270801875471	2.53067601152559e-05	black
-2.11087274675638	2.53138409829901e-05	black
-1.67705365331862	2.53292771757797e-05	black
-1.4298442201513	2.54597364575896e-05	black
-4.08357801267435	2.56848421141654e-05	black
-1.45675694157206	2.56914043714953e-05	black
-0.766390838403848	2.57217303701673e-05	black
-1.05307150817131	2.57395513756731e-05	black
-1.26450758427165	2.57987221703566e-05	black
-1.69243448640232	2.57991630586502e-05	black
-1.48532690805686	2.58476054049153e-05	black
-1.41253916367093	2.58558268153575e-05	black
-3.67176830616272	2.58818930996785e-05	black
-1.5899294371721	2.59642234610739e-05	black
-1.85264756861702	2.60413482605052e-05	black
-1.8155163191428	2.60587578886493e-05	black
-1.53730006900177	2.61685918852095e-05	black
-1.45893962906049	2.62318885645433e-05	black
-0.645879200448144	2.62329766821541e-05	black
-1.70973126606049	2.64128897483391e-05	black
-1.25211729327286	2.6463490215874e-05	black
-0.86020993566867	2.64818299306923e-05	black
-1.30728669590216	2.64837261164071e-05	black
-2.24997150440143	2.6489782196618e-05	black
-1.89412961517496	2.66334900887752e-05	black
-1.55991108247475	2.66393309124059e-05	black
-1.29981837365383	2.66616552799142e-05	black
-1.67067204467311	2.67073807303275e-05	black
-1.67455564742023	2.6724101025854e-05	black
-0.943714640774254	2.68388419594858e-05	black
-2.52300748979591	2.68968728140506e-05	black
-2.97897220507795	2.69247349795901e-05	black
-2.02352831486141	2.69293199762125e-05	black
-1.53921933139494	2.69444589690511e-05	black
-1.70847675681669	2.69592869334133e-05	black
-2.24366693193625	2.69600256222924e-05	black
-3.40205717064256	2.69779859240936e-05	red
-0.85879548004834	2.70195836523799e-05	black
-1.29611324514807	2.70273855985044e-05	black
-0.995449317108206	2.70881766895347e-05	black
-1.14255597233495	2.7096975023533e-05	black
-1.360807376403	2.7099059163098e-05	black
-1.27843834850562	2.71418191134507e-05	black
-1.78901807488035	2.7180845738786e-05	black
-2.05940968113199	2.7216585451932e-05	black
-0.612359432834197	2.74022044095669e-05	black
-1.17505732965196	2.74726098047807e-05	black
-1.34227996351932	2.75419293328787e-05	black
-3.17582162856836	2.76749341926511e-05	black
-0.970787289533351	2.79632691346055e-05	black
-1.26222640695322	2.81300314132379e-05	black
-1.48659324814224	2.82984298880915e-05	black
-1.56645441706962	2.83147521960582e-05	black
-1.06490523820443	2.85185839605629e-05	black
-1.21672420318709	2.86022954741696e-05	black
-0.811294234919442	2.86358337188284e-05	black
-1.15934559043864	2.86447264144078e-05	black
-1.93441088251325	2.88361693139922e-05	black
-1.54341807057156	2.8947953934382e-05	black
-2.63459094775545	2.9022758151302e-05	black
-1.48248417748282	2.90891960448477e-05	black
-2.08363295113816	2.90966354719289e-05	black
-1.35153018372498	2.90983025996083e-05	black
-1.71472146020964	2.91600300783187e-05	black
-1.37887586704398	2.9192098972515e-05	black
-1.5750193827476	2.91930846028092e-05	black
-0.67252780019107	2.93223852063636e-05	black
-1.94537248534598	2.93258190176684e-05	black
-1.68785815983602	2.94176665172717e-05	black
-1.38229833492543	2.94939745805636e-05	black
-1.70715010844329	2.97318830047122e-05	black
-3.26469994406275	2.97936116165449e-05	black
-2.15355146164123	2.97949400729934e-05	black
-0.892043371660172	2.98271462399637e-05	black
-0.898223782741442	2.99522071678709e-05	black
-2.09750395501824	2.99990728420198e-05	black
-1.67224056970661	3.01674358708256e-05	black
-1.5528950709599	3.02106563100694e-05	black
-2.16043434413516	3.0217795279949e-05	black
-1.01831549543215	3.02486877958464e-05	black
-1.61646968424003	3.0267095949855e-05	black
-1.93448880872198	3.05375656165312e-05	black
-0.764956322803948	3.05389374885438e-05	black
-1.80949665612264	3.05795654831464e-05	black
-2.14425701218586	3.06322861398005e-05	black
-1.20511692705655	3.06435220253371e-05	black
-1.57172680769093	3.06837171290172e-05	black
-3.10063328692281	3.06880039417775e-05	black
-1.62165575446005	3.07822890242686e-05	black
-0.836056941861	3.08002437267524e-05	black
-1.54209440604376	3.08145855746082e-05	black
-1.64060670221699	3.08401032188406e-05	black
-0.747177043636286	3.08570859183022e-05	black
-2.40212116739536	3.08742244912547e-05	black
-0.768706430699088	3.10554976065962e-05	black
-0.936817148879607	3.11097941056832e-05	black
-1.76480619305216	3.12653471070528e-05	black
-2.02717899169305	3.12929384854058e-05	red
-2.14837667839907	3.13685268734711e-05	black
-2.68162431954076	3.15781201710279e-05	black
-1.55005747728369	3.16246802799348e-05	black
-2.23498538734528	3.16514796280235e-05	black
-1.06827247152652	3.16600698669859e-05	black
-1.79961847095368	3.17200888495033e-05	black
-1.14494654110337	3.17249273590659e-05	black
-1.85559434020069	3.19282606745357e-05	black
-1.80086882966777	3.19517213347028e-05	black
-2.12557567156812	3.20479729496855e-05	black
-1.8782850787005	3.21180065437391e-05	black
-1.88949527904265	3.21348504675968e-05	black
-1.45161381141982	3.21500163571374e-05	black
-1.15200499278101	3.21668404818866e-05	black
-1.80781846357197	3.22276014374187e-05	black
-2.52893797642194	3.22745717014149e-05	black
-1.10453791228286	3.23049226762921e-05	black
-2.50999821783509	3.23760246694494e-05	black
-1.90461955617152	3.26332807202007e-05	black
-0.688793673904299	3.2634952513404e-05	black
-1.44612600090544	3.27664370553701e-05	black
-1.50734994513821	3.283121328807e-05	black
-2.06372363264201	3.28740473134526e-05	black
-1.33295500893867	3.29786838535828e-05	black
-0.951123893121703	3.29999982599227e-05	black
-1.72247043766451	3.30473933950741e-05	black
-1.995838985454	3.31485440393304e-05	black
-2.03654616166967	3.32728843602468e-05	black
-0.988261488654151	3.32774118005253e-05	black
-0.620674491583524	3.35207477909155e-05	black
-1.64861142218411	3.35245728779771e-05	black
-2.14549638290433	3.35350063984287e-05	black
-1.15471306429619	3.3618034498115e-05	black
-1.44129504278503	3.37501199708447e-05	black
-2.70104699766958	3.41502748915915e-05	black
-0.912597572892089	3.42183717569049e-05	black
-1.00406921076752	3.43588770209191e-05	black
-1.18176403175565	3.43764464262926e-05	black
-1.58533679547528	3.43792386155896e-05	black
-2.10766823095139	3.44478120950083e-05	black
-1.77789181321471	3.44523256288997e-05	black
-1.60547533557648	3.4478470343047e-05	black
-1.33751629180587	3.45619966575042e-05	black
-1.25152126776626	3.46455917745654e-05	black
-2.87314319786376	3.46459760863202e-05	black
-0.635073790915857	3.47359210319547e-05	black
-1.03279995878625	3.47419117042908e-05	black
-2.19380298819487	3.49840914515703e-05	black
-2.43031527287524	3.50262601658774e-05	black
-2.79440132501664	3.50805569060389e-05	black
-2.11990656585166	3.51020563746045e-05	black
-2.38200421297482	3.5138215947376e-05	black
-1.9642384105684	3.51698884559016e-05	black
-1.15136908556024	3.53084559935286e-05	black
-1.16585430554309	3.56065522816135e-05	black
-0.962684986602294	3.57382327200872e-05	black
-1.64420181240033	3.58990955033394e-05	black
-2.47399528114212	3.5955597553721e-05	black
-1.11699773104469	3.60456325019454e-05	black
-2.53206211992765	3.62440442411463e-05	black
-1.13714308524086	3.62934510626179e-05	black
-1.94744306387405	3.63687994207978e-05	black
-1.07624540817694	3.64946013603208e-05	black
-1.61961585480616	3.65000041424825e-05	black
-1.24247177627399	3.6507053625903e-05	black
-2.59221242791336	3.65090316420077e-05	black
-2.18532187605017	3.71112031150995e-05	black
-1.70636234312082	3.71897941895104e-05	black
-1.40998581538267	3.71920320169102e-05	black
-1.02385579504055	3.72244683437018e-05	black
-1.40716318400592	3.72705931739038e-05	black
-1.41547929651802	3.73028178332571e-05	black
-1.13522948583602	3.76202960724524e-05	black
-1.76156105301627	3.76256922533201e-05	red
-0.832643894111801	3.77102433165448e-05	black
-1.94682210200036	3.7824215345975e-05	black
-0.948779606160607	3.78458053869323e-05	black
-1.64952404073152	3.78912957864791e-05	black
-1.97706663089554	3.80207302001373e-05	black
-0.670653398593076	3.80612949281911e-05	black
-1.41268157391702	3.81265486366682e-05	black
-3.01285648722133	3.81898012017446e-05	black
-1.39060396922008	3.82501403938174e-05	black
-0.561722127878101	3.82900875195377e-05	black
-2.07347067859326	3.84143547785702e-05	black
-0.930307138204042	3.84593776759875e-05	black
-2.56597569730186	3.85562753707022e-05	black
-1.03970630579905	3.85714148195692e-05	black
-1.46002993160989	3.86443793854413e-05	black
-2.16377348282477	3.88536668790976e-05	black
-1.9739944301376	3.89208692320284e-05	black
-1.60624168317313	3.91380751366954e-05	black
-1.70248486869231	3.9145600587962e-05	black
-1.43651519568414	3.91486526192658e-05	black
-1.74471715249561	3.9274156389708e-05	black
-1.51129673789712	3.93615190794284e-05	black
-3.55561386836457	3.94083644804493e-05	black
-2.25726216733513	3.9566099607441e-05	black
-1.14164177173945	3.96435177163978e-05	black
-1.66193460167086	3.96443180207634e-05	black
-1.67494867965012	3.97917338889835e-05	black
-1.2937436174429	3.98247986535246e-05	black
-1.31553275227885	4.00101249180496e-05	black
-2.13796875076854	4.01689269148963e-05	black
-1.0234361535564	4.04738010230785e-05	black
-1.58845917722679	4.06058328343137e-05	black
-2.84027872034403	4.07767499496472e-05	black
-1.36197944075491	4.08298221302654e-05	black
-1.67815377553745	4.08555669800505e-05	black
-2.98518294012382	4.09339340276054e-05	black
-1.47393551194576	4.09434171785348e-05	black
-2.0944507064529	4.13297718642542e-05	black
-1.61478767101843	4.1469763466783e-05	black
-0.961153015076764	4.14953798851675e-05	black
-1.15354012128997	4.15411428149609e-05	black
-1.43409231317684	4.15856653138757e-05	black
-1.06469731829344	4.16462931278287e-05	black
-1.55647375326147	4.17984448011569e-05	black
-1.52277537865573	4.19982983900119e-05	black
-1.08304163924418	4.20423298415836e-05	black
-1.65692543617726	4.22910683554801e-05	black
-1.48522505361957	4.24281317148684e-05	black
-1.41439971213855	4.24934424040732e-05	black
-1.42471608337995	4.29352209788054e-05	black
-2.72080914047415	4.29768691128094e-05	black
-1.02853834042984	4.35569703595504e-05	black
-1.19355801523683	4.36641396346736e-05	black
-1.02373474009075	4.36748675994307e-05	black
-2.34397221322866	4.36817268785365e-05	black
-1.94410987642263	4.37317910861997e-05	red
-2.39129987339972	4.37420381728585e-05	black
-1.85644773768073	4.37614125244634e-05	black
-1.74621189427169	4.37917729199158e-05	black
-0.724297323911508	4.39651880249873e-05	black
-3.26241784514763	4.39987961707455e-05	black
-1.87509303831057	4.42749969278423e-05	black
-1.71699619985007	4.4282630454826e-05	black
-1.64619437345205	4.43073342887196e-05	black
-1.67408399526999	4.46479051118564e-05	black
-2.47755711283219	4.46839191027218e-05	black
-1.5412217244276	4.49928546916632e-05	black
-1.68937877133251	4.50345108727202e-05	black
-1.39164708820016	4.51987910879873e-05	black
-1.92438219627541	4.52125822211776e-05	black
-1.84862085543839	4.52997686745408e-05	black
-2.83940443945703	4.54241934608652e-05	black
-0.839551380918832	4.54566797218875e-05	black
-1.81203289823233	4.55323456974857e-05	black
-2.45587023954851	4.5669948996548e-05	black
-0.695343180839997	4.58344353859964e-05	black
-1.76063075576746	4.59264338550649e-05	black
-1.1985988159411	4.59639754496954e-05	black
-1.71858648861513	4.59774455260694e-05	black
-1.0697959488832	4.60738334081081e-05	black
-2.08680208550386	4.62141670879931e-05	black
-1.68727417703026	4.62716900313515e-05	black
-1.83176882333172	4.66919452707645e-05	black
-1.46767131338432	4.67005292104534e-05	black
-1.13456283932353	4.70848626270883e-05	black
-1.62857182391375	4.71966014694462e-05	black
-2.67021658775047	4.7218715989623e-05	black
-1.89175371798898	4.72920936201613e-05	black
-1.51376483165831	4.73000036084759e-05	black
-1.820139707176	4.73364276481432e-05	black
-1.23305686345901	4.73891028555295e-05	black
-2.24161711359914	4.74114823428777e-05	black
-1.23201282957866	4.74250445895225e-05	black
-1.00039199176392	4.75316009516568e-05	black
-1.4458311727142	4.77069954589603e-05	black
-0.897901843340495	4.77258853862352e-05	black
-1.02583199210344	4.77315920880127e-05	black
-1.7479093280956	4.78999477074844e-05	black
-1.05745958553269	4.80266903575415e-05	black
-2.69561374266945	4.80763601536306e-05	black
-1.96357937935388	4.8454797759757e-05	black
-1.49832071336354	4.84567558687511e-05	black
-1.08624253576279	4.8481732356603e-05	black
-1.03094673884489	4.86185427089529e-05	black
-1.64241217078015	4.86533433860144e-05	black
-2.92637128493092	4.86780098759362e-05	black
-1.15028301373169	4.86875044366433e-05	black
-1.26271293974258	4.87487320078335e-05	black
-0.365257485429993	4.87893559240228e-05	black
-2.22881961533075	4.88012464497183e-05	black
-2.18671562265151	4.88955713991957e-05	black
-1.60633258801372	4.89200870586396e-05	black
-1.84034448369136	4.89514179727676e-05	black
-1.81221756377925	4.90128680224781e-05	black
-0.731108077733195	4.91713160068727e-05	black
-1.08957354005433	4.93058878696021e-05	black
-2.76895838269354	4.94723617404726e-05	black
-1.55852746595357	4.96671658769724e-05	black
-2.70391431230258	4.97266975724888e-05	black
-1.71577315812071	4.99987161067441e-05	black
-1.21132296963881	5.01847746331863e-05	black
-0.624273069849338	5.03153694786703e-05	black
-1.21526972864522	5.03517494229302e-05	black
-0.924908529218365	5.03817689698225e-05	black
-1.87005957928091	5.04699119392516e-05	black
-1.68251591577791	5.05615848516688e-05	black
-2.01951199003962	5.06362523297314e-05	black
-1.87971049210651	5.06581171000306e-05	black
-1.49613754451131	5.07011257939788e-05	black
-0.87170801570065	5.10112243198295e-05	black
-1.29054311028378	5.10611525242727e-05	black
-1.24238748638114	5.11504784542812e-05	black
-0.843344199555777	5.12515415725592e-05	black
-1.58718630733769	5.13971695628681e-05	red
-1.17264093001374	5.15174814137392e-05	black
-1.0930506195121	5.15520362623379e-05	black
-2.126199339446	5.16250976407327e-05	black
-1.08027349000699	5.17969225224346e-05	black
-1.44627322880257	5.18055985108249e-05	black
-1.51950520057306	5.19515550590657e-05	black
-0.718607107613217	5.22096329619447e-05	black
-1.26069453187291	5.22138682195746e-05	black
-2.24375517432429	5.23380415580264e-05	black
-1.75347879157546	5.23907254436345e-05	black
-1.47854603256507	5.24041245119489e-05	black
-1.30655190905011	5.24393496342147e-05	black
-2.42850210835271	5.24429580501353e-05	black
-1.40269042885493	5.25633756394768e-05	black
-2.08351231831873	5.26559585814558e-05	black
-2.39530856384004	5.26750648786453e-05	black
-0.919840792773148	5.27464059924319e-05	black
-1.69405507016839	5.2838109956668e-05	black
-1.22884980244517	5.2852103191826e-05	black
-1.35134298232783	5.30110790457251e-05	black
-1.46122504007317	5.31972153242161e-05	black
-1.24934708507735	5.32098737054245e-05	black
-1.12016683106432	5.32618622927802e-05	black
-1.50581450322459	5.33366580265187e-05	black
-1.78867893152881	5.33403711232124e-05	red
-2.17904847699489	5.34967555575428e-05	black
-1.97844388425515	5.36375529623089e-05	black
-1.9638301060907	5.36530890236557e-05	black
-0.660936190079182	5.37908726959259e-05	black
-1.52409670005535	5.39659410798973e-05	black
-2.39230019247971	5.39820796369667e-05	black
-1.06154398110441	5.39868967307282e-05	red
-2.41349554103355	5.40403089514252e-05	black
-2.24846446204498	5.40758170379567e-05	black
-1.23491460407713	5.41170611340315e-05	black
-0.792515601472691	5.41237805874374e-05	black
-1.32873464766867	5.41572622588655e-05	black
-1.22456648035338	5.42051035866415e-05	black
-0.83491670207407	5.4245637616377e-05	black
-1.11858314208226	5.44142136396452e-05	black
-1.61385305951668	5.47720066780294e-05	black
-1.26614520288864	5.48505307076326e-05	black
-2.26414135632259	5.49311618734536e-05	black
-1.86194419707711	5.49901059858814e-05	black
-2.53427188764569	5.52004487944407e-05	black
-1.71243403441499	5.53891377927751e-05	black
-1.52970194054991	5.5467995427985e-05	black
-2.96250077513951	5.55141480269598e-05	black
-0.686214068668001	5.56033202889562e-05	black
-2.55559565235255	5.57213414198405e-05	black
-3.04281899847807	5.57805311324307e-05	black
-0.996654415177965	5.58513240767407e-05	red
-1.93812767764187	5.59647030489042e-05	black
-0.819276755967919	5.61069591641957e-05	black
-1.99268145823645	5.63647541620727e-05	black
-0.672914368345437	5.65593494728512e-05	black
-1.56745714032121	5.65654024633837e-05	black
-1.666711179098	5.667271376826e-05	black
-0.657557242870372	5.67392586312227e-05	black
-0.727735540886057	5.6971218731742e-05	black
-0.552813040514395	5.72284580573894e-05	black
-1.14664162596567	5.78048545839374e-05	black
-1.52969175217092	5.78472462969672e-05	black
-0.791338781113645	5.81583382604782e-05	black
-0.683589987978309	5.81668087412842e-05	black
-0.452409191565653	5.83357103560887e-05	black
-1.71082704971262	5.83858476459049e-05	black
-1.42164586687644	5.84652899638421e-05	black
-1.73006538553033	5.85468066995361e-05	black
-0.512614062010729	5.86127677234357e-05	black
-0.513364704410767	5.86736585533584e-05	black
-1.79980218677634	5.86889712310222e-05	black
-2.59094112952445	5.88307000381081e-05	black
-1.84076269922236	5.89018111008945e-05	black
-0.727013256030494	5.89743643436001e-05	black
-1.71140619276595	5.9079918219734e-05	black
-1.26892636911877	5.90897143141262e-05	black
-1.024842999229	5.91066013671917e-05	black
-1.7690853430353	5.92512399881578e-05	black
-1.34583470540147	5.95134040774981e-05	black
-1.66125106149434	5.95891026443561e-05	black
-1.8263869728148	5.9826236030954e-05	black
-1.66716829595912	5.99945196341784e-05	black
-0.774924432882111	6.01141679152106e-05	black
-0.397686931186241	6.01460985992023e-05	black
-0.975990090040719	6.02877966109871e-05	black
-1.72183919399222	6.03801287108493e-05	black
-1.39328377433678	6.04734603274569e-05	black
-1.8144659485881	6.07044927959875e-05	black
-1.59132883313229	6.07808427555944e-05	black
-1.71465418466981	6.07826891389013e-05	black
-1.7765156323144	6.09137286742384e-05	black
-1.1280180164829	6.09249329488323e-05	black
-1.07734561863886	6.1015285334403e-05	black
-2.20057774145941	6.14933669368795e-05	black
-1.12564670065836	6.15383617451553e-05	black
-0.97968750845617	6.16449996141199e-05	black
-1.17419711256394	6.1696080727281e-05	black
-0.54856401725699	6.1720781749514e-05	black
-1.28239278366618	6.17848972288558e-05	black
-0.866476521572078	6.18798170751412e-05	black
-1.603457804035	6.19588379307264e-05	black
-1.09004571859195	6.197577764304e-05	black
-2.30820104497739	6.20155633232035e-05	black
-1.52632502351583	6.2156825629084e-05	black
-2.41462181412829	6.22124903017587e-05	black
-1.75960493982137	6.24006282779199e-05	black
-1.44554026550618	6.24016192554657e-05	black
-0.981193640994897	6.26821231571661e-05	black
-1.34944546460037	6.27801169225588e-05	black
-2.10645081501368	6.28100672629939e-05	black
-1.35227847440938	6.28114637708464e-05	black
-1.31951958495353	6.28333387500882e-05	black
-1.07206447852262	6.30094451868324e-05	black
-1.82092892173273	6.31866325699013e-05	red
-2.41672128358983	6.32275663823003e-05	black
-1.71953356304062	6.32766476780179e-05	black
-2.81428327753436	6.3357208312798e-05	black
-1.56145106793366	6.3367332318812e-05	black
-1.34283083109544	6.34858227135382e-05	black
-1.0356190590726	6.3584936795685e-05	black
-1.48422749067329	6.36793445342944e-05	black
-0.590125349054829	6.38376050049708e-05	black
-2.55742077324411	6.41504887108548e-05	black
-1.07599980997597	6.41798028108309e-05	black
-1.81347449344471	6.42704526097506e-05	black
-1.07674457199709	6.43307209513748e-05	black
-1.6069153657966	6.44509175924553e-05	black
-1.30194907577554	6.45438461133181e-05	black
-1.57619204088106	6.46788878930086e-05	black
-1.73819733414907	6.48004904247564e-05	black
-2.0302658437815	6.50399167583227e-05	black
-1.41507305249828	6.50658765399183e-05	black
-1.13613433613485	6.50766321589621e-05	black
-1.60288055855463	6.51353777265362e-05	black
-1.38934026929982	6.51465357536649e-05	black
-1.38920359215346	6.51902684648392e-05	black
-2.18170865511011	6.52370984165832e-05	black
-1.48118966364725	6.53006323775708e-05	red
-1.32745133962248	6.54072253459292e-05	black
-1.1055440254149	6.54414216878056e-05	black
-1.0897952524482	6.54460384006128e-05	black
-1.49319698868954	6.54687191239801e-05	black
-1.21127623172252	6.55266993482019e-05	black
-0.784415049457929	6.55832748553934e-05	black
-1.63684291102949	6.56554358078244e-05	black
-0.86400453619523	6.60387067417654e-05	black
-1.270840650847	6.61265867101745e-05	black
-1.83850261494928	6.63734229946821e-05	black
-1.5997189065541	6.64864286735998e-05	black
-1.56806618677961	6.66093898268088e-05	black
-2.07780464530727	6.66408916227045e-05	black
-1.4213229721625	6.68878885340019e-05	red
-1.288581029417	6.71243495320242e-05	black
-0.572729996699911	6.72713289977804e-05	black
-1.47648633360992	6.73421362220937e-05	black
-1.76174563298939	6.73698120425923e-05	black
-2.53096028647867	6.75578403193241e-05	black
-1.60448916198223	6.76827785765192e-05	black
-0.32347917308216	6.77156859126148e-05	black
-2.07395175357547	6.8128926569167e-05	black
-2.24662404547828	6.81504958084495e-05	black
-1.23413945669918	6.81594274585321e-05	black
-1.3560163643013	6.85449712758508e-05	black
-1.1851301769276	6.86838596523568e-05	black
-1.68584269619045	6.88251581165256e-05	black
-1.31098761521381	6.88685231716145e-05	black
-1.08971811832757	6.90449378765344e-05	black
-0.71076147219588	6.920282936208e-05	black
-1.46145567770729	6.93177267200658e-05	black
-0.893842417138719	6.93808623810981e-05	black
-3.07230491254652	6.94304356223406e-05	black
-1.93875412866965	6.94557708266392e-05	black
-0.630947709350618	6.94836993023414e-05	black
-2.08130211392695	6.95715747611279e-05	black
-0.450129724972631	6.96435057307498e-05	black
-1.17324321227229	6.96994180841255e-05	black
-0.745163505763285	6.98619604611501e-05	black
-1.67656687021528	7.00069154391013e-05	black
-1.32743133409291	7.01412145843411e-05	black
-2.21514108678407	7.02318968748198e-05	black
-2.16287759471341	7.02966816201971e-05	black
-2.54288870264246	7.03532516145074e-05	red
-1.60954040803974	7.04839145546022e-05	black
-1.17811244668461	7.05958772509678e-05	black
-2.12204746592655	7.08204315531162e-05	black
-1.54829242661807	7.08542590273637e-05	black
-1.91075830568928	7.12473070337776e-05	black
-2.0398033725516	7.13065765318116e-05	black
-1.51917406184479	7.1559104554413e-05	black
-1.03111225906606	7.15921290220994e-05	black
-1.9311093817516	7.16233205473907e-05	black
-1.44602807290357	7.16335267817063e-05	black
-1.057791595583	7.16709675005495e-05	black
-0.773524435323121	7.17370576580585e-05	black
-1.91981837538075	7.18750622588225e-05	black
-1.60552977895139	7.21608385026986e-05	black
-2.00873383118829	7.21702176646539e-05	black
-0.523188876455728	7.25606096921998e-05	black
-1.25493874908855	7.2767347498657e-05	black
-0.928049758573276	7.28108148159454e-05	black
-1.59005779007434	7.29001753404868e-05	black
-0.497695840264673	7.40003178422641e-05	black
-2.40795910571985	7.41827987902003e-05	black
-2.68813440713869	7.43139643500477e-05	black
-1.03854878890984	7.45939793617869e-05	black
-1.21369699214575	7.46288552028951e-05	black
-1.62351826236331	7.46393927901029e-05	black
-1.06256694666421	7.46875967206027e-05	black
-1.94350079691124	7.48759361328424e-05	black
-0.858842973502129	7.49090463409407e-05	black
-1.23672822496358	7.49624270817172e-05	black
-2.71230889302297	7.50951825836417e-05	black
-1.16356718383334	7.5120744879483e-05	black
-2.41851583924649	7.5213270051924e-05	black
-2.0104831870667	7.52428536139197e-05	black
-1.88612709928739	7.55171549779954e-05	black
-1.19352924952725	7.55181673240889e-05	black
-1.84910846413906	7.56266948601518e-05	black
-1.90282607538625	7.56719991998032e-05	black
-1.51153406341994	7.5685926257808e-05	black
-1.02794540164604	7.57016855751133e-05	black
-1.09582207329374	7.60532390157332e-05	black
-1.43672984288092	7.61227390853243e-05	black
-2.16164746561223	7.64431295934812e-05	black
-1.36576059936743	7.64511601528023e-05	black
-1.33021262982405	7.64808155509887e-05	black
-0.914003907888584	7.6497871404515e-05	black
-1.00999605868868	7.65860261872055e-05	black
-1.6441910312515	7.65927843681476e-05	black
-2.42415497125559	7.67425867397188e-05	black
-0.984820832092453	7.68578523019407e-05	black
-0.779503194791141	7.69378776164368e-05	black
-2.57165912514871	7.69853351463841e-05	black
-1.639495203923	7.70535289589246e-05	black
-1.76638175577738	7.70972008971994e-05	black
-1.23185239651562	7.71644856675726e-05	black
-1.221976952112	7.72636042973512e-05	black
-1.62192059948469	7.7372539667429e-05	black
-0.892027432272685	7.80220314378585e-05	black
-2.08031570435436	7.81825149796963e-05	black
-1.49482193395253	7.82758587400294e-05	black
-0.753765488716504	7.83687780636095e-05	black
-1.38042427790467	7.83776519906203e-05	black
-1.41498988513511	7.85574797698203e-05	black
-1.26364847809014	7.87703598163664e-05	red
-1.49270652245692	7.90168980882087e-05	black
-1.97594266122604	7.91185610638446e-05	black
-2.19713760254672	7.93106958257153e-05	black
-1.80028542831617	7.94599278888305e-05	black
-1.04173955032602	7.94813417510276e-05	black
-1.24695708736124	7.96213461750162e-05	black
-0.964946373311942	7.9889689513156e-05	black
-0.968307979015725	7.99669409282972e-05	black
-0.844820147918401	8.00124718970714e-05	black
-1.62809607027071	8.01610666275776e-05	black
-1.26250584483462	8.01829385360865e-05	black
-2.45509239480731	8.02730750144125e-05	black
-2.06628256139493	8.03519596228949e-05	black
-1.73410156629507	8.0421405380179e-05	black
-1.5762278889321	8.0431805689287e-05	black
-1.66667987071792	8.04446338540609e-05	black
-1.08883150460908	8.08387792852045e-05	black
-1.16344077585245	8.09216375994023e-05	black
-0.916983430744388	8.11768944900254e-05	black
-1.79026898761478	8.12474126828552e-05	black
-2.30940856793213	8.13926926050717e-05	black
-1.50115920147152	8.14955028447971e-05	black
-1.84581559703102	8.15392682509979e-05	black
-1.64510150722535	8.1913013222141e-05	black
-0.704686003591634	8.20207480727363e-05	black
-0.910997799371238	8.21922711576396e-05	black
-1.55954854510835	8.22465505116303e-05	black
-1.92714182596752	8.23270808198384e-05	black
-2.11457659053218	8.24192744261751e-05	black
-1.69694653056214	8.24529710079657e-05	black
-1.20935989009483	8.24855601345652e-05	black
-0.97883173170266	8.25063868099585e-05	black
-1.12213306491365	8.25151162444841e-05	black
-1.33673270143299	8.27657718717385e-05	black
-1.86976940907674	8.29739071021959e-05	black
-1.10961001850267	8.3006898362698e-05	red
-1.84767377773125	8.30872929074867e-05	black
-0.770854731398411	8.32602025559288e-05	black
-1.09318243573787	8.34067948903693e-05	black
-1.12503411534065	8.35023932498419e-05	black
-1.80932375182165	8.35381412019865e-05	black
-0.802522841019545	8.35568196747562e-05	black
-1.4952395989312	8.35604596130437e-05	black
-1.14135766929546	8.35761357888127e-05	black
-1.66067004702164	8.37373713012136e-05	black
-2.34831543673704	8.37433147940625e-05	black
-2.00292913477752	8.38334348074657e-05	black
-1.38694928136822	8.38362215474968e-05	black
-1.67547272442483	8.39042591199731e-05	black
-0.581395753380701	8.39178344171442e-05	black
-3.45681530483698	8.39823596634689e-05	black
-1.1336864822572	8.39933389419171e-05	black
-0.918757822738137	8.39940307073139e-05	black
-1.06047096231035	8.40462309003325e-05	black
-1.27743127777383	8.42451650691972e-05	black
-2.27579652135045	8.45758528259133e-05	black
-1.31269495222068	8.4969015673641e-05	black
-1.32485005992208	8.50185298669229e-05	black
-1.47173818875286	8.5109580007568e-05	black
-1.33271836426716	8.5144897186008e-05	red
-0.736048023303948	8.51541555135971e-05	black
-1.10173658245516	8.56471985146911e-05	black
-1.1413019811536	8.56612384616963e-05	black
-0.90004843920634	8.57586858075552e-05	black
-1.57522537400649	8.61447808658481e-05	black
-1.05903305358232	8.65328855541606e-05	black
-1.56515332115297	8.66971563584348e-05	black
-2.34806553655002	8.67556675140395e-05	black
-1.16344744814744	8.70519267158239e-05	black
-3.57155937287156	8.7187077807252e-05	black
-1.79663654989823	8.71979662307086e-05	black
-1.2609612200267	8.72795826719962e-05	black
-1.53605059168983	8.74240627351377e-05	black
-1.70356210335251	8.74675370256599e-05	black
-2.27055350866926	8.75125563421044e-05	black
-1.41090434902174	8.77371405302715e-05	black
-1.09288129449164	8.78003028769974e-05	black
-0.908462590765165	8.78178733761547e-05	black
-1.4557031390752	8.78901471048245e-05	black
-1.06960851673982	8.81785172993093e-05	black
-1.71268823222428	8.82098690541356e-05	black
-1.97492908656229	8.82396719546863e-05	black
-1.46836848170138	8.82547394498574e-05	black
-2.04668389395559	8.83251423612413e-05	red
-1.54071728800414	8.83887290587147e-05	black
-1.47441645090845	8.84861209065228e-05	black
-0.920537847115174	8.88127376487301e-05	black
-2.18787435536943	8.88135653762825e-05	black
-1.62751225468579	8.88797286721598e-05	black
-2.07430900626704	8.91531749379024e-05	black
-1.30903327000355	8.92614451572906e-05	black
-0.764239749232981	8.9402221853294e-05	black
-1.66596003974547	8.94403835766207e-05	black
-0.836748171592449	8.95832319820699e-05	black
-1.08358636401356	8.97234147818865e-05	black
-1.16878298913361	8.97258947281088e-05	black
-1.03142753372669	8.9797110052438e-05	black
-1.89738524219456	8.99151242168535e-05	black
-0.935065416267277	8.99886890173775e-05	black
-0.936722190894775	9.01753283065227e-05	black
-2.10087214513172	9.01862490802587e-05	black
-0.585270087874646	9.02159574452085e-05	black
-1.87616318851216	9.05486205100494e-05	black
-0.973035229871897	9.0737844886194e-05	black
-3.24268437674154	9.07844177705904e-05	black
-1.40873715668403	9.0839045375782e-05	black
-1.28805573031685	9.09119086401964e-05	black
-2.36527482528154	9.09851348750772e-05	black
-2.06817738156378	9.1001978438244e-05	black
-1.34645161139899	9.11979304231362e-05	black
-1.25314354572986	9.13307425704071e-05	black
-1.63479990436193	9.15150036795272e-05	black
-1.39005264023075	9.1540361200685e-05	black
-1.02786116472438	9.17786978008668e-05	black
-1.35358621060085	9.19006777940164e-05	black
-1.22565400687286	9.19418818818051e-05	black
-2.14343467214916	9.19760722852785e-05	black
-1.28640117472773	9.20740760525665e-05	black
-2.05619269299194	9.20880426347456e-05	black
-1.59724673557598	9.21863905697081e-05	black
-1.21676466106469	9.24317676030148e-05	black
-1.66728867111387	9.27706208023123e-05	black
-1.34294660174646	9.30071913208319e-05	black
-1.43114077377318	9.30714211933573e-05	black
-1.69907908354042	9.30983055426126e-05	black
-1.32374705473852	9.31181374600923e-05	black
-1.28792005963262	9.31762926826442e-05	black
-0.773198353348313	9.32022697131129e-05	black
-1.57992064788838	9.3350378323066e-05	black
-1.48699056758269	9.35155087585152e-05	black
-1.5983840978	9.35233000057771e-05	black
-1.45686089774475	9.36046806977045e-05	black
-2.6661579725438	9.3655599992475e-05	black
-1.66573827766413	9.40378642473592e-05	black
-0.377380110623695	9.40637133885671e-05	black
-1.63949019383811	9.40977579048281e-05	black
-2.04310841292163	9.41412954080133e-05	red
-1.39711227949136	9.4421997058913e-05	black
-1.1071089120288	9.45224275811982e-05	black
-0.940331737161933	9.46630450751257e-05	black
-1.39435179049938	9.48591996863852e-05	black
-1.139611361791	9.50031232756204e-05	black
-1.43779541849254	9.52923698916962e-05	black
-2.31565302288573	9.55243838987064e-05	black
-1.66283236513714	9.55530389100547e-05	black
-1.08142490372112	9.56621087838609e-05	black
-1.70783621730154	9.59496816776426e-05	black
-1.57537415287303	9.62472533468375e-05	black
-0.688683720226385	9.63217986402798e-05	black
-0.617577176473529	9.63552756406052e-05	black
-1.16356125906407	9.66755294045813e-05	black
-1.25746428447985	9.67971869822647e-05	black
-0.914246170153463	9.68302601200625e-05	black
-1.1777216918058	9.69027934252784e-05	black
-1.54416325235375	9.69902533172371e-05	red
-1.70705212204769	9.70108203140919e-05	black
-1.58640909071797	9.71764749545888e-05	black
-1.84152903266	9.71816455873911e-05	black
-1.32699523521883	9.73554287607562e-05	black
-0.910308416667947	9.73721831683617e-05	black
-2.43624233564841	9.75882194494402e-05	black
-1.20871834898325	9.77353601113357e-05	black
-1.32580539942264	9.78457637884974e-05	black
-0.90241733636987	9.81755917939345e-05	black
-1.49590830839992	9.8580414652459e-05	black
-1.575933402806	9.86829962746665e-05	black
-2.59534668565925	9.88668882661791e-05	black
-1.20537811648377	9.89472354961223e-05	black
-1.75988343369361	9.90574271598013e-05	black
-1.15512883426748	9.91204578048864e-05	black
-1.50848825735969	9.91401818361021e-05	black
-0.946596432298244	9.92295393680079e-05	black
-0.900189261991542	9.93933077356583e-05	black
-1.65875309272258	9.96849918420173e-05	black
-2.08652034139141	9.99501475712476e-05	black
-0.826091460295067	0.00010013082975865	black
-2.01985574230884	0.00010024056168844	black
-1.60112639361936	0.000100311450339718	black
-1.09869951649359	0.000100542155597631	black
-1.64174576243679	0.000100611884904338	red
-1.16176918682099	0.000100880876651686	black
-0.715483691341696	0.000100940378702881	black
-1.15447322522666	0.000101061579399013	black
-1.30782164315113	0.00010114331728922	black
-3.72092434271012	0.000101576197673133	black
-0.645968934170724	0.000101675893219736	black
-1.10627485620499	0.00010178311826797	black
-1.87650363433785	0.000101809829020506	black
-0.941495629141398	0.000101831867518989	black
-1.13488182416813	0.00010188613932022	black
-1.45665334780547	0.00010193600539487	black
-1.31034834795625	0.000102181048517221	black
-0.994243408589057	0.000102496907152928	black
-1.40456112474589	0.00010304352094453	black
1.89697228513871	0.000103223170824658	black
-2.04397253938896	0.000103363169973881	black
-1.77550297139395	0.000103686194610206	black
-1.05006493309272	0.000103874928628986	black
-1.50174315729785	0.000104065665186923	black
-1.60421514627388	0.00010410882452292	black
-1.69982084127291	0.000104140494538975	black
-0.548259444421511	0.00010426771781586	black
-1.7710823068511	0.000104357321372891	black
-1.48800487815918	0.000104388663741766	black
-1.57318417879	0.000104474681007435	black
-0.496759175246074	0.000104714155688467	black
-1.08056337299443	0.00010477610200202	black
-0.946386578657859	0.000105046337113991	black
-1.13431136958348	0.000105104381125299	black
-2.16648499741615	0.000105108125690197	black
-1.26614035229162	0.000105112627727893	black
-2.45193145382547	0.000105115598563487	black
-1.54683805848382	0.000105141935390637	black
-0.633741274979235	0.000105287043697145	black
-1.98044657376883	0.000105311883339344	black
-2.87051275107355	0.000105331131811254	black
-1.01919270969255	0.000105411327242163	black
-2.04201241726899	0.000105542313044065	black
-1.50185949155415	0.000105556085881512	black
-1.20537582114448	0.000105573529322793	black
-1.44043457903935	0.000105630185565398	black
-2.12011952609992	0.00010595250267953	black
-1.46765535730361	0.000106114754838539	black
-1.29594168900055	0.000106315982987003	black
-1.13600828732581	0.000106323378998896	black
-0.829258759142369	0.000106472403927026	black
-1.35652733544501	0.000106729720935493	black
-2.27770917579988	0.000106867232980262	black
-1.94130898157494	0.000106970595214878	black
-0.60012031902226	0.000107072790883663	black
-1.76438934436739	0.000107677008422399	black
-1.75265216321671	0.000107769509676835	red
-0.302471792003411	0.000107859942542677	black
-1.7703261231159	0.000107976278758223	black
-1.71826761353464	0.000108560160960329	black
-2.63697658477323	0.000108592078766837	black
-1.24928677719554	0.000108643404512943	black
-0.693923508708552	0.000108697120109315	black
-1.77035928049995	0.000109036699057125	black
-0.56945402278691	0.000109068427089621	black
-1.82878717395987	0.000109636384349366	black
-0.701949800537326	0.000109873898341341	black
-1.06686611976612	0.000109910479657393	black
-1.30063714729965	0.000110021914243117	black
-1.92801538335265	0.000110032646715743	black
-0.968356354111394	0.000110253484798236	black
-1.94655397178766	0.000110363168895307	red
-2.08876631737397	0.000110504256412322	black
-2.37255130886687	0.000110524520663057	black
-1.78788219137983	0.000110855906029552	red
-1.07393615049686	0.000110902277414428	black
-1.08670644308516	0.000111063185757031	black
-1.36116483730059	0.000111087777060656	black
-1.33022478766641	0.000111151789429968	black
-2.42576462721654	0.000111272341340259	black
-2.01097041589122	0.000111372128961662	black
-1.34514070468539	0.000111469033555091	black
-2.09651625907216	0.000111492065795042	black
-1.86254870216814	0.00011178103994238	black
-2.06372037446167	0.000111869493480364	black
-2.02603002046637	0.000111927618033589	red
-0.955479152806289	0.00011209645539896	black
-1.27500713190861	0.000112304708205994	black
-2.27882296576364	0.000112476591553959	black
-1.65974369676247	0.000112491602167682	black
-0.562439969752823	0.000112508963451604	black
-1.35600836037205	0.00011260321603615	black
-1.21556246464547	0.000112643505352869	black
-1.15200720919079	0.000112744918509754	black
-2.03119656672391	0.000112779743831703	black
-1.82609984822923	0.000112862854130254	black
-0.940157745367872	0.00011292449064064	black
-1.76629045259145	0.000113013026356671	black
-1.74596000978112	0.000113267777034111	black
-1.39754452012728	0.000113414789543898	black
-2.70538509937474	0.000113698684853835	black
-2.4843906889926	0.000113835059319697	black
-1.54424507720683	0.000113856966237487	black
-0.914862933148085	0.000113992676242221	black
-1.14454370922175	0.000114099733189073	black
-1.13987243511514	0.000114317116090034	black
-1.93053157481339	0.000114413814461724	black
-1.23119795132593	0.000114613766461505	black
-1.68523788773273	0.000115062089234475	black
-1.04694283944121	0.000115383485433303	black
-1.63798041483588	0.000115493005954797	black
-1.36989445828681	0.000115649200705478	black
-2.0079632156387	0.000115657991427079	black
-1.35155153754214	0.000115710762970179	black
-0.456338333776222	0.000115824656246468	black
-1.6889280372096	0.000115863872073875	black
-2.27317243188601	0.00011597588532804	black
-0.648647536364294	0.000116026787519281	black
-0.834536166118558	0.000116161783446192	black
-2.08943794148564	0.000116222295039591	black
-1.27062032909542	0.000116289409239102	black
-1.41483290303479	0.000116341495478158	black
-1.57795090372512	0.000116365154964186	black
-0.513853939676388	0.000116436006584452	black
-1.72980030306993	0.000116440336549215	black
-1.04247065134309	0.000116581546715655	black
-0.448620692245256	0.000116602795402419	black
-1.56049047440748	0.000116841791272542	black
-0.654544892614292	0.000117057888014597	black
-2.07539461784711	0.000117427279201226	black
-1.81452569753464	0.000117530949146105	black
-1.79166257947655	0.000117950842328245	black
-1.74761993378872	0.000118010546407934	black
-2.10201762862035	0.000118015062290622	black
-2.24361021864875	0.000118292628247496	black
-2.13488193315949	0.000118515287595789	black
-0.843560258076709	0.000118553739552735	black
-1.60245538703647	0.000118731101154007	black
-1.67836624177435	0.000118855966080853	black
-1.74327987153103	0.000119052864608357	black
-1.27183781840689	0.000119308843052747	black
-2.02643909660352	0.000119439896741734	black
-2.1573856370857	0.000119777528119912	black
-0.769894032559071	0.000120243938041898	black
-0.941220993837798	0.00012050914710498	black
-1.41715047435308	0.000120789716802699	black
-1.12901857067737	0.000121077998488667	black
-0.9968275237765	0.000121116679005446	black
-2.22284710037265	0.000121164337039447	black
-1.69344066240827	0.000121678234950679	black
-1.11061316887542	0.000121761145756581	black
-1.80709516082152	0.000121811788402368	black
-1.07526751817471	0.000122194342263254	black
-1.38816806822636	0.000122480720325898	black
-2.73972215323619	0.000122679820681029	black
-1.30383993461236	0.000122751018948398	black
-2.34844334628062	0.000122844052734988	black
-1.697477247725	0.00012290999125795	black
-2.36884937618009	0.000122968511997612	black
-1.08464203709705	0.000123017768832737	black
-1.41045689062174	0.000123132543250123	black
-0.539572847183485	0.000123326852023902	black
0.74766953748381	0.000123535630014172	black
-0.840916337188614	0.000123632210304478	black
-1.885376750045	0.000123776916498832	black
-1.77282605830793	0.000123911022276772	black
-1.36073434045291	0.0001239155046462	black
-0.936126006399275	0.000124136838639959	black
-2.0731247667567	0.000124185142987625	black
-1.43961945227444	0.000124419425089423	black
-2.68681375776826	0.00012501022161494	black
-0.460245537793695	0.000125028620508524	black
-1.76969798591526	0.000125032427445508	black
-1.95861145732584	0.000125079533807856	black
-1.9896087426613	0.000125097786053853	black
-1.3737824590768	0.000125237288875646	black
-1.56410656927327	0.000125262738011227	black
-1.22590360660173	0.000125572587967696	black
-1.29577975756579	0.000125856612156597	black
-1.03711999754443	0.000125858112995023	black
-0.850380744937254	0.000125859174906393	black
-1.47500821107155	0.000126128085273162	black
-1.73368218795734	0.000126286934485594	black
-2.31872477895193	0.000126288015296438	black
-0.909874257597055	0.000126581191380117	black
-1.46692517512518	0.000126797886893077	black
-0.804424687318911	0.000126857728303178	black
-2.62329804858862	0.000126861430015015	black
-0.790056359244671	0.000126871450240447	black
-0.554461647710156	0.00012695877529457	black
-1.12809605164744	0.000127283401004855	black
-1.05749359553252	0.000127548649912356	black
-1.06727015564811	0.000127736404278076	black
-1.44829972445726	0.00012799133226516	black
-1.58757781136809	0.000128037063274612	black
-1.56495117687821	0.000128040581137254	black
-2.24419350399841	0.000128121774031914	black
-1.88326536483809	0.000128128407566629	black
-0.876766994205568	0.000128213071445264	black
-0.637804243276446	0.00012829762770054	black
-1.81986812537806	0.000128313306943515	black
-1.24931409517581	0.000128625453813587	black
-0.964602163125953	0.000128746329912385	black
-2.71287838948889	0.000128922134087482	black
-1.66867484377378	0.000129255916732615	black
-1.66731166447218	0.000129276067581164	black
-1.3065153159901	0.000129276645047977	black
-2.13276607354292	0.000129328393182023	black
-1.33688439830674	0.00012951454105806	black
-1.41263944258011	0.000129648404085919	black
-1.58075755400549	0.00012989711653693	black
-1.56992795605972	0.000129942413870914	black
-1.75573286725489	0.00013008042819739	black
-1.33785435822626	0.00013016992537487	black
-1.094943917037	0.00013027945046263	black
-1.29453102843408	0.000130300388627845	black
-1.32909543212181	0.000130301429955031	black
-1.00276157079873	0.000130303813829476	black
-1.15931800301358	0.000130621228003635	black
-1.87600030143623	0.000130936740224994	black
-1.24321014119185	0.00013163987079155	black
-2.19833875722039	0.000132302270431493	black
-1.4371169669695	0.000132960456446776	black
-0.969512424989304	0.000133393846106253	black
-2.64906043226385	0.000133551427381292	black
-0.811471638152756	0.000133902863629109	black
-2.88122291938793	0.000134126712012634	black
-2.4464616422772	0.000134315086309954	black
-1.69417534486399	0.00013431933307339	black
-0.913165372809984	0.00013439830198112	black
-2.14305352486557	0.000134420390019575	black
-0.921411299882007	0.000134894430501769	black
-1.48517290610333	0.000135262397996475	black
-2.76191830445987	0.000135262602736519	black
-3.27352511964605	0.000135755967730139	black
-1.0530588118885	0.000135866169746287	black
-2.61360532946017	0.000135871134892055	red
-2.17928052034081	0.000136080590515806	black
-1.68902470837925	0.000136666327208704	red
-0.596789816920178	0.000136669794118627	black
-1.78143166414657	0.000136759123303795	black
-1.22614248642763	0.00013689492448733	black
-1.84013324002927	0.000136982592524261	black
-2.12951629956963	0.00013715576962054	black
-1.95498617181193	0.000137246687223257	black
-0.991785026703349	0.000137287713813501	black
1.65879781982303	0.000137429897328656	black
-1.17334890530243	0.000137638236860167	black
-1.90275731766853	0.000137662229345303	black
-1.87112969701057	0.000137889423613673	black
-1.21443570083708	0.000138196443501302	black
-1.76991887414327	0.000138257051497515	black
-1.98618626714378	0.000138495148774046	red
-1.13629141112072	0.000138778279142585	red
-1.56982190119971	0.00013881330936488	black
-0.630010204921682	0.000139016819484566	black
-1.28328385395902	0.000139117424656111	black
-1.12814342023935	0.000139357276775371	black
-1.07298686906778	0.000139751228538672	black
-1.54354032211853	0.000139821856549464	black
-1.48063041483501	0.000139822166088905	black
-1.04942866602723	0.000139920645812071	black
-0.675755900300641	0.000139923739124082	black
-1.60776626466578	0.000140352168951409	red
-1.76950930275728	0.000140460902380758	black
-1.7668361280364	0.00014064360550147	black
-0.610236086565365	0.000140746087566419	black
-1.71087982332407	0.000140883712334419	black
-1.83553397746956	0.000140980975763109	black
-2.02432859330329	0.00014108095788012	black
-1.16327755877171	0.000141545924946247	black
-1.6380447374801	0.000141761720871742	black
-1.53480671285532	0.000141834277948496	black
-0.992952649327425	0.00014198528721469	black
-1.67781735361984	0.000142079503588063	black
-1.30222564638322	0.000142456112587097	black
-1.27109691675617	0.000142566079201821	black
-0.814651194969433	0.000142566935153885	black
-0.693993988031478	0.000142690357893424	black
-1.39776645551602	0.000142740912409317	black
-1.24699599454377	0.00014278114956511	black
-1.41506300825125	0.000142958120666839	black
-2.0186179906528	0.000143161359663314	black
-1.43748877288298	0.000143189826727673	black
-0.638627517264276	0.000143324979227362	black
-1.3562198413211	0.000143501527889121	black
-2.11805974938278	0.00014389110350094	red
-2.24916228463492	0.000144060431381669	black
-0.79236575881981	0.00014411154843955	black
-1.32682690491841	0.000144535418810214	black
-1.82829021143778	0.000144898343778089	black
-1.48366928274515	0.000145225352994587	black
-0.866848345192944	0.000145352651754739	black
-1.96678613763002	0.000145424965358448	black
-1.27159961130951	0.000145582318943003	black
-1.05263316165517	0.000145853185641795	black
-2.96267763398052	0.000145875652016996	black
-0.560886861030136	0.000146187226069121	black
-1.67494050581892	0.00014631198725872	black
-1.67550169029288	0.000146315446015844	black
-0.772120453291132	0.000147215402438315	black
-1.57370070282629	0.000147311389540434	black
-0.967115510542771	0.000147317431037261	black
-1.90406651533676	0.000147804826956882	black
-2.15223715164257	0.000147851159294416	black
-2.57223093605338	0.000147989829463856	black
-1.1978788504014	0.000148005645230592	black
-0.615159115031581	0.000148524903123709	black
-1.87059689386164	0.000148624443522387	black
-1.27038428952022	0.000148850991714526	black
-1.35739766096774	0.000148865848924119	black
-1.20722346979494	0.000149343057321528	black
-1.23889295288894	0.000149424388243055	black
-1.77464767892774	0.000149459138861335	black
-1.64019262739054	0.000149875710584551	black
-1.76478191529501	0.000150104224963391	black
-1.24853170006491	0.000150300423589686	black
-1.50791508158875	0.00015043337349613	black
-0.401007894675485	0.000150662986387358	black
-1.37387553651723	0.000150670466411651	black
-1.17470529862095	0.0001511710320164	black
-0.673127539919799	0.000151286599734554	black
-0.908313854420193	0.000151763198024232	black
-1.06566415582533	0.000151766344774157	black
-0.558275425969851	0.000151863050595591	black
-0.891106531035148	0.000151868774381619	black
-1.48748099403564	0.000152179737819581	black
-1.57481143892299	0.0001522693622023	black
-0.952043219626327	0.000152510698225713	black
-1.2663786745313	0.000152524185981814	black
-0.869821090863828	0.000152810628716156	black
-2.45750169616045	0.000152944961256125	black
-1.25008054167521	0.000153083917462112	black
-0.803517119160075	0.000153147488388425	black
-1.71642829575245	0.000153156748589342	black
-1.56942845427938	0.0001532096519488	black
-1.75233000643631	0.00015324376139032	black
-1.38699672285482	0.000153287119085167	black
-0.845785351962582	0.000153472054933399	black
-1.04275848773642	0.00015352358969383	black
-1.41363266580893	0.000153579641592559	black
-1.00649597394946	0.000153679227653655	black
-1.75034853646992	0.00015374014648203	black
-1.62555319896784	0.000153841715198552	black
-1.70042563083681	0.000153914265672886	black
-1.20830617923778	0.000154372559867985	black
-1.63871139989319	0.000154406871897509	black
-2.56575617799259	0.000154888620928207	black
-2.06890100232038	0.000155566880731572	black
-0.701926082590941	0.000155594600005049	black
-2.31615651764663	0.000155596895145964	black
-1.21046166160275	0.00015560255005161	black
-2.48075870963335	0.00015573996025443	black
-1.4245307726084	0.000155894101074992	black
-0.690263320391961	0.000155955813308549	black
-1.95420801092495	0.000156086807072251	black
-1.60096903259712	0.000156113909687381	black
-1.33553249101906	0.000156254815888928	black
-1.43208560994656	0.000156496890679967	black
-1.80633675685246	0.000156611107317077	black
-0.921941873934357	0.000156880855979927	black
-2.34169521304911	0.000156921372120299	black
0.282528965491453	0.000156927328819958	black
-1.28720672626755	0.00015726931692264	black
-1.14042573470081	0.00015728867796378	black
-1.17938406272151	0.00015742552133114	black
-1.08658032366882	0.00015769652940112	black
-1.23628865038353	0.000157872714746191	black
-0.804911644378017	0.000157908172132558	black
-1.70303040501668	0.000157987238571678	black
-1.97962392047615	0.000158059362497666	black
-1.26471448107544	0.000158132985321282	black
-0.652674549457423	0.000158604763525188	black
-1.71467147806598	0.000158778078609787	black
-1.34383691052717	0.000158941429738342	red
-1.47419120985307	0.000158967858548832	black
-0.538942519436041	0.000159053003725723	black
-1.63272636928484	0.000159234964343291	black
-1.07298628715099	0.000159461351704198	black
-0.864393674507268	0.000159645120602775	black
-1.52404629091073	0.000159671896289774	black
-1.22703938805705	0.000160003587817724	black
-1.34717811536138	0.000160053836284673	black
-1.74647629853832	0.00016007540448362	black
-2.17316666855	0.000160159425140557	black
2.31564161370382	0.000160263650977966	black
-0.948056530312325	0.000160471182180203	black
-2.02446727062855	0.000160505464956609	red
-1.73043646675943	0.000160601843385299	black
-1.34678748652644	0.000160717632025087	black
-1.4638700889809	0.000160923055435797	red
-0.818846594313013	0.000161143080095578	black
-2.60584410429678	0.000161549900338887	black
-2.04351437242198	0.000161623786644226	black
-0.69796322534984	0.000161755688517936	black
-1.95238222374418	0.000162222719651553	black
-1.78356813118772	0.000162566632593187	black
-0.966899235086756	0.000162604043289489	black
-1.71366362488691	0.00016262519225777	black
-1.35414506882064	0.000162845239091504	black
-2.26473774786222	0.000163155304600001	black
-1.44050623211872	0.000163266253032068	black
-1.17628968727921	0.000163280140706615	black
-1.05440872227297	0.000163372579004721	black
-1.13677110777636	0.000163417238138338	black
-1.4366189732205	0.000163456166425833	black
-2.28603247961665	0.000163857552636962	black
-2.26893062847433	0.000164157591563952	black
-2.08558830270116	0.0001643229770503	black
-0.882317879440569	0.000164329521931758	black
-1.2462727869129	0.000164539183043702	black
-1.01054872701462	0.000164584648940947	black
-0.806075025842252	0.000164738437556633	black
-0.97986505753386	0.000164748795080158	black
-2.49523463685137	0.000164787189754173	black
-1.34964298244302	0.000165101240717948	red
-2.8431516883332	0.000165608466928058	black
-1.36111756420173	0.000165688636645023	black
-1.19538073833295	0.000165851346617581	black
-1.62680362875101	0.000165999455645589	black
-1.09253765702871	0.000166177013706833	black
-2.45160290179838	0.000166483500024124	black
-1.93690550556583	0.000166864869889841	black
-0.926078655875993	0.00016691490858716	black
-1.06684893424133	0.000166963285644042	black
-1.00208493951364	0.000167209098428905	black
-1.00284343744045	0.000167444732607086	black
-0.773405054293952	0.000167641400807249	black
-1.33330302794793	0.000167834263725394	black
-1.25306394836963	0.00016787455406584	black
-2.15285827443638	0.000168160216080051	black
-0.972649484047612	0.000168232936352547	black
-1.43982335438723	0.000168301895998613	black
-2.40564764289816	0.000168312910774435	black
-0.677173176151773	0.00016854269985859	black
-1.14552305628299	0.000168594848029512	black
-0.70154704522729	0.000168677644902571	black
-1.89891231555399	0.000168695312179263	black
-1.59496089025768	0.000168850352244873	black
-1.51971076088658	0.000169042767217002	red
-1.04037346190223	0.000169149525319447	black
-1.18079103575601	0.00016925311359512	black
-1.95012431877278	0.000169317237244567	red
-1.17081865744652	0.000169423625609108	red
-1.05740393014519	0.000169535466844376	black
-0.845673598496072	0.000169622907122345	black
-1.57691018220244	0.000170279035363471	black
-1.06786085135551	0.000170332337969402	black
-1.14176516887445	0.000170421695160048	black
-1.37938123701299	0.000171546089813093	black
-1.21049853530768	0.000171641767936656	black
-0.829624206734858	0.000171689191592133	black
-1.77994153679379	0.000172124427291167	black
-1.27686887780943	0.000172457959000359	black
-1.75722602887238	0.000172889842338461	red
-2.93365289085324	0.000172998071774889	black
-2.70561663676525	0.000173216561583342	black
-1.51268870981466	0.000173280402657665	black
-1.40331998544238	0.000173459867855802	black
-1.5602988446385	0.000173550070976094	black
-1.19024153693448	0.000173649679398335	black
-1.87235566306611	0.000174305409865889	black
-0.658121506782585	0.000174360488075167	black
-2.22618564386992	0.00017436496901712	black
-1.93308243130314	0.000174492706636581	black
-1.4347965617663	0.000174516338212992	black
-0.753837096209709	0.000175177440852167	black
-1.71711059468711	0.000175200816642393	black
-2.5494317093565	0.000175490750040374	black
-1.37449394177865	0.00017557837815591	black
-0.99087673292055	0.000175913752850377	black
-1.89258025429417	0.000175930827612881	black
-1.30999621780985	0.0001761510270799	black
-1.12125724044709	0.000176192064403621	black
-2.55779553974317	0.000176284565386657	black
-1.4965264420348	0.000176407931840642	black
-1.98990506723465	0.000176578619970849	black
-1.31181338720459	0.000176678902046929	black
-0.930191090798319	0.000177110660040055	black
-1.38201164453544	0.000177325214308364	black
-0.970193483242262	0.000177399704413428	black
-2.43520787216327	0.000177440115337262	black
-1.54753013314266	0.000177595907050086	black
-1.76804452167888	0.000177617137168327	black
-1.67104930265246	0.000177740055629167	black
-1.13207889343523	0.000177830526555698	black
-0.994759211731944	0.000177925432054165	black
-0.802068195437429	0.000178057762239972	black
-1.46240240052379	0.000178402330126621	black
-1.6490804937648	0.000178479573249946	black
-1.17396762314355	0.00017856273217218	black
-2.22870684669686	0.000178933403347199	black
-0.808258410024548	0.000178974383154067	black
-1.03714532263947	0.000179080568117805	black
-2.92276491880733	0.000179228654140674	black
-1.55990900216339	0.000179235050552698	black
-0.920925973287703	0.000179241706243672	black
-2.82755906420268	0.00017957670926113	black
-0.732681264099568	0.000180027549788549	black
-1.26840251286068	0.000180091787035353	black
-2.05317615677048	0.000180137190809702	black
-2.00100396881763	0.00018045428657787	black
-1.67276625500509	0.000180488209256357	black
-1.35555354429103	0.000180589533140638	black
-0.950923604794141	0.000180726083922177	black
-1.73026537275237	0.000180751941115982	black
-1.03208053817306	0.000180930784496649	black
-1.32532074266791	0.000180956347798531	black
-1.91667482327088	0.000181177303106541	black
-1.05416460511058	0.000181467002350154	black
-2.0544054938347	0.000181556566290157	black
-1.38834481146414	0.000181587131331233	black
-0.507267243258333	0.000182609082937606	black
-1.70711792849861	0.000182907216453617	black
-1.36097601184352	0.000183029573315387	black
-1.60499373281098	0.00018303626106072	black
-1.48055007177591	0.000183153676793302	black
-0.959612334054475	0.00018324174887515	black
-2.00309848833763	0.000183323441990653	black
-1.0631466498025	0.000183620592347305	black
-1.59473405640615	0.000183827995399208	black
-1.30939827386154	0.000183881037931124	black
-1.68838894036687	0.000183885154856306	black
-1.01142419763247	0.000184365847093548	black
-1.83215147103832	0.000184920263295386	black
-1.30657826612763	0.000184939871463144	black
-0.696296777896739	0.000184998660930413	black
-0.871972312736588	0.000185217107954235	black
-2.78430116190214	0.000185283176929185	black
-1.81037249057081	0.000185287364491327	black
-1.29338879807493	0.000185601888566575	black
-1.24191763984985	0.000185818354628014	black
-1.88874519473117	0.000185968320044397	black
-1.48658597801045	0.000186158187720041	black
-0.43418814774756	0.000186389859831512	black
-2.22260382565839	0.000186478971870368	black
-1.28760031917202	0.000186593115300535	black
-1.46844013133033	0.000187168163459645	black
-1.53473263102803	0.000187216632998389	black
-1.56805221267104	0.000187236489672529	black
-1.0563789318033	0.000187381986391295	black
-0.85572582918939	0.000187427572465935	black
-0.59957648443446	0.000187484836718364	black
-1.78881823066712	0.000187861027421269	black
-1.43033682987228	0.000188171255611964	black
-0.816156447073668	0.000188837118298006	black
-1.79369338757379	0.000188847873465963	black
-0.905777591076853	0.00018902242787065	black
-0.824124056344363	0.00018917408978187	black
-1.09864395702918	0.000189621499797585	black
-1.15785496737291	0.000189874510426406	black
-1.34744140616821	0.000189901570863096	black
-1.28858712132364	0.000189966544157156	black
-0.999383806798969	0.000190064661296728	black
-2.61819952323068	0.000190155908187343	black
-2.81081457720694	0.000190206706197928	black
-1.49817648008012	0.000191020862728215	black
-0.77125728694539	0.000191102848037093	black
-0.972275531388638	0.000191292411394871	black
-2.03802483662488	0.00019152274823499	black
-1.28832082457052	0.000191646896520609	black
-0.657812791584804	0.000191656390871697	black
-1.12870775296647	0.000191660675406353	black
-2.24490501973334	0.000192230453466089	black
-0.79277025718539	0.000192543561086863	black
-1.45555458756362	0.000192594794874727	black
-0.598926401600084	0.000192648269053637	black
-1.97310360866808	0.000192831920553876	black
-0.883168051798027	0.00019315719264923	black
-0.959506598366873	0.000193218983046159	black
-1.1810345166143	0.000193316391765588	black
-1.89537209841663	0.000193399600348499	black
-1.06514026126558	0.000193531655466247	black
-1.70842017513515	0.000193981684570174	black
-2.80905937669937	0.0001940349373299	black
-1.94496624895546	0.000194232244403662	black
-1.15632192253601	0.000194271945024636	black
-0.932078057838165	0.000194430388722127	black
-1.48907434965251	0.000194449272046646	black
-0.807056501046709	0.000194740715772894	black
-1.60901301726019	0.000194767190701809	black
-3.04429118004477	0.000194991721417736	black
-2.09222838747819	0.000195210721648104	black
-1.28433374570471	0.000195262045013935	black
[truncated: 391,374 more rows]
