# Supplementary material for: TET2 mutations are associated with hypermethylation at key regulatory enhancers in normal and malignant hematopoiesis
Source: Nat Commun. 2021 Oct 18;12:6061. doi: 10.1038/s41467-021-26093-2 (PMC8523747; doi:10.1038/s41467-021-26093-2)
Supplement: Supplementary file 11 — Source Data [file 41467_2021_26093_MOESM11_ESM.zip › Source data/suppl_figure_17a.csv]

predicted_probability	TET2_mutation
-1.3	no
-1.4	no
-3	no
-2.3	no
-2.1	no
-2.5	no
-2.8	no
-3.5	no
-1.5	no
-2	no
-1.6	no
-1.9	no
-3.4	yes
-2.5	no
-2.5	no
-2.1	no
-2.6	no
-2.6	no
-2.4	no
-1.8	no
0.45	yes
-0.67	yes
-1.9	no
-2.3	no
0.21	yes
-1.7	yes
-1.8	no
-2.3	no
-2.7	no
-2.6	no
-2.6	no
-1.8	no
-1.1	no
-4	no
-2.2	yes
-0.46	no
-3.4	no
-3.8	no
-2.4	no
-2.2	no
-2.8	no
-3.1	no
-2.6	no
-2	no
-2.8	no
-2.8	no
-2.7	yes
-2.7	no
-2	no
-2	no
-2.2	no
-1.9	no
0.43	yes
-0.34	yes
-0.37	no
0.23	yes
-1.7	yes
-1.3	no
-1.3	yes
-2.4	no
0.71	yes
-1.5	no
0.74	yes
-2.7	no
-2.7	no
-1.5	no
-3.5	no
-2.2	no
-1.9	no
-2.5	yes
-1.9	no
1.1	yes
-2.4	no
-2.3	no
-2.5	no
-2.4	no
-2.1	no
-1.9	no
-2.1	no
-1.3	no
-1.9	no
-2.9	no
-2.1	no
-3.1	no
-2.9	no
-1.7	yes
-2.2	no
-2.1	no
-2	no
-2	no
-2.4	no
-2	no
-2.7	no
-1.6	no
-1.1	yes
-2.4	no
-2.6	no
-1.8	yes
-1.3	no
-2.4	yes
-2.4	no
-1.9	no
-2.5	no
-2.8	no
-2.8	no
-2.3	yes
-2.5	no
-2.1	no
-2.3	no
-2.4	no
-2.5	no
-2.3	no
-2.1	no
-1.6	no
-2.3	yes
-1.4	no
-2	no
-2.6	no
-2	no
-2.1	no
-0.56	yes
-3.8	no
-1.2	no
-1.5	no
-1.9	no
-1.5	no
0.86	yes
-0.95	yes
-2.8	no
-3.4	no
0.62	yes
-1.8	no
-2.2	no
-2.2	no
-2.8	no
-2.7	no
-1.2	no
-2	no
-2.4	no
-2.8	no
-2.2	no
-2.2	no
-2.1	no
-1.8	no
-2.2	no
-3	no
-2.5	no
-2.6	no
-2.3	yes
-1.5	no
-1.8	no
-3.1	no
-1.4	no
-1.5	yes
-2.1	no
-2.4	no
-2.2	no
-1.9	no
-2	no
-2.3	no
-2.1	no
-2.6	yes
-1.5	no
-2.7	no
-1.4	no
4.7	yes
-0.26	yes
-2.3	yes
-2.3	no
-1.4	yes
-1.8	no
-2.9	no
-3.2	no
-2.6	no
-2.2	no
-2.3	no
-2.3	no
-2.7	no
-1.9	no
-1.9	no
-2.5	no
-2.5	no
-2.5	no
-2.6	no
-3	yes
-3.2	no
-0.55	no
-1.1	no
-2.2	no
-2.7	no
-2.6	no
-2.1	no
-2	no
-2.2	no
-2.3	no
-2.3	no
-2.3	no
-3.3	no
-1.9	no
-1.4	no
-2.6	no
-2.2	no
-2.9	yes
-2.1	no
-2.2	no
-1.1	no
-1.7	yes
-2.7	no
-2.1	no
-2.2	no
-3.4	no
-2.3	no
-1.6	yes
-2.6	no
-1.9	no
-2.3	no
-1.8	no
-2	no
-2.4	no
-0.96	no
-3.1	no
-2.8	no
-2.2	no
5.1	yes
-3	no
-3.1	no
-3.6	no
-2.6	no
-3.7	no
-2.8	no
-3.1	no
-3.4	no
-2.6	no
-2.7	no
-2.8	no
-3.4	yes
-2.4	no
-3.4	no
-2.6	no
-1.9	yes
-2.2	yes
-0.43	no
-2.6	no
-4.1	no
-3.7	no
-3.2	no
-3.4	no
-3.1	no
-3.1	no
-2.7	no
-2.6	no
-1.9	yes
-2.7	no
-2.6	no
-3.1	no
-2.6	no
-3.4	no
-3.7	no
-2.6	no
-3.2	no
-3.2	no
-3	no
-3	no
-2.9	no
-3.7	no
-3	no
-3.2	no
-3.1	no
-3	no
-2.5	no
-2	no
-3.1	no
-2.2	no
-3.1	no
-2.4	no
-2.3	no
-1.6	no
-2.3	no
-2.1	no
-2.8	no
-2.1	no
-2.7	no
-3.1	no
-2.5	no
-2.7	no
-3	no
-3.1	no
-4.2	no
-2.6	no
-2.8	no
-3.2	no
-2.8	yes
-3.2	no
-2.9	no
-3.4	no
-3.1	no
-3.9	no
-3.4	no
-3.5	no
-3	no
-3.1	no
-0.89	yes
-3.3	no
-3	no
-3.1	no
