# Supplementary material for: TET2 mutations are associated with hypermethylation at key regulatory enhancers in normal and malignant hematopoiesis
Source: Nat Commun. 2021 Oct 18;12:6061. doi: 10.1038/s41467-021-26093-2 (PMC8523747; doi:10.1038/s41467-021-26093-2)
Supplement: Supplementary file 11 — Source Data [file 41467_2021_26093_MOESM11_ESM.zip › Source data/suppl_figure_17b.csv]

predicted_probability	VAFTET2
-3.4	6
0.45	3
-0.67	20
0.21	10
-1.7	4
-2.2	4
-2.7	2
0.43	2
-0.34	8
0.23	20
-1.7	2
-1.3	4
0.71	20
0.74	20
-2.5	3
1.1	20
-1.7	2
-1.1	4
-1.8	7
-2.4	5
-2.3	2
-2.3	5
-0.56	4
0.86	9
-0.95	4
0.62	7
-2.3	3
-1.5	6
-2.6	5
4.7	40
-0.26	20
-2.3	3
-1.4	10
-3	2
-2.9	2
-1.7	2
-1.6	3
5.1	20
-3.4	5
-1.9	2
-2.2	2
-1.9	20
-2.8	3
-0.89	20
