# Supplementary material for: TET2 mutations are associated with hypermethylation at key regulatory enhancers in normal and malignant hematopoiesis
Source: Nat Commun. 2021 Oct 18;12:6061. doi: 10.1038/s41467-021-26093-2 (PMC8523747; doi:10.1038/s41467-021-26093-2)
Supplement: Supplementary file 11 — Source Data [file 41467_2021_26093_MOESM11_ESM.zip › Source data/suppl_figure_18.csv]

tet2_mut	predicted_probability
no	-3.6
no	-3.9
yes	-0.92
yes	1.1
yes	1
no	-4.2
no	-3
no	-4.3
yes	0.97
yes	-1
no	-4.1
yes	1.3
yes	-1.6
no	-3
no	-2
yes	1.2
yes	-1.1
no	-4.2
yes	2.3
no	-3.8
yes	1
yes	-2.2
yes	3.9
yes	-0.76
yes	1.4
no	-3.3
no	-4.5
no	-3.1
no	-5.5
no	-4.1
no	-3.7
no	-2.9
no	-4
