# Supplementary material for: TET2 mutations are associated with hypermethylation at key regulatory enhancers in normal and malignant hematopoiesis
Source: Nat Commun. 2021 Oct 18;12:6061. doi: 10.1038/s41467-021-26093-2 (PMC8523747; doi:10.1038/s41467-021-26093-2)
Supplement: Supplementary file 11 — Source Data [file 41467_2021_26093_MOESM11_ESM.zip › Source data/suppl_figure_2.csv]

VAF	gene	variant_class	pseudo_id
2	TET2	frameshift	1
3	TET2	frameshift	2
6	TET2	frameshift	3
23	TET2	nonsense	4
2	TET2	frameshift	5
2	TET2	nonsense	6
22	TET2	missense	7
13	TET2	frameshift	8
19	TET2	nonsense	8
2	TET2	missense	9
4	TET2	frameshift	10
4	TET2	missense	11
15	TET2	nonsense	12
3	TET2	missense	13
6	TET2	nonsense	14
5	TET2	nonsense	15
8	TET2	nonsense	16
3	TET2	nonsense	17
4	TET2	nonsense	18
5	TET2	nonsense	18
21	TET2	splice site	19
2	TET2	frameshift	20
2	TET2	missense	21
18	TET2	nonsense	22
18	TET2	nonsense	23
3	TET2	nonsense	24
18	TET2	missense	25
2	TET2	nonsense	26
3	TET2	nonsense	26
17	TET2	missense	27
33	TET2	frameshift	28
39	TET2	missense	28
16	TET2	splice site	29
3	TET2	frameshift	29
2	TET2	frameshift	30
4	TET2	frameshift	31
10	TET2	nonsense	32
2	TET2	frameshift	33
3	TET2	missense	34
6	TET2	nonsense	35
3	TET2	frameshift	36
7	TET2	disruptive_inframe_deletion	37
4	TET2	frameshift	38
5	TET2	frameshift	39
7	TET2	nonsense	40
19	TET2	frameshift	40
4	TET2	frameshift	41
6	TET2	missense	42
9	TET2	frameshift	42
5	TET2	nonsense	43
7	TET2	nonsense	44
