# Supplementary material for: TET2 mutations are associated with hypermethylation at key regulatory enhancers in normal and malignant hematopoiesis
Source: Nat Commun. 2021 Oct 18;12:6061. doi: 10.1038/s41467-021-26093-2 (PMC8523747; doi:10.1038/s41467-021-26093-2)
Supplement: Supplementary file 11 — Source Data [file 41467_2021_26093_MOESM11_ESM.zip › Source data/suppl_figure_3.csv]

VAF	gene	variant_class	pseudo_id
3	DNMT3A	splice site	1
16	DNMT3A	missense	2
3	DNMT3A	frameshift	3
4	DNMT3A	nonsense	4
2	DNMT3A	missense	5
5	DNMT3A	missense	6
4	DNMT3A	frameshift	7
8	DNMT3A	missense	8
4	DNMT3A	missense	9
20	DNMT3A	nonsense	10
12	DNMT3A	missense	11
2	DNMT3A	splice site	12
22	DNMT3A	disruptive_inframe_deletion	13
3	DNMT3A	missense	14
3	DNMT3A	missense	15
4	DNMT3A	missense	16
9	DNMT3A	frameshift	17
27	DNMT3A	nonsense	18
5	DNMT3A	frameshift	19
10	DNMT3A	missense	20
3	DNMT3A	missense	21
3	DNMT3A	missense	22
11	DNMT3A	frameshift	23
9	DNMT3A	splice site	24
3	DNMT3A	nonsense	25
6	DNMT3A	splice site	26
3	DNMT3A	missense	27
11	DNMT3A	missense	28
4	DNMT3A	splice site	29
2	DNMT3A	missense	30
8	DNMT3A	splice site	31
5	DNMT3A	missense	32
12	DNMT3A	missense	33
7	DNMT3A	missense	34
39	DNMT3A	missense	35
4	DNMT3A	splice site	36
2	DNMT3A	disruptive_inframe_deletion	37
3	DNMT3A	splice site	38
4	DNMT3A	frameshift	39
3	DNMT3A	missense	39
4	DNMT3A	missense	40
3	DNMT3A	missense	41
3	DNMT3A	missense	42
3	DNMT3A	nonsense	43
3	DNMT3A	disruptive_inframe_deletion	44
20	DNMT3A	missense	45
3	DNMT3A	missense	46
5	DNMT3A	nonsense	46
35	DNMT3A	missense	47
4	DNMT3A	missense	48
2	DNMT3A	frameshift	49
4	DNMT3A	missense	50
11	DNMT3A	missense	51
21	DNMT3A	nonsense	52
4	DNMT3A	missense	53
3	DNMT3A	splice site	54
2	DNMT3A	missense	55
