# Supplementary material for: TET2 mutations are associated with hypermethylation at key regulatory enhancers in normal and malignant hematopoiesis
Source: Nat Commun. 2021 Oct 18;12:6061. doi: 10.1038/s41467-021-26093-2 (PMC8523747; doi:10.1038/s41467-021-26093-2)
Supplement: Supplementary file 11 — Source Data [file 41467_2021_26093_MOESM11_ESM.zip › Source data/suppl_figure_4b.csv]

probeMean	CHIP
0.510851	0
0.512852	0
0.514408	0
0.517219	0
0.517367	1
0.517656	0
0.517984	0
0.518068	0
0.518249	0
0.518812	0
0.519214	0
0.519238	0
0.519392	0
0.519429	0
0.519438	1
0.519494	0
0.519798	0
0.519922	0
0.519946	0
0.519977	0
0.520226	0
0.52039	0
0.520429	0
0.520478	0
0.52048	0
0.520496	0
0.520518	0
0.520564	0
0.520772	0
0.521053	0
0.521098	1
0.521174	1
0.521211	0
0.521256	1
0.521411	0
0.521506	0
0.521541	1
0.521562	0
0.521585	0
0.521815	1
0.521838	1
0.521864	0
0.52193	1
0.521961	0
0.521989	1
0.522049	0
0.522087	1
0.522132	0
0.522168	0
0.522176	1
0.522245	0
0.52238	1
0.522447	1
0.522543	0
0.522579	0
0.522683	0
0.522787	0
0.522845	0
0.522935	0
0.522971	1
0.523036	0
0.523132	0
0.523168	1
0.523313	0
0.523439	0
0.523519	0
0.523567	0
0.523614	0
0.52364	0
0.523721	0
0.523802	0
0.523881	0
0.523942	0
0.52397	0
0.524033	1
0.524116	0
0.524138	0
0.524282	0
0.524307	1
0.524345	0
0.52439	0
0.524483	0
0.524532	0
0.524548	1
0.524664	1
0.524685	0
0.524689	0
0.524701	0
0.524722	0
0.524786	0
0.524813	0
0.524836	0
0.524872	0
0.524932	0
0.524997	0
0.525086	1
0.525135	0
0.525199	0
0.525261	0
0.525261	0
0.525272	0
0.525366	0
0.52542	1
0.525522	0
0.525544	0
0.525657	0
0.525723	1
0.525843	0
0.525866	0
0.525897	0
0.525991	0
0.526015	0
0.526065	0
0.526101	0
0.526111	0
0.526116	1
0.526119	0
0.526145	1
0.526227	0
0.526233	0
0.52625	1
0.526339	0
0.526353	0
0.526412	0
0.526423	0
0.526513	0
0.526545	1
0.526718	0
0.526771	0
0.526777	0
0.526787	0
0.526822	0
0.526844	0
0.526901	1
0.526952	0
0.527019	0
0.527054	1
0.527149	0
0.527203	0
0.527295	0
0.527313	0
0.527402	0
0.527419	0
0.527421	0
0.527431	0
0.527777	1
0.527786	0
0.527845	0
0.527853	0
0.527857	0
0.527916	0
0.527978	0
0.528042	0
0.528082	1
0.528094	1
0.528309	0
0.528315	0
0.528524	0
0.528534	0
0.528627	0
0.528635	0
0.528788	0
0.528919	0
0.529057	1
0.5292	1
0.529219	0
0.529301	0
0.529393	0
0.529415	0
0.529434	0
0.529435	0
0.529535	0
0.529568	0
0.529585	1
0.529628	0
0.529634	1
0.529664	0
0.529705	0
0.529737	0
0.529739	0
0.529996	0
0.530075	0
0.530136	0
0.530138	0
0.530174	0
0.5303	0
0.530453	0
0.530475	1
0.530623	0
0.530911	0
0.531025	0
0.531074	0
0.531178	0
0.531407	0
0.531509	0
0.531581	0
0.531666	0
0.531695	0
0.531806	0
0.532076	0
0.532078	0
0.532213	0
0.532275	0
0.532443	0
0.53268	0
0.532801	1
0.532805	0
0.532813	0
0.532818	0
0.532891	0
0.53293	0
0.532937	1
0.533187	0
0.533203	1
0.533251	0
0.533371	0
0.533379	0
0.533639	0
0.533977	0
0.534283	0
0.534329	0
0.534605	0
0.534673	1
0.534749	0
0.534759	1
0.535455	0
0.535734	0
0.535737	0
0.536466	0
0.537992	0
0.539285	1
0.539611	1
0.539713	0
