# Supplementary material for: TET2 mutations are associated with hypermethylation at key regulatory enhancers in normal and malignant hematopoiesis
Source: Nat Commun. 2021 Oct 18;12:6061. doi: 10.1038/s41467-021-26093-2 (PMC8523747; doi:10.1038/s41467-021-26093-2)
Supplement: Supplementary file 11 — Source Data [file 41467_2021_26093_MOESM11_ESM.zip › Source data/suppl_figure_5.csv]

gran_tet2	gran_control	gran_dnmt3a	mono_tet2	mono_control	mono_dnmt3a	bcell_tet2	bcell_control	bcell_dnmt3a	cd4t_tet2	cd4t_control	cd4t_dnmt3a	cd8t_tet2	cd8t_control	cd8t_dnmt3a	nk_tet2	nk_control	nk_dnmt3a
0.37	0.31	0.38	0.026	0.028	0.0018	0.019	0.0036	0.0028	0.022	-3.2e-21	0	0	0	-5.1e-18	0.023	0.0084	0.016
0.43	0.33	0.43	0.027	0.035	0.025	0.024	0.0044	0.0049	0.027	0.0087	0.0068	0	0	0	0.039	0.023	0.017
0.43	0.34	0.46	0.049	0.038	0.031	0.025	0.012	0.011	0.031	0.015	0.031	0	0	0	0.043	0.026	0.021
0.46	0.41	0.47	0.061	0.041	0.05	0.029	0.013	0.012	0.064	0.015	0.049	0	0	0	0.044	0.029	0.031
0.47	0.42	0.5	0.064	0.042	0.057	0.033	0.013	0.016	0.065	0.031	0.051	0	0	0	0.048	0.029	0.042
0.48	0.43	0.5	0.067	0.044	0.057	0.035	0.015	0.016	0.066	0.034	0.053	0	0	0	0.048	0.031	0.052
0.49	0.43	0.51	0.068	0.045	0.057	0.037	0.015	0.022	0.07	0.038	0.055	0	0	0	0.048	0.034	0.053
0.52	0.44	0.51	0.07	0.045	0.06	0.039	0.016	0.024	0.072	0.039	0.066	8.7e-19	0	0.0025	0.058	0.035	0.053
0.53	0.44	0.52	0.072	0.046	0.06	0.039	0.016	0.029	0.081	0.042	0.072	0.0033	0	0.0096	0.059	0.035	0.058
0.53	0.44	0.52	0.073	0.047	0.061	0.04	0.016	0.03	0.09	0.045	0.079	0.0089	0	0.0099	0.06	0.036	0.059
0.53	0.44	0.52	0.082	0.047	0.062	0.041	0.018	0.032	0.092	0.046	0.094	0.012	0	0.01	0.061	0.037	0.062
0.54	0.45	0.52	0.082	0.05	0.063	0.041	0.018	0.033	0.099	0.052	0.095	0.018	0	0.01	0.069	0.041	0.064
0.54	0.45	0.53	0.082	0.05	0.064	0.041	0.02	0.033	0.1	0.053	0.1	0.021	0	0.017	0.069	0.042	0.064
0.54	0.45	0.53	0.083	0.051	0.07	0.041	0.02	0.033	0.1	0.055	0.1	0.026	0	0.023	0.07	0.044	0.065
0.54	0.45	0.53	0.085	0.054	0.07	0.042	0.02	0.034	0.1	0.058	0.1	0.032	0	0.023	0.074	0.045	0.068
0.56	0.45	0.54	0.085	0.054	0.071	0.045	0.024	0.037	0.11	0.061	0.11	0.035	0	0.025	0.076	0.045	0.076
0.56	0.47	0.54	0.086	0.055	0.072	0.046	0.024	0.039	0.11	0.064	0.11	0.035	0	0.026	0.079	0.047	0.079
0.59	0.47	0.54	0.087	0.055	0.074	0.046	0.024	0.04	0.11	0.064	0.11	0.041	0	0.028	0.08	0.047	0.084
0.6	0.47	0.54	0.088	0.056	0.076	0.05	0.025	0.043	0.11	0.066	0.11	0.041	0	0.029	0.083	0.048	0.085
0.6	0.47	0.55	0.091	0.056	0.076	0.05	0.025	0.045	0.12	0.066	0.12	0.044	0	0.03	0.083	0.049	0.085
0.61	0.48	0.55	0.093	0.057	0.078	0.051	0.026	0.045	0.13	0.067	0.12	0.045	0	0.03	0.085	0.05	0.088
0.61	0.48	0.56	0.094	0.057	0.08	0.051	0.026	0.045	0.13	0.069	0.13	0.046	0	0.032	0.087	0.05	0.088
0.61	0.49	0.56	0.094	0.057	0.08	0.051	0.027	0.045	0.13	0.069	0.14	0.05	0	0.035	0.087	0.05	0.092
0.62	0.49	0.57	0.095	0.058	0.081	0.052	0.028	0.046	0.14	0.07	0.14	0.05	8.7e-19	0.04	0.09	0.051	0.093
0.63	0.49	0.57	0.097	0.058	0.081	0.053	0.028	0.046	0.14	0.073	0.14	0.05	0.00013	0.041	0.099	0.052	0.094
0.64	0.49	0.58	0.098	0.059	0.082	0.054	0.029	0.047	0.14	0.073	0.14	0.052	0.0045	0.041	0.1	0.053	0.095
0.64	0.5	0.58	0.099	0.06	0.082	0.055	0.029	0.048	0.14	0.075	0.14	0.052	0.0048	0.043	0.1	0.053	0.096
0.64	0.5	0.58	0.1	0.061	0.082	0.055	0.03	0.049	0.15	0.077	0.15	0.054	0.0054	0.044	0.11	0.054	0.099
0.64	0.5	0.59	0.1	0.061	0.084	0.058	0.031	0.049	0.15	0.078	0.15	0.054	0.0058	0.05	0.11	0.054	0.1
0.64	0.5	0.59	0.1	0.063	0.084	0.059	0.031	0.049	0.15	0.078	0.15	0.057	0.0079	0.05	0.11	0.056	0.1
0.65	0.5	0.59	0.1	0.063	0.085	0.061	0.031	0.05	0.15	0.082	0.16	0.058	0.0082	0.051	0.12	0.059	0.1
0.65	0.51	0.6	0.1	0.064	0.086	0.064	0.031	0.051	0.16	0.083	0.16	0.066	0.011	0.051	0.12	0.06	0.11
0.66	0.51	0.61	0.11	0.065	0.087	0.068	0.032	0.051	0.16	0.083	0.16	0.068	0.013	0.051	0.13	0.061	0.11
0.66	0.52	0.62	0.11	0.065	0.087	0.069	0.032	0.052	0.16	0.084	0.17	0.069	0.013	0.053	0.14	0.062	0.11
0.67	0.52	0.62	0.12	0.066	0.087	0.071	0.033	0.052	0.17	0.084	0.17	0.084	0.013	0.053	0.14	0.062	0.11
0.67	0.52	0.64	0.12	0.067	0.087	0.071	0.033	0.053	0.17	0.086	0.17	0.088	0.013	0.054	0.14	0.062	0.12
0.68	0.52	0.64	0.13	0.067	0.088	0.071	0.034	0.055	0.18	0.088	0.18	0.09	0.014	0.055	0.15	0.063	0.12
0.72	0.52	0.64	0.13	0.068	0.092	0.077	0.034	0.055	0.2	0.089	0.18	0.096	0.014	0.059	0.15	0.064	0.12
0.73	0.52	0.65	0.13	0.069	0.093	0.082	0.034	0.055	0.2	0.092	0.18	0.098	0.016	0.063	0.16	0.064	0.12
0.73	0.52	0.65	0.14	0.069	0.094	0.086	0.035	0.055	0.21	0.092	0.18	0.12	0.017	0.066	0.16	0.064	0.13
0.73	0.52	0.66	0.14	0.07	0.095	0.092	0.035	0.056	0.22	0.094	0.18	0.13	0.018	0.07	0.18	0.064	0.13
0.74	0.52	0.66	0.15	0.07	0.098	0.11	0.035	0.057	0.23	0.094	0.19	0.13	0.018	0.071	0.19	0.065	0.13
0.77	0.52	0.66	0.19	0.07	0.098	0.11	0.035	0.059	0.25	0.095	0.19	0.14	0.018	0.075	0.28	0.067	0.13
0.78	0.52	0.67	0.22	0.07	0.1	0.12	0.035	0.063	0.3	0.096	0.19	0.16	0.019	0.078	0.28	0.067	0.13
	0.52	0.67		0.07	0.1		0.036	0.064		0.098	0.19		0.021	0.083		0.068	0.14
	0.53	0.69		0.071	0.1		0.036	0.071		0.098	0.2		0.024	0.086		0.068	0.14
	0.53	0.69		0.071	0.1		0.037	0.075		0.099	0.2		0.024	0.095		0.069	0.14
	0.53	0.7		0.072	0.11		0.037	0.079		0.1	0.2		0.024	0.1		0.069	0.14
	0.54	0.7		0.072	0.11		0.037	0.082		0.1	0.21		0.024	0.1		0.07	0.15
	0.54	0.72		0.072	0.11		0.038	0.084		0.1	0.22		0.024	0.1		0.071	0.16
	0.54	0.72		0.072	0.11		0.039	0.09		0.1	0.22		0.024	0.11		0.071	0.18
	0.54	0.74		0.072	0.12		0.039	0.1		0.1	0.23		0.025	0.12		0.071	0.21
	0.54	0.79		0.073	0.12		0.039	0.12		0.1	0.23		0.025	0.12		0.072	0.22
	0.54	0.81		0.073	0.12		0.039	0.13		0.1	0.25		0.026	0.13		0.072	0.23
	0.54	0.98		0.074	0.13		0.04	0.15		0.1	0.27		0.027	0.13		0.073	0.34
	0.55			0.075			0.04			0.1			0.027			0.073
	0.55			0.075			0.04			0.1			0.028			0.073
	0.55			0.075			0.04			0.11			0.031			0.074
	0.55			0.075			0.041			0.11			0.031			0.074
	0.55			0.075			0.041			0.11			0.032			0.075
	0.56			0.076			0.041			0.11			0.033			0.075
	0.56			0.076			0.041			0.11			0.034			0.076
	0.56			0.077			0.041			0.11			0.034			0.077
	0.56			0.077			0.042			0.11			0.034			0.078
	0.56			0.078			0.042			0.11			0.034			0.079
	0.56			0.078			0.043			0.11			0.036			0.079
	0.56			0.078			0.043			0.11			0.036			0.08
	0.56			0.078			0.043			0.11			0.037			0.08
	0.56			0.078			0.043			0.11			0.037			0.08
	0.56			0.078			0.043			0.11			0.037			0.081
	0.57			0.079			0.043			0.11			0.04			0.082
	0.57			0.079			0.044			0.11			0.041			0.082
	0.57			0.079			0.044			0.11			0.041			0.083
	0.57			0.08			0.045			0.11			0.042			0.083
	0.57			0.081			0.045			0.11			0.043			0.086
	0.57			0.081			0.045			0.12			0.044			0.086
	0.57			0.081			0.046			0.12			0.045			0.087
	0.57			0.081			0.046			0.12			0.045			0.087
	0.57			0.082			0.047			0.12			0.045			0.088
	0.57			0.082			0.048			0.12			0.045			0.088
	0.57			0.082			0.048			0.12			0.047			0.088
	0.57			0.082			0.049			0.12			0.048			0.088
	0.57			0.082			0.049			0.12			0.048			0.088
	0.57			0.082			0.049			0.12			0.048			0.088
	0.57			0.083			0.049			0.12			0.048			0.089
	0.58			0.083			0.049			0.13			0.048			0.089
	0.58			0.083			0.049			0.13			0.049			0.089
	0.58			0.083			0.05			0.13			0.049			0.09
	0.58			0.084			0.05			0.13			0.049			0.09
	0.58			0.085			0.05			0.13			0.049			0.091
	0.58			0.085			0.05			0.13			0.049			0.091
	0.58			0.085			0.05			0.13			0.05			0.092
	0.58			0.085			0.05			0.13			0.05			0.093
	0.59			0.085			0.051			0.13			0.051			0.094
	0.59			0.085			0.051			0.13			0.051			0.094
	0.59			0.086			0.051			0.13			0.052			0.094
	0.59			0.086			0.051			0.14			0.053			0.094
	0.59			0.086			0.052			0.14			0.054			0.094
	0.59			0.086			0.052			0.14			0.055			0.095
	0.59			0.086			0.052			0.14			0.055			0.097
	0.59			0.086			0.052			0.14			0.056			0.097
	0.59			0.086			0.053			0.14			0.056			0.098
	0.59			0.087			0.053			0.14			0.056			0.099
	0.59			0.087			0.053			0.14			0.058			0.1
	0.6			0.087			0.055			0.14			0.058			0.1
	0.6			0.087			0.056			0.15			0.058			0.1
	0.6			0.088			0.057			0.15			0.061			0.1
	0.6			0.088			0.057			0.15			0.061			0.1
	0.6			0.09			0.059			0.15			0.062			0.11
	0.6			0.09			0.059			0.15			0.063			0.11
	0.6			0.09			0.059			0.15			0.063			0.11
	0.6			0.09			0.06			0.15			0.064			0.11
	0.6			0.09			0.06			0.15			0.064			0.11
	0.6			0.09			0.06			0.15			0.065			0.11
	0.6			0.091			0.061			0.15			0.066			0.11
	0.6			0.092			0.061			0.15			0.066			0.11
	0.61			0.092			0.061			0.15			0.067			0.11
	0.61			0.092			0.062			0.15			0.068			0.11
	0.61			0.092			0.062			0.15			0.069			0.11
	0.61			0.092			0.062			0.15			0.069			0.11
	0.61			0.093			0.063			0.15			0.069			0.12
	0.61			0.093			0.063			0.15			0.071			0.12
	0.61			0.093			0.063			0.16			0.071			0.12
	0.61			0.093			0.063			0.16			0.071			0.12
	0.61			0.093			0.063			0.16			0.073			0.12
	0.62			0.093			0.064			0.16			0.075			0.12
	0.62			0.094			0.064			0.16			0.076			0.12
	0.62			0.094			0.064			0.16			0.077			0.12
	0.62			0.094			0.064			0.16			0.078			0.12
	0.62			0.095			0.064			0.16			0.078			0.12
	0.62			0.095			0.065			0.16			0.078			0.12
	0.63			0.096			0.065			0.16			0.079			0.13
	0.63			0.097			0.066			0.16			0.079			0.13
	0.63			0.097			0.066			0.17			0.081			0.13
	0.63			0.098			0.067			0.17			0.084			0.13
	0.63			0.098			0.067			0.17			0.084			0.13
	0.64			0.098			0.067			0.17			0.085			0.13
	0.64			0.098			0.068			0.17			0.086			0.13
	0.64			0.099			0.068			0.17			0.087			0.13
	0.64			0.099			0.068			0.17			0.087			0.13
	0.64			0.099			0.069			0.18			0.087			0.13
	0.64			0.1			0.069			0.18			0.088			0.13
	0.64			0.1			0.07			0.18			0.09			0.14
	0.64			0.1			0.07			0.18			0.091			0.14
	0.64			0.1			0.07			0.18			0.092			0.14
	0.65			0.1			0.071			0.18			0.092			0.14
	0.65			0.1			0.071			0.18			0.093			0.14
	0.65			0.1			0.071			0.19			0.093			0.14
	0.65			0.1			0.071			0.19			0.093			0.14
	0.66			0.1			0.071			0.19			0.096			0.14
	0.66			0.1			0.071			0.19			0.097			0.14
	0.66			0.1			0.072			0.19			0.097			0.14
	0.66			0.1			0.072			0.19			0.097			0.14
	0.66			0.1			0.073			0.19			0.098			0.14
	0.66			0.1			0.074			0.19			0.1			0.14
	0.67			0.11			0.074			0.2			0.1			0.15
	0.67			0.11			0.074			0.2			0.11			0.15
	0.67			0.11			0.074			0.2			0.11			0.15
	0.68			0.11			0.075			0.2			0.11			0.15
	0.68			0.11			0.076			0.2			0.11			0.15
	0.68			0.11			0.076			0.2			0.11			0.15
	0.68			0.11			0.078			0.2			0.11			0.16
	0.68			0.11			0.078			0.2			0.12			0.16
	0.69			0.11			0.079			0.21			0.12			0.17
	0.69			0.11			0.079			0.21			0.12			0.17
	0.69			0.11			0.079			0.21			0.12			0.17
	0.69			0.11			0.08			0.21			0.12			0.18
	0.7			0.11			0.08			0.21			0.12			0.18
	0.7			0.11			0.08			0.21			0.12			0.18
	0.7			0.12			0.082			0.21			0.12			0.18
	0.7			0.12			0.082			0.22			0.13			0.18
	0.7			0.12			0.083			0.22			0.13			0.19
	0.7			0.12			0.083			0.22			0.13			0.19
	0.71			0.12			0.085			0.23			0.13			0.19
	0.71			0.12			0.085			0.23			0.14			0.2
	0.72			0.12			0.088			0.23			0.14			0.21
	0.72			0.12			0.088			0.23			0.14			0.21
	0.72			0.13			0.092			0.24			0.14			0.21
	0.73			0.13			0.093			0.24			0.14			0.21
	0.73			0.13			0.094			0.24			0.15			0.21
	0.73			0.13			0.096			0.25			0.15			0.21
	0.73			0.13			0.097			0.26			0.15			0.21
	0.73			0.13			0.099			0.26			0.16			0.22
	0.74			0.13			0.1			0.27			0.16			0.22
	0.74			0.14			0.12			0.27			0.16			0.22
	0.78			0.14			0.12			0.29			0.16			0.22
	0.8			0.15			0.13			0.29			0.17			0.22
	0.87			0.16			0.13			0.29			0.17			0.26
	0.93			0.2			0.18			0.32			0.19			0.29
