# Supplementary material for: TET2 mutations are associated with hypermethylation at key regulatory enhancers in normal and malignant hematopoiesis
Source: Nat Commun. 2021 Oct 18;12:6061. doi: 10.1038/s41467-021-26093-2 (PMC8523747; doi:10.1038/s41467-021-26093-2)
Supplement: Supplementary file 11 — Source Data [file 41467_2021_26093_MOESM11_ESM.zip › Source data/suppl_figure_6.csv]

estimate	pval	color
0.5243	0.02617	black
0.3541	0.01657	black
-0.0446	0.4779	black
0.02397	0.9298	black
0.02011	0.8437	black
-0.06395	0.5817	black
0.4453	0.03655	black
0.3111	0.05247	black
0.2448	0.1305	black
-0.7688	0.002207	black
-0.2828	0.2241	black
-0.06366	0.3649	black
-0.02997	0.7101	black
0.008642	0.8967	black
-0.125	0.342	black
-0.04103	0.7462	black
-0.4204	0.1091	black
-0.2733	0.3591	black
-0.3653	0.1368	black
0.1206	0.3432	black
-0.03637	0.716	black
0.04578	0.5441	black
-0.2166	0.3927	black
0.7011	0.005321	black
-0.003087	0.9764	black
-0.02402	0.8125	black
-0.02336	0.8536	black
0.1099	0.2517	black
0.1065	0.2001	black
0.2719	0.03907	black
0.1491	0.5234	black
0.8181	0.009202	black
0.01456	0.9352	black
0.132	0.2679	black
0.2702	0.07358	black
-0.01068	0.9068	black
0.2446	0.001172	black
0.2178	0.0332	black
0.1738	0.01638	red
0.05157	0.666	black
0.011	0.9033	black
0.1769	0.05019	black
0.08486	0.3	black
0.2999	0.0004519	red
0.2148	0.02492	black
0.1127	0.2148	black
0.4385	0.08088	black
0.02346	0.7818	black
-0.2815	0.006794	black
0.05966	0.5551	black
0.1288	0.07198	black
0.2038	0.3932	black
0.0409	0.6333	black
0.04076	0.7271	black
0.05818	0.7843	black
-0.2314	0.1027	black
0.1344	0.2941	black
0.1377	0.1953	black
0.04162	0.6149	black
-0.02985	0.8052	black
-0.06009	0.513	black
-0.01294	0.8239	black
-0.02629	0.7936	black
0.08775	0.521	black
-0.01214	0.9147	black
-0.08025	0.415	black
0.07787	0.52	black
-0.003586	0.96	black
-0.142	0.04591	black
0.009134	0.9553	black
0.08982	0.5421	black
0.1526	0.5761	black
0.2586	0.3357	black
0.1411	0.362	black
-0.3361	0.0002525	black
-0.09581	0.5125	black
-0.3734	0.01063	black
-0.05918	0.6683	black
-0.04583	0.5952	black
-0.1868	0.1451	black
-0.1169	0.2637	black
0.01038	0.9227	black
0.07813	0.844	black
-0.2495	0.5063	black
-0.348	0.3113	black
-0.4751	0.5305	black
0.0711	0.7708	black
-0.4585	0.3526	black
-0.2839	0.1298	black
-0.5253	0.0009477	black
-0.06046	0.5853	black
0.2065	0.03124	black
0.05984	0.6279	black
-0.0419	0.6093	black
0.03202	0.9373	black
-0.03063	0.8005	black
0.02319	0.9311	black
-0.1733	0.458	black
0.2217	0.02608	black
0.03444	0.7734	black
-0.1344	0.1279	black
-0.06567	0.6518	black
-0.1178	0.2857	black
-0.07843	0.3887	black
-0.006361	0.9442	black
-0.08789	0.2928	black
0.04248	0.7608	black
-0.1694	0.2343	black
0.02838	0.6955	black
0.0219	0.8049	black
-0.01862	0.8862	black
0.07046	0.3033	black
0.08971	0.2908	black
-0.01653	0.8426	black
-0.2041	0.02169	black
0.07311	0.2616	black
0.05603	0.5281	black
-0.05043	0.4906	black
0.2019	0.08218	red
0.06092	0.4148	black
-0.1358	0.2711	black
0.02697	0.8181	black
0.05854	0.4343	black
0.2211	0.1222	black
0.02575	0.7786	black
-0.01134	0.8857	black
-0.1175	0.5734	black
-0.1344	0.3426	black
-0.0285	0.8121	black
0.02116	0.8124	black
-0.08776	0.4686	black
0.2319	0.04012	black
0.03485	0.7576	black
-0.03001	0.5346	black
-0.009231	0.9558	black
0.2328	0.05313	black
0.02807	0.863	black
-0.1094	0.4846	black
-0.04411	0.7529	black
-0.06476	0.5524	black
-0.05154	0.5511	black
0.01436	0.8494	black
-0.0005982	0.9943	black
0.05316	0.6025	black
-0.1033	0.3286	black
-0.1807	0.1957	black
-0.176	0.4174	black
0.1311	0.3784	black
-0.04612	0.6917	black
-0.1015	0.1267	black
-0.001196	0.9898	black
-0.158	0.23	black
-0.02182	0.8565	black
0.08918	0.5543	black
0.007704	0.9563	black
-0.1772	0.1346	black
0.06334	0.4769	black
-0.119	0.2765	black
-0.1317	0.06342	black
-0.21	0.1787	black
-0.306	0.012	black
-0.1355	0.1889	black
-0.002284	0.9887	black
-0.5819	0.04283	black
-0.05254	0.8173	black
-0.09759	0.6497	black
0.001556	0.9922	black
0.2517	0.2945	black
0.003908	0.988	black
0.048	0.8341	black
0.03228	0.6689	black
0.1212	0.567	black
-0.183	0.4488	black
-0.3899	0.3469	black
-0.4616	0.4851	black
0.1263	0.622	black
0.161	0.3762	black
0.4649	0.06175	black
-0.06417	0.7037	black
-0.04482	0.7789	black
-0.2111	0.004318	black
0.1459	0.4543	black
-0.2494	0.3044	black
-0.1302	0.5991	black
0.1908	0.4526	black
-0.2902	0.2082	black
-0.1573	0.2063	black
-0.3897	0.3792	black
-0.08375	0.3472	black
-0.02995	0.7531	black
-0.2432	0.4058	black
-0.04296	0.8849	black
0.2327	0.005311	black
-0.3828	0.2852	black
-0.08984	0.7249	black
-0.4047	0.1277	black
-0.3795	0.05755	black
-0.0758	0.5995	black
-0.02087	0.7603	black
-0.1041	0.5768	black
0.04488	0.6072	black
0.06558	0.7749	black
-0.106	0.5651	black
0.01984	0.9204	black
0.2178	0.4948	black
0.558	0.02212	black
0.0001466	0.9987	black
-0.03934	0.6889	black
-0.1008	0.3559	black
0.1467	0.3045	black
-0.2295	0.06123	black
-0.03752	0.8604	black
-0.0198	0.8651	black
0.1063	0.04231	black
0.04588	0.8122	black
0.02702	0.8583	black
0.0935	0.4181	black
-0.178	0.13	black
0.2501	0.1421	black
0.08476	0.4743	black
0.0795	0.5425	black
0.04499	0.535	black
0.03436	0.8046	black
0.1259	0.3984	black
-0.1885	0.02308	black
-0.1661	0.165	black
-0.05973	0.6424	black
0.03565	0.739	black
-0.3652	0.06243	black
-0.1692	0.07672	black
0.1159	0.24	black
0.03554	0.2935	black
0.1059	0.3275	black
-0.1321	0.409	black
-0.01983	0.794	black
0.1711	0.5172	black
0.1238	0.4685	black
-0.09018	0.2484	black
0.09614	0.4603	black
-0.4082	0.03977	black
0.008904	0.9053	black
-0.2103	0.02596	black
-0.6047	0.1131	black
-0.3134	0.2349	black
-0.4521	0.238	black
-0.5454	0.1456	black
-0.2849	0.0551	black
-0.1311	0.2061	black
-0.09974	0.5049	black
-0.5409	0.04968	black
1.273	0.05122	black
-0.2457	0.007121	black
-0.1016	0.02974	black
0.07179	0.4403	black
-0.26	0.2697	black
-0.006203	0.9771	black
-0.04619	0.74	black
-0.1681	0.4032	black
-0.1255	0.5283	black
0.21	0.001369	black
0.02179	0.869	black
0.05723	0.5683	black
0.1745	0.1893	black
-0.1259	0.05465	black
0.0574	0.6108	black
0.1306	0.1777	black
-0.08572	0.2521	black
-0.0446	0.8224	black
0.1457	0.3243	black
0.07665	0.7091	black
-0.1232	0.1585	black
-0.1582	0.3084	black
0.097	0.6693	black
0.5403	0.2471	black
0.5544	0.07502	black
0.08132	0.3585	black
-0.2303	0.1502	black
-0.04615	0.5685	black
0.1941	0.1806	black
0.216	0.1747	black
-0.1451	0.1955	black
0.4156	0.2915	black
0.08412	0.6875	black
-0.08281	0.4418	black
0.6483	0.0573	black
-0.02377	0.8306	black
0.1429	0.6027	black
-0.07322	0.5042	black
0.2799	0.008577	black
-0.3717	0.05712	black
-0.01601	0.9517	black
0.09002	0.5496	black
-0.02345	0.7033	black
-0.0886	0.3007	black
-0.0512	0.752	black
-0.003416	0.963	black
-0.1591	0.1672	black
0.1834	0.3143	black
-0.07552	0.3959	black
0.01184	0.9816	black
-0.01088	0.9395	black
0.05437	0.5387	black
-0.01877	0.8403	black
0.03175	0.6981	black
0.04111	0.8214	black
0.1455	0.1948	black
-0.04196	0.812	black
0.1038	0.3577	black
0.005742	0.976	black
0.08098	0.6393	black
0.04918	0.5952	black
0.1042	0.1431	black
0.1812	0.2375	black
-0.2858	0.04677	black
0.2956	0.05214	black
0.03916	0.6608	black
0.04458	0.7185	black
0.06101	0.5029	black
-0.004179	0.9825	black
-0.1075	0.2115	black
-0.1666	0.1225	black
-0.1049	0.3017	black
0.009695	0.9134	black
0.008214	0.9689	black
0.06339	0.604	black
-0.07019	0.3931	black
0.01282	0.9434	black
-0.01292	0.9346	black
0.1013	0.5238	black
-0.2317	0.1186	black
-0.00395	0.9553	black
-0.02097	0.8362	black
0.01608	0.8339	black
-0.05174	0.5551	black
-0.07528	0.2393	black
-0.04145	0.7287	black
-0.001394	0.984	black
-0.09678	0.4383	black
0.01246	0.9117	black
-0.1103	0.2218	black
-0.01156	0.8302	black
0.03978	0.7236	black
-0.03936	0.5691	black
0.4138	0.0736	black
0.0779	0.4912	black
0.4203	0.05005	black
-0.1749	0.2695	black
-0.1195	0.327	black
0.04704	0.7242	black
-0.1622	0.00495	black
0.1252	0.3972	black
0.2125	0.4906	black
0.3856	0.05055	black
-0.1832	0.1557	black
-0.2191	0.1129	black
-0.4218	0.07468	black
-0.2852	0.002867	black
-0.01606	0.8624	black
-0.2269	0.1272	black
-0.6026	0.02133	black
-0.2284	0.1064	black
-0.06909	0.7195	black
0.1119	0.5292	black
-0.1173	0.3414	black
-0.1162	0.3029	black
0.4925	0.05514	black
0.3142	0.4799	black
0.1458	0.5429	black
0.1301	0.4375	black
0.04205	0.7794	black
0.2416	0.06336	black
-0.2081	0.1028	black
0.2401	0.1836	black
0.1922	0.3184	black
0.1638	0.4432	black
0.1192	0.2949	black
-0.09775	0.4408	black
-0.07123	0.3516	black
-0.01104	0.9322	black
-0.07189	0.5691	black
-0.003177	0.9773	black
-0.07203	0.6892	black
0.002137	0.9871	black
-0.576	0.01288	black
-0.8702	4.486e-05	black
-0.01215	0.8665	black
-0.01067	0.9276	black
0.009854	0.9236	black
-0.0105	0.9466	black
0.05837	0.6024	black
-0.01414	0.8811	black
-0.0001248	0.9985	black
0.1233	0.467	black
0.01301	0.8886	black
-7.746e-06	0.9999	black
0.06183	0.4872	black
-0.0123	0.8585	black
-0.005532	0.9487	black
0.1046	0.5403	black
-0.1291	0.1018	black
0.03506	0.6273	black
-0.0181	0.8426	black
0.009667	0.8978	black
0.02484	0.745	black
0.02086	0.8888	black
0.02362	0.867	black
-0.0232	0.7716	black
-0.05433	0.6737	black
-0.1158	0.5353	black
-0.142	0.3547	black
0.01812	0.8775	black
-0.1717	0.3631	black
-0.09413	0.5065	black
-0.06917	0.5622	black
-0.1403	0.3791	black
-0.0342	0.7426	black
-0.07671	0.4297	black
0.02825	0.73	black
0.02179	0.8618	black
-0.3797	0.01494	black
0.0313	0.6722	black
-0.05143	0.5079	black
-0.134	0.2762	black
-0.01253	0.9188	black
-0.03421	0.8141	black
-0.06601	0.4856	black
0.005535	0.9574	black
-0.005825	0.9717	black
0.04064	0.5711	black
-0.2352	0.1247	black
0.03663	0.7418	black
0.003146	0.9736	black
-0.1533	0.1257	black
0.1355	0.1498	black
0.02295	0.8877	black
-0.04157	0.5385	black
-0.3393	0.3207	black
-0.0467	0.7621	black
-0.1076	0.6328	black
-0.06639	0.3729	black
0.02923	0.487	black
0.0167	0.9277	black
0.1893	0.08178	black
0.3695	0.0718	black
-0.004828	0.9619	black
-0.2279	0.5555	black
0.2495	0.3829	black
-0.1007	0.6893	black
-0.1997	0.3253	black
0.1603	0.7061	black
0.1449	0.1652	black
0.07634	0.6389	black
0.02066	0.7881	black
0.001463	0.9908	black
0.08663	0.3632	black
-0.03902	0.8018	black
-0.006371	0.9496	black
0.1215	0.6191	black
-0.04411	0.6106	black
-0.07964	0.1805	black
-0.08507	0.2435	black
0.2205	0.06029	black
-0.01397	0.8077	black
-0.1423	0.04162	black
-0.0733	0.4846	black
0.03119	0.7479	black
0.187	0.3099	black
0.2643	0.2357	black
-0.07163	0.601	black
0.2948	0.08416	black
0.07599	0.5978	black
0.1819	0.00477	black
0.1077	0.4774	red
-0.1053	0.4085	black
-0.205	0.3427	black
-0.05501	0.5281	black
-0.02373	0.8651	black
-0.01758	0.7537	black
-0.001949	0.9906	black
-0.01738	0.8313	black
0.2843	0.003532	black
-0.08862	0.3742	black
0.009547	0.9304	black
0.1094	0.1646	red
0.09682	0.26	black
0.2597	0.008594	black
0.1616	0.2007	black
0.3096	0.09471	black
0.2299	0.3595	black
0.8053	0.1158	black
0.1089	0.3585	black
-0.07113	0.3794	black
0.1264	0.1943	black
-0.01032	0.9143	black
-0.08973	0.1255	black
-0.2085	0.5247	black
-0.08448	0.6991	black
-0.09743	0.5219	black
0.1736	0.2312	black
-0.006286	0.9656	black
-0.04657	0.526	black
0.09605	0.3637	black
0.04002	0.3818	black
-0.2756	0.02972	black
-0.06306	0.5895	black
-0.01219	0.8826	black
-0.4682	0.01173	black
-0.191	0.104	black
-0.09215	0.6797	black
-0.1213	0.09312	black
0.02491	0.7392	black
9.146e-05	0.9991	black
0.07133	0.5002	black
0.1126	0.2315	black
0.01415	0.8798	black
-0.1183	0.1715	black
0.03318	0.7055	black
-0.04983	0.7789	black
-0.2027	0.327	black
-0.03179	0.8705	black
0.4839	0.2431	black
0.2746	0.1032	black
-0.07406	0.3005	black
0.1065	0.3113	black
-0.02194	0.8605	black
0.0771	0.547	black
-0.07201	0.8417	black
-0.1285	0.5961	black
0.01615	0.8153	black
-0.04533	0.6835	black
0.5891	0.2439	black
0.5176	0.07696	black
0.2135	0.3036	black
0.03231	0.9305	black
-0.2298	0.5201	black
0.2337	0.08151	black
-0.02896	0.6061	black
0.03611	0.6496	black
-0.002182	0.9829	black
-0.01352	0.871	black
-0.06906	0.4724	black
-0.1226	0.2334	black
-0.005228	0.916	black
-0.127	0.3335	black
0.02056	0.7917	black
-0.145	0.2612	black
-0.04427	0.3822	black
-0.08815	0.3692	black
-0.0297	0.6837	black
-0.1039	0.3665	black
0.01199	0.8778	black
-0.1044	0.145	black
-0.01656	0.9051	black
-0.06604	0.5018	black
0.002314	0.9766	black
-0.01838	0.8513	black
-0.1176	0.2863	black
-0.1947	0.2547	black
-0.003378	0.9614	black
-0.03002	0.7404	black
-0.774	0.03267	black
-0.826	0.02302	black
-0.7839	0.1652	black
-0.734	0.1195	black
-0.394	0.1099	black
-0.9821	0.05729	black
-0.5993	0.06782	black
-0.4695	0.2823	black
-0.1091	0.7096	black
-0.2198	0.1566	black
0.04243	0.6593	black
0.1854	0.02724	black
-0.1335	0.154	black
-0.05329	0.561	black
0.03199	0.6319	black
0.1403	0.05818	black
0.04161	0.4577	black
0.3286	0.0005188	black
0.06388	0.5041	black
0.1548	0.1084	black
0.03821	0.6294	black
0.05516	0.5635	black
-0.0093	0.9447	black
0.1088	0.6299	black
0.1393	0.3092	black
0.04198	0.8023	black
0.2062	0.1498	black
0.072	0.6458	black
-0.1426	0.5813	black
0.06873	0.5845	black
-0.2979	0.02597	black
0.1264	0.1427	black
0.05723	0.6106	black
-0.09735	0.6732	black
0.1044	0.3252	black
0.0391	0.5635	black
-0.1122	0.1306	black
-0.1076	0.009791	black
0.0228	0.793	black
0.06716	0.5549	black
0.1709	0.3228	black
-0.02266	0.7811	black
0.136	0.07177	black
0.2783	0.003058	red
-0.1304	0.3661	black
0.1336	0.3119	black
-0.2268	0.002114	black
-0.03428	0.6874	black
-0.1261	0.4842	black
0.1061	0.18	black
0.07358	0.2642	black
-0.2352	0.1452	black
-0.06383	0.4276	black
-0.0362	0.8608	black
-0.8854	0.07257	black
-0.3406	0.2121	black
-0.4906	0.02445	black
-0.3844	0.3047	black
0.06891	0.7639	black
-0.4062	0.07473	black
-0.5117	0.02462	black
-0.01201	0.886	black
0.06428	0.6512	black
0.1844	0.3967	black
0.074	0.7509	black
-0.2475	0.02852	black
0.01955	0.9004	black
0.03824	0.7243	black
-0.1165	0.5791	black
0.01884	0.8085	black
-0.06161	0.5152	black
0.2737	0.1088	black
-0.04204	0.6219	black
0.07352	0.4092	black
-0.8918	0.09776	black
-0.1111	0.6244	black
-0.2243	0.4954	black
-0.1487	0.4625	black
-0.6398	0.2019	black
0.1456	0.5871	black
0.03319	0.6205	black
-0.128	0.3752	black
-0.07733	0.2763	black
-0.1888	0.08565	black
0.06757	0.3933	black
-0.04147	0.8193	black
-0.09468	0.6855	black
-0.08223	0.3867	black
-0.04531	0.6316	black
0.05676	0.3266	black
-0.1481	0.1287	black
0.0145	0.8461	black
-0.04706	0.6512	black
-0.09186	0.3363	black
-0.1983	0.1856	black
0.05106	0.7327	black
-0.06946	0.6215	black
-0.3237	0.0382	black
-0.2424	0.04897	black
-0.11	0.3633	black
0.004124	0.9806	black
-0.2713	0.02452	black
0.02439	0.8415	black
-0.09006	0.4233	black
0.126	0.1332	black
0.2925	0.1519	black
-0.02166	0.8239	black
0.04989	0.551	black
0.01336	0.8264	black
-0.0376	0.2886	black
0.05489	0.5098	black
0.02254	0.8313	black
-0.08443	0.4826	black
-0.139	0.271	black
0.03896	0.7158	black
-0.1767	0.07665	black
-0.04656	0.4898	black
0.002026	0.9934	black
-0.1314	0.5898	black
-0.04145	0.7626	black
0.1787	0.1066	black
0.2262	0.4855	black
0.007543	0.9577	black
-0.01976	0.82	black
0.1071	0.532	black
0.04311	0.3896	black
0.05399	0.4364	black
0.9113	1.247e-07	black
0.1696	0.2777	black
0.06411	0.707	black
-0.07277	0.7072	black
-0.1856	0.3787	black
-0.2957	0.2581	black
0.2054	0.2871	black
-0.1591	0.2551	black
-0.05339	0.5101	black
-0.05825	0.5994	black
0.1211	0.3584	black
-0.0569	0.5308	black
-0.1925	0.0777	black
-0.003911	0.9805	black
-0.1225	0.6173	black
-0.06837	0.7935	black
0.1074	0.5279	black
0.05568	0.8027	black
-0.1155	0.5688	black
-0.3561	0.1657	black
-0.09803	0.6129	black
-0.08035	0.5299	black
0.1802	0.1059	black
-0.1388	0.3459	black
0.01006	0.928	black
-0.05747	0.4233	black
0.1339	0.3344	black
-0.02241	0.8495	black
-0.02539	0.7854	black
-0.07091	0.3096	black
-0.02217	0.8083	black
0.07808	0.2322	black
-0.04296	0.6587	black
0.146	0.1201	black
-0.07741	0.5808	black
-0.04691	0.6707	black
0.0002475	0.9969	black
-0.1226	0.6836	black
-0.001254	0.9947	black
-0.01063	0.9335	black
-0.09181	0.6923	black
-0.2926	0.02395	black
0.1847	0.1054	black
-0.00524	0.9639	black
-0.07263	0.3293	black
0.15	0.2001	black
-0.004937	0.9696	black
0.02223	0.7644	black
0.02853	0.8401	black
0.005614	0.9634	black
-0.1125	0.2841	black
0.01301	0.9403	black
0.138	0.1608	black
0.1965	0.2425	black
0.09239	0.3141	black
0.04417	0.6968	black
0.01674	0.8558	black
-0.1897	0.09801	black
-0.303	0.05745	black
-0.1528	0.04678	black
-0.05186	0.4706	black
0.06343	0.6034	black
-0.07027	0.7176	black
0.0501	0.7758	black
0.05587	0.7745	black
0.02248	0.7362	black
-0.05483	0.7473	black
0.1016	0.078	black
0.0189	0.8653	black
-0.03347	0.8321	black
-0.2844	0.001432	black
0.1728	0.07507	black
0.1251	0.4792	black
-0.002996	0.9856	black
-0.3872	0.1212	black
-0.06336	0.593	black
-0.02376	0.7945	black
0.03617	0.8732	black
-0.09062	0.6585	black
0.06505	0.5578	black
-0.2041	0.5048	black
0.07887	0.5145	black
0.006716	0.9728	black
-0.2296	0.2286	black
-0.1544	0.5706	black
-0.0361	0.6692	black
-0.03709	0.7018	black
0.02947	0.6441	black
0.09852	0.2236	black
-0.3452	0.1657	black
-0.1437	0.1002	black
-0.4185	0.2959	black
0.01939	0.8994	black
-0.3001	0.2487	black
0.06321	0.7036	black
-0.06787	0.344	black
0.2137	0.04286	black
0.02041	0.8594	black
0.006204	0.9415	black
0.09687	0.3587	black
0.06896	0.3351	black
0.1152	0.2207	red
0.03361	0.6852	black
-0.01885	0.8051	black
-0.08509	0.404	black
0.149	0.163	black
0.2321	0.02541	black
0.211	0.1844	red
0.1175	0.1552	red
0.1483	0.01513	black
0.03489	0.6772	black
0.1194	0.2303	black
-0.1342	0.001465	black
0.1002	0.2396	black
-0.07456	0.5234	black
0.04554	0.5871	black
0.00397	0.9537	black
0.1669	0.2575	black
0.08811	0.3407	black
-0.04754	0.7736	black
0.01097	0.929	black
-0.1863	0.1791	black
0.1527	0.3207	black
-0.1355	0.5322	black
-0.03726	0.59	black
-0.05713	0.4863	black
0.103	0.5211	black
-0.1259	0.1283	black
-0.004659	0.9749	black
0.1178	0.2002	black
0.08224	0.6875	black
0.1379	0.1224	black
0.08637	0.2865	black
-0.02587	0.7713	black
-0.08029	0.275	black
0.0394	0.5777	black
0.08924	0.2702	black
-0.0931	0.2322	black
0.02636	0.7885	black
0.001372	0.9853	black
-0.006535	0.9366	black
-0.05332	0.6335	black
-0.005726	0.958	black
-0.004824	0.9627	black
-0.06333	0.5181	black
0.08222	0.3625	black
-0.01059	0.9257	black
0.03261	0.8317	black
-0.0409	0.7013	black
-0.07063	0.3696	black
0.1175	0.01941	black
0.1707	0.3211	black
-0.2257	0.2913	black
-0.2193	0.1957	black
-0.1177	0.1304	black
-0.01135	0.9172	black
0.07717	0.5194	black
0.09175	0.4895	black
-0.1342	0.328	black
-0.2328	0.07276	black
-0.01649	0.8367	black
-0.05381	0.4943	black
-0.1007	0.4934	black
0.03321	0.7774	black
-0.02811	0.7645	black
0.05	0.4164	black
-0.06836	0.4146	black
-0.09171	0.3531	black
0.2153	0.2227	black
0.04866	0.7338	black
0.1835	0.1481	black
0.06592	0.685	black
0.03604	0.7841	black
0.06497	0.5848	black
-0.1755	0.3035	black
-0.1757	0.2691	black
-0.1187	0.425	black
0.1677	0.3966	black
0.04283	0.7526	black
-0.2218	0.1218	black
0.04336	0.4705	black
0.2124	0.01075	black
-0.1296	0.2551	black
-0.07911	0.5335	black
0.09565	0.3132	black
-0.1366	0.1367	black
0.02469	0.8496	black
0.01368	0.9178	black
0.07666	0.5473	black
0.1026	0.2993	black
0.141	0.1303	black
0.0959	0.4217	black
-0.06799	0.3695	black
-0.007787	0.9396	black
-0.03756	0.6405	black
0.1077	0.3418	black
0.05972	0.6258	black
0.2186	0.3525	black
0.2129	0.1494	black
0.1902	0.09414	black
-0.1306	0.3017	black
0.3667	0.1255	black
0.06771	0.3515	black
0.04712	0.7472	black
-0.05763	0.4294	black
0.09697	0.1886	black
-0.1523	0.245	black
-0.06921	0.2952	black
0.1265	0.09483	black
-0.06061	0.4982	black
0.1181	0.3893	black
-0.03671	0.6758	black
-0.009493	0.8833	black
0.04976	0.7599	black
-0.1101	0.1205	black
-0.1011	0.5822	black
-0.1375	0.06051	black
-0.08047	0.4639	black
-0.2969	0.1887	black
0.2252	0.6004	black
-0.01907	0.8863	black
-0.03985	0.747	black
-0.6474	0.07641	black
-1.118	6.296e-07	black
-0.9734	0.0195	black
-0.5994	0.05563	black
-0.2317	0.6598	black
-0.5709	0.006925	black
-0.3263	0.04498	black
-0.5333	0.1372	black
-0.02129	0.8636	black
-0.1849	0.4844	black
-0.4618	0.0437	black
0.2115	0.3674	black
-0.101	0.1134	black
1.214	5.196e-14	black
0.3402	0.4398	black
0.2345	0.2502	black
0.09652	0.5391	black
-0.1954	0.4465	black
-0.3246	0.1323	black
-0.3639	0.295	black
0.3009	0.163	black
0.1098	0.2803	black
-0.02444	0.8694	black
0.1931	0.05717	black
-0.02299	0.707	black
0.1899	0.03001	black
0.03805	0.8778	black
-0.001235	0.9842	black
0.02818	0.7182	black
0.1374	0.4631	black
-0.3256	0.5251	black
-0.3196	0.04125	black
-0.06688	0.5472	black
-0.1234	0.2197	black
0.0597	0.421	black
-0.06987	0.4394	black
0.07716	0.5083	black
0.03073	0.7228	black
-0.01243	0.8932	black
0.2431	1.324e-05	black
0.2693	0.1044	black
-0.1123	0.1157	black
0.0824	0.3164	black
-0.009303	0.9379	black
0.02286	0.5864	black
-0.1103	0.2589	black
-0.009018	0.8893	black
0.02126	0.7888	black
0.06394	0.6026	black
0.06941	0.3608	black
-0.05673	0.5704	black
-0.06577	0.6144	black
-0.09932	0.3635	black
0.1022	0.05051	black
0.01891	0.8281	black
-0.2885	0.003768	black
-0.03817	0.8011	black
-0.05405	0.6932	black
-0.2388	0.1974	black
-0.2491	0.3736	black
-0.05301	0.5752	black
0.06047	0.6508	black
-0.01182	0.8802	black
-0.1045	0.3403	black
-0.1003	0.5452	black
-0.03081	0.6522	black
-0.08908	0.371	black
-0.1221	0.7059	black
0.1697	0.2226	black
-0.03487	0.6979	black
0.09181	0.5711	black
0.04147	0.8923	black
-0.1441	0.2111	black
-0.2624	9.724e-05	black
0.1504	0.6418	black
-0.05358	0.5349	black
0.1509	0.1898	black
-0.1669	0.008343	black
0.001921	0.9827	black
-0.2079	0.05598	black
-0.1289	0.1081	black
-0.03449	0.765	black
0.2036	0.4811	black
-0.5201	0.06914	black
0.003438	0.9614	black
0.05493	0.4974	black
0.0422	0.5848	black
0.3168	0.005839	black
-0.009715	0.9265	black
0.09064	0.4644	black
0.1373	0.5344	black
-0.4769	0.2615	black
0.04204	0.7199	black
0.1942	0.05501	black
-0.03995	0.7541	black
-0.1342	0.3508	black
-0.266	0.2167	black
-0.274	0.1015	black
-0.6725	0.05674	black
-0.001977	0.9916	black
-0.001333	0.994	black
0.08934	0.7163	black
0.4159	0.07879	black
0.1127	0.05863	black
-0.1084	0.3574	black
-0.171	0.18	black
-0.1406	0.09441	black
-0.02176	0.8155	black
-0.00913	0.9182	black
-0.03686	0.8358	black
-0.08014	0.4821	black
-0.09456	0.2696	black
-0.05448	0.5355	black
-0.1098	0.3022	black
0.6689	0.001498	black
-0.1284	0.1582	black
-0.06244	0.4998	black
0.1094	0.5417	black
0.007308	0.9786	black
-0.01994	0.8462	black
-0.006343	0.9748	black
0.08291	0.3799	black
-0.04094	0.7831	black
-0.08699	0.4807	black
0.02683	0.9227	black
-0.3551	0.07524	black
-0.1086	0.1861	black
-0.1789	0.07134	black
0.1913	0.04875	black
0.05764	0.4053	black
0.08143	0.2347	black
0.02088	0.7762	black
0.1762	0.3067	black
0.154	0.01533	red
0.06519	0.7511	black
0.06124	0.6667	black
-0.0442	0.84	black
-0.09293	0.365	black
0.04885	0.5326	black
-0.2476	0.0002363	black
0.1222	0.01851	black
0.2063	0.0344	black
-0.007833	0.9354	black
-0.1781	0.1327	black
-0.003739	0.9791	black
0.1776	0.08422	black
-0.0318	0.6922	black
-0.0854	0.3698	black
0.007615	0.9509	black
0.04863	0.5269	black
0.1269	0.2173	black
-0.01063	0.9531	black
0.1425	0.3119	black
0.00585	0.9665	black
-0.1311	0.3578	black
0.2867	0.0382	black
0.01235	0.9133	black
-0.02191	0.8408	black
0.01732	0.8746	black
0.04125	0.5897	black
0.1172	0.2326	black
-0.05921	0.4637	black
0.1264	0.1712	black
-0.03823	0.7316	black
-0.03168	0.726	black
0.0261	0.8546	black
0.08113	0.6288	black
-0.1786	0.08635	black
-0.1852	0.2042	black
0.07539	0.4877	black
0.09019	0.2204	black
-0.1571	0.1324	black
0.07267	0.4455	black
-0.07745	0.5962	black
-0.05747	0.4583	black
0.1955	0.3504	black
0.007222	0.897	black
-0.1859	0.07957	black
0.05318	0.718	black
0.07018	0.5543	black
0.1384	0.004137	black
0.02988	0.7321	black
-0.09925	0.4214	black
-0.05112	0.5979	black
-0.1291	0.2698	black
-0.1379	0.1289	black
0.006053	0.9565	black
0.04022	0.6913	black
-0.03937	0.7585	black
-0.0542	0.5481	black
0.217	0.05807	black
-0.1352	0.1435	black
-0.3948	0.03638	black
0.0558	0.6377	black
-0.3834	2.311e-05	black
-0.003434	0.9676	black
0.0818	0.152	black
-0.05157	0.6904	black
0.03465	0.62	black
0.1295	0.3222	black
-0.03361	0.6328	black
-0.1334	0.0002444	black
-0.06695	0.2154	black
0.09512	0.1845	black
0.09508	0.5025	black
0.1558	0.3196	black
-0.001582	0.9893	black
-0.1307	0.5091	black
0.03233	0.9186	black
0.2662	0.02941	black
-0.1536	0.3809	black
-0.01959	0.7589	black
0.004868	0.96	black
0.2482	0.006984	red
0.01366	0.8998	black
-0.09783	0.4827	black
0.1447	0.1123	black
-0.1592	0.1718	black
0.02073	0.839	black
-0.1759	0.06253	black
0.08655	0.2937	black
-0.1602	0.2992	black
0.09745	0.5287	black
-0.04929	0.6999	black
0.1732	0.01867	black
0.3034	0.02163	black
-0.1176	0.1825	black
0.1888	0.0656	black
0.2809	0.005833	black
0.2021	0.09116	black
0.02595	0.737	black
0.1457	0.3794	black
0.1261	0.2908	black
-0.02081	0.7593	black
0.3016	0.03361	black
-0.106	0.126	black
-0.179	0.1555	black
-0.2182	0.06515	black
0.3337	0.1327	black
-0.06005	0.6503	black
0.02154	0.7938	black
0.1067	0.4078	black
-0.2159	0.02658	black
-0.1369	0.1242	black
-0.0143	0.8941	black
-0.01784	0.8427	black
0.1915	0.1727	black
-0.08645	0.4046	black
0.0567	0.5414	black
0.06799	0.5453	black
0.03597	0.7002	black
0.03395	0.4362	black
0.3196	0.002799	black
0.114	0.0906	black
0.0006926	0.9947	black
-0.04903	0.6439	black
-0.1615	0.04883	black
-0.1711	0.05257	black
-0.05668	0.6073	black
-0.5728	0.07948	black
0.1167	0.3726	black
-0.08805	0.2444	black
0.3047	0.04832	black
0.05477	0.6115	black
-0.1066	0.0109	black
-0.1194	0.01022	black
-0.2858	0.0264	black
-0.139	0.1316	black
-0.1669	0.1629	black
0.3794	0.004526	black
0.09382	0.2898	black
-0.08704	0.4968	black
-0.2835	0.3353	black
-0.2821	0.06808	black
-0.03787	0.7806	black
0.005802	0.9637	black
0.2331	0.09313	black
-0.04285	0.7053	black
-0.007053	0.9233	black
-0.01985	0.7687	black
-0.1547	0.1752	black
-0.06829	0.6897	black
-0.148	0.266	black
-0.2095	0.1798	black
-0.2695	0.06002	black
-0.1644	0.2623	black
-0.1242	0.2049	black
0.2804	0.05189	black
0.3059	0.08226	black
0.1712	0.2433	black
-0.2767	0.1369	black
-0.1483	0.5862	black
-0.0959	0.3015	black
0.08592	0.5696	black
0.01163	0.8872	black
-0.3587	0.0342	black
0.1336	0.2879	black
0.07772	0.3705	black
-0.08865	0.3329	black
0.06377	0.5345	black
-0.03384	0.7062	black
0.07926	0.415	black
-0.1053	0.3212	black
0.06115	0.7512	black
-0.09571	0.2223	black
0.01448	0.8408	black
-0.05259	0.6372	black
-0.2354	1.758e-06	black
0.04099	0.564	black
0.1295	0.1205	black
-0.02016	0.8359	black
0.1337	0.1409	red
0.2199	0.4767	red
-0.2436	0.3322	black
0.1446	0.6074	black
0.2633	0.4777	black
-0.2673	0.08745	black
-0.1885	0.7374	black
-0.4504	0.03217	black
-0.3904	0.005452	black
0.09735	0.7285	black
-0.5306	0.1132	black
-0.4086	0.07296	black
-0.8049	0.0004386	black
-0.4519	0.006041	black
-0.2476	0.3941	black
-0.1454	0.327	black
0.006885	0.9749	black
0.06874	0.6852	black
-0.01131	0.9604	black
-0.03986	0.9095	black
-0.006702	0.9434	black
0.005795	0.9473	black
-0.2657	0.2468	black
-0.16	0.1157	black
0.02454	0.9079	black
-0.1074	0.247	black
0.06915	0.4793	black
-0.01181	0.8886	black
-0.1347	0.3211	black
-0.2727	0.007846	black
-0.08276	0.6187	black
0.2636	0.03087	black
0.008803	0.9384	black
0.01442	0.6859	black
0.07563	0.2689	black
-0.1583	0.2008	black
-0.04055	0.7406	black
0.07071	0.2581	black
0.01483	0.8892	black
0.02554	0.8115	black
-0.1352	0.164	black
-0.1037	0.4805	black
0.02405	0.7531	black
-0.04068	0.6526	black
0.09973	0.08692	black
0.02109	0.7951	black
0.203	0.199	black
0.3011	0.1562	black
0.168	0.1395	black
-0.1983	0.1869	black
-0.06567	0.02633	black
0.117	0.1686	black
-0.1587	0.284	black
-0.124	0.3225	black
0.1342	0.1739	black
-0.05584	0.4927	black
-0.187	0.4474	black
0.2121	0.01958	black
-0.03887	0.6714	black
-0.1648	0.222	black
-0.2818	0.008267	black
-0.02414	0.8602	red
0.05991	0.5676	black
0.09426	0.3601	black
-0.105	0.04421	black
-0.08796	0.2192	black
0.2053	0.2488	black
0.09121	0.5223	black
0.3696	0.0009914	black
0.1233	0.1015	black
0.1722	0.2498	black
0.09764	0.3485	black
-0.05843	0.5287	black
0.001558	0.9892	black
-0.01197	0.879	black
0.1854	0.1991	black
-0.1038	0.4286	black
0.1559	0.1357	black
0.1893	0.02618	black
0.1303	0.1189	black
-0.0249	0.7587	black
0.05272	0.6822	black
0.1932	0.05368	black
0.1517	0.1344	black
-0.01431	0.8364	black
0.09672	0.2156	black
-0.0631	0.5247	black
-0.02322	0.8609	black
0.3188	0.0281	black
0.009542	0.9338	black
-0.1326	0.3272	black
0.01299	0.8708	black
-0.1584	0.1411	black
-0.04976	0.5997	black
0.02197	0.7084	black
0.1481	0.1286	black
-0.1935	0.08571	black
0.3844	0.006461	red
0.008043	0.8818	black
0.005833	0.9257	black
-0.02831	0.7011	black
0.09416	0.3408	black
-0.109	0.1551	black
-0.01278	0.9251	black
-0.1543	0.2156	black
0.2662	0.5045	black
-0.3639	0.08877	black
-0.03857	0.5498	black
0.2335	0.0219	black
0.116	0.2104	red
0.237	0.02568	black
-0.1768	0.02671	black
0.02672	0.5293	black
-0.1219	0.2405	black
0.02916	0.7643	black
-0.09597	0.2895	black
-0.05629	0.6092	black
-0.0006138	0.9968	black
-0.0873	0.3466	black
0.09244	0.1824	black
0.04192	0.706	black
0.09121	0.2885	black
0.02059	0.8018	black
-0.07584	0.4284	black
-0.2049	0.3314	black
0.1118	0.1787	black
0.1769	0.1128	black
-0.06169	0.4037	black
-0.1594	0.0002112	black
-0.02545	0.8516	black
-0.03862	0.7046	black
-0.08863	0.3473	black
0.2315	0.03532	red
-0.1416	0.1268	black
0.1644	0.1553	black
0.04633	0.5969	black
0.03241	0.8079	black
-0.06521	0.6574	black
-0.0391	0.8154	black
0.1191	0.1675	black
0.02955	0.863	black
-0.08542	0.6005	black
0.6355	7.67e-07	black
-0.144	0.2811	black
0.03547	0.8201	black
0.05152	0.5904	black
-0.0429	0.7404	black
-0.1912	0.3022	black
-0.08493	0.54	black
-0.0504	0.5222	black
0.05693	0.4272	black
-0.2375	0.01449	black
-0.01846	0.8199	black
-0.2084	0.2325	black
-0.02627	0.7945	black
0.02435	0.7022	black
-0.04129	0.7559	black
0.1162	0.2053	black
0.0006506	0.9953	black
-0.05305	0.512	black
-0.1272	0.05695	black
0.1693	0.09829	black
-0.5197	0.2663	black
0.741	0.1107	black
0.1082	0.1762	black
-0.05904	0.6178	black
0.0959	0.1222	black
0.02592	0.7345	black
0.1492	0.03369	black
0.2317	0.00858	black
0.07495	0.3282	black
-0.1072	0.4981	black
0.04767	0.8294	black
-0.01741	0.8292	black
-0.02827	0.6942	black
-0.1012	0.2684	black
0.07245	0.3545	black
-0.1493	0.1162	black
0.04514	0.6157	black
-0.09246	0.6449	black
0.01953	0.846	black
-0.002059	0.989	black
-0.08592	0.436	black
-0.2258	0.05119	black
-0.01261	0.9143	black
0.1381	0.1637	black
-0.1557	0.4533	black
0.2341	0.4343	black
-0.1184	0.3379	black
-0.05956	0.8443	black
0.03073	0.8496	black
-0.07923	0.01462	black
-0.01837	0.8428	black
0.2059	0.4222	black
0.1515	0.4932	black
-0.1215	0.3436	black
-0.1353	0.3507	black
0.07753	0.452	black
-0.05074	0.5514	black
-0.1187	0.2131	black
0.03601	0.8101	black
-0.06117	0.6522	black
0.0598	0.7069	black
0.0787	0.5958	black
0.1686	0.009514	black
0.07175	0.7289	black
0.3766	0.21	black
0.1558	0.4393	black
0.002915	0.9843	black
-0.02684	0.8641	black
-0.3225	0.04467	black
-0.1648	0.2835	black
-0.0375	0.6445	black
0.0527	0.732	black
0.08672	0.5124	black
0.5601	0.01857	black
0.03623	0.6867	black
-0.4345	0.1272	black
0.6585	1.987e-08	black
0.1905	0.2789	black
0.01881	0.9062	black
0.1818	0.1435	black
0.1335	0.5119	black
0.08592	0.5575	black
-0.08562	0.575	black
0.08329	0.5025	black
0.1582	0.4531	black
0.1495	0.1035	black
-0.1586	0.1779	black
0.05652	0.8275	black
0.01393	0.9092	black
-0.04327	0.7094	black
-0.2345	0.4632	black
-0.01948	0.7553	black
-0.1075	0.4779	black
-0.1943	0.1751	black
-0.6194	0.1672	black
0.06899	0.8022	black
-0.03491	0.6946	black
-0.02212	0.8738	black
0.08656	0.525	black
-0.07423	0.3713	black
-0.2093	0.1016	black
-0.05687	0.6803	black
0.4053	0.4691	black
-0.1539	0.5226	black
-0.03931	0.5942	black
-0.08434	0.3373	black
-0.1804	0.02168	black
-0.07672	0.6916	black
0.2229	0.206	black
0.01379	0.9319	black
0.05557	0.7458	black
0.559	0.008472	black
-0.06833	0.5403	black
0.105	0.6512	black
0.0886	0.323	black
0.02818	0.7829	black
0.1133	0.4262	black
0.02227	0.9302	black
0.01934	0.7357	black
-0.513	0.0578	black
-0.188	0.2992	black
0.04586	0.8089	black
0.05524	0.5716	black
0.1209	0.1886	black
0.04286	0.8303	black
-0.07248	0.7371	black
0.01886	0.9359	black
-0.2667	0.0625	black
0.2419	0.07528	black
-0.04063	0.718	black
0.03768	0.7991	black
0.06236	0.4107	black
0.02044	0.917	black
-0.09743	0.7157	black
0.1365	0.3447	black
0.2326	0.2921	black
0.02474	0.7816	black
-0.04471	0.8586	black
0.1943	0.09199	black
0.06043	0.6893	black
0.111	0.2556	black
-0.4119	0.151	black
0.004626	0.988	black
0.1747	0.2125	black
0.5285	0.03474	black
0.2468	0.02918	black
0.06243	0.7843	black
0.338	0.03983	black
-0.1241	0.6828	black
-0.1445	0.1568	black
0.1846	0.001037	black
-0.2178	0.02365	black
0.9593	0.0001281	black
-0.3927	0.08567	black
0.1882	0.3125	black
-0.1044	0.3914	black
-0.1696	0.5346	black
-0.006443	0.9817	black
-0.3178	0.4198	black
0.05902	0.663	black
0.04632	0.6452	black
-0.09304	0.501	black
0.5616	0.04738	black
0.3772	0.04583	black
0.386	0.01349	black
0.1118	0.1571	black
0.2343	0.4427	black
-0.1171	0.4668	black
0.1032	0.7652	black
-0.1236	0.4192	black
0.148	0.4861	black
-0.2543	0.3895	black
0.104	0.7309	black
0.4646	0.1495	black
0.2395	0.1709	black
-0.2195	0.4607	black
-0.3454	0.182	black
-0.01355	0.9412	black
-0.0242	0.8935	black
0.1038	0.6793	black
0.1802	0.4537	black
0.2032	0.538	black
0.03795	0.8917	black
0.04725	0.9	black
0.1589	0.3877	black
-0.04498	0.7907	black
0.1391	0.4407	black
0.1364	0.3756	black
0.4613	0.103	black
-0.01049	0.9168	black
0.1397	0.1068	black
0.171	0.2725	black
0.003912	0.9753	black
-0.06045	0.5763	black
0.01172	0.9219	black
-0.2109	0.02125	black
-0.1806	0.2122	black
0.09823	0.4164	black
-0.1106	0.4099	black
0.1084	0.5232	black
-0.1194	0.5157	black
-0.04603	0.6387	black
-0.08922	0.4815	black
-0.1462	0.1572	black
0.04555	0.6374	black
0.02298	0.875	black
-0.139	0.5081	black
-0.1954	0.1963	black
0.2516	0.1848	black
0.06264	0.4638	black
0.08809	0.5408	black
-0.135	0.3038	black
-0.1009	0.492	black
-0.01734	0.8064	black
0.2248	0.2253	black
-0.3233	0.179	black
0.2204	0.0592	black
-0.4771	0.19	black
-0.1509	0.1342	black
-0.1746	0.4291	black
-0.4209	0.09978	black
0.02246	0.8445	black
-0.3372	0.2784	black
-0.6617	0.0592	black
0.1349	0.2566	black
-0.2294	0.3903	black
-0.09005	0.608	black
0.0342	0.7971	black
-0.1217	0.5313	black
-0.06012	0.611	black
0.1296	0.1735	black
0.153	0.0818	black
-0.05601	0.7139	black
-0.05818	0.6904	black
0.006264	0.9549	black
-0.03138	0.7122	black
-0.04904	0.6614	black
0.1716	0.04655	black
0.211	0.1489	black
0.007959	0.9207	black
0.126	0.1573	black
0.1832	0.108	black
0.2251	0.01823	red
0.01415	0.8862	black
0.02095	0.8171	black
0.0001286	0.9991	black
-0.1666	0.1229	black
0.0198	0.8653	black
-0.1562	0.1751	black
0.2228	0.07275	black
-0.1307	0.4023	black
0.05759	0.5119	black
0.07914	0.557	black
-0.1198	0.3665	black
0.001257	0.9823	black
-0.1043	0.2898	black
0.01526	0.8617	black
0.05434	0.5016	black
-0.01309	0.8926	black
0.1376	0.3807	black
-0.08354	0.4015	black
0.01534	0.9176	black
0.07942	0.5554	black
0.05502	0.5999	black
-0.008926	0.9164	black
-0.205	0.07318	black
0.05442	0.4878	black
0.03918	0.7732	black
-0.228	0.03455	black
0.08599	0.1885	red
-0.02379	0.7827	black
-0.02131	0.8373	black
0.009454	0.9214	black
-0.07318	0.6153	black
0.02549	0.7941	black
-0.03419	0.6321	black
-0.1495	0.4502	black
0.1449	0.2994	black
0.1176	0.1248	black
-0.1114	0.1538	black
-0.2562	0.007988	black
0.2469	0.1766	black
-0.04757	0.6799	black
0.0369	0.6851	black
0.1371	0.09995	black
0.2042	0.2878	black
-0.02596	0.8524	black
0.3126	0.01994	black
0.002782	0.9809	black
-0.005595	0.9391	black
-0.06564	0.476	black
-0.05331	0.4785	black
0.2009	0.1903	black
-0.1914	0.1131	black
0.02585	0.7582	black
-0.01361	0.8039	black
-0.09858	0.4691	black
0.02093	0.8536	black
0.02741	0.7337	black
-0.09225	0.3929	black
-0.1052	0.2829	black
-0.01293	0.8868	black
0.03914	0.6523	black
0.01748	0.8334	black
0.03014	0.7318	black
0.005928	0.958	black
-0.3133	0.003555	black
-0.04029	0.8511	black
0.02916	0.927	black
0.2667	0.4941	black
-0.02138	0.7901	black
-0.06193	0.7526	black
0.052	0.6085	black
-0.01294	0.8512	black
-0.1225	0.1311	black
-0.2058	0.005749	black
0.01192	0.8915	black
-0.05967	0.2747	black
-0.004616	0.9568	black
0.1787	0.2812	black
0.008039	0.9453	black
-0.06019	0.5054	black
-0.1024	0.3654	black
-0.1172	0.1931	black
-0.02668	0.8088	black
-0.01161	0.9363	black
-0.06559	0.5648	black
0.1383	0.1692	black
0.2464	0.07843	black
0.3465	0.0007285	black
0.04979	0.5593	black
0.2035	0.03689	black
0.1886	0.1084	red
0.0325	0.673	black
-0.1206	0.2355	black
0.05518	0.4196	black
-0.003294	0.9813	black
0.08772	0.3147	black
-0.02495	0.7595	red
0.1087	0.3593	black
0.01056	0.9119	black
-0.05917	0.5677	black
-0.01846	0.8645	black
0.1354	0.2103	black
-0.07383	0.2183	black
-0.05762	0.4424	black
0.1189	0.2713	black
0.3301	0.0706	black
-0.3791	0.2321	black
0.06849	0.8905	black
-0.1643	0.5247	black
-0.1647	0.1935	black
-0.03534	0.7362	black
-0.0392	0.6196	black
0.2321	0.5235	black
-0.01522	0.9508	black
0.2279	0.154	black
0.0426	0.8377	black
-0.002921	0.9884	black
0.1916	0.264	black
-0.2234	0.03836	black
0.3052	0.08921	black
0.1774	0.1537	black
0.2972	0.4865	black
0.2271	0.09925	black
0.2157	6.484e-07	black
-0.1246	0.3707	black
-0.08855	0.3774	black
0.1628	0.1166	black
0.1392	0.000139	black
-0.07814	0.4874	black
-0.002407	0.9619	black
-0.003382	0.9906	black
-0.3337	0.1848	black
-0.0427	0.8909	black
-0.2049	0.4426	black
-0.1745	0.493	black
-0.1044	0.6685	black
0.2256	0.0657	black
0.06453	0.6209	black
0.08404	0.575	black
0.07029	0.5317	black
-0.01268	0.8468	black
0.05887	0.2677	black
0.04316	0.716	black
-0.1046	0.3771	black
-0.05594	0.03247	black
0.1829	0.4642	black
0.08586	0.4694	black
0.2014	0.0465	black
0.07706	0.5736	black
-0.09244	0.3019	black
0.4244	0.0002344	black
-0.02771	0.8191	black
0.2875	0.01161	red
0.1528	0.1229	black
0.1887	0.009379	black
0.04167	0.6499	black
0.09266	0.09708	black
0.01455	0.8861	black
0.1132	0.21	black
0.1285	0.2882	black
0.1516	0.2291	black
0.1152	0.5369	black
-0.09309	0.5033	black
-0.01731	0.8576	black
-0.09805	0.2194	black
-0.09016	0.2639	black
0.03274	0.802	black
-0.05327	0.447	black
0.1219	0.2306	black
0.3264	0.006953	black
0.201	0.06486	black
0.03531	0.8107	black
0.247	0.02775	red
0.02052	0.8757	black
0.13	0.1071	black
0.1056	0.07595	red
0.05221	0.4805	black
0.09718	0.2104	black
0.04068	0.2918	black
0.06604	0.5707	black
0.0723	0.4055	black
0.03332	0.7709	black
0.2929	0.06846	black
-0.2048	0.311	black
-0.0503	0.5679	black
0.1131	0.4379	black
0.08975	0.5246	black
0.1991	0.05464	black
-0.1683	0.0564	black
0.002712	0.976	black
0.5403	0.001641	black
-0.05358	0.3523	black
0.151	0.2227	black
-0.04424	0.4962	black
-0.08515	0.3708	black
0.0007902	0.9926	black
0.1231	0.1581	black
-0.06744	0.3922	black
-0.155	0.1174	black
0.01083	0.855	black
0.1841	0.2188	black
0.03407	0.7239	black
-0.1555	0.1443	black
-0.008325	0.9369	black
0.03548	0.703	black
0.05371	0.7274	black
-0.4666	0.08509	black
-0.3206	0.1199	black
-0.3955	0.05823	black
-0.2081	0.3514	black
0.02284	0.9242	black
0.02162	0.8847	black
-0.1691	0.1027	black
0.06069	0.5534	black
-0.01599	0.8458	black
0.043	0.8116	black
0.01725	0.8312	black
-0.1143	0.06454	black
0.06091	0.3123	black
-0.07258	0.4023	black
0.08608	0.5461	black
-0.04334	0.6822	black
0.08479	0.4519	black
0.1608	0.3424	black
-0.1005	0.2106	black
-0.05412	0.5801	black
0.08569	0.5522	black
-0.005586	0.9572	black
-0.01521	0.8212	black
-0.05428	0.7876	black
-0.1862	0.1123	black
0.02473	0.7855	black
-0.01937	0.745	black
0.1088	0.3915	black
0.189	0.1515	black
0.09714	0.3382	black
-0.004967	0.9495	black
-0.7174	0.1694	black
-0.4228	0.4894	black
-0.5184	0.3301	black
-0.3196	0.3559	black
-0.2911	0.3075	black
-0.05111	0.7868	black
-0.2325	0.06223	black
-0.1633	0.1769	black
0.02559	0.7269	black
0.1177	0.1759	black
0.02212	0.7856	black
-0.00622	0.9112	black
0.0304	0.7187	black
0.04237	0.7663	black
0.1272	0.5747	black
-0.01886	0.9169	black
-0.02565	0.7939	black
-0.05278	0.4753	black
-0.01465	0.8374	black
0.1745	0.2456	black
-0.1108	0.4377	black
-0.05119	0.6466	black
0.03274	0.8009	black
0.0249	0.7628	black
-0.3015	0.02358	black
-0.02909	0.6454	black
-0.09854	0.2198	black
-0.08069	0.4959	black
0.05587	0.4434	black
0.03588	0.8627	black
-0.02579	0.701	black
-0.1099	0.682	black
0.03514	0.8708	black
0.0855	0.6274	black
0.202	0.256	black
0.2137	8.291e-07	black
0.04531	0.5265	black
-0.1149	0.5483	black
0.07774	0.4175	black
-0.08694	0.2146	black
0.2245	0.1632	black
0.04667	0.4458	black
0.06535	0.5682	black
0.07952	0.3997	black
-0.07078	0.49	black
0.09952	0.1753	black
0.1137	0.4801	black
0.1225	0.4231	black
0.1291	0.6427	black
0.1195	0.6736	black
0.03717	0.8852	black
-0.1844	0.3195	black
0.1865	0.01567	black
-0.16	0.08705	black
0.1119	0.1096	black
-0.08635	0.1947	black
0.02799	0.8667	black
-0.1534	0.0858	black
0.3543	0.08551	black
0.07309	0.5634	black
-0.05775	0.7658	black
0.06356	0.412	black
0.007763	0.9642	black
0.03864	0.6724	black
0.002668	0.9715	black
-0.03521	0.5776	black
0.04962	0.7853	black
0.09145	0.3421	black
0.2213	0.07773	black
0.3201	0.0831	black
0.484	0.01564	black
0.4164	0.06425	black
0.2277	0.04298	black
0.2485	0.1083	black
0.1234	0.1037	black
0.2462	0.04522	black
0.2969	0.02747	black
0.3205	0.03646	red
-0.004778	0.9664	black
-0.1073	0.3748	black
0.2579	0.03731	black
0.1819	0.04613	black
-0.09414	0.2299	black
0.1802	0.09683	black
0.1066	0.3249	black
-0.05015	0.5912	black
0.5272	0.005087	red
0.2354	0.086	black
-0.06476	0.5059	black
0.0364	0.6433	black
-0.182	0.04921	black
0.1244	0.3312	black
-0.0731	0.4808	black
0.417	0.008306	red
0.05538	0.8174	black
-0.1555	0.3188	black
0.2448	0.005646	black
0.05747	0.4976	black
0.07952	0.2438	black
-0.04459	0.5093	black
0.04001	0.7068	black
0.2934	0.0154	black
0.1259	0.5133	black
0.1852	0.001639	black
0.04491	0.6057	black
0.2007	0.1079	black
0.45	0.01463	black
-0.1414	0.04678	black
0.2716	0.01021	red
-0.2172	0.149	black
0.1635	0.1419	black
0.113	0.5288	black
0.1259	0.05083	black
-0.03946	0.7528	black
0.04521	0.5509	black
0.04296	0.6297	black
-0.03092	0.5919	black
0.05329	0.6705	black
-0.004158	0.9722	black
0.2748	0.009937	black
-0.1483	0.3857	black
-0.2525	0.05209	black
0.1643	0.1661	black
-0.09629	0.3189	black
0.008381	0.9284	black
0.04359	0.6403	black
-0.1021	0.5908	black
0.05202	0.6278	black
0.07859	0.4286	black
0.04948	0.7935	black
-0.004553	0.98	black
0.2011	0.1331	black
-0.04891	0.6912	black
-0.2648	0.2203	black
0.04275	0.7419	black
-0.013	0.8111	black
0.1149	0.2667	black
-0.1783	0.1178	black
0.05666	0.4865	black
-0.07327	0.3401	black
-0.09592	0.2815	black
-0.07025	0.2483	black
0.02363	0.6299	black
0.2326	0.01818	black
0.02885	0.7057	black
0.1166	0.2291	black
0.1374	0.02246	black
-0.001289	0.9913	black
0.01752	0.8101	black
-0.2395	0.1384	black
-0.08403	0.4261	black
-0.04444	0.6	black
-0.06808	0.7086	black
-0.1903	0.02502	black
-0.01932	0.848	black
0.1471	0.1335	black
0.1936	0.1938	black
-0.06819	0.449	black
[truncated: 425,112 more rows]
