# Supplementary material for: TET2 mutations are associated with hypermethylation at key regulatory enhancers in normal and malignant hematopoiesis
Source: Nat Commun. 2021 Oct 18;12:6061. doi: 10.1038/s41467-021-26093-2 (PMC8523747; doi:10.1038/s41467-021-26093-2)
Supplement: Supplementary file 11 — Source Data [file 41467_2021_26093_MOESM11_ESM.zip › Source data/suppl_figure_7a.csv]

x	y
0.0315637522882953	0.0158328728530119
0.837734385701978	0.771599641296995
0.235898623523771	0.152674169214576
0.498940737782249	0.599634726650061
0.212185432936977	0.191046700844089
0.39577394691553	0.294136287716081
0.00156628113553112	0.0740178996728968
0.180982801310941	0.182038195468006
0.0816026611562998	0.0693056123354647
0.257196341530834	0.421131671333971
0.408378961786681	0.530472520812986
0.46167766676856	0.431798275933005
-0.334888262924949	-0.266241164412797
1.35882345338689	1.38132446111486
-0.0470623322490194	0.0670191780768018
0.105241005628108	0.13212021654162
-0.112438959069991	-0.112664069600833
0.349984047528161	0.42388910587916
-0.571217488503046	-0.457672617226026
0.30971529748737	0.413525221428603
-0.36713795989977	-0.453951133598266
-0.0283531179356933	-0.0315170514460649
-0.140021558357979	-0.0733489229111111
-0.462936857218383	-0.550675906901273
0.494850021680094	0.581698708680255
-1.54287537369659	-1.39351114955735
-0.475733731233021	-0.448794056252094
-0.554084586048877	-0.494985759915893
0.430275050773841	0.62745619924093
-0.545765104251734	-0.564952358660035
0.345630909024714	0.382370702242158
0.178420972087991	0.207818503850321
0.0926423918688272	0.148252580866736
-0.167299529039433	-0.0853924322289195
0.00533097817447058	0.106071873457393
0.155398580373653	0.197636825690453
1.2761340355565	1.38605252321965
-0.629486910401407	-0.595508382241314
0.0665127121512946	0.0677292241005096
0.320118057887138	0.470954829234231
1.35173759425196	1.11255149975005
0.285754088982106	0.246876755318287
0.221559316428767	0.317223353685566
-0.152242311607669	-0.124186611160242
0.170053304058364	0.245728131316541
0.157078879240018	0.117304737618403
1.00013030789173	1.09081852402215
-0.545307550760523	-0.424812155072339
-1.17373078060627	-1.44321521769297
-0.127960332026714	-0.035033625168902
-0.617802789622546	-0.563996464330104
0.250650239402523	0.387110230712515
-0.502793819296045	-0.488785298863612
0.028306761050139	0.115714537660325
0.728158393463501	0.569441230477242
0.184687956475641	0.219754716134647
-1.28676153845434	-1.26328486639439
-0.136617651559212	-0.0558629268419021
-0.0463369362529087	-0.0178645051962305
0.798602875679548	0.79887610279262
-0.0601314555404903	-0.123320389580799
0.0267335638914713	0.00930603932024842
-0.724228099835069	-0.623423042943488
0.999565922520681	0.848017604542526
0.379343520180379	0.313274378925458
-0.550984683652214	-0.633017024022149
0.190103753397561	0.140861702705469
0.350957365913824	0.272214825817094
-0.193955764251912	-0.134185619832032
0.30715308072277	0.344381416458778
-0.345630909024714	-0.304693477568197
-0.207608310501746	-0.209152096034568
0.31443738884177	0.403732873604485
0.508498233762674	0.505011026316832
0.389872386924005	0.461551948289783
-0.820448208834812	-0.705974905904677
-0.196679476421246	-0.172824651701307
-0.606600304706898	-0.683819901106547
-0.163865850534625	-0.264002115908206
1.86902330839438	1.69875291136379
-0.496481687275925	-0.485053994691996
0.227091805028728	0.275888046038788
-0.606073993414163	-0.540004743952609
-0.185352930548144	-0.046868774816555
-0.921905849593589	-0.889410289700751
-0.173925197299174	-0.109187901044876
0.028306761050139	0.0141246426916063
-0.150396341917553	-0.122168108507106
0.18369240056806	0.181642122041645
6.23336411368973	5.96337110463784
-0.756218083906205	-0.676541633150532
0.45717457304082	0.555018887912055
-0.610125441609014	-0.409381051793422
0.665345233116759	0.593800576336687
0.134540677338035	0.14697138528701
0.161780778092374	0.240407691354025
-1.06313454102438	-0.926281649653877
-3.59670785484175	-3.30530707366852
0.0614302437789388	0.190574971202966
0.226213555018806	0.232695682546727
0.829738284605043	0.779368980551908
-0.010594681998484	0.0117978997412192
0.55783391421528	0.522444667801019
-0.632085261206247	-0.635449004646028
0.54500278269054	0.406381691870464
-0.0220021900412603	0.0373465951067888
0.872247484167027	0.851397345193907
-0.414313721547503	-0.358030402297941
0.28878347567891	0.265600257479433
-0.889747082646597	-0.718285029972704
-0.527828853307637	-0.509199047989145
-1.37903156435571	-1.43415218132648
-0.504316932383085	-0.497846107128639
1.07278366940874	1.31211447515129
-1.89688074645429	-1.64206515299955
0.0657541189769288	0.00660786255099747
0.615646585862494	0.595679532778269
-0.187822225841246	-0.208309350979882
0.291069464193384	0.335264031481295
-0.506960411682349	-0.706195640080663
0.293965339285649	0.142366014849992
0.0409108856326078	0.119072134732915
-0.428407616638693	-0.480697150764571
0.311224344727155	0.344477403746582
-1.43168091490489	-1.39534202795213
0.401647290130716	0.355167671174364
2.19165396425961	2.12038809293415
-0.010372229254849	0.0164639183970076
0.4780777551165	0.656788409820253
0.040672354027829	0.107515820635312
-0.627824713884936	-0.587539452570039
-0.127202960010402	-0.202386269846924
-1.0170507114255	-0.802443786846464
0.782252926737206	0.913640169325252
-0.0945279380752957	-0.00344455036663472
0.271321633149086	0.270025714300444
-0.0620309970485472	-0.0747394904805647
-0.0326392600340503	-0.0575454736575229
0.471854921746894	0.504039605118295
0.268169579711838	0.313989708684714
-0.32211941848841	-0.270511230820439
0.0247060846437937	0.0601813371786205
0.259558355050234	0.316772793958565
1.31605286924849	1.14044142737395
-0.506681391767899	-0.403622856002401
0.141703475466115	0.0578926910106445
-0.677573947594047	-0.801617869991706
0.736127323134776	0.735890843694192
-0.142124974476437	-0.0536951450065251
0.318668294030834	0.231657941355467
-0.0203150761729742	-0.00165346260363543
-0.35261702988538	-0.122916743349349
-0.529883646848996	-0.575281662668433
-0.33771448427787	-0.145815456166393
0.940436582098732	0.804377056413063
1.18475440808344	1.14923127307112
-0.389765824665611	-0.39491053811842
-1.12050271275057	-1.07732643214145
-0.00837526546599465	-0.0603310164776735
-1.80134291304558	-1.91757369913923
0.035881856848515	0.0842836620540062
2.54363396687096	2.29242982390206
-0.819874124835946	-0.835052627378158
-0.384681343388521	-0.353204311221531
-0.639785386704648	-0.682981898951889
2.65325594539515	2.31122434472715
1.83683862502298	2.29662263148765
-0.465085895570133	-0.391473966422806
0.599116784451637	0.638272163982407
-0.114073660198569	-0.0777417765670334
0.0565549509749696	0.0819172153578128
0.299902295386946	0.187956102069773
-0.440691989092988	-0.301725423325632
0.0437354973017246	-0.00533097817447058
-0.707965564005264	-0.64994590642097
-1.01831727262871	-1.0942580726084
-0.353792387793315	-0.306976932076306
-0.711080394338273	-0.645315446045271
0.576918041702769	0.735890843694192
0.285418791160469	0.283078926833239
0.275314611762641	0.426432226960781
-0.177374321225859	-0.131708311982144
-0.0313769790430112	-0.0987051828344328
1.14764201633217	1.13918303613546
-0.374687549038326	-0.255237762934422
0.172824651701307	0.140861702705469
0.201211286048751	0.17308335281508
-0.00864099736204976	0.00568284733036327
0.218531857158202	0.216167856615559
0.3971806575673	0.422968014373969
-0.0178645051962305	-0.0780535457705898
0.259953275948506	0.242300374912261
-0.541211118289155	-0.643400564275029
0.183361055101539	0.118672415899449
0.373967752170981	0.482144581069971
-0.466736483221285	-0.510182091698549
-0.407046428452134	-0.424927674286188
-0.396639075651619	-0.493359694433498
-0.205860644232226	-0.134244775928548
0.358625054807874	0.27099729072781
0.429924294678396	0.655018586072742
-1.24918315735025	-1.0577934577229
0.313989708684714	0.384681343388521
0.140321423371552	0.154467882506425
1.10408045468998	1.07073438174693
0.195179321278838	0.252821328639836
0.197021144664738	0.255785275185834
0.461175011062096	0.527828853307637
-2.44794046581212	-2.41884710803371
-0.176656209179351	-0.186419011431808
0.128193635541271	0.113283725883522
-0.37685412536206	-0.301812430133878
0.0220935723628817	0.0484196550966082
-0.0284458465539389	-0.0952303740934049
0.701146923590293	0.646083769079637
0.625434939277235	0.724688645458188
-0.510885630621081	-0.505288974794737
0.243592127451042	0.320208829019646
-0.863913902615903	-0.775208043507319
0.130885673020625	0.208169052325164
-0.389126999619948	-0.37685412536206
0.47729500726525	0.480303232840147
0.0589857562944303	0.087140524837645
1.91578131326076	1.88773023158273
-0.280420142286277	-0.318306607995436
-0.135073808460994	-0.0966386637446815
-0.0562582341686862	-0.104080454689984
0.245728131316541	0.251967105869856
0.303731003254467	0.25500332596144
-0.0788339493622613	-0.0637879556797512
-0.374790474618119	-0.258612007520731
0.279262022981575	0.314258261397736
-0.173406946065952	-0.247951552180562
-2.81163407393685	-3.08772478950119
-1.04735283024106	-1.01179789974122
0.10768273927752	0.169668006548038
-0.18949865223347	-0.108239598543328
-0.241315150117559	-0.181576144907921
-3.7307206102281	-3.61207653302656
-0.363010898187771	-0.283329024439864
-0.647238808276169	-0.572838597074034
-0.0914077611524306	-0.119186407719209
0.0673740559782178	-0.00388252386271199
0.11924355548979	0.106793246940152
0.521000868326643	0.610125441609014
-0.362810577851238	-0.425621435586918
-0.311847244408434	-0.343039817257151
0.0405292979248929	0.105517784989909
-0.234927798897208	-0.234704070301943
2.01641881329421	1.81191562628506
0.269137007953506	0.265440178420524
-0.515842575634619	-0.328456914737426
0.962573502059376	0.911155437272996
0.661942124580244	0.781202001888262
-2.98505965020706	-2.97305837204097
-0.0782615163154013	-0.156954189465431
0.681519274825483	0.498803757972911
0.263125638351578	0.27043027369803
-0.137153340017061	-0.11696348997232
0.299209778625653	0.19084446825282
-1.1391232035967	-1.18362611124764
-1.00230788205827	-0.88706002391592
0.233587152887601	0.385946894012781
-0.169475485902742	-0.29456395341475
-0.049002666011195	-0.0445527894223045
-0.70092873997259	-0.735890843694192
0.00793273997233325	0.0503173092047959
0.515700160653214	0.418961051227833
0.968995718636463	0.931443104927637
0.661942124580244	0.80771138743188
-0.96738123914928	-0.847711655616944
0.7856861025756	0.799696817018415
0.428174750959171	0.379551615288291
-0.0795114353417022	-0.000304112589160776
-0.161465729488131	-0.133594501621945
0.0347982989740879	-0.0324988252771586
-0.920818753952375	-0.83209218999852
0.0207704069778446	-0.0194966818066049
-0.232398931949665	-0.209433374853923
1.65797231191253	1.58452583189076
0.432503108895777	0.427476902150362
-1.43462449728593	-1.37892762885637
0.731422028117157	0.806597096937583
0.872571222148401	0.556111453222628
0.0990869322623309	0.168514160751343
1.6663512434853	1.65797231191253
-0.176786686717332	-0.0636370804022555
-1.64397414280688	-1.45148774365896
0.0405292979248929	0.10231793820358
0.512578788640526	0.597394758080085
-0.467500413905338	-0.533874129581801
0.124591439922936	0.275478372881437
-1.58536085326299	-1.71376814597145
0.762959208620809	0.931814138253838
0.958607314841775	0.849857838151441
0.6607473659673	0.672436739812722
0.215953584191887	0.273109859258178
0.34170234969181	0.447696890661646
0.0603809210433019	0.0813407065781767
0.187621488845806	0.249106079617875
3.60607399341416	3.99267904707726
0.769551078621726	0.72445831159869
0.0440237777516746	0.0372046301427668
0.295163393788596	0.289882634888184
1.57121748850305	1.36251027048749
0.272052290455203	0.216239304256076
1.38912699961995	1.39859193946532
0.324680016660708	0.348915910756989
-0.270187492839064	-0.20859008433284
-0.128135297911805	-0.0189519410868271
-1.37685412536206	-1.14176366457049
0.0307705201373569	0.0478859150930074
1.39447947656253	1.43842163169904
0.553152289844191	0.642827742276966
1.13894375542313	0.99225222199926
-0.498803757972911	-0.344669441990659
-2.41566877563247	-1.96257350205938
-0.0806603632125867	-0.086875209610441
0.656985502849232	0.679853713888946
-0.327071309557278	-0.211407444079641
-0.73969005420508	-0.716472635138306
0.803823814960027	0.858236769724212
1.04460091336073	1.06971335275448
-0.638272163982407	-0.746904414150968
0.0180455555300264	0.00793273997233325
-0.805485658117533	-0.82361930775673
0.186619193266144	0.228118679809901
-0.14605855411951	-0.124360062995832
0.521577812259919	0.491874463916801
0.135310965863149	0.104687975524213
0.0291419430034977	0.111764326729433
0.0198602222542455	-0.043255454717309
0.956637721978871	1.2466467873585
-0.165452142319051	-0.0972901870301229
0.182104242838205	0.317854923626168
0.0153826867632518	-8.68675834285712e-05
0.435097327470795	0.421934116163908
-0.170503250279818	-0.157390760389438
-0.605898697959955	-0.697020063251751
-0.396530840266161	-0.382056565171027
-0.0399099320950805	-0.0819172153578128
0.258769588974529	0.178355482457783
0.430392032453176	0.458545571252411
-0.160270624793612	-0.0991414952980084
-0.0983237686736244	-0.0591847913491987
-0.375305468727919	-0.353498249968388
0.167746629802992	0.126795690722959
0.0382467858132174	0.0159229660971692
0.886056647693163	0.798329820353418
0.0581905269911618	0.0361177710712226
-1.67325462043468	-1.60484840849546
-0.118615343229427	-0.145147637582166
-0.297224922098956	-0.233512793760306
-0.647046088289912	-0.634137784597445
1.66735958961254	1.53476590501199
-0.663540266151471	-0.618163200001657
-0.252821328639836	-0.263205245075639
0.178355482457783	0.201280314814994
0.0296066279203998	0.0631345410243774
-0.366329593948556	-0.348140730753051
0.833569886156717	0.684449465578095
0.332547047110046	0.360015751958411
-0.271971045579482	-0.247797846823479
-0.232769901889282	-0.144965683324116
0.810229043653126	0.732124580681102
0.962573502059376	0.928117992693875
0.0907649966316926	0.0847585026938056
-0.627087997029893	-0.663940722133651
0.248336053739013	0.222573177610689
-0.33856594960608	-0.204676235670686
0.0533021627542581	0.00493546584385846
0.678194516142461	0.419987887470576
0.760450279159527	0.680893940690224
-0.242831807785727	-0.306360973838452
-0.137332049771412	-0.0969100130080564
0.348915910756989	0.419531216048998
-0.158077688320549	-0.143029566517508
0.147215131319452	0.138525331142831
-0.107404577171102	-0.082179518006303
-0.452840878672582	-0.383419469914114
0.0371573187987575	-0.00427707800453474
0.669383332705562	0.976336081802207
-0.162474690550399	-0.0407200498690612
0.238222462491822	0.259163792942689
-0.0885760346237054	-0.265840486755533
0.6763354643919	0.615646585862494
0.319573829141855	0.474825572164728
0.174444067709643	0.105241005628108
1.59414160068236	1.63657606708282
0.00726979604585727	-0.0623818206061765
0.469544156415324	0.427593132441944
0.218891164270534	0.394264106123253
-0.0895890600853118	-0.148008252037843
-0.627824713884936	-0.746904414150968
0.779107750780481	0.885389015767827
-0.320299619128036	-0.353204311221531
0.255863547598753	0.430509045651217
0.330590132712217	0.245498770613083
-0.14381507327283	-0.0114856341663339
0.0347512490328791	0.0537442928006027
0.344957658668798	0.337053385667375
-0.977571628814513	-0.995248844408999
-0.0947979713376814	-0.132296866729902
-0.000173752545587563	0.049002666011195
-1.01958753839311	-1.15335367142288
-1.09097914578884	-0.977571628814513
0.454692883534176	0.403512866263456
0.242072816886671	0.345534666479854
-0.334512819217189	-0.308918507877032
0.413975617613024	0.403732873604485
0.0774302310142877	0.139123203596702
0.414426481377269	0.597566653780688
0.627640417475676	0.682145510668531
-0.182038195468006	-0.202524712462666
-0.636952405478907	-0.502932063601495
0.0243844020331049	0.0223221123260061
-0.763966852882364	-1.07972010536705
0.521866571899482	0.743522793758323
-0.217384067968397	-0.160270624793612
-0.154034238454516	-0.172372295232567
-0.123262702859335	-0.18369240056806
-0.86359655186601	-0.885722703438414
-0.967784296702018	-0.883392256011752
-0.627640417475676	-0.61475131759678
0.43086027452754	0.421704694879174
-0.289713352297109	-0.20950372303289
-0.155709256745657	-0.156455788054365
-0.276462238467943	-0.303556236861001
-0.146423456380358	-0.0249820023671172
0.323032185705242	0.363913484896927
0.0986506745843577	-0.0580912256344005
0.0559123205845659	-0.000130307891732177
0.224753740259764	0.346980548900387
-0.32947584221792	-0.38153350780092
0.0860272884490289	0.134185619832032
1.12199552973197	1.27043027369803
0.981299501333757	1.39870068980566
0.187420844590953	0.163169713511121
-1.2947351376826	-0.987162775294828
-1.02946717023168	-1.25861200752073
-1.43842163169904	-1.4024144982478
-0.0811312566190154	-0.0496838360753998
1.52476477739587	1.4943074925878
-1.52230007166787	-1.39696394374948
-0.628562682595899	-0.648783654660658
-0.0617805821872569	-0.0471107350890699
0.0123784178745162	0.132237975349799
0.297655641644231	0.24504041227829
-0.448672011996154	-0.408935392973501
0.933301449577005	1.14345235514325
1.78807891569149	1.56145765121389
-0.481222931073225	-0.409158165218397
-0.462306805632609	-0.343997679317043
-0.191383964573008	-0.287939857538925
-1.6940041172292	-1.48043449911949
0.648783654660658	0.632457726479423
0.789146634685107	0.753747687700678
0.105683937315562	0.109355463704752
-0.0344690563771395	0.0169152272622115
1.5927791070726	1.39794000867204
0.343997679317043	0.328641996556508
0.319483190618745	0.499489089473663
1.06686717627327	1.01081724874445
-0.54500278269054	-0.564155634015559
-0.876148359032914	-0.834458923277627
-1.48320029591838	-1.41363777669213
0.117134080278371	0.143512787131369
1.21381665443237	1.01623843971384
-0.150396341917553	-0.131767131577535
-0.131296797721463	-0.0557147793112472
1.19572423287091	1.38870163770357
-0.045468057373086	-0.092965047516583
0.0693565589578356	0.0952303740934049
-0.350081281264581	-0.293965339285649
-0.286257521590917	-0.26970233790285
0.143391931563064	0.0750491110843893
0.433091344773197	0.385102783966865
-0.0940962337833831	0.00700490156865849
-0.213816654432366	-0.144420277498282
0.0430156322572399	0.12924505510986
0.429457060118102	0.526367073126159
0.0625322603566225	0.0639892042847904
-0.0527133553222016	-0.18025870272699
0.121305899603892	0.0505611989634957
0.150580586203101	0.154715873652008
0.161213855053405	0.181180492452464
-0.0126466112642063	-0.0492944652261388
-0.817870785947002	-0.931072388317928
1.79969681701842	1.65698550284923
0.779107750780481	0.800519085137644
-0.028399479769941	0.0461920023346928
0.611543547299733	0.499077760809699
0.104025267640935	0.192938760082761
0.1830299622427	0.129420539447315
-0.20866029603486	-0.227604938918
0.862329462763245	0.84163750790475
-0.327717375211079	-0.345438445258257
-0.680269505669775	-0.524910196610993
-0.0347042041883438	-0.017909760704207
-0.583858968831671	-0.631155493174179
0.218460031394058	0.261457259071215
0.11075433910702	0.106238237942057
-0.574791948861344	-0.6779875614176
-0.96537154337468	-0.917933065714887
-0.211266141172292	-0.283245642567303
-0.421475394725007	-0.419531216048998
-0.508358206522414	-0.461551948289783
-0.706416486503883	-0.741841806659206
0.154964006486585	0.261536560538048
0.0827045990543106	0.139362583226245
-0.00340077729983324	0.0258569000977851
0.421131671333971	0.495801081460555
1.06676587128519	0.827105302247824
-0.0407677509490041	-0.0433514207947967
-0.140801638466123	-0.327532686931918
-0.179076412118682	-0.246876755318287
-0.172953982995266	-0.0662597005030647
-0.670195477835931	-0.607303046740334
0.403952992454561	0.231806038366928
-0.089802630033999	-0.109634878551876
-0.172953982995266	-0.209574082608889
-0.0142592589499254	-0.0222306819084256
-0.351054817834328	-0.188223978397096
-0.462180904926726	-0.324680016660708
-0.475084852460133	-0.482540173459768
1.61012544160901	1.56256655620203
-0.154343940016456	-0.134008199873725
0.919012953089113	0.893129455521346
0.31238187042823	0.42021640338319
0.0611801749737897	0.0955549589230903
0.0542852859401399	0.039529222465701
-0.642255674819624	-0.654822383457296
0.919373513078194	1.10363915453068
-0.164943898279884	-0.134718315004389
-0.126853848671744	-0.161717750085311
1.26042765554991	1.0928036897284
0.672436739812722	0.518987579043427
-0.17940450345551	-0.0270569918944318
0.0401004121340565	0.0480314155070893
-0.0930188467711459	0.0342340358173138
0.071809051961243	0.156954189465431
0.319936572518051	0.356547323513813
0.248489949729959	0.22657927670939
-0.0832303157168639	-0.0892689019566193
-0.154777893570986	-0.147581007062999
0.0858684873691062	0.0293742233117055
-0.301377570297902	-0.318397001269132
-0.447331783887807	-0.353204311221531
0.682563503464901	0.723078867934226
-0.82623117686335	-0.656197666838345
-0.0121103900022546	0.0184985118517532
-0.0728863880662394	-0.00669606208052547
0.0641905461900671	0.0380571168586127
0.375717904164332	0.515700160653214
0.0813407065781767	0.172889312533989
-0.17763574755845	-0.203495048446704
0.526513029935432	0.464705879957229
0.1249387366083	0.168770306132937
-0.289713352297109	-0.406935568341282
0.506541949004812	0.61672334959235
0.0100609867154645	-0.0655520510510299
-1.45148774365896	-1.2511919950414
-1.60240756596188	-1.59894427422816
-0.347463581406975	-0.297311031840867
-0.311580177997289	-0.290984583027883
-0.142185222028993	-0.0756173227980269
-0.341320971417551	-0.39577394691553
0.40749015209932	0.233289792737741
1.53895190832934	1.83179725315737
0.181972158140744	0.162790472198794
-0.0416750683559469	-0.0707343817469345
-0.309272456129633	-0.271565049025745
-0.0570499299229011	-0.00418936832395727
-0.270916242956388	-0.278519145229951
0.313453100936994	0.220836576235501
0.119357873595715	0.114865033936566
0.140981856111106	0.0611301784870133
0.0791986181743458	0.0768596439747993
0.109467208072255	0.23284413391782
-0.996539467890494	-1.07603103512453
-0.481222931073225	-0.624702261782661
0.475603877896158	0.2518119729938
-0.44057220024051	-0.404283380056576
-0.313095730431823	-0.274823698580863
-0.203772685970561	-0.0997421415622225
-1.54852059487514	-1.27278417909151
0.995248844408999	1.07391491307486
0.737548910269571	0.942333896090171
-0.879755204453635	-0.832682665251824
0.0133178202204944	0.00974996707218321
0.0972901870301229	0.00204599593059704
-0.078677756416178	-0.0101943490631739
0.688882157337494	0.814741234703415
0.423198104171087	0.581036169296377
0.127435856909348	0.123089688655373
0.194295295566136	0.169475485902742
0.106238237942057	0.100781582148627
-0.637894680706227	-0.531948208545762
0.170181812561123	0.0766005338412835
0.217742426336698	0.280337316981953
-0.00788851221305034	0.0177740083253252
-0.00793273997233325	-0.0469171560879138
-0.127086558379605	0.0299322034508629
0.714217726220605	0.975925012692574
0.472627917172388	0.370590400897281
1.13942244875558	0.95506845385084
0.225337077462178	0.217026005055952
-0.340178841944295	-0.317493914060989
0.147459014230201	0.0911398269827235
-0.319301970302365	-0.367745223315286
-0.0618306536096797	0.0109508435617797
0.187688390868876	0.216668237112576
0.421017157297209	0.358625054807874
0.143573227529756	0.0672219299394494
1.58103616929638	1.61618463401957
0.275970027064402	0.350665141287858
3.90066472231404	3.82944494147879
-1.59176003468815	-1.35783236559505
-1.08181233864107	-1.014573525917
0.956244873031321	0.913996294381618
0.0395767929221704	0.0641402019621196
-0.545612532853045	-0.571055709964426
-0.447575154295915	-0.435452288244052
0.964170174747172	0.873543886568196
0.0331077041328636	0.0520763801682736
1.22745826735906	1.23455498190985
-0.113283725883522	-0.17947015147648
0.529442514782726	0.707079700399994
0.215525356237484	0.274415027729306
0.894489815230026	0.783570169123749
0.16583371605738	0.293026323823822
0.966978555317089	1.33357562748124
-0.745935547085662	-0.822175028135318
0.48372911727066	0.516412703031106
-0.118843678924436	-0.162790472198794
0.164309428507574	0.176395371644842
0.43937612545007	0.393726146830012
0.529589509024069	0.671009144550571
0.0109508435617797	-0.0739664033211553
0.596879478824182	0.97061622231479
-0.330683119433888	-0.263364502313179
-0.0264103765727431	0.0650472921821419
0.865822892423234	0.84893674664625
0.896880746454286	0.957818405484234
0.0791986181743458	-0.0200875896652831
1.09409623378338	1.12778543660241
0.400553624274724	0.410944468947656
-0.190507623062658	-0.203148250950113
0.227091805028728	0.258454483223791
0.542875373696591	0.726767165956954
0.709075440617246	0.54591772926891
1.35105481783433	1.39458720184695
0.43297363384094	0.476513667656772
-0.0758758468141752	-0.0517337801197045
0.0181813928293364	0.0634359948647341
1.08809700395597	1.10662666975398
0.0368262836247484	0.0378201470912322
-0.72445831159869	-0.638649975647734
-0.571055709964426	-0.573326111978627
0.177047759452518	0.143754599209946
0.163422725159351	0.144905048841378
-0.0815502575988422	-0.0472075569559079
0.108852969551229	0.121191067640795
-0.00970555387156127	-0.0141695101416078
-0.257589119419507	-0.29456395341475
-0.432150549426893	-0.562566556202029
1.21581079461904	1.39653084026616
0.0671205421762008	0.0373465951067888
-0.467372998771109	-0.351835221425999
0.130944381298092	-0.00713732861097232
-0.215882183537077	-0.285418791160469
-0.184687956475641	-0.133476374467156
0.484921324924077	0.510604078272871
0.11696348997232	0.143210711246684
-0.0326860817129165	-0.0189065768540702
-0.00528701456842978	0.120789394708241
1.18936429972446	1.4185054577091
0.305570309042917	0.267365032460804
-2.05497479875754	-1.94043658209873
-0.763210900590707	-0.90622821850127
-0.369775589247568	-0.500725418107783
0.0914077611524306	0.140801638466123
-0.443576878628715	-0.413412695328245
-0.0617805821872569	0.00178426762904168
1.02136305161553	1.11064226311107
0.0330608369788869	0.0365427398832924
-0.00528701456842978	-0.0346571644393779
0.406935568341282	0.577738549186397
0.297224922098956	0.244277555096542
0.0367790134770116	0.00810969606397497
-0.0912469808154663	-0.147520006363144
0.48439105076552	0.589391457431632
0.017909760704207	0.0734003460929725
0.100453068909133	0.113114641013991
0.0343280287798933	0.0369681249461017
0.223008415143595	0.316862868516993
-0.302160631781637	-0.362610349870788
-0.436400271118469	-0.407712184047869
0.481222931073225	0.467882883751196
-1.10143935506029	-1.0496838360754
-0.114865033936566	-0.0372992682956589
-0.177962751927415	-0.120904120499927
-1.19232969876952	-0.92959267825988
0.490259984429618	0.531504975492931
0.0825995320447494	0.0240170562874535
-0.27392512978463	-0.268491816403975
4.82652235654701	4.60835929650761
0.206768552943479	0.217527375833714
-2.2405588028663	-1.92335955632966
-0.0616804566578443	-0.0184985118517532
0.0267797531477662	0.033999142371216
1.17848647159523	1.20971483596676
-0.0819696632151199	-0.0363538135151567
0.112157734892643	0.159580222263514
0.496209316942819	0.628378072823979
0.291324207273463	0.230770418263406
-0.573488738635425	-0.376027487983004
-0.546528766277064	-0.380906669373257
1.32624206345042	1.2032869367191
-1.44855000202712	-1.44201185177509
-1.7026772857947	-1.50598462524286
-0.796423225022027	-0.720333055951544
-0.306185146110583	-0.251967105869856
0.799423073245152	0.848017604542526
-0.652474840001311	-0.543633966870957
-0.0259952031025854	0.0869282596907493
0.153539174870668	0.205930416018368
0.380593589113223	0.518987579043427
-0.0844418845884796	-0.0419141514789149
1.85047298624565	1.77884667804529
-1.10248287059947	-1.26368319209589
0.335734199852325	0.300162274132754
0.291239276309683	0.276216063034671
-0.0896958319314312	-0.126912014409714
-0.183361055101539	-0.213532523259717
2.93741801577184	2.68423950933427
-0.193277496923819	-0.164943898279884
0.322758154053346	0.313721321932799
0.256333478553787	0.353008462522878
0.184023999028015	0.248336053739013
1.02337494794927	1.05963295401433
0.289205900069673	0.305570309042917
0.57170318601712	0.546375926408549
0.126214539181799	0.0926961511660306
0.428524096318056	0.56431486205837
-0.11924355548979	-0.0712457978233468
-0.909741947068684	-0.808269606637144
-0.388064374959877	-0.339608901597533
-0.625801742070917	-0.681519274825483
-0.00462809397183761	-0.0425363842700687
-0.251037138743839	-0.33771448427787
-0.218172847067572	-0.227311645317858
0.442252258358532	0.42712839779952
-0.0338113190438628	-0.044504670815873
-0.273843533827245	-0.306009389539223
0.573001041243463	0.659555885159882
0.121248479826998	0.16083631708535
0.136558171386291	0.14248658522331
0.206768552943479	0.221993538576492
0.0240629575168894	0.0291883891274822
-0.0838620168928247	-0.0270107731446512
-3.08259953204475	-2.94846160948467
-0.96738123914928	-1.05168485931065
1.4171415377755	1.31220358861871
0.795337488251781	0.699621935129297
-1.26129869956529	-1.24465881618845
-0.140441427373946	-0.250882337643678
0.492413960236989	0.424465781680136
1.67427914198059	1.72955409198204
-0.142546882964734	-0.151810883008601
1.00766744095254	0.781202001888262
0.665948559653108	0.765229704839083
0.743041847439068	0.881074247174223
-0.113904267562253	-0.124822940185296
0.306273051076353	0.351054817834328
-0.0461437017750141	-0.073657553374345
0.0132282657337552	0.135963817274225
0.667763584508557	0.781989957015637
0.055221318876493	0.09843270997155
-0.653255945395151	-0.443094730944552
1.73025362686923	1.73423908328239
-0.364817951343732	-0.354479485094126
-0.0841782123796013	-0.0300718105718839
-0.675306086138225	-0.86043573382415
-1.8955128886876	-1.82102305270683
-0.253365801062421	-0.292514988032526
-1.13852533114283	-1.06752623532285
-0.90274269030658	-0.789413975094844
-0.10851829616048	-0.118615343229427
-1.65995268233861	-1.63657606708282
0.223298816011589	0.305482546188844
0.660548558693559	0.797784224198869
-0.187353983766881	-0.231509894828755
-0.594824453782011	-0.714667772356116
0.928117992693875	0.964970717797632
0.519993057042849	0.478338984887927
1.23867367757854	1.17334220812413
0.21488380497808	0.155895769302487
-0.522155523661242	-0.449649327698385
1.53551045256603	1.89143497626717
-0.129362036789194	-0.143029566517508
0.221993538576492	0.226652458019177
-0.0838620168928247	-0.0979426891915334
-0.445268623324033	-0.432268037451931
-0.208169052325164	-0.16083631708535
-0.391046300724137	-0.375717904164332
0.0554679790080189	0.0295601370482361
1.10640466618012	0.855425792390384
1.27531461176264	1.17076057185861
-0.0767041593444961	-0.091300567647776
0.193345276008139	0.229663558904851
-1.1438755557577	-1.0762380391713
-0.519705539996993	-0.450996737974212
0.0788339493622613	0.0966386637446815
-0.722390785695909	-0.586030028251939
0.195928751114339	0.282329496997738
1.59928936322677	1.77108659400531
-0.597394758080085	-0.51684079028302
0.132179091954427	0.159956669396506
-2.88941028970075	-2.86550414416533
1.03123695180275	0.943857737940948
-0.0919977988274463	-0.108351056129441
0.0806080732261406	0.234704070301943
-0.141041945281994	-0.0548762298778806
0.675717544702307	0.42969061456412
-0.00788851221305034	-0.0165090281848335
-0.0859743483036713	0.00467199092259042
0.058687374639338	0.0395767929221704
0.141583122276512	0.0543345005678658
0.248259126189099	0.152119002554625
1.53446844302645	1.3631110930162
0.801342913045577	1.03095703269419
-0.206558867022336	-0.166661611060602
-0.104632711226638	-0.13876438136596
-0.184754408083437	-0.163929191084858
-0.0506587932295026	-0.070223567195098
-0.708631149548417	-0.65033401590337
-0.149905405613299	-0.27083521030723
0.363411816270158	0.271159431660029
-0.425505731714672	-0.455931955649724
-0.228633029142219	-0.229737261829407
-0.478208350360877	-0.795337488251781
-0.406492410668235	-0.265920592719406
0.64130390042619	0.624885315307775
1.88074411072206	1.90868484030278
1.08092190762393	1.27051123082044
0.0617305165370887	-0.0131834954144636
0.40483458520977	0.527975302299719
0.767003889607846	0.787546038959724
0.230032198670558	0.167299529039433
-1.03147035562516	-0.881404634776238
0.356152689700286	0.277695213125672
-0.425043224235493	-0.207678363648426
2.60554831917378	2.53061986415007
0.185020316239243	0.195179321278838
-0.283245642567303	-0.184422251675733
0.278519145229951	0.340654364253823
0.0437354973017246	0.0400527842915014
1.34390179798717	1.46699097750451
0.424927674286188	0.547600154088558
-0.225629040150083	-0.3040807471686
0.00709318177668748	0.181246409502283
-0.30460589170889	-0.278766629982723
0.376337292643795	0.220692172416414
-0.534022631714177	-0.490797477668897
0.172953982995266	0.207258214165251
4.55720677406023	4.42193411616391
-0.00344455036663472	0.000304112589160776
-1.19626982902546	-1.61243222058281
-1.47340229089655	-1.4512421714263
-0.640733835393252	-0.652084813498309
3.15658033479508	3.20943337485392
0.840733668906506	0.891773343625072
-1.3542830606304	-1.35173759425196
-0.262648304196285	-0.301725423325632
0.00458420145758491	-0.00104355952951378
0.603626272463494	0.85078088734462
8.38563016045171	8.06529959828458
0.168258166354362	0.122398320270728
-0.0243384668189415	0.00265730939837757
-2.51798442354929	-2.17541862376652
-0.10851829616048	-0.0608802823515131
-0.232992636050196	-0.255394124585761
3.0471591433243	3.04585401117045
0.0577934577229048	0.167108055240209
-0.490797477668897	-0.499489089473663
0.369470428573176	0.644165504115064
0.297828049142289	0.286677495012972
-0.708631149548417	-0.678194516142461
-0.0764969330578955	0.00824246046565191
0.472627917172388	0.54500278269054
0.195179321278838	0.320118057887138
-0.440691989092988	-0.465846925814937
0.27083521030723	0.348431261134208
0.151441427876237	0.125924254776965
0.074378545209171	0.128835867197051
-0.0614802748235081	-0.0468203989343659
0.271321633149086	0.249568751339798
1.39040559077478	1.48004081924793
0.391046300724137	0.46344155742847
1.10303309806685	1.25352149006997
0.0313769790430112	0.0971272145539207
0.964970717797632	0.915423722065669
0.214812579970638	0.305745887974722
0.207888590912832	0.190238334892875
0.466355021201237	0.396098168268329
0.095284454721319	0.0441679897675782
0.289121382314827	0.190440285364732
-0.0144837121472846	0.09848719087006
0.263683192095891	0.331707289551779
-0.0640395310108335	-0.0157427982945839
1.72932116385529	1.6976690713156
-0.510463370517905	-0.568314655313988
0.0717578168426909	0.050756409431735
-0.211054272976252	-0.233959139618611
-0.016238439713835	0.0220478787985381
-0.112157734892643	-0.0914077611524306
-0.354675998437707	-0.306273051076353
-0.0447934624580583	-0.105130343254747
0.825940192274975	0.838332587562264
0.0445527894223045	0.0602811176458953
1.01121815654636	1.05913502403328
0.929962133392245	1.27368038788922
0.047401265470227	0.0754106143305818
0.592439150513637	0.685922008220787
-0.0178192544035974	0.0277508640374043
-0.34332695411515	-0.364817951343732
-0.231139999157043	-0.187621488845806
-0.0628332962849674	-0.0199966284162537
-0.000434511774017692	-0.0764969330578955
0.535957794561189	0.636576067082824
0.123897678622206	0.0660068361687577
1.1133401021388	1.08996287644695
-0.846185135655471	-0.749579997691106
0.461300620457593	0.401209493236885
0.437112618706121	0.43297363384094
0.13542959314657	0.119072134732915
-0.573976984310124	-0.512154879888564
-0.264880365918128	-0.197294672925648
0.164309428507574	0.0851810195525269
0.450016388840311	0.454198242840724
-0.804377056413063	-0.895854449445992
-0.08767164203959	-0.00454031337893575
0.949233688766958	1.00313823150933
0.0333421157982422	0.00344455036663472
0.132002489655049	0.190777078310578
0.206698646386885	0.182236367719632
-0.685922008220787	-0.778585762157661
-0.202940305300029	-0.215525356237484
-0.232992636050196	-0.153353671422882
-0.534171184642564	-0.475603877896158
0.316232738574688	0.166980452923469
-1.00753485219196	-1.04450467081587
-0.438064236686219	-0.508218224415834
-0.0757207139381184	-0.0582401861853046
2.16399254087447	2.23957751657679
-0.4071573168689	-0.557206774060231
1.19097927951633	1.08634506491338
0.00585888887387756	-0.00178426762904168
-0.961379838050297	-0.818156412055227
-0.168578182934978	-0.0377253953766853
-0.916497380169733	-0.93666664104825
1.02918838912748	1.26616099930285
0.0772226580712022	0.0886825576759694
0.811071516239147	0.588043762069599
-0.085709744334051	-0.0893755951107988
0.742801573860655	0.704652851666382
0.775466937393914	0.951946826884391
0.46432619657425	0.462558716592052
-0.648783654660658	-0.632457726479423
1.47056964563301	1.59465363982429
1.11086644403328	1.233735909348
-0.543785844642011	-0.486116814388907
-0.47456644657118	-0.533280628318401
0.0513425678586797	0.0652491253364209
-0.14551177495557	-0.15131834597605
0.281166281696138	0.367542707815276
0.39577394691553	0.352421445787545
0.923359556329658	0.780415473785745
-0.100070117272136	-0.105905572677301
-0.568153954301275	-0.684029654543082
0.0834934128848444	0.111820506081675
-0.377785977033705	-0.369877357140688
-0.205860644232226	-0.25204469309327
-0.238974748288627	-0.22753159694672
-0.215311400498579	-0.271565049025745
-0.152674169214576	-0.101713721410877
0.338944915146621	0.249723084846007
-0.252277537964492	-0.343422708603886
0.247644195846499	0.269217724333611
-0.08873582900163	-0.121938018709987
-0.433091344773197	-0.302770657240282
-1.87745647593125	-1.99225222199926
1.08249449044745	1.16806626953325
-0.105019709072031	-0.0899628764469493
-1.10974669484547	-1.15914144595812
0.679853713888946	0.597051170655595
-1.12412880927263	-0.99097425791309
0.482540173459768	0.489589051989823
-0.402304814074488	-0.287350298372789
0.374070507283705	0.459545386328588
-0.205860644232226	-0.192938760082761
0.821023052706831	0.877456475931246
-0.338471259868017	-0.227165072760982
0.0353161850239593	0.0590852624197145
-0.428174750959171	-0.502932063601495
-0.867740310468956	-0.806318970458718
0.04474531717982	0.0826520623722284
-0.0320777932694826	-0.0102832800518953
0.127552352210987	0.125750177221597
-0.000564950123670167	-0.0709388759152345
-0.180456064458131	-0.0674755029494577
-0.11611154211152	-0.115941352906062
0.559878396812196	0.678608721688311
-0.188290973303809	-0.13159069668504
0.241996990700201	0.354872600741609
-1.58536085326299	-1.35310637583225
0.226067352532355	0.135726303195621
0.24504041227829	0.236721788981021
0.908333042404315	0.782779344355481
-0.122053048370812	-0.0824419791745639
-0.351932870551065	-0.472241247479028
-0.230844309285601	-0.169989064063882
0.474825572164728	0.419075024324381
0.153168247176743	0.350275814070478
0.842543231865774	0.808269606637144
-0.20859008433284	-0.144359719109855
-0.646083769079637	-0.705533773838407
0.114073660198569	0.0756690152913216
1.19749993223561	1.26544017842052
-0.197842246813038	-0.154467882506425
-0.217384067968397	-0.335922409814925
0.215382707367125	0.409604052815987
-0.842543231865774	-0.788612447063141
-0.635636645384269	-0.733298033115912
0.243211801231882	0.326794718220955
-0.126621263590859	-0.189700258959831
0.209222398662306	0.189297139052883
0.208309350979882	0.112832979105226
0.208169052325164	0.236572006437063
0.0348453540130747	0.0558135387163126
-0.360812440064246	-0.410832609453952
-0.248336053739013	-0.0806080732261406
0.691008970999836	0.830325565941193
-0.394048842435127	-0.374687549038326
0.0788339493622613	0.0751007359857165
0.370386554621817	0.289628735739237
0.949620243738542	1.19300648631789
-0.0513914501235637	-0.00966114521239857
-0.368454772165691	-0.35991626862688
2.5103227083363	2.54944299058167
-0.382370702242158	-0.335452037753453
1.26336450231318	1.08639805027084
-0.957818405484234	-1.03706271157
0.383419469914114	0.356054087251933
0.0172314227489881	0.0134521865852758
-0.627087997029893	-0.435926021022853
0.0351277913622248	0.0244303421063379
0.576918041702769	0.894149325614856
2.65150042971616	2.59533729912628
0.255081457558647	0.213248577854439
0.35359627377693	0.544698228342924
-0.39211625564301	-0.341511618690983
0.203078924669831	0.31695296176115
-0.780415473785745	-0.755228238504705
0.312917155395629	0.345438445258257
-0.644740094472622	-0.679645967182328
0.00806545028105216	-0.0331545763450836
1.02273378757271	1.14794719130215
0.858863909879261	0.943095148663527
-0.443938840990467	-0.466609291982449
-1.00780007020441	-0.822175028135318
-0.819587367161676	-0.790753151246626
-0.432268037451931	-0.407379178678018
1.40815658877522	1.45456917053465
0.341225679155643	0.350957365913824
-0.189364299724463	-0.0787818788050497
0.361610592334664	0.497982785172853
0.233141188978582	0.153168247176743
-0.536256278752941	-0.407379178678018
0.104025267640935	0.0771189087917065
0.1114274031424	0.0542852859401399
0.073811950892794	0.0317506058920826
0.318397001269132	0.0457574905606751
0.422048872270245	0.53446844302645
-0.522878745280338	-0.540456741719587
-0.126853848671744	-0.10790539730952
-0.114638779968488	-0.103033098066845
-1.58854865786206	-1.45829597671571
-1.32275815405335	-1.2185318571582
-0.775985188627136	-0.732124580681102
-0.893809102736585	-0.960982678002588
-0.254534831329273	-0.181576144907921
-0.171597921508407	-0.220908796154501
-0.351737594251955	-0.219682687859849
-0.586700235918748	-0.56431486205837
1.08602728844903	1.15341549710195
-0.0826520623722284	-0.11605480496572
-0.197294672925648	-0.112664069600833
0.155895769302487	0.106349183014036
-1.18402399902801	-1.08071265949562
0.0360233900033942	0.0238334998680248
0.104632711226638	0.149660145416521
-0.95311480916229	-0.914709421769935
-0.150334944521267	-0.181444220702197
-0.213177620500813	-0.240936811839513
-0.22112552799726	-0.19942037843087
0.842241113953136	0.82623117686335
0.769295686387431	0.807432546663454
-0.517555208081735	-0.504178246614094
-0.941194513324093	-0.928117992693875
-0.386158178123931	-0.330683119433888
-1.59550838224131	-1.43925669894529
-0.653255945395151	-0.564633493387339
0.0375833065542487	0.0365899843197712
-0.834755673874689	-0.898596649444669
-0.332920794535783	-0.272784179091507
0.296364762416104	0.239954672034189
0.0433514207947967	0.108741383095861
1.19900813873983	1.12656313677796
-0.171468993354899	-0.170438943700607
-0.165452142319051	-0.122225650008602
-0.29362364416031	-0.295935320591433
-1.16825816635436	-0.906928693623937
-0.091300567647776	-0.117760151981177
-0.440691989092988	-0.477947199131178
-0.290475644123659	-0.273843533827245
-0.0219108269438573	-0.0398623251362054
0.105628546143762	0.121305899603892
0.249954687988232	0.419645338893408
0.175223537524454	0.275396484603283
0.679230771661314	0.381742655159599
0.455807889234967	0.628932137728264
0.400881434944637	0.470313046227084
0.185819018959813	0.176851940189306
-0.409492537991417	-0.458545571252411
-0.140441427373946	-0.117418546445549
-0.630969778190847	-0.588885581449095
-0.376337292643795	-0.439973751087108
0.311936303053656	0.424927674286188
-0.849243560139691	-0.827981190575444
0.0720140529005714	0.139961610192807
-0.18949865223347	-0.331334584545508
0.239728339457937	0.141583122276512
0.13691517467964	0.194227368064331
-1.08307253388701	-1.19023833489287
1.27564219577357	1.48280410205003
-0.0695094346937304	-0.0934494808985499
-0.393618634889395	-0.222210812565133
-0.775985188627136	-0.6779875614176
-0.136677139879544	-0.108016769148033
0.131296797721463	0.102537861986937
1.05948351506743	1.10143935506029
1.18223636771963	1.04633693625291
-1.2098556349571	-1.00647559683293
-0.309095445945033	-0.173018663088006
0.428407616638693	0.540758335121918
7.81815641205523	8.42193411616391
-1.73969005420508	-2.01219971424813
0.0472559759851016	0.0136314064297271
0.0262719413119726	0.0312369518027514
3.21381665443237	3.39804859586648
-0.0214542995372613	0.0217738183254741
0.327902142064283	0.497026940934369
-0.335358024443874	-0.231361898752386
0.158202701125645	0.046626949273304
-0.129069641651304	-0.181048688359827
0.172695358910265	0.235674394374016
-0.680685695909488	-0.582528306796707
0.269540739954231	0.19942037843087
-0.20929271267232	0.00546289570150214
0.033999142371216	0.0102832800518953
-0.0651986582534633	-0.0361649692978521
-0.313363730737707	-0.242679903453328
0.0350807057133574	0.0118871597316481
-0.0373939270758731	-0.0865570451406042
0.332733880617726	0.414200990986999
-0.42969061456412	-0.451733454829255
5.23935138041864	5.02168250325325
0.463567824177987	0.526221165353275
0.0163286171398034	0.0829148093594327
0.0105056872272908	-0.00322572913869541
0.15751557558843	0.0158328728530119
0.512437439743622	0.599980364934842
-0.724688645458188	-0.662341108973858
0.58053992721393	0.584525831890764
-0.27523275435369	-0.192464971931147
-0.507239610973163	-0.453704164878558
0.24184537803261	0.44105155402196
-0.374378918575092	-0.456925764966468
0.436518914605589	0.426432226960781
0.721475035262982	0.739213331345024
-0.238598442501369	-0.214955041668456
0.608183076386751	1.02956013704824
-0.0584388797639292	-0.010372229254849
1.31948319061874	1.43961507702798
0.220764368324136	0.171920409443254
-0.346980548900387	-0.257982252859862
-0.0384365376379305	0.0182719746383838
0.231361898752386	0.347173697438995
0.642446280256918	0.805763251276171
0.0380571168586127	0.0498786524886266
-0.0290955018462163	-0.0214542995372613
-0.779368980551908	-0.719421629631924
0.482276405166264	0.497163361378997
0.0586376642882389	0.073194689888394
-0.435452288244052	-0.540306023522029
0.376130731649698	0.408490191005346
0.395342027952129	0.455188088242224
0.135014539340206	0.15789023655939
-0.885722703438414	-0.740406121114051
-0.150826366901173	-0.176721443048329
0.0250280057019311	0.00704903942955356
-0.625618301949118	-0.557050130422138
0.0393389927290182	0.00152269696349357
0.134008199873725	0.0975075788413963
-0.626352527790782	-0.622875957653544
0.325690111058523	0.417595701980972
0.256255121407539	0.207118254614603
-0.0123337350737254	0.00555086298596401
-0.468776625466973	-0.414877813693185
-0.172114017210144	-0.145390361904205
-0.434742656579786	-0.513853003193427
0.397614409894895	0.560509409610316
0.273272790973428	0.292174431667769
-0.705533773838407	-0.666955970176513
0.0204061041510696	0.0472075569559079
-1.28895239613297	-1.36451625318509
0.462055040708513	0.664742743565468
-0.028399479769941	-0.0829148093594327
-1.00793273997233	-0.836242476018044
-0.616543703475247	-0.625068446021812
-0.000260654893431994	-0.00864099736204976
0.718512112059919	0.885389015767827
-0.105019709072031	-0.121478204498793
-0.146545158631933	-0.0660068361687577
0.1743791749965	0.325138859262188
-0.0815502575988422	-0.0228253239798126
-0.493089274448482	-0.436163081335455
1.22775166002815	1.29705275381844
4.40760115388444	4.18111458540599
-0.636576067082824	-0.519993057042849
0.592099459857365	0.632271453913024
-0.35981680807866	-0.295935320591433
-0.504594436853807	-0.34008379993015
0.361410916707283	0.492009275180309
-0.532391894416367	-0.668370282370068
0.842543231865774	0.763966852882364
-0.602581457648652	-0.606951533583222
-0.0191788333556644	-0.0405769780568948
-0.353498249968388	-0.369063880935809
0.0224135619961489	-0.0596329540143348
-0.802443786846464	-0.633017024022149
-0.242907779881067	-0.228192121000894
0.0812359689720009	0.209926051573695
-0.517841304588724	-0.526221165353275
-0.0885760346237054	-0.106349183014036
-0.435570673002017	-0.466482137983033
-0.0406246634241569	0.0562088010706984
0.153539174870668	0.206558867022336
-0.141222262694551	-0.114525697170843
-1.00629930517965	-0.644931793651149
0.073914913074856	0.083177715404088
0.687822643560221	0.684869682816398
-0.196884445109973	-0.181972158140744
0.0979971086492706	0.18111458540599
-0.312471038785366	-0.174963558778646
0.729088360589519	0.84103473961659
0.363612414186843	0.279757981712943
0.0522722730366843	0.0476435226762093
-0.126156466776564	-0.0720140529005714
1.40938105179342	1.38205656517103
-0.0551720036567837	-0.0232374767325394
-0.744727494896694	-0.596022036330645
0.0106391862237526	0.0581905269911618
0.319392571008212	0.518844129171965
0.360314338757319	0.423083044034793
-0.472241247479028	-0.476904161747432
-0.188693159918664	-0.148435917736511
0.0777937225609836	0.160584807316106
0.191518943434049	0.286761538454338
0.70245833218184	0.469032318428085
-1.09113982698272	-0.857610533881164
0.0364482664259037	0.138525331142831
0.634699251362013	0.51684079028302
0.555799011135841	0.53685386327365
0.230992129056226	0.331800515801338
-0.148252580866736	-0.304255724802677
-0.351639989019068	-0.418733194726329
0.259321574772545	0.314885530953461
0.571055709964426	0.682145510668531
1.90343756162586	1.81815641205523
1.11401718864503	0.913996294381618
1.340368988393	1.71805806655918
0.507239610973163	0.54882784248746
-0.239276027858048	-0.124186611160242
-0.214527796693612	-0.151379882565866
-0.286089645871045	-0.298000525110363
-0.239728339457937	-0.183294816333485
0.186485728458117	0.25072759170158
0.746904414150968	0.781464494783472
0.57577192930402	0.749092300299144
1.05266432405126	1.14020145251943
-0.0717065877677978	-0.0436394463266779
0.127202960010402	0.14248658522331
-0.65033401590337	-0.665747357665769
0.318035541005317	0.307417437725091
-0.0946359312331077	0.0252120677864422
0.275970027064402	0.278271801427212
0.246340352714001	0.308918507877032
0.253365801062421	0.341320971417551
-0.278106983785043	-0.274823698580863
-2.99610883376309	-2.89414932561486
-0.0834934128848444	-0.0860802350485341
-0.111820506081675	-0.0749974923190224
0.243744351245767	0.392437756816412
0.0138107002631759	0.0336235769110771
0.57577192930402	0.51427857351842
0.184754408083437	0.161339774011059
0.489857300597427	0.599116784451637
0.0963132682634975	0.14248658522331
-0.478338984887927	-0.386475297146348
-2.40804544495326	-2.08134070657818
-0.180127178049454	-0.172114017210144
0.518270803039984	0.531209737900389
-1.03677901347701	-1.00997210122971
-0.193345276008139	-0.12366667091362
-0.074378545209171	0.0176835303079348
-0.0161032086736942	0.0557147793112472
-0.115771230367396	-0.0651481970343391
0.402743717074858	0.409158165218397
2.2954205503037	1.94538694544311
0.39848321634999	0.513711239039434
0.937794191180287	1.14405705376768
-0.230992129056226	-0.192329698769516
0.831207979685818	1.13465909437542
0.150949309430488	0.167171870460647
0.0672726326984707	0.044504670815873
0.26528015834432	0.258454483223791
-0.548981547844543	-0.53955321611928
-0.935167780261426	-0.846185135655471
0.17763574755845	0.27777753603027
0.797511682939906	0.861697301833719
0.0588862729628984	0.0699683850490271
-1.04522701031028	-0.925915310971756
-0.266080848987609	-0.220403508742175
-0.109355463704752	-0.0858155665767537
0.0695604052332999	0.133830852366229
0.389126999619948	0.366228653917444
-0.0155627052039239	-0.0796157578216425
-0.268733650924508	-0.295077708776598
-1.05799194697769	-0.939302159646388
0.229810977264007	0.320299619128036
-0.122686256687762	-0.0893755951107988
0.309006967900131	0.194975155570195
-0.610125441609014	-0.460171441622102
-0.821598658466245	-0.682981898951889
-0.216525212417754	-0.121535654658531
-0.152612448972605	-0.0674755029494577
0.291239276309683	0.203495048446704
-1.09463593123311	-0.940058111938045
1.69918720588188	1.64301859900687
5.63978538670465	5.35753547975788
0.314795865528985	0.220331372792852
0.58922276662279	0.72792621249999
-0.0622314329500642	-0.109076228510986
0.070223567195098	0.0449860969619499
-0.396855627379818	-0.409938769196257
-0.692932049338702	-0.550830267834799
-0.406381691870464	-0.440691989092988
-0.0874060022478943	-0.17114684032336
-0.135251664370341	-0.145390361904205
-0.478338984887927	-0.346498053037067
-0.140621495574399	-0.201625623318439
6.47288588836019	6.57691804170277
-0.364114314718727	-0.275069085807602
-2.11153968196461	-2.2405588028663
0.221486988261075	0.165706487557304
0.673459331483438	0.660151216962363
-0.0744300904566238	-0.0205426819021517
0.0395767929221704	0.0607803641451818
0.352128234693767	0.377682339166156
-0.049002666011195	-0.085022527555669
0.336676066371788	0.398591939465316
-0.822752163744377	-0.717831221695358
0.228927216778805	0.277448337999042
-0.153601026965325	-0.164055899906152
-0.646083769079637	-0.820448208834812
-0.641494088509765	-0.487449007095789
0.0741724253752577	0.0992506419389205
-0.556893543262734	-0.720105019988362
0.0922125568893838	0.17979854051436
-0.313900228004084	-0.349012905616555
0.103088159173975	0.0985416786038876
-0.459420283495546	-0.508498233762674
0.17204947169737	0.121995529731975
0.168578182934978	0.149844077577908
0.486516043295743	0.459670525209126
-0.138167002342055	-0.107404577171102
-1.61367942610595	-1.57348873863542
-0.285754088982106	-0.199282921717615
0.257589119419507	0.309095445945033
0.343231220733983	0.376440609994563
-0.985899678480379	-1.07794959783283
-0.1444808443322	-0.123089688655373
0.028399479769941	0.0416272675213928
0.405828520885088	0.242907779881067
-0.00126128374418228	0.0412928089127153
-0.0345631002237398	0.0506099933550872
1.12297438413275	0.920456992597094
-0.710411047457403	-0.722620025332745
-0.480697150764571	-0.485452247339714
0.42458120878564	0.585026652029182
-1.74836177955179	-1.50251746263263
-0.00305075150461883	0.0662597005030647
-0.256333478553787	-0.280502983389418
0.201211286048751	0.286761538454338
0.0796679284604107	0.0344220420894721
-0.0504636266238574	-0.0100609867154645
1.64416550411506	1.63134128760777
0.385208208043582	0.294735137682596
0.273272790973428	0.334325219006107
-0.352421445787545	-0.20266319922465
-0.845880474484153	-0.593971055036385
0.272133550532511	0.271889815899659
5.7854210464295	5.58636500280144
-2.0201330774351	-2.47082639673828
0.103088159173975	0.0514403378910384
0.469160221383479	0.697452627512514
0.0229626647753186	0.0448416130742064
-0.255237762934422	-0.330590132712217
-0.0860272884490289	-0.128719027142027
0.23522628308896	0.342848498099033
0.925915310971756	0.957424487559809
-0.291324207273463	-0.235898623523771
-0.759201228882669	-0.732359017654085
0.0853395694107782	0.0675769736232612
0.421590029668764	0.518127589689336
0.788345599446818	0.758702612890007
-0.53985418250825	-0.453827631683057
-0.381847266621481	-0.330590132712217
-0.312917155395629	-0.366228653917444
1.97428461609866	2.07473949048056
0.245881105774587	0.262489309326524
-0.0838093400194624	-0.0302580232371458
0.824778199656948	0.718739312944987
-0.351054817834328	-0.288699040083834
-0.240936811839513	-0.217240807376003
-0.0325924434025272	0.0138555352894794
0.301812430133878	0.305482546188844
0.185552621477512	0.277119389313061
-0.931443104927637	-0.88672530753565
0.10132965703447	0.0610801877552283
-0.173730780606274	-0.235973392307963
-0.00287584434079548	-0.012914970375878
0.479909671887157	0.497026940934369
-0.375202421039239	-0.470056598341331
-0.0315170514460649	-0.011039929609662
0.00427707800453474	-0.0100165416986009
-0.21339052735134	-0.219538667138282
0.0158328728530119	4.34316198075056e-05
0.150703459165274	0.00908424549391556
-1.30838812578558	-1.26248930932652
-2.57577192930402	-2.35822852934604
-0.757707095017069	-0.695724949522872
-0.533428927613646	-0.279757981712943
-0.0907114758377493	-0.110194248131915
-2.20929271267232	-2.17704775945252
0.294307303462297	0.339798798619318
0.497436330892637	0.494443061336178
-1.60994850354101	-1.58087069225802
-0.445874418486987	-0.330311291943792
-0.0987596979266908	-0.189901959318857
-0.192262077985899	-0.241088107602027
0.448306084872775	0.533428927613646
0.577410160148518	0.643209539648284
0.390085589914002	0.33357562748124
-0.244964066232228	-0.313900228004084
0.298518364379073	0.414088289680566
-0.0237876228826229	0.0430156322572399
0.0749458796881573	0.0620309970485472
1.2385232204553	1.19253262431572
-0.19811629287476	-0.154034238454516
0.292514988032526	0.4071573168689
-0.153724757587787	-0.0553692981437218
-1.52695119491146	-1.42980743890427
-0.0672726326984707	-0.0763933569825409
0.132768285481106	0.171984935776023
-0.17172688794793	-0.0888423912600234
0.00775585595322855	-0.0195421077238999
-0.0664620980282953	-0.0516359440116307
-0.25204469309327	-0.210489795909746
0.612254340391136	0.659357622439295
-0.676954264518299	-0.605373235727791
-0.187287133234631	-0.147337055655431
-0.543482142194737	-0.570893991667303
-0.0861861476162833	-0.156704917263493
0.320481256304211	0.335358024443874
0.227384950150829	0.218172847067572
0.857923538926715	0.744968836654449
0.816160962943579	0.752026733638193
0.256098449514821	0.329568590639394
-0.841336019186011	-1.03184406285003
0.0730918982945642	0.080398976215889
-0.569280112136718	-0.475993554442627
-0.0138555352894794	0.0501710410646864
-0.18701983396052	-0.163675884293248
0.102153068420428	0.089749227699852
-0.648396927580871	-0.597566653780688
0.362510270487489	0.241921177750387
0.7956086680807	0.898940645091884
-0.0740178996728968	-0.0271494441527699
-0.181840113602815	-0.147032308971182
0.259321574772545	0.337809009140993
-0.512296136836274	-0.622875957653544
5.11981544717357	5.07680780957933
1.39859193946532	1.24949160514865
0.534319788401722	0.450383760480915
0.0816550710377251	0.103363569470416
0.0126019008629826	0.00961674109376644
0.707079700399994	0.99225222199926
0.100234198055614	0.0401956834916621
0.522589312092748	0.703773712738839
-0.00704903942955356	0.0338582672609674
0.150273555803672	0.157328366239212
-0.151010793748833	-0.00440867574764656
-0.27417000967942	-0.150826366901173
1.49620931694282	1.63264407897398
0.938547520912807	0.927750102386485
0.0724756591249713	0.0778456747689412
-0.0192242260373784	-0.00357589604490887
0.366127737341667	0.400226060853612
0.390192230671298	0.329568590639394
0.0985961731747482	0.0277045713888604
-0.10818388047514	-0.158515390664607
-0.125054563914468	-0.158202701125645
-0.226213555018806	-0.279592599196891
0.978397283971758	1.10924374808178
-0.607303046740334	-0.696803942579511
-0.269298455718155	-0.212397853817662
0.0200421066593345	0.0688982543673613
-0.755228238504705	-0.781989957015637
0.00130484168834428	-0.15720360482442
-0.111932886592563	-0.0500735563320878
0.614393726401688	0.619969752032169
-0.907630300370879	-1.06803388527183
0.217384067968397	0.253443638589631
-0.472885888360195	-0.465085895570133
-0.153601026965325	-0.0762898056034372
-0.225775095131081	-0.296794629304514
0.309360988284033	0.349206960348069
1.51413667040267	1.49990080808428
-1.31060233717872	-1.22672565166255
1.65698550284923	1.77884667804529
-0.947690900352677	-0.870954940112042
0.0371573187987575	0.0578926910106445
1.43074316667139	1.30390584000478
-1.217240807376	-1.14691047014813
0.122974384132751	0.0808695861393856
0.181378273624111	0.165325025537256
-0.119872677783375	-0.10231793820358
0.764976840504776	0.982132281036494
-0.0375833065542487	-0.0610302027771098
0.198459093809682	0.23381030668984
-0.252976822548372	-0.262092076625361
-1.52128924448724	-1.37028466735287
0.359419193510347	0.466100899203405
0.277612905822876	0.306976932076306
1.14423862766005	1.13483678049391
-0.0460954065865403	-0.0189065768540702
0.767766478885266	0.803271277376713
-0.0620309970485472	-0.0430156322572399
-0.243668232678942	-0.143512787131369
0.168770306132937	0.287855585785114
0.226432951073941	0.366127737341667
-0.300509154727796	-0.562883906951921
-0.339608901597533	-0.137570443893991
0.843753809602655	0.934793871945688
-0.211266141172292	-0.319573829141855
-0.0621312034361406	-0.134540677338035
0.776763726897002	0.847711655616944
0.0635365259952531	0.117646253611286
-0.753501419204199	-0.808828544271441
4.86774031046896	4.57839607313017
-0.92701525537207	-0.743763466794077
0.221704008911166	0.264640666998289
-0.676541633150532	-0.687611050629408
1.43628166003432	1.57348873863542
-0.402633949733972	-0.317403708539447
0.105739335553012	0.176851940189306
-0.431446287950557	-0.425737170292973
-0.843753809602655	-0.906928693623937
-1.02765828367425	-1.03025802323715
2.27368038788922	2.85949195696182
0.294050805089704	0.550675906901273
-0.948847477552619	-0.940058111938045
-0.301377570297902	-0.462810773756355
-0.102757897194635	-0.0678307540792077
-0.227971834675145	-0.119529407196222
1.1988708124203	1.19104670084409
0.0645431192883901	0.0550240915879521
-0.0348924141509442	-0.0354575339208632
-0.372224624770697	-0.379551615288291
1.34476549296571	1.34466944199066
1.66756154008439	1.7373116556983
1.16399254087447	1.36572430537406
0.380280734388273	0.383944805023414
0.246953438373471	0.221342368052645
-0.485850865524563	-0.464579281943827
-0.325322532126801	-0.243211801231882
0.33743103306674	0.360812440064246
-0.186419011431808	-0.208098919990429
-0.520568662802264	-0.57790283686829
0.516555351901465	0.32211941848841
-1.70158361993871	-1.47651366765677
0.677160727313679	0.761953896871205
-0.175939282581347	-0.174119701063821
-1.14074158253269	-1.02997873417163
0.154405906839976	0.320935681878687
1.1314731132318	1.26592059271941
1.08777794346758	0.906578314837765
0.650139917807669	0.585360853262991
-0.451856362565154	-0.540758335121918
4.02844584655394	3.79209646961395
0.461300620457593	0.450383760480915
0.320662969479206	0.404503778174426
0.920095532333279	0.962972120244225
0.0509517076843362	0.110026361596004
0.27523275435369	0.325047051951435
-0.118558278058607	-0.125518182300534
0.513427849481644	0.484788695672198
0.350567776758383	0.311669181887734
0.150703459165274	0.068389593637038
0.245728131316541	0.25649023527157
-0.0729891310243489	-0.00660786255099747
-0.0385314446492136	0.0381519409816757
0.156891858000393	0.0364010374027586
-0.384365531122584	-0.34736693191689
0.474307475494989	0.531652669587843
-1.11758931562603	-1.34457341225408
-0.575935474582512	-0.341893164493607
-0.0037072814586785	-0.0562582341686862
0.0615303116323547	0.184621515034082
0.11611154211152	0.010594681998484
-1.37820077599733	-1.44794046581212
-0.276872841204308	-0.261774551857495
-0.33837659077077	-0.396098168268329
-0.00375108543086791	0.0117532766246216
0.170760571858611	0.124822940185296
0.916497380169733	0.913996294381618
0.47755576649368	0.525783735923745
-0.37903156435571	-0.357733381097326
0.855425792390384	1.16973219906636
0.0503660762007377	0.0778456747689412
-0.489454989793388	-0.346305204684918
-0.382685066701706	-0.32367226611868
-0.11924355548979	-0.126388803003533
0.813326132500255	0.744004273277598
-0.485452247339714	-0.367745223315286
4.17835548245778	4.57528166266843
0.792634962530928	0.708409174341999
0.114073660198569	0.13608262304214
-0.332827327521132	-0.20929271267232
-0.135251664370341	-0.145876217898833
0.177047759452518	0.214172080004134
-0.222645686915791	-0.115601174443314
-0.33338843158097	-0.237246435066626
0.953895212753961	0.843450848668219
4.22192113806255	4.04735283024106
-0.26970233790285	-0.198321940964107
-0.00200236359199569	0.012914970375878
0.408712734941501	0.336770365467132
-0.264880365918128	-0.319120825573189
0.959397659885927	1.03035115951927
-0.201211286048751	-0.146484303243071
-0.177243667048609	-0.164309428507574
0.688034339631634	0.733768303310107
-0.398374520446055	-0.387110230712515
-1.94538694544311	-2.10248287059947
-0.11650890981107	-0.120445399061026
-0.50017550416042	-0.382370702242158
0.0476435226762093	-0.129128104932257
-0.576426480267265	-0.547906750982269
0.0030070181092943	-0.00169705990145884
-0.0565549509749696	-0.121248479826998
0.52360317327467	0.681727919788373
0.119015009513247	0.142426295852504
-1.1270865583796	-1.00182787806056
-0.300595918184663	-0.192397330083505
0.215739417433916	0.243668232678942
0.6192462291961	0.813608784304507
0.480959961351655	0.346498053037067
-1.46533942417156	-1.44964932769838
0.516555351901465	0.38111551500455
-0.485585079419631	-0.512296136836274
-0.0460471167680769	-0.00348832784582135
-0.0186344909214556	0.00533097817447058
0.0668671762732657	0.0754106143305818
-0.834458923277627	-0.786747947803603
0.0600317094486638	0.105517784989909
-1.05104938975445	-0.894830572000668
0.595679532778269	0.615288257061718
0.366228653917444	0.434034182553333
-0.0145735259169983	-0.0154276843783678
-0.218675544333012	-0.108629825303852
0.309095445945033	0.226140447623313
0.182434630440219	0.233735909348004
0.00414552012543411	-0.00296328911747331
-1.74088415581493	-1.52870828894106
-0.762707662432541	-0.886056647693163
-1.15995666939651	-1.30303235925598
4.85980632142137	4.34746358140697
0.502241281712732	0.45979570015794
-0.106793246940152	-0.040386288928956
2.03095703269419	2.14813039927023
-0.0418663243237646	0.0166895142058844
1.13029902632612	1.62378814971733
2.76522970483908	2.81107151623915
-1.2143143317191	-0.996108833763089
3.65188993151976	3.37191773900932
0.262012673666569	0.429807438904274
0.969805214643249	0.981299501333757
-0.404283380056576	-0.268491816403975
-0.055221318876493	0.0202240672703144
0.11696348997232	0.212539525481585
0.41510365586255	0.552841968657781
-0.0531548860393769	-0.0346571644393779
-0.315513707811266	-0.399789693590672
-0.0533021627542581	-0.0108617757842109
0.195996945270387	0.155026061853112
1.3421795439843	1.19429529556614
-0.424004379796732	-0.550984683652214
0.708409174341999	0.727694155597914
-0.462432742847325	-0.772370350428991
0.0469171560879138	0.094581931297458
0.136379779729684	0.181246409502283
-0.180851057192866	-0.121305899603892
4.23604817396668	3.96177736163128
-0.12965462891904	-0.0533021627542581
0.125286311242221	0.247183568811729
0.846185135655471	0.715569266155481
-0.868060704789575	-1.00454031337894
0.275642195773573	0.253054590384895
0.431563585583115	0.557206774060231
0.25649023527157	0.186285608118855
-0.95506845385084	-1.00881824233213
0.34332695411515	0.548520594875138
-1.48030323284015	-1.59653629865468
-0.559248299520815	-0.655411257421286
-0.0907649966316926	-0.107071017644794
0.129362036789194	0.197226274708024
0.414200990986999	0.295506302990701
0.839531468880963	0.891773343625072
-1.37892762885637	-0.99225222199926
-0.0556654080292179	0.0597824444002649
-1.876801924968	-2.17743966305731
-0.227311645317858	-0.359419193510347
-0.186352304653103	-0.170374646641951
-0.161906861554402	-0.12257105921178
-0.197568373569276	-0.0962590593784614
0.500312917381596	0.531800413927387
0.0526643240512601	0.111483538925055
-1.51769823277656	-1.29808678878766
0.643209539648284	0.523023534240473
0.986741334716484	1.00700490156866
0.122628654130226	0.090176630349088
-0.834755673874689	-0.985059650207063
0.430392032453176	0.455683858252573
0.129713171007409	0.0966929200358262
0.27043027369803	0.272133550532511
0.709520186669327	0.710857164067667
-1.11260778102815	-0.983384452442823
-2.33301428167034	-2.04711073508907
0.400226060853612	0.434270212168873
1.85636076472546	1.78251605578609
0.756465898167938	0.683191247946978
-0.284414448106804	-0.242907779881067
0.0215912073769607	0.0308171407677386
0.0919977988274463	0.0130044602756184
-1.74593554708566	-1.60747891006807
0.987162775294828	0.700274846024363
0.582030357785263	0.55129368009492
-0.00537494623139533	0.0480799264797064
-0.0365427398832924	-0.0135865945345314
0.0121103900022546	0.0517827064400293
0.780677491580663	0.813326132500255
0.0509517076843362	0.0462886195724446
-1.04411991377462	-1.10846254232744
-0.309272456129633	-0.302509112828943
-0.210419287835575	-0.267847581934786
0.0189065768540702	0.0332483359486221
-0.0875122386676763	0.0461920023346928
0.431915668684606	0.531062194334539
-1.34486156518862	-1.040481623027
-0.271646217978772	-0.297397158659573
0.609241471261283	0.744004273277598
-0.109299602301125	-0.136379779729684
0.0351748821166112	0.0633857380247887
-0.990549104201306	-1.27466018409026
-0.00467199092259042	-0.0108617757842109
1.16115090926274	0.991399828238082
-0.136260892654783	-0.198459093809682
0.188424994129407	0.172243137021383
-0.19084446825282	-0.140441427373946
-0.0398147233953891	-0.00248256058527518
-0.0949600719237885	-0.268491816403975
0.394694953858891	0.233884716778586
0.11941504393502	0.130299026326122
0.124128809272634	0.203356296214884
-1.56863623584101	-1.94271435558179
-1.22555603107503	-1.09248115389337
-0.752517739322946	-0.846795099915716
-0.203217588298692	-0.218531857158202
-0.0511470938002865	-0.0719115403350292
0.289967300934246	0.369267107182803
0.457050151185821	0.512154879888564
-0.195519810894007	-0.174444067709643
0.21838821750685	0.226725651662546
-0.202524712462666	-0.195996945270387
0.114186625339511	0.144420277498282
-0.831797253157369	-0.910448117113546
-0.160584807316106	-0.136142038116027
-0.478731124401615	-0.44891613481422
0.156082361993608	0.256020134758157
0.0181361090086496	-0.0291419430034977
-0.503485481302255	-0.498666821354434
0.756713853916554	0.645123577483766
-0.114808459393152	-0.0882034095627479
0.0514892311623429	0.125634164269951
1.47625353318844	1.40804544495326
0.316682738078117	0.264560796748519
-0.856360764725457	-0.750068243365805
0.0537934461572171	0.113734940970243
-0.88672530753565	-0.862329462763245
0.470698002212019	0.510604078272871
2.90868484030278	2.85886390987926
-0.282163132513074	-0.303643611266668
0.472885888360195	0.490931954982838
-0.0288169591438386	-0.0396719494698569
0.450996737974212	0.545307550760523
-0.155957957958983	-0.117760151981177
0.277942228668536	0.310158590862495
-0.547600154088558	-0.414652088905409
0.373865021364611	0.394264106123253
0.671009144550571	0.864867348623225
-0.685922008220787	-0.667561540084395
-0.338755391040666	-0.420445039599001
1.09625905937846	1.05863766428824
0.00735813012160235	0.108852969551229
-0.897223385116559	-0.906578314837765
0.230622673923862	0.353106375832255
0.211831628858832	0.238372815438417
0.674895017028593	0.944621668625
0.372429335819457	0.586365002801444
0.377889639638781	0.416234631715
0.575118363368933	0.731890270191522
-0.293282217663241	-0.260585897301305
0.410720778764033	0.401209493236885
0.166279309555367	0.173148052179356
0.1890957193313	0.24214865631442
0.307858390633216	0.451242171426296
-2.02645653146751	-1.85636076472546
-0.557520230935551	-0.555799011135841
0.532984181561564	0.569119053547109
1.14703230897118	1.04397571771932
-0.271240524832126	-0.320935681878687
-0.384681343388521	-0.326610421811695
0.346016092625931	0.470441326978837
-1.16178077809237	-1.09539263618455
-0.00200236359199569	-0.00988323393209557
-0.181312336558486	-0.0711946291067157
0.223298816011589	0.0806080732261406
1.42033070644528	1.2839966563652
-0.592779107072604	-0.768530409569319
-0.152057361154776	-0.075513956266085
1.22192113806254	1.25594183412116
-0.292855811657555	-0.299382804317943
0.104964402547677	0.163169713511121
-0.04029097575357	0.0122890568696941
-0.156518056960042	-0.0523212600630634
-0.13768969004573	-0.169154807691388
0.183626111247638	0.0708877433453393
-0.23455498190985	-0.355167671174364
0.412289034981089	0.478469658721289
-0.632644078973981	-0.38132446111486
-0.0754106143305818	-0.0849697097408392
0.0499273702498425	0.0479344098149497
-1.19531548509306	-0.98296666070122
-0.357535479757879	-0.410944468947656
0.299902295386946	0.244506271584881
-0.0086853018233892	0.049002666011195
1.9079815292472	1.96738123914928
1.20266319922465	1.08449463824562
-0.0436874691588055	-0.0422969584511686
-0.777283528852417	-0.863279432843593
-0.471726222832956	-0.287855585785114
1.20148746696865	1.25065023940252
0.204745817419117	0.200659450546418
-0.11696348997232	-0.0465786003189648
-0.266080848987609	-0.191451448759595
1.84863014975254	2.1130019543289
1.26185391128794	1.40208552879747
-0.285335007137463	-0.252665890384095
0.0914077611524306	0.0420576645545955
-0.185020316239243	-0.0988142198628497
0.20342566678957	0.254534831329273
0.00467199092259042	0.00704903942955356
-0.382789905442566	-0.302421966348887
-0.859177819890689	-0.911863911299449
-0.202940305300029	-0.181180492452464
-0.694648630553376	-0.745693667668714
0.653451441451526	0.896196279044043
0.526805090795062	0.612432220582811
0.831797253157369	0.862329462763245
0.127377620974712	0.128602218512516
-0.134244775928548	-0.0883098412461389
1.0417228744523	1.0870874488239
0.837137006678074	0.857297754262384
2.57186520597121	2.39728905504244
-0.144783805266637	-0.162222230446267
-0.0591847913491987	-0.134896025358872
-0.2444300193712	-0.182699121606679
0.0253962079129673	0.0796157578216425
0.206209615309181	0.132355766096902
0.0166443856682117	0.0347982989740879
-0.238222462491822	-0.171468993354899
0.187086643357144	0.187220292991036
-1.71579493229821	-1.71579493229821
-0.102812923419846	-0.0893222452572947
-0.563360368307339	-0.500587874327725
0.100070117272136	0.0589857562944303
-0.0115748299936968	0.00974996707218321
-0.0498299401917999	-0.053253064966415
-0.306009389539223	-0.436163081335455
0.135726303195621	0.315334135974139
0.397072287140811	0.531652669587843
-0.0374412642040362	0.000434511774017692
0.103694292533919	0.113791375832503
0.840733668906506	0.882728704344236
-0.32550628270365	-0.240558802866302
0.197910742118267	0.258769588974529
0.443335737877432	0.279592599196891
-0.22047565667521	-0.310513551635752
0.277942228668536	0.265440178420524
1.76321090059071	1.9888526392242
-0.029746130405213	-0.0588862729628984
0.229737261829407	0.164499672132681
0.259953275948506	0.277283832511505
-0.237021509132257	-0.152982902064646
-0.471597562046383	-0.473402290896548
0.56431486205837	0.399462705635531
0.132473588800257	0.0941501733576812
0.955460239607589	0.925915310971756
0.0827571420925337	0.21745571598999
-1.2099260515737	-0.955852379121277
-0.448672011996154	-0.541211118289155
0.505845405981557	0.5655907924125
-0.874518734299406	-0.983802646487561
-0.162411561764489	-0.231435890486427
-0.681102285372513	-0.553618187777558
0.923723744595782	0.862329462763245
0.246110668540166	0.336110701377339
0.412064651363644	0.285000032587957
0.274823698580863	0.399571674267869
-0.211831628858832	-0.217957583379446
0.000304112589160776	-0.0744300904566238
0.113396485713288	0.0347982989740879
-0.84103473961659	-0.771086594005312
0.00988323393209557	-0.00806545028105216
-0.375511637486551	-0.258690791100431
0.0983782359066428	0.131943638176958
-0.00331324439982852	-0.0393389927290182
1.30460589170889	1.34591976469343
-0.485585079419631	-0.313453100936994
0.218819279062738	0.213603538627696
0.0765487303603486	0.139602094872687
1.88806572366732	1.95939765988593
0.100343619694364	0.177831920631982
0.214456630043407	0.20017716900668
0.0762380391712997	0.111651989821951
0.760700520873107	0.789681480173768
0.368759219764491	0.343518484209501
-0.962573502059376	-0.960982678002588
0.208309350979882	0.206698646386885
0.175158528246299	0.246416941107093
-0.656591406196143	-0.670602120638957
0.822175028135318	0.802168306671097
0.680893940690224	0.741362717275924
0.289374984939203	0.389552778557879
-0.228780098050466	-0.294906389452127
-0.504872118757067	-0.396963943749478
0.140381421227819	0.016960383953898
0.411952503013917	0.57413985492216
-0.394802732611622	-0.478600371884624
-0.148008252037843	-0.157390760389438
0.0807649620767492	0.0486139051197072
-0.0824419791745639	-0.154096161101217
-0.273843533827245	-0.194159451185327
0.254300773397494	0.326794718220955
[truncated: 425,112 more rows]
