# Supplementary material for: TET2 mutations are associated with hypermethylation at key regulatory enhancers in normal and malignant hematopoiesis
Source: Nat Commun. 2021 Oct 18;12:6061. doi: 10.1038/s41467-021-26093-2 (PMC8523747; doi:10.1038/s41467-021-26093-2)
Supplement: Supplementary file 11 — Source Data [file 41467_2021_26093_MOESM11_ESM.zip › Source data/suppl_figure_7b.csv]

x	y	color
0.001398	0.0158328728530119	black
0.1197	0.771599641296995	black
0.02676	0.152674169214576	black
0.05772	0.599634726650061	black
0.03876	0.191046700844089	black
0.03066	0.294136287716081	black
0.01309	0.0740178996728968	black
0.03039	0.182038195468006	black
0.007909	0.0693056123354647	black
0.07567	0.421131671333971	black
0.06526	0.530472520812986	black
0.06801	0.431798275933005	black
-0.02443	0.266241164412797	black
0.1646	1.38132446111486	black
0.007578	0.0670191780768018	black
0.01717	0.13212021654162	black
-0.01955	0.112664069600833	black
0.04166	0.42388910587916	black
-0.04722	0.457672617226026	black
0.03075	0.413525221428603	black
-0.04441	0.453951133598266	black
-0.003513	0.0315170514460649	black
-0.006363	0.0733489229111111	black
-0.06096	0.550675906901273	black
0.04082	0.581698708680255	black
-0.1298	1.39351114955735	black
-0.05406	0.448794056252094	black
-0.06095	0.494985759915893	black
0.06111	0.62745619924093	black
-0.06224	0.564952358660035	black
0.03388	0.382370702242158	black
0.02543	0.207818503850321	black
0.01943	0.148252580866736	black
-0.01321	0.0853924322289195	black
0.008721	0.106071873457393	black
0.03316	0.197636825690453	black
0.1439	1.38605252321965	black
-0.05831	0.595508382241314	black
0.01271	0.0677292241005096	black
0.08514	0.470954829234231	black
0.2036	1.11255149975005	black
0.02902	0.246876755318287	black
0.05559	0.317223353685566	black
-0.01626	0.124186611160242	black
0.03524	0.245728131316541	black
0.02007	0.117304737618403	black
0.06638	1.09081852402215	black
-0.08097	0.424812155072339	black
-0.09671	1.44321521769297	black
-0.009415	0.035033625168902	black
-0.06233	0.563996464330104	black
0.04308	0.387110230712515	black
-0.06618	0.488785298863612	black
0.03749	0.115714537660325	black
0.08516	0.569441230477242	black
0.03045	0.219754716134647	black
-0.1056	1.26328486639439	black
-0.01512	0.0558629268419021	black
-0.002082	0.0178645051962305	black
0.08506	0.79887610279262	black
-0.01734	0.123320389580799	black
0.001624	0.00930603932024842	black
-0.06761	0.623423042943488	black
0.06651	0.848017604542526	black
0.03512	0.313274378925458	black
-0.06236	0.633017024022149	black
0.01873	0.140861702705469	black
0.04023	0.272214825817094	black
-0.01746	0.134185619832032	black
0.06272	0.344381416458778	black
-0.05437	0.304693477568197	black
-0.02951	0.209152096034568	black
0.04128	0.403732873604485	black
0.08245	0.505011026316832	black
0.05214	0.461551948289783	black
-0.08195	0.705974905904677	black
-0.03014	0.172824651701307	black
-0.09056	0.683819901106547	black
-0.02868	0.264002115908206	black
0.1177	1.69875291136379	black
-0.07538	0.485053994691996	black
0.03351	0.275888046038788	black
-0.07481	0.540004743952609	black
-0.006148	0.046868774816555	black
-0.09415	0.889410289700751	black
-0.03047	0.109187901044876	black
0.002603	0.0141246426916063	black
-0.03233	0.122168108507106	black
0.05698	0.181642122041645	black
0.2625	5.96337110463784	red
-0.08664	0.676541633150532	black
0.03616	0.555018887912055	black
-0.0382	0.409381051793422	black
0.1249	0.593800576336687	black
0.02515	0.14697138528701	black
0.05194	0.240407691354025	black
-0.07731	0.926281649653877	black
-0.1827	3.30530707366852	black
0.02389	0.190574971202966	black
0.06718	0.232695682546727	black
0.08456	0.779368980551908	black
0.002231	0.0117978997412192	black
0.03486	0.522444667801019	black
-0.1092	0.635449004646028	black
0.03912	0.406381691870464	black
0.004917	0.0373465951067888	black
0.07693	0.851397345193907	black
-0.04446	0.358030402297941	black
0.04408	0.265600257479433	black
-0.07009	0.718285029972704	black
-0.05009	0.509199047989145	black
-0.123	1.43415218132648	black
-0.07852	0.497846107128639	black
0.1378	1.31211447515129	black
-0.1243	1.64206515299955	black
0.001138	0.00660786255099747	black
0.05791	0.595679532778269	black
-0.0483	0.208309350979882	black
0.06916	0.335264031481295	black
-0.1289	0.706195640080663	black
0.01462	0.142366014849992	black
0.01808	0.119072134732915	black
-0.07001	0.480697150764571	black
0.05547	0.344477403746582	black
-0.1046	1.39534202795213	black
0.06843	0.355167671174364	black
0.1677	2.12038809293415	black
0.003269	0.0164639183970076	black
0.03437	0.656788409820253	black
0.01286	0.107515820635312	black
-0.06844	0.587539452570039	black
-0.02829	0.202386269846924	black
-0.09231	0.802443786846464	black
0.09639	0.913640169325252	black
-0.0009865	0.00344455036663472	black
0.05012	0.270025714300444	black
-0.008142	0.0747394904805647	black
-0.006787	0.0575454736575229	black
0.05788	0.504039605118295	black
0.03419	0.313989708684714	black
-0.03898	0.270511230820439	black
0.008313	0.0601813371786205	black
0.02753	0.316772793958565	black
0.09597	1.14044142737395	black
-0.07118	0.403622856002401	black
0.008452	0.0578926910106445	black
-0.06607	0.801617869991706	black
0.1109	0.735890843694192	black
-0.01775	0.0536951450065251	black
0.02497	0.231657941355467	black
-0.0002388	0.00165346260363543	black
-0.01862	0.122916743349349	black
-0.05973	0.575281662668433	black
-0.01753	0.145815456166393	black
0.0587	0.804377056413063	black
0.1827	1.14923127307112	black
-0.04465	0.39491053811842	black
-0.1294	1.07732643214145	black
-0.01253	0.0603310164776735	black
-0.1925	1.91757369913923	black
0.01471	0.0842836620540062	black
0.07894	2.29242982390206	black
-0.04691	0.835052627378158	black
-0.1027	0.353204311221531	black
-0.15	0.682981898951889	black
0.1286	2.31122434472715	black
0.09394	2.29662263148765	black
-0.04369	0.391473966422806	black
0.1287	0.638272163982407	black
-0.01421	0.0777417765670334	black
0.04183	0.0819172153578128	black
0.02242	0.187956102069773	black
-0.04591	0.301725423325632	black
-0.0007456	0.00533097817447058	black
-0.04365	0.64994590642097	black
-0.06675	1.0942580726084	black
-0.03081	0.306976932076306	black
-0.1097	0.645315446045271	black
0.09606	0.735890843694192	black
0.02759	0.283078926833239	black
0.09759	0.426432226960781	black
-0.02257	0.131708311982144	black
-0.02714	0.0987051828344328	black
0.07536	1.13918303613546	black
-0.03244	0.255237762934422	black
0.03665	0.140861702705469	black
0.0827	0.17308335281508	black
0.001227	0.00568284733036327	black
0.0403	0.216167856615559	black
0.09759	0.422968014373969	black
-0.01575	0.0780535457705898	black
0.07343	0.242300374912261	black
-0.08863	0.643400564275029	black
0.0381	0.118672415899449	black
0.04172	0.482144581069971	black
-0.06284	0.510182091698549	black
-0.04483	0.424927674286188	black
-0.08352	0.493359694433498	black
-0.02258	0.134244775928548	black
0.02579	0.27099729072781	black
0.1192	0.655018586072742	black
-0.08622	1.0577934577229	black
0.04546	0.384681343388521	black
0.01839	0.154467882506425	black
0.05528	1.07073438174693	black
0.03275	0.252821328639836	black
0.02917	0.255785275185834	black
0.08722	0.527828853307637	black
-0.1046	2.41884710803371	black
-0.02521	0.186419011431808	black
0.02457	0.113283725883522	black
-0.04067	0.301812430133878	black
0.008357	0.0484196550966082	black
-0.01432	0.0952303740934049	black
0.05554	0.646083769079637	black
0.09088	0.724688645458188	black
-0.03722	0.505288974794737	black
0.03904	0.320208829019646	black
-0.04964	0.775208043507319	black
0.02532	0.208169052325164	black
-0.0332	0.37685412536206	black
0.04372	0.480303232840147	black
0.01187	0.087140524837645	black
0.1387	1.88773023158273	black
-0.03907	0.318306607995436	black
-0.026	0.0966386637446815	black
-0.009304	0.104080454689984	black
0.02785	0.251967105869856	black
0.01804	0.25500332596144	black
-0.008099	0.0637879556797512	black
-0.03402	0.258612007520731	black
0.03355	0.314258261397736	black
-0.0549	0.247951552180562	black
-0.2096	3.08772478950119	black
-0.1043	1.01179789974122	black
0.02166	0.169668006548038	black
-0.01507	0.108239598543328	black
-0.02267	0.181576144907921	black
-0.3636	3.61207653302656	black
-0.04671	0.283329024439864	black
-0.09669	0.572838597074034	black
-0.01359	0.119186407719209	black
-0.0004647	0.00388252386271199	black
0.02248	0.106793246940152	black
0.07702	0.610125441609014	black
-0.05015	0.425621435586918	black
-0.04541	0.343039817257151	black
0.0185	0.105517784989909	black
-0.03793	0.234704070301943	black
0.09282	1.81191562628506	black
0.05035	0.265440178420524	black
-0.0424	0.328456914737426	black
0.06883	0.911155437272996	black
0.06877	0.781202001888262	black
-0.209	2.97305837204097	black
-0.04018	0.156954189465431	black
0.04444	0.498803757972911	black
0.0292	0.27043027369803	black
-0.02072	0.11696348997232	black
0.02505	0.19084446825282	black
-0.09947	1.18362611124764	black
-0.09861	0.88706002391592	black
0.08219	0.385946894012781	black
-0.05108	0.29456395341475	black
-0.01626	0.0445527894223045	black
-0.1213	0.735890843694192	black
0.008068	0.0503173092047959	black
0.05684	0.418961051227833	black
0.09786	0.931443104927637	black
0.1765	0.80771138743188	black
-0.1052	0.847711655616944	black
0.1016	0.799696817018415	black
0.04996	0.379551615288291	black
-3.253e-05	0.000304112589160776	black
-0.01704	0.133594501621945	black
-0.004756	0.0324988252771586	black
-0.07392	0.83209218999852	black
-0.003623	0.0194966818066049	black
-0.02721	0.209433374853923	black
0.2046	1.58452583189076	black
0.05036	0.427476902150362	black
-0.05013	1.37892762885637	black
0.04476	0.806597096937583	black
0.02453	0.556111453222628	black
0.02946	0.168514160751343	black
0.1375	1.65797231191253	black
-0.01	0.0636370804022555	black
-0.05847	1.45148774365896	black
0.02654	0.10231793820358	black
0.09567	0.597394758080085	black
-0.06809	0.533874129581801	black
0.04263	0.275478372881437	black
-0.1548	1.71376814597145	black
0.07156	0.931814138253838	black
0.05013	0.849857838151441	black
0.05691	0.672436739812722	black
0.0606	0.273109859258178	black
0.04697	0.447696890661646	black
0.01259	0.0813407065781767	black
0.0265	0.249106079617875	black
0.1378	3.99267904707726	black
0.08161	0.72445831159869	black
0.003655	0.0372046301427668	black
0.02432	0.289882634888184	black
0.1395	1.36251027048749	black
0.03055	0.216239304256076	black
0.07814	1.39859193946532	black
0.04475	0.348915910756989	black
-0.04372	0.20859008433284	black
-0.002865	0.0189519410868271	black
-0.06054	1.14176366457049	black
0.008454	0.0478859150930074	black
0.1499	1.43842163169904	black
0.0738	0.642827742276966	black
0.07548	0.99225222199926	black
-0.1347	0.344669441990659	black
-0.1219	1.96257350205938	black
-0.01214	0.086875209610441	black
0.1078	0.679853713888946	black
-0.03149	0.211407444079641	black
-0.07531	0.716472635138306	black
0.09876	0.858236769724212	black
0.07417	1.06971335275448	black
-0.1323	0.746904414150968	black
0.002147	0.00793273997233325	black
-0.1012	0.82361930775673	black
0.0417	0.228118679809901	black
-0.02434	0.124360062995832	black
0.05181	0.491874463916801	black
0.01753	0.104687975524213	black
0.0124	0.111764326729433	black
-0.01032	0.043255454717309	black
0.11	1.2466467873585	black
-0.01937	0.0972901870301229	black
0.03373	0.317854923626168	black
-4.696e-06	8.68675834285712e-05	black
0.04673	0.421934116163908	black
-0.04325	0.157390760389438	black
-0.05232	0.697020063251751	black
-0.05076	0.382056565171027	black
-0.009418	0.0819172153578128	black
0.01813	0.178355482457783	black
0.05643	0.458545571252411	black
-0.0208	0.0991414952980084	black
-0.009318	0.0591847913491987	black
-0.0328	0.353498249968388	black
0.01903	0.126795690722959	black
0.00174	0.0159229660971692	black
0.1197	0.798329820353418	black
0.005335	0.0361177710712226	black
-0.09683	1.60484840849546	black
-0.01798	0.145147637582166	black
-0.04383	0.233512793760306	black
-0.06851	0.634137784597445	black
0.1965	1.53476590501199	black
-0.0512	0.618163200001657	black
-0.0478	0.263205245075639	black
0.02688	0.201280314814994	black
0.00873	0.0631345410243774	black
-0.02986	0.348140730753051	black
0.05729	0.684449465578095	black
0.05892	0.360015751958411	black
-0.02676	0.247797846823479	black
-0.05526	0.144965683324116	black
0.05851	0.732124580681102	black
0.07009	0.928117992693875	black
0.01309	0.0847585026938056	black
-0.05142	0.663940722133651	black
0.03266	0.222573177610689	black
-0.0753	0.204676235670686	black
0.001626	0.00493546584385846	black
0.08947	0.419987887470576	black
0.03748	0.680893940690224	black
-0.03268	0.306360973838452	black
-0.01925	0.0969100130080564	black
0.0842	0.419531216048998	black
-0.01826	0.143029566517508	black
0.01798	0.138525331142831	black
-0.01182	0.082179518006303	black
-0.0705	0.383419469914114	black
-0.0007746	0.00427707800453474	black
0.1408	0.976336081802207	black
-0.004156	0.0407200498690612	black
0.05634	0.259163792942689	black
-0.05345	0.265840486755533	black
0.06202	0.615646585862494	black
0.09855	0.474825572164728	black
0.01788	0.105241005628108	black
0.1324	1.63657606708282	black
-0.007929	0.0623818206061765	black
0.07745	0.427593132441944	black
0.09895	0.394264106123253	black
-0.01848	0.148008252037843	black
-0.1113	0.746904414150968	black
0.1014	0.885389015767827	black
-0.02361	0.353204311221531	black
0.05929	0.430509045651217	black
0.07196	0.245498770613083	black
-0.001437	0.0114856341663339	black
0.01225	0.0537442928006027	black
0.02292	0.337053385667375	black
-0.09238	0.995248844408999	black
-0.01668	0.132296866729902	black
0.005851	0.049002666011195	black
-0.08304	1.15335367142288	black
-0.2323	0.977571628814513	black
0.04341	0.403512866263456	black
0.06704	0.345534666479854	black
-0.01384	0.308918507877032	black
0.05252	0.403732873604485	black
0.0225	0.139123203596702	black
0.1939	0.597566653780688	black
0.05551	0.682145510668531	black
-0.01818	0.202524712462666	black
-0.04865	0.502932063601495	black
0.001833	0.0223221123260061	black
-0.08176	1.07972010536705	black
0.06708	0.743522793758323	black
-0.01358	0.160270624793612	black
-0.02547	0.172372295232567	black
-0.01826	0.18369240056806	black
-0.08317	0.885722703438414	black
-0.1242	0.883392256011752	black
-0.04615	0.61475131759678	black
0.04481	0.421704694879174	black
-0.04309	0.20950372303289	black
-0.01282	0.156455788054365	black
-0.04757	0.303556236861001	black
-0.001506	0.0249820023671172	black
0.03884	0.363913484896927	black
-0.03581	0.0580912256344005	black
-2.52e-05	0.000130307891732177	black
0.08044	0.346980548900387	black
-0.03899	0.38153350780092	black
0.01867	0.134185619832032	black
0.2034	1.27043027369803	black
0.1046	1.39870068980566	black
0.02207	0.163169713511121	black
-0.07217	0.987162775294828	black
-0.1086	1.25861200752073	black
-0.07033	1.4024144982478	black
-0.008238	0.0496838360753998	black
0.09744	1.4943074925878	black
-0.1329	1.39696394374948	black
-0.1439	0.648783654660658	black
-0.01063	0.0471107350890699	black
0.01816	0.132237975349799	black
0.02094	0.24504041227829	black
-0.08411	0.408935392973501	black
0.08477	1.14345235514325	black
0.1709	1.56145765121389	black
-0.03748	0.409158165218397	black
-0.03505	0.343997679317043	black
-0.01755	0.287939857538925	black
-0.1539	1.48043449911949	black
0.06112	0.632457726479423	black
0.04565	0.753747687700678	black
0.01909	0.109355463704752	black
0.004756	0.0169152272622115	black
0.09905	1.39794000867204	black
0.04451	0.328641996556508	black
0.05495	0.499489089473663	black
0.07238	1.01081724874445	black
-0.04621	0.564155634015559	black
-0.08944	0.834458923277627	black
-0.1305	1.41363777669213	black
0.02049	0.143512787131369	black
0.08987	1.01623843971384	black
-0.02509	0.131767131577535	black
-0.007193	0.0557147793112472	black
0.04638	1.38870163770357	black
-0.01661	0.092965047516583	black
0.01669	0.0952303740934049	black
-0.02384	0.293965339285649	black
-0.04448	0.26970233790285	black
0.01209	0.0750491110843893	black
0.08827	0.385102783966865	black
0.001156	0.00700490156865849	black
-0.02866	0.144420277498282	black
0.04133	0.12924505510986	black
0.04074	0.526367073126159	black
0.008396	0.0639892042847904	black
-0.0523	0.18025870272699	black
0.007062	0.0505611989634957	black
0.01979	0.154715873652008	black
0.03072	0.181180492452464	black
-0.005924	0.0492944652261388	black
-0.1104	0.931072388317928	black
0.09591	1.65698550284923	black
0.07794	0.800519085137644	black
0.01079	0.0461920023346928	black
0.05107	0.499077760809699	black
0.01765	0.192938760082761	black
0.01101	0.129420539447315	black
-0.02343	0.227604938918	black
0.08773	0.84163750790475	black
-0.04001	0.345438445258257	black
-0.06091	0.524910196610993	black
-0.004002	0.017909760704207	black
-0.04701	0.631155493174179	black
0.05505	0.261457259071215	black
0.0165	0.106238237942057	black
-0.1079	0.6779875614176	black
-0.1252	0.917933065714887	black
-0.03993	0.283245642567303	black
-0.06268	0.419531216048998	black
-0.02518	0.461551948289783	black
-0.1182	0.741841806659206	black
0.02775	0.261536560538048	black
0.02476	0.139362583226245	black
0.003787	0.0258569000977851	black
0.1109	0.495801081460555	black
0.07281	0.827105302247824	black
-0.009351	0.0433514207947967	black
-0.04003	0.327532686931918	black
-0.04622	0.246876755318287	black
-0.008391	0.0662597005030647	black
-0.06375	0.607303046740334	black
0.01263	0.231806038366928	black
-0.0165	0.109634878551876	black
-0.03108	0.209574082608889	black
-0.002065	0.0222306819084256	black
-0.01732	0.188223978397096	black
-0.01967	0.324680016660708	black
-0.04127	0.482540173459768	black
0.1604	1.56256655620203	black
-0.02539	0.134008199873725	black
0.1074	0.893129455521346	black
0.04032	0.42021640338319	black
0.01107	0.0955549589230903	black
0.009805	0.039529222465701	black
-0.0587	0.654822383457296	black
0.09644	1.10363915453068	black
-0.01606	0.134718315004389	black
-0.02326	0.161717750085311	black
0.07215	1.0928036897284	black
0.05084	0.518987579043427	black
-0.008562	0.0270569918944318	black
0.007337	0.0480314155070893	black
0.003314	0.0342340358173138	black
0.01356	0.156954189465431	black
0.08275	0.356547323513813	black
0.02627	0.22657927670939	black
-0.008907	0.0892689019566193	black
-0.0313	0.147581007062999	black
0.007026	0.0293742233117055	black
-0.0341	0.318397001269132	black
-0.03052	0.353204311221531	black
0.05213	0.723078867934226	black
-0.07584	0.656197666838345	black
0.00544	0.0184985118517532	black
-0.0008327	0.00669606208052547	black
0.01322	0.0380571168586127	black
0.07751	0.515700160653214	black
0.04294	0.172889312533989	black
-0.02877	0.203495048446704	black
0.03889	0.464705879957229	black
0.042	0.168770306132937	black
-0.05585	0.406935568341282	black
0.09351	0.61672334959235	black
-0.007594	0.0655520510510299	black
-0.05798	1.2511919950414	black
-0.09193	1.59894427422816	black
-0.04285	0.297311031840867	black
-0.07403	0.290984583027883	black
-0.0126	0.0756173227980269	black
-0.02519	0.39577394691553	black
0.07385	0.233289792737741	black
0.1618	1.83179725315737	black
0.02337	0.162790472198794	black
-0.01163	0.0707343817469345	black
-0.05675	0.271565049025745	black
-0.001027	0.00418936832395727	black
-0.06319	0.278519145229951	black
0.02052	0.220836576235501	black
0.0172	0.114865033936566	black
0.0103	0.0611301784870133	black
0.01881	0.0768596439747993	black
0.0356	0.23284413391782	black
-0.16	1.07603103512453	black
-0.07257	0.624702261782661	black
0.09117	0.2518119729938	black
-0.0581	0.404283380056576	black
-0.04904	0.274823698580863	black
-0.02454	0.0997421415622225	black
-0.15	1.27278417909151	black
0.07445	1.07391491307486	black
0.07112	0.942333896090171	black
-0.08466	0.832682665251824	black
0.00269	0.00974996707218321	black
0.0002997	0.00204599593059704	black
-0.001664	0.0101943490631739	black
0.05558	0.814741234703415	black
0.07141	0.581036169296377	black
0.02669	0.123089688655373	black
0.01364	0.169475485902742	black
0.01309	0.100781582148627	black
-0.03967	0.531948208545762	black
0.008126	0.0766005338412835	black
0.04432	0.280337316981953	black
0.002213	0.0177740083253252	black
-0.003967	0.0469171560879138	black
0.01444	0.0299322034508629	black
0.06625	0.975925012692574	black
0.04452	0.370590400897281	black
0.07174	0.95506845385084	black
0.03571	0.217026005055952	black
-0.08443	0.317493914060989	black
0.01368	0.0911398269827235	black
-0.04969	0.367745223315286	black
0.002445	0.0109508435617797	black
0.04281	0.216668237112576	black
0.04916	0.358625054807874	black
0.02608	0.0672219299394494	black
0.1716	1.61618463401957	black
0.04721	0.350665141287858	black
0.1971	3.82944494147879	black
-0.08454	1.35783236559505	black
-0.05509	1.014573525917	black
0.09584	0.913996294381618	black
0.01357	0.0641402019621196	black
-0.0698	0.571055709964426	black
-0.09091	0.435452288244052	black
0.07689	0.873543886568196	black
0.009636	0.0520763801682736	black
0.1208	1.23455498190985	black
-0.02814	0.17947015147648	black
0.05547	0.707079700399994	black
0.03205	0.274415027729306	black
0.06822	0.783570169123749	black
0.03578	0.293026323823822	black
0.0553	1.33357562748124	black
-0.0738	0.822175028135318	black
0.08124	0.516412703031106	black
-0.03221	0.162790472198794	black
0.04786	0.176395371644842	black
0.05532	0.393726146830012	black
0.1003	0.671009144550571	black
-0.01252	0.0739664033211553	black
0.04116	0.97061622231479	black
-0.03013	0.263364502313179	black
0.0124	0.0650472921821419	black
0.2071	0.84893674664625	black
0.04042	0.957818405484234	black
-0.00304	0.0200875896652831	black
0.08052	1.12778543660241	black
0.04768	0.410944468947656	black
-0.0364	0.203148250950113	black
0.03586	0.258454483223791	black
0.07792	0.726767165956954	black
0.05699	0.54591772926891	black
0.1058	1.39458720184695	black
0.0906	0.476513667656772	black
-0.009368	0.0517337801197045	black
0.01328	0.0634359948647341	black
0.09684	1.10662666975398	black
0.007167	0.0378201470912322	black
-0.073	0.638649975647734	black
-0.07625	0.573326111978627	black
0.0141	0.143754599209946	black
0.01179	0.144905048841378	black
-0.005604	0.0472075569559079	black
0.01798	0.121191067640795	black
-0.001853	0.0141695101416078	black
-0.03787	0.29456395341475	black
-0.04913	0.562566556202029	black
0.2043	1.39653084026616	black
0.009077	0.0373465951067888	black
-0.03292	0.351835221425999	black
-0.000805	0.00713732861097232	black
-0.1033	0.285418791160469	black
-0.01618	0.133476374467156	black
0.05055	0.510604078272871	black
0.01795	0.143210711246684	black
-0.003549	0.0189065768540702	black
0.0206	0.120789394708241	black
0.2323	1.4185054577091	black
0.04932	0.267365032460804	black
-0.1858	1.94043658209873	black
-0.09549	0.90622821850127	black
-0.07182	0.500725418107783	black
0.018	0.140801638466123	black
-0.04363	0.413412695328245	black
0.0001606	0.00178426762904168	black
0.0592	1.11064226311107	black
0.005141	0.0365427398832924	black
-0.005609	0.0346571644393779	black
0.05157	0.577738549186397	black
0.03918	0.244277555096542	black
0.002887	0.00810969606397497	black
-0.01901	0.147520006363144	black
0.05369	0.589391457431632	black
0.006133	0.0734003460929725	black
0.02542	0.113114641013991	black
0.003215	0.0369681249461017	black
0.04543	0.316862868516993	black
-0.0461	0.362610349870788	black
-0.07106	0.407712184047869	black
0.05198	0.467882883751196	black
-0.1622	1.0496838360754	black
-0.003193	0.0372992682956589	black
-0.02199	0.120904120499927	black
-0.06794	0.92959267825988	black
0.04792	0.531504975492931	black
0.006663	0.0240170562874535	black
-0.02755	0.268491816403975	black
0.2236	4.60835929650761	black
0.04328	0.217527375833714	black
-0.1445	1.92335955632966	black
-0.003177	0.0184985118517532	black
0.005169	0.033999142371216	black
0.1974	1.20971483596676	black
-0.003678	0.0363538135151567	black
0.0343	0.159580222263514	black
0.05603	0.628378072823979	black
0.03457	0.230770418263406	black
-0.05918	0.376027487983004	black
-0.03681	0.380906669373257	black
0.07927	1.2032869367191	black
-0.2926	1.44201185177509	black
-0.08164	1.50598462524286	black
-0.07176	0.720333055951544	black
-0.04626	0.251967105869856	black
0.06529	0.848017604542526	black
-0.04917	0.543633966870957	black
0.009686	0.0869282596907493	black
0.02732	0.205930416018368	black
0.06931	0.518987579043427	black
-0.01281	0.0419141514789149	black
0.1464	1.77884667804529	black
-0.1082	1.26368319209589	black
0.03043	0.300162274132754	black
0.05166	0.276216063034671	black
-0.01924	0.126912014409714	black
-0.02088	0.213532523259717	black
0.1196	2.68423950933427	black
-0.04303	0.164943898279884	black
0.04809	0.313721321932799	black
0.03206	0.353008462522878	black
0.03257	0.248336053739013	black
0.04604	1.05963295401433	black
0.046	0.305570309042917	black
0.0856	0.546375926408549	black
0.01169	0.0926961511660306	black
0.1008	0.56431486205837	black
-0.00706	0.0712457978233468	black
-0.07991	0.808269606637144	black
-0.03529	0.339608901597533	black
-0.07004	0.681519274825483	black
-0.009103	0.0425363842700687	black
-0.05729	0.33771448427787	black
-0.05139	0.227311645317858	black
0.05482	0.42712839779952	black
-0.005046	0.044504670815873	black
-0.02592	0.306009389539223	black
0.07837	0.659555885159882	black
0.02051	0.16083631708535	black
0.01531	0.14248658522331	black
0.02802	0.221993538576492	black
0.006745	0.0291883891274822	black
-0.005553	0.0270107731446512	black
-0.2029	2.94846160948467	black
-0.1011	1.05168485931065	black
0.1034	1.31220358861871	black
0.09603	0.699621935129297	black
-0.1286	1.24465881618845	black
-0.02578	0.250882337643678	black
0.05022	0.424465781680136	black
0.07454	1.72955409198204	black
-0.01984	0.151810883008601	black
0.05883	0.781202001888262	black
0.07746	0.765229704839083	black
0.144	0.881074247174223	black
-0.01509	0.124822940185296	black
0.04488	0.351054817834328	black
-0.007397	0.073657553374345	black
0.02284	0.135963817274225	black
0.05394	0.781989957015637	black
0.01137	0.09843270997155	black
-0.05405	0.443094730944552	black
0.2354	1.73423908328239	black
-0.02727	0.354479485094126	black
-0.001772	0.0300718105718839	black
-0.0574	0.86043573382415	black
-0.1004	1.82102305270683	black
-0.05128	0.292514988032526	black
-0.0993	1.06752623532285	black
-0.06972	0.789413975094844	black
-0.0154	0.118615343229427	black
-0.1668	1.63657606708282	black
0.02783	0.305482546188844	black
0.07122	0.797784224198869	black
-0.02991	0.231509894828755	black
-0.08205	0.714667772356116	black
0.07671	0.964970717797632	black
0.05474	0.478338984887927	black
0.2896	1.17334220812413	black
0.02094	0.155895769302487	black
-0.02823	0.449649327698385	black
0.08623	1.89143497626717	black
-0.01019	0.143029566517508	black
0.04771	0.226652458019177	black
-0.00832	0.0979426891915334	black
-0.04199	0.432268037451931	black
-0.0237	0.16083631708535	black
-0.02926	0.375717904164332	black
0.002542	0.0295601370482361	black
0.1033	0.855425792390384	black
0.04177	1.17076057185861	black
-0.004411	0.091300567647776	black
0.03043	0.229663558904851	black
-0.1063	1.0762380391713	black
-0.09063	0.450996737974212	black
0.01514	0.0966386637446815	black
-0.05902	0.586030028251939	black
0.07564	0.282329496997738	black
0.1651	1.77108659400531	black
-0.06739	0.51684079028302	black
0.01929	0.159956669396506	black
-0.2408	2.86550414416533	black
0.08264	0.943857737940948	black
-0.01942	0.108351056129441	black
0.02638	0.234704070301943	black
-0.006922	0.0548762298778806	black
0.06098	0.42969061456412	black
-0.001237	0.0165090281848335	black
0.001011	0.00467199092259042	black
0.002904	0.0395767929221704	black
0.007865	0.0543345005678658	black
0.02701	0.152119002554625	black
0.09039	1.3631110930162	black
0.07466	1.03095703269419	black
-0.008781	0.166661611060602	black
-0.02874	0.13876438136596	black
-0.02098	0.163929191084858	black
-0.00996	0.070223567195098	black
-0.07901	0.65033401590337	black
-0.03608	0.27083521030723	black
0.01553	0.271159431660029	black
-0.041	0.455931955649724	black
-0.04832	0.229737261829407	black
-0.04201	0.795337488251781	black
-0.03337	0.265920592719406	black
0.05773	0.624885315307775	black
0.1001	1.90868484030278	black
0.07255	1.27051123082044	black
-0.001897	0.0131834954144636	black
0.05351	0.527975302299719	black
0.0673	0.787546038959724	black
0.03377	0.167299529039433	black
-0.1052	0.881404634776238	black
0.07253	0.277695213125672	black
-0.02503	0.207678363648426	black
0.3795	2.53061986415007	black
0.03797	0.195179321278838	black
-0.022	0.184422251675733	black
0.03181	0.340654364253823	black
0.004659	0.0400527842915014	black
0.09961	1.46699097750451	black
0.08839	0.547600154088558	black
-0.01475	0.3040807471686	black
0.02229	0.181246409502283	black
-0.0215	0.278766629982723	black
0.02103	0.220692172416414	black
-0.05992	0.490797477668897	black
0.02736	0.207258214165251	black
0.1317	4.42193411616391	black
3.84e-05	0.000304112589160776	black
-0.1411	1.61243222058281	black
-0.2259	1.4512421714263	black
-0.1044	0.652084813498309	black
0.271	3.20943337485392	black
0.06274	0.891773343625072	black
-0.1537	1.35173759425196	black
-0.0466	0.301725423325632	black
-0.0002332	0.00104355952951378	black
0.1156	0.85078088734462	black
0.3169	8.06529959828458	red
0.01645	0.122398320270728	black
0.0004185	0.00265730939837757	black
-0.1541	2.17541862376652	black
-0.007775	0.0608802823515131	black
-0.03112	0.255394124585761	black
0.1346	3.04585401117045	black
0.02787	0.167108055240209	black
-0.1685	0.499489089473663	black
0.0541	0.644165504115064	black
0.03913	0.286677495012972	black
-0.1531	0.678194516142461	black
0.001406	0.00824246046565191	black
0.0608	0.54500278269054	black
0.1044	0.320118057887138	black
-0.05132	0.465846925814937	black
0.0494	0.348431261134208	black
0.0236	0.125924254776965	black
0.01461	0.128835867197051	black
-0.005379	0.0468203989343659	black
0.02601	0.249568751339798	black
0.1096	1.48004081924793	black
0.04543	0.46344155742847	black
0.08053	1.25352149006997	black
0.01047	0.0971272145539207	black
0.1045	0.915423722065669	black
0.03371	0.305745887974722	black
0.02774	0.190238334892875	black
0.04055	0.396098168268329	black
0.0178	0.0441679897675782	black
0.02746	0.190440285364732	black
0.01247	0.09848719087006	black
0.07148	0.331707289551779	black
-0.004479	0.0157427982945839	black
0.1494	1.6976690713156	black
-0.184	0.568314655313988	black
0.005229	0.050756409431735	black
-0.03983	0.233959139618611	black
0.003899	0.0220478787985381	black
-0.01395	0.0914077611524306	black
-0.04028	0.306273051076353	black
-0.01999	0.105130343254747	black
0.1163	0.838332587562264	black
0.01147	0.0602811176458953	black
0.1027	1.05913502403328	black
0.1261	1.27368038788922	black
0.008446	0.0754106143305818	black
0.04125	0.685922008220787	black
0.006277	0.0277508640374043	black
-0.057	0.364817951343732	black
-0.0228	0.187621488845806	black
-0.00238	0.0199966284162537	black
-0.01063	0.0764969330578955	black
0.05089	0.636576067082824	black
0.008878	0.0660068361687577	black
0.1422	1.08996287644695	black
-0.08374	0.749579997691106	black
0.0444	0.401209493236885	black
0.04627	0.43297363384094	black
0.01926	0.119072134732915	black
-0.07274	0.512154879888564	black
-0.05108	0.197294672925648	black
0.008395	0.0851810195525269	black
0.04095	0.454198242840724	black
-0.05967	0.895854449445992	black
-0.001019	0.00454031337893575	black
0.04771	1.00313823150933	black
0.0003502	0.00344455036663472	black
0.02021	0.190777078310578	black
0.02033	0.182236367719632	black
-0.07374	0.778585762157661	black
-0.03955	0.215525356237484	black
-0.01065	0.153353671422882	black
-0.0604	0.475603877896158	black
0.02186	0.166980452923469	black
-0.1055	1.04450467081587	black
-0.05299	0.508218224415834	black
-0.00859	0.0582401861853046	black
0.1797	2.23957751657679	black
-0.0393	0.557206774060231	black
0.08668	1.08634506491338	black
-0.0002068	0.00178426762904168	black
-0.08152	0.818156412055227	black
-0.01205	0.0377253953766853	black
-0.09106	0.93666664104825	black
0.1123	1.26616099930285	black
0.008703	0.0886825576759694	black
0.07081	0.588043762069599	black
-0.01482	0.0893755951107988	black
0.04581	0.704652851666382	black
0.1119	0.951946826884391	black
0.09278	0.462558716592052	black
-0.05936	0.632457726479423	black
0.1126	1.59465363982429	black
0.3426	1.233735909348	black
-0.02573	0.486116814388907	black
-0.04716	0.533280628318401	black
0.007352	0.0652491253364209	black
-0.0161	0.15131834597605	black
0.03356	0.367542707815276	black
0.07205	0.352421445787545	black
0.0617	0.780415473785745	black
-0.01018	0.105905572677301	black
-0.0424	0.684029654543082	black
0.01346	0.111820506081675	black
-0.05765	0.369877357140688	black
-0.02414	0.25204469309327	black
-0.0281	0.22753159694672	black
-0.04463	0.271565049025745	black
-0.015	0.101713721410877	black
0.02577	0.249723084846007	black
-0.03938	0.343422708603886	black
0.02319	0.269217724333611	black
-0.01186	0.121938018709987	black
-0.02358	0.302770657240282	black
-0.2371	1.99225222199926	black
0.1468	1.16806626953325	black
-0.02315	0.0899628764469493	black
-0.163	1.15914144595812	black
0.04687	0.597051170655595	black
-0.1243	0.99097425791309	black
0.07222	0.489589051989823	black
-0.04272	0.287350298372789	black
0.06349	0.459545386328588	black
-0.02208	0.192938760082761	black
0.0826	0.877456475931246	black
-0.02152	0.227165072760982	black
0.012	0.0590852624197145	black
-0.07457	0.502932063601495	black
-0.05463	0.806318970458718	black
0.0149	0.0826520623722284	black
-0.002888	0.0102832800518953	black
0.01775	0.125750177221597	black
-0.007748	0.0709388759152345	black
-0.008212	0.0674755029494577	black
-0.01779	0.115941352906062	black
0.08317	0.678608721688311	black
-0.01908	0.13159069668504	black
0.05091	0.354872600741609	black
-0.2136	1.35310637583225	black
0.01701	0.135726303195621	black
0.0127	0.236721788981021	black
0.05435	0.782779344355481	black
-0.01102	0.0824419791745639	black
-0.06577	0.472241247479028	black
-0.01576	0.169989064063882	black
0.09165	0.419075024324381	black
0.04165	0.350275814070478	black
0.06071	0.808269606637144	black
-0.03403	0.144359719109855	black
-0.08597	0.705533773838407	black
0.01073	0.0756690152913216	black
0.08962	1.26544017842052	black
-0.0217	0.154467882506425	black
-0.04402	0.335922409814925	black
0.01541	0.409604052815987	black
-0.0425	0.788612447063141	black
-0.1894	0.733298033115912	black
0.039	0.326794718220955	black
-0.03446	0.189700258959831	black
0.03418	0.189297139052883	black
0.01319	0.112832979105226	black
0.03061	0.236572006437063	black
0.008918	0.0558135387163126	black
-0.02883	0.410832609453952	black
-0.008544	0.0806080732261406	black
0.08083	0.830325565941193	black
-0.09655	0.374687549038326	black
0.01732	0.0751007359857165	black
0.02833	0.289628735739237	black
0.055	1.19300648631789	black
-0.002065	0.00966114521239857	black
-0.04548	0.35991626862688	black
0.3432	2.54944299058167	black
-0.04814	0.335452037753453	black
0.07789	1.08639805027084	black
-0.09628	1.03706271157	black
0.03618	0.356054087251933	black
0.00149	0.0134521865852758	black
-0.05005	0.435926021022853	black
0.00424	0.0244303421063379	black
0.1564	0.894149325614856	black
0.09721	2.59533729912628	black
0.03073	0.213248577854439	black
0.04829	0.544698228342924	black
-0.04771	0.341511618690983	black
0.05766	0.31695296176115	black
-0.1102	0.755228238504705	black
0.0357	0.345438445258257	black
-0.05932	0.679645967182328	black
-0.004507	0.0331545763450836	black
0.1184	1.14794719130215	black
0.1256	0.943095148663527	black
-0.09082	0.466609291982449	black
-0.08715	0.822175028135318	black
-0.07832	0.790753151246626	black
-0.07833	0.407379178678018	black
0.1401	1.45456917053465	black
0.0923	0.350957365913824	black
-0.008881	0.0787818788050497	black
0.08374	0.497982785172853	black
0.02158	0.153168247176743	black
-0.04256	0.407379178678018	black
0.008284	0.0771189087917065	black
0.01483	0.0542852859401399	black
0.00423	0.0317506058920826	black
0.009013	0.0457574905606751	black
0.08802	0.53446844302645	black
-0.03697	0.540456741719587	black
-0.01605	0.10790539730952	black
-0.02075	0.103033098066845	black
-0.1148	1.45829597671571	black
-0.0772	1.2185318571582	black
-0.06965	0.732124580681102	black
-0.2408	0.960982678002588	black
-0.06895	0.181576144907921	black
-0.01915	0.220908796154501	black
-0.02978	0.219682687859849	black
-0.06441	0.56431486205837	black
0.07489	1.15341549710195	black
-0.01686	0.11605480496572	black
-0.02117	0.112664069600833	black
0.0391	0.106349183014036	black
-0.07129	1.08071265949562	black
0.003014	0.0238334998680248	black
0.05028	0.149660145416521	black
-0.05561	0.914709421769935	black
-0.02	0.181444220702197	black
-0.03274	0.240936811839513	black
-0.02513	0.19942037843087	black
0.08607	0.82623117686335	black
0.07209	0.807432546663454	black
-0.06532	0.504178246614094	black
-0.09427	0.928117992693875	black
-0.02781	0.330683119433888	black
-0.06912	1.43925669894529	black
-0.05508	0.564633493387339	black
0.005728	0.0365899843197712	black
-0.1169	0.898596649444669	black
-0.04583	0.272784179091507	black
0.02147	0.239954672034189	black
0.01827	0.108741383095861	black
0.1449	1.12656313677796	black
-0.03602	0.170438943700607	black
-0.01406	0.122225650008602	black
-0.04415	0.295935320591433	black
-0.08205	0.906928693623937	black
-0.01114	0.117760151981177	black
-0.0535	0.477947199131178	black
-0.04621	0.273843533827245	black
-0.008783	0.0398623251362054	black
0.02061	0.121305899603892	black
0.03463	0.419645338893408	black
0.03579	0.275396484603283	black
0.0914	0.381742655159599	black
0.0578	0.628932137728264	black
0.08356	0.470313046227084	black
0.02735	0.176851940189306	black
-0.05734	0.458545571252411	black
-0.01349	0.117418546445549	black
-0.06708	0.588885581449095	black
-0.05906	0.439973751087108	black
0.04389	0.424927674286188	black
-0.08442	0.827981190575444	black
0.01611	0.139961610192807	black
-0.0536	0.331334584545508	black
0.01497	0.141583122276512	black
0.02824	0.194227368064331	black
-0.1228	1.19023833489287	black
0.08006	1.48280410205003	black
-0.01147	0.0934494808985499	black
-0.03609	0.222210812565133	black
-0.218	0.6779875614176	black
-0.01442	0.108016769148033	black
0.01272	0.102537861986937	black
0.06592	1.10143935506029	black
0.06697	1.04633693625291	black
-0.07848	1.00647559683293	black
-0.02464	0.173018663088006	black
0.06405	0.540758335121918	black
0.1845	8.42193411616391	red
-0.09811	2.01219971424813	black
0.00254	0.0136314064297271	black
0.005758	0.0312369518027514	black
0.2006	3.39804859586648	black
0.003288	0.0217738183254741	black
0.07716	0.497026940934369	black
-0.01953	0.231361898752386	black
0.008158	0.046626949273304	black
-0.03338	0.181048688359827	black
0.04685	0.235674394374016	black
-0.04591	0.582528306796707	black
0.0147	0.19942037843087	black
0.0005777	0.00546289570150214	black
0.000839	0.0102832800518953	black
-0.003165	0.0361649692978521	black
-0.0194	0.242679903453328	black
0.001978	0.0118871597316481	black
-0.01929	0.0865570451406042	black
0.04007	0.414200990986999	black
-0.05344	0.451733454829255	black
0.2172	5.02168250325325	red
0.0776	0.526221165353275	black
0.012	0.0829148093594327	black
-0.0008791	0.00322572913869541	black
0.00274	0.0158328728530119	black
0.0279	0.599980364934842	black
-0.1079	0.662341108973858	black
0.1335	0.584525831890764	black
-0.05129	0.192464971931147	black
-0.05534	0.453704164878558	black
0.04681	0.44105155402196	black
-0.05626	0.456925764966468	black
0.02899	0.426432226960781	black
0.09252	0.739213331345024	black
-0.0357	0.214955041668456	black
0.1148	1.02956013704824	black
-0.001145	0.010372229254849	black
0.1653	1.43961507702798	black
0.01871	0.171920409443254	black
-0.04484	0.257982252859862	black
0.003431	0.0182719746383838	black
0.03374	0.347173697438995	black
0.07859	0.805763251276171	black
0.007025	0.0498786524886266	black
-0.002704	0.0214542995372613	black
-0.06392	0.719421629631924	black
0.08405	0.497163361378997	black
0.01791	0.073194689888394	black
-0.05007	0.540306023522029	black
0.02574	0.408490191005346	black
0.04677	0.455188088242224	black
0.01574	0.15789023655939	black
-0.07259	0.740406121114051	black
-0.01555	0.176721443048329	black
0.001016	0.00704903942955356	black
-0.06222	0.557050130422138	black
0.0004846	0.00152269696349357	black
0.03671	0.0975075788413963	black
-0.04754	0.622875957653544	black
0.04441	0.417595701980972	black
0.02148	0.207118254614603	black
0.0005009	0.00555086298596401	black
-0.04998	0.414877813693185	black
-0.01377	0.145390361904205	black
-0.07859	0.513853003193427	black
0.09956	0.560509409610316	black
0.03458	0.292174431667769	black
-0.05651	0.666955970176513	black
0.01453	0.0472075569559079	black
-0.129	1.36451625318509	black
0.1037	0.664742743565468	black
-0.01158	0.0829148093594327	black
-0.1905	0.836242476018044	black
-0.05299	0.625068446021812	black
-0.002387	0.00864099736204976	black
0.08566	0.885389015767827	black
-0.013	0.121478204498793	black
-0.02655	0.0660068361687577	black
0.07307	0.325138859262188	black
-0.002487	0.0228253239798126	black
-0.08608	0.436163081335455	black
0.2532	1.29705275381844	black
0.3086	4.18111458540599	black
-0.07199	0.519993057042849	black
0.05706	0.632271453913024	black
-0.03186	0.295935320591433	black
-0.04561	0.34008379993015	black
0.05466	0.492009275180309	black
-0.08358	0.668370282370068	black
0.08888	0.763966852882364	black
-0.09728	0.606951533583222	black
-0.008405	0.0405769780568948	black
-0.03181	0.369063880935809	black
-0.01219	0.0596329540143348	black
-0.07712	0.633017024022149	black
-0.04627	0.228192121000894	black
0.02507	0.209926051573695	black
-0.04603	0.526221165353275	black
-0.01895	0.106349183014036	black
-0.04915	0.466482137983033	black
0.01406	0.0562088010706984	black
0.02965	0.206558867022336	black
-0.01732	0.114525697170843	black
-0.08252	0.644931793651149	black
0.01499	0.083177715404088	black
0.09285	0.684869682816398	black
-0.02463	0.181972158140744	black
0.04447	0.18111458540599	black
-0.01515	0.174963558778646	black
0.1048	0.84103473961659	black
0.04896	0.279757981712943	black
0.007389	0.0476435226762093	black
-0.01534	0.0720140529005714	black
0.1057	1.38205656517103	black
-0.004079	0.0232374767325394	black
-0.05148	0.596022036330645	black
0.01553	0.0581905269911618	black
0.05673	0.518844129171965	black
0.03065	0.423083044034793	black
-0.0481	0.476904161747432	black
-0.04484	0.148435917736511	black
0.02172	0.160584807316106	black
0.03161	0.286761538454338	black
0.05347	0.469032318428085	black
-0.04722	0.857610533881164	black
0.0183	0.138525331142831	black
0.04878	0.51684079028302	black
0.0828	0.53685386327365	black
0.04821	0.331800515801338	black
-0.02454	0.304255724802677	black
-0.04799	0.418733194726329	black
0.04319	0.314885530953461	black
0.03552	0.682145510668531	black
0.1631	1.81815641205523	black
0.09796	0.913996294381618	black
0.1203	1.71805806655918	black
0.03876	0.54882784248746	black
-0.01657	0.124186611160242	black
-0.02744	0.151379882565866	black
-0.03351	0.298000525110363	black
-0.01799	0.183294816333485	black
0.03002	0.25072759170158	black
0.07189	0.781464494783472	black
0.1012	0.749092300299144	black
0.09308	1.14020145251943	black
-0.007367	0.0436394463266779	black
0.02868	0.14248658522331	black
-0.05094	0.665747357665769	black
0.04014	0.307417437725091	black
0.006076	0.0252120677864422	black
0.02934	0.278271801427212	black
0.04804	0.308918507877032	black
0.025	0.341320971417551	black
-0.02191	0.274823698580863	black
-0.3394	2.89414932561486	black
-0.01874	0.0860802350485341	black
-0.005969	0.0749974923190224	black
0.03541	0.392437756816412	black
0.01172	0.0336235769110771	black
0.03898	0.51427857351842	black
0.03949	0.161339774011059	black
0.05997	0.599116784451637	black
0.02133	0.14248658522331	black
-0.05337	0.386475297146348	black
-0.1849	2.08134070657818	black
-0.01989	0.172114017210144	black
0.04801	0.531209737900389	black
-0.1732	1.00997210122971	black
-0.01692	0.12366667091362	black
0.004328	0.0176835303079348	black
0.004713	0.0557147793112472	black
-0.006114	0.0651481970343391	black
0.1988	0.409158165218397	black
0.1325	1.94538694544311	black
0.1476	0.513711239039434	black
0.08433	1.14405705376768	black
-0.01766	0.192329698769516	black
0.06901	1.13465909437542	black
0.0246	0.167171870460647	black
0.006171	0.044504670815873	black
0.02889	0.258454483223791	black
-0.08953	0.53955321611928	black
-0.07251	0.846185135655471	black
0.03728	0.27777753603027	black
0.06816	0.861697301833719	black
0.00893	0.0699683850490271	black
-0.1051	0.925915310971756	black
-0.0287	0.220403508742175	black
-0.01263	0.0858155665767537	black
0.02578	0.133830852366229	black
0.03349	0.366228653917444	black
-0.0121	0.0796157578216425	black
-0.06451	0.295077708776598	black
-0.1352	0.939302159646388	black
0.07099	0.320299619128036	black
-0.01795	0.0893755951107988	black
0.02059	0.194975155570195	black
-0.07847	0.460171441622102	black
-0.05207	0.682981898951889	black
-0.01475	0.121535654658531	black
-0.009591	0.0674755029494577	black
0.03661	0.203495048446704	black
-0.05792	0.940058111938045	black
0.1122	1.64301859900687	black
0.2662	5.35753547975788	red
0.02093	0.220331372792852	black
0.09412	0.72792621249999	black
-0.01356	0.109076228510986	black
0.007967	0.0449860969619499	black
-0.03034	0.409938769196257	black
-0.05973	0.550830267834799	black
-0.07497	0.440691989092988	black
-0.01711	0.17114684032336	black
-0.02542	0.145390361904205	black
-0.03156	0.346498053037067	black
-0.03381	0.201625623318439	black
0.3437	6.57691804170277	red
-0.02461	0.275069085807602	black
-0.2909	2.2405588028663	black
0.02104	0.165706487557304	black
0.07637	0.660151216962363	black
-0.002623	0.0205426819021517	black
0.01232	0.0607803641451818	black
0.07084	0.377682339166156	black
-0.01659	0.085022527555669	black
0.03852	0.398591939465316	black
-0.0726	0.717831221695358	black
0.047	0.277448337999042	black
-0.01802	0.164055899906152	black
-0.09569	0.820448208834812	black
-0.04354	0.487449007095789	black
0.0122	0.0992506419389205	black
-0.07402	0.720105019988362	black
0.03276	0.17979854051436	black
-0.04372	0.349012905616555	black
0.01255	0.0985416786038876	black
-0.09609	0.508498233762674	black
0.01997	0.121995529731975	black
0.01819	0.149844077577908	black
0.03019	0.459670525209126	black
-0.013	0.107404577171102	black
-0.1152	1.57348873863542	black
-0.02072	0.199282921717615	black
0.04631	0.309095445945033	black
0.03849	0.376440609994563	black
-0.1499	1.07794959783283	black
-0.02393	0.123089688655373	black
0.00787	0.0416272675213928	black
0.04473	0.242907779881067	black
0.007828	0.0412928089127153	black
0.01099	0.0506099933550872	black
0.2561	0.920456992597094	black
-0.07849	0.722620025332745	black
-0.07549	0.485452247339714	black
0.06125	0.585026652029182	black
-0.1313	1.50251746263263	black
0.01274	0.0662597005030647	black
-0.0408	0.280502983389418	black
0.03965	0.286761538454338	black
0.00365	0.0344220420894721	black
-0.001667	0.0100609867154645	black
0.1348	1.63134128760777	black
0.03377	0.294735137682596	black
0.05245	0.334325219006107	black
-0.03316	0.20266319922465	black
-0.1118	0.593971055036385	black
0.02583	0.271889815899659	black
0.3052	5.58636500280144	red
-0.1803	2.47082639673828	black
0.009148	0.0514403378910384	black
0.1132	0.697452627512514	black
0.008007	0.0448416130742064	black
-0.04588	0.330590132712217	black
-0.01278	0.128719027142027	black
0.03692	0.342848498099033	black
0.0805	0.957424487559809	black
-0.02429	0.235898623523771	black
-0.06093	0.732359017654085	black
0.01493	0.0675769736232612	black
0.05693	0.518127589689336	black
0.05005	0.758702612890007	black
-0.04479	0.453827631683057	black
-0.06665	0.330590132712217	black
-0.04543	0.366228653917444	black
0.2715	2.07473949048056	black
0.02928	0.262489309326524	black
-0.004962	0.0302580232371458	black
0.05168	0.718739312944987	black
-0.03088	0.288699040083834	black
-0.02749	0.217240807376003	black
0.002966	0.0138555352894794	black
0.08674	0.305482546188844	black
0.03662	0.277119389313061	black
-0.1319	0.88672530753565	black
0.01285	0.0610801877552283	black
-0.0377	0.235973392307963	black
-0.001892	0.012914970375878	black
0.06322	0.497026940934369	black
-0.03342	0.470056598341331	black
-0.001623	0.011039929609662	black
-0.002308	0.0100165416986009	black
-0.02455	0.219538667138282	black
3.819e-06	4.34316198075056e-05	black
0.001459	0.00908424549391556	black
-0.2076	1.26248930932652	black
-0.1557	2.35822852934604	black
-0.05347	0.695724949522872	black
-0.03342	0.279757981712943	black
-0.015	0.110194248131915	black
-0.1168	2.17704775945252	black
0.05488	0.339798798619318	black
0.0571	0.494443061336178	black
-0.133	1.58087069225802	black
-0.04961	0.330311291943792	black
-0.04157	0.189901959318857	black
-0.02628	0.241088107602027	black
0.08981	0.533428927613646	black
0.06193	0.643209539648284	black
0.0376	0.33357562748124	black
-0.06303	0.313900228004084	black
0.07315	0.414088289680566	black
0.004178	0.0430156322572399	black
0.008378	0.0620309970485472	black
0.1113	1.19253262431572	black
-0.06046	0.154034238454516	black
0.04774	0.4071573168689	black
-0.008485	0.0553692981437218	black
-0.133	1.42980743890427	black
-0.009436	0.0763933569825409	black
0.02864	0.171984935776023	black
-0.01935	0.0888423912600234	black
-0.003463	0.0195421077238999	black
-0.005264	0.0516359440116307	black
-0.04896	0.210489795909746	black
0.06636	0.659357622439295	black
-0.06121	0.605373235727791	black
-0.02758	0.147337055655431	black
-0.2696	0.570893991667303	black
-0.03859	0.156704917263493	black
0.03436	0.335358024443874	black
0.02799	0.218172847067572	black
0.05312	0.744968836654449	black
0.04729	0.752026733638193	black
0.0467	0.329568590639394	black
-0.09346	1.03184406285003	black
0.01792	0.080398976215889	black
-0.05843	0.475993554442627	black
0.008667	0.0501710410646864	black
-0.03827	0.163675884293248	black
0.01099	0.089749227699852	black
-0.04688	0.597566653780688	black
0.02722	0.241921177750387	black
0.09396	0.898940645091884	black
-0.004108	0.0271494441527699	black
-0.0172	0.147032308971182	black
0.09167	0.337809009140993	black
-0.05106	0.622875957653544	black
0.1638	5.07680780957933	red
0.105	1.24949160514865	black
0.04006	0.450383760480915	black
0.01804	0.103363569470416	black
0.001204	0.00961674109376644	black
0.06	0.99225222199926	black
0.004961	0.0401956834916621	black
0.06179	0.703773712738839	black
0.005721	0.0338582672609674	black
0.02568	0.157328366239212	black
-0.0006007	0.00440867574764656	black
-0.01767	0.150826366901173	black
0.1046	1.63264407897398	black
0.06559	0.927750102386485	black
0.01661	0.0778456747689412	black
-0.0005103	0.00357589604490887	black
0.04053	0.400226060853612	black
0.0482	0.329568590639394	black
0.003476	0.0277045713888604	black
-0.02043	0.158515390664607	black
-0.02645	0.158202701125645	black
-0.03479	0.279592599196891	black
0.1102	1.10924374808178	black
-0.0463	0.696803942579511	black
-0.03613	0.212397853817662	black
0.01068	0.0688982543673613	black
-0.1537	0.781989957015637	black
-0.01897	0.15720360482442	black
-0.0206	0.0500735563320878	black
0.06762	0.619969752032169	black
-0.1266	1.06803388527183	black
0.02038	0.253443638589631	black
-0.04488	0.465085895570133	black
-0.006601	0.0762898056034372	black
-0.02985	0.296794629304514	black
0.06662	0.349206960348069	black
0.133	1.49990080808428	black
-0.141	1.22672565166255	black
0.1245	1.77884667804529	black
-0.09835	0.870954940112042	black
0.008166	0.0578926910106445	black
0.06937	1.30390584000478	black
-0.0666	1.14691047014813	black
0.01114	0.0808695861393856	black
0.01896	0.165325025537256	black
-0.01709	0.10231793820358	black
0.0481	0.982132281036494	black
-0.008333	0.0610302027771098	black
0.04228	0.23381030668984	black
-0.03299	0.262092076625361	black
-0.1684	1.37028466735287	black
0.1009	0.466100899203405	black
0.05077	0.306976932076306	black
0.08529	1.13483678049391	black
-0.003689	0.0189065768540702	black
0.101	0.803271277376713	black
-0.005934	0.0430156322572399	black
-0.06342	0.143512787131369	black
0.03535	0.287855585785114	black
0.03583	0.366127737341667	black
-0.08708	0.562883906951921	black
-0.01966	0.137570443893991	black
0.08888	0.934793871945688	black
-0.0388	0.319573829141855	black
-0.02503	0.134540677338035	black
0.0992	0.847711655616944	black
0.03326	0.117646253611286	black
-0.1569	0.808828544271441	black
0.2975	4.57839607313017	black
-0.08624	0.743763466794077	black
0.02512	0.264640666998289	black
-0.09429	0.687611050629408	black
0.07996	1.57348873863542	black
-0.0263	0.317403708539447	black
0.02214	0.176851940189306	black
-0.05837	0.425737170292973	black
-0.09881	0.906928693623937	black
-0.1531	1.03025802323715	black
0.1963	2.85949195696182	black
0.0359	0.550675906901273	black
-0.1001	0.940058111938045	black
-0.1772	0.462810773756355	black
-0.01243	0.0678307540792077	black
-0.02026	0.119529407196222	black
0.09851	1.19104670084409	black
0.01096	0.0550240915879521	black
-0.00383	0.0354575339208632	black
-0.04474	0.379551615288291	black
0.1341	1.34466944199066	black
0.1331	1.7373116556983	black
0.1016	1.36572430537406	black
0.03392	0.383944805023414	black
0.02356	0.221342368052645	black
-0.09712	0.464579281943827	black
-0.04688	0.243211801231882	black
0.05146	0.360812440064246	black
-0.04614	0.208098919990429	black
-0.06202	0.57790283686829	black
0.05883	0.32211941848841	black
-0.2028	1.47651366765677	black
0.1065	0.761953896871205	black
-0.03378	0.174119701063821	black
-0.0996	1.02997873417163	black
0.04319	0.320935681878687	black
0.2519	1.26592059271941	black
0.2098	0.906578314837765	black
0.0862	0.585360853262991	black
-0.2589	0.540758335121918	black
0.1312	3.79209646961395	black
0.05429	0.450383760480915	black
0.06252	0.404503778174426	black
0.07875	0.962972120244225	black
0.01872	0.110026361596004	black
0.06727	0.325047051951435	black
-0.01605	0.125518182300534	black
0.04639	0.484788695672198	black
0.03627	0.311669181887734	black
0.01222	0.068389593637038	black
0.04207	0.25649023527157	black
-0.0008173	0.00660786255099747	black
0.008084	0.0381519409816757	black
0.004088	0.0364010374027586	black
-0.04322	0.34736693191689	black
0.05073	0.531652669587843	black
-0.1963	1.34457341225408	black
-0.04657	0.341893164493607	black
-0.008952	0.0562582341686862	black
0.01467	0.184621515034082	black
0.002527	0.010594681998484	black
-0.1228	1.44794046581212	black
-0.0227	0.261774551857495	black
-0.05065	0.396098168268329	black
0.001558	0.0117532766246216	black
0.01939	0.124822940185296	black
0.08476	0.913996294381618	black
0.05609	0.525783735923745	black
-0.04104	0.357733381097326	black
0.1304	1.16973219906636	black
0.01213	0.0778456747689412	black
-0.03431	0.346305204684918	black
-0.03262	0.32367226611868	black
-0.04178	0.126388803003533	black
0.2221	0.744004273277598	black
-0.05337	0.367745223315286	black
0.2542	4.57528166266843	black
0.1378	0.708409174341999	black
0.01918	0.13608262304214	black
-0.08575	0.20929271267232	black
-0.02662	0.145876217898833	black
0.02564	0.214172080004134	black
-0.01536	0.115601174443314	black
-0.02919	0.237246435066626	black
0.05671	0.843450848668219	black
0.2002	4.04735283024106	black
-0.04322	0.198321940964107	black
0.002722	0.012914970375878	black
0.03956	0.336770365467132	black
-0.03595	0.319120825573189	black
0.09807	1.03035115951927	black
-0.02395	0.146484303243071	black
-0.02464	0.164309428507574	black
0.06332	0.733768303310107	black
-0.07374	0.387110230712515	black
-0.2085	2.10248287059947	black
-0.02945	0.120445399061026	black
-0.03622	0.382370702242158	black
-0.02087	0.129128104932257	black
-0.05106	0.547906750982269	black
-0.0003435	0.00169705990145884	black
-0.0178	0.121248479826998	black
0.0674	0.681727919788373	black
0.01464	0.142426295852504	black
-0.08257	1.00182787806056	black
-0.09903	0.192397330083505	black
0.02596	0.243668232678942	black
0.08652	0.813608784304507	black
0.04974	0.346498053037067	black
-0.1204	1.44964932769838	black
0.03638	0.38111551500455	black
-0.04508	0.512296136836274	black
-0.0008447	0.00348832784582135	black
0.0007635	0.00533097817447058	black
0.01091	0.0754106143305818	black
-0.0925	0.786747947803603	black
0.02248	0.105517784989909	black
-0.08103	0.894830572000668	black
0.07211	0.615288257061718	black
0.03386	0.434034182553333	black
-0.002572	0.0154276843783678	black
-0.01106	0.108629825303852	black
0.02672	0.226140447623313	black
0.02821	0.233735909348004	black
-0.000456	0.00296328911747331	black
-0.07717	1.52870828894106	black
-0.07941	0.886056647693163	black
-0.09169	1.30303235925598	black
0.3598	4.34746358140697	black
0.06377	0.45979570015794	black
-0.006067	0.040386288928956	black
0.1403	2.14813039927023	black
0.002422	0.0166895142058844	black
0.1897	1.62378814971733	black
0.1187	2.81107151623915	black
-0.09692	0.996108833763089	black
0.0717	3.37191773900932	black
0.05865	0.429807438904274	black
0.1216	0.981299501333757	black
-0.02709	0.268491816403975	black
0.002313	0.0202240672703144	black
0.03582	0.212539525481585	black
0.0938	0.552841968657781	black
-0.006635	0.0346571644393779	black
-0.04104	0.399789693590672	black
-0.001746	0.0108617757842109	black
0.02038	0.155026061853112	black
0.1104	1.19429529556614	black
-0.0476	0.550984683652214	black
0.07597	0.727694155597914	black
-0.07476	0.772370350428991	black
0.009567	0.094581931297458	black
0.03307	0.181246409502283	black
-0.0227	0.121305899603892	black
0.1833	3.96177736163128	black
-0.008345	0.0533021627542581	black
0.0337	0.247183568811729	black
0.06325	0.715569266155481	black
-0.06717	1.00454031337894	black
0.02172	0.253054590384895	black
0.06242	0.557206774060231	black
0.02135	0.186285608118855	black
-0.1357	1.00881824233213	black
0.04733	0.548520594875138	black
-0.1546	1.59653629865468	black
-0.0646	0.655411257421286	black
-0.01252	0.107071017644794	black
0.02432	0.197226274708024	black
0.03258	0.295506302990701	black
0.1149	0.891773343625072	black
-0.07874	0.99225222199926	black
0.009843	0.0597824444002649	black
-0.3769	2.17743966305731	black
-0.04056	0.359419193510347	black
-0.03693	0.170374646641951	black
-0.02013	0.12257105921178	black
-0.03226	0.0962590593784614	black
0.1019	0.531800413927387	black
0.01613	0.111483538925055	black
-0.1561	1.29808678878766	black
0.05346	0.523023534240473	black
0.08819	1.00700490156866	black
0.009832	0.090176630349088	black
-0.06842	0.985059650207063	black
0.04186	0.455683858252573	black
0.01564	0.0966929200358262	black
0.01671	0.272133550532511	black
0.1136	0.710857164067667	black
-0.05919	0.983384452442823	black
-0.1102	2.04711073508907	black
0.1006	0.434270212168873	black
0.09761	1.78251605578609	black
0.07184	0.683191247946978	black
-0.06941	0.242907779881067	black
0.003599	0.0308171407677386	black
0.002015	0.0130044602756184	black
-0.122	1.60747891006807	black
0.1678	0.700274846024363	black
0.04577	0.55129368009492	black
0.01143	0.0480799264797064	black
-0.00396	0.0135865945345314	black
0.007271	0.0517827064400293	black
0.04204	0.813326132500255	black
0.008772	0.0462886195724446	black
-0.1008	1.10846254232744	black
-0.05614	0.302509112828943	black
-0.04213	0.267847581934786	black
0.005401	0.0332483359486221	black
0.006647	0.0461920023346928	black
0.05441	0.531062194334539	black
-0.1115	1.040481623027	black
-0.03499	0.297397158659573	black
0.07826	0.744004273277598	black
-0.02428	0.136379779729684	black
0.004674	0.0633857380247887	black
-0.1231	1.27466018409026	black
-0.001452	0.0108617757842109	black
0.112	0.991399828238082	black
-0.03548	0.198459093809682	black
0.01981	0.172243137021383	black
-0.02411	0.140441427373946	black
-0.0003056	0.00248256058527518	black
-0.05335	0.268491816403975	black
0.02286	0.233884716778586	black
0.01012	0.130299026326122	black
0.01872	0.203356296214884	black
-0.192	1.94271435558179	black
-0.1397	1.09248115389337	black
-0.09678	0.846795099915716	black
-0.03053	0.218531857158202	black
-0.02461	0.0719115403350292	black
0.03238	0.369267107182803	black
0.08743	0.512154879888564	black
-0.02004	0.174444067709643	black
0.04023	0.226725651662546	black
-0.0389	0.195996945270387	black
0.0188	0.144420277498282	black
-0.09677	0.910448117113546	black
-0.01935	0.136142038116027	black
-0.04941	0.44891613481422	black
0.03137	0.256020134758157	black
-0.003476	0.0291419430034977	black
-0.04754	0.498666821354434	black
0.0904	0.645123577483766	black
-0.01749	0.0882034095627479	black
0.01248	0.125634164269951	black
0.08266	1.40804544495326	black
0.03073	0.264560796748519	black
-0.0545	0.750068243365805	black
0.02074	0.113734940970243	black
-0.1543	0.862329462763245	black
0.04544	0.510604078272871	black
0.1312	2.85886390987926	black
-0.03759	0.303643611266668	black
0.04844	0.490931954982838	black
-0.005572	0.0396719494698569	black
0.0679	0.545307550760523	black
-0.01741	0.117760151981177	black
0.04123	0.310158590862495	black
-0.06688	0.414652088905409	black
0.04945	0.394264106123253	black
0.08065	0.864867348623225	black
-0.1131	0.667561540084395	black
-0.03981	0.420445039599001	black
0.07023	1.05863766428824	black
0.01271	0.108852969551229	black
-0.07496	0.906578314837765	black
0.03794	0.353106375832255	black
0.03559	0.238372815438417	black
0.06684	0.944621668625	black
0.07039	0.586365002801444	black
0.04283	0.416234631715	black
0.06408	0.731890270191522	black
-0.04154	0.260585897301305	black
0.04091	0.401209493236885	black
0.01247	0.173148052179356	black
0.05114	0.24214865631442	black
0.0413	0.451242171426296	black
-0.1335	1.85636076472546	black
-0.06218	0.555799011135841	black
0.123	0.569119053547109	black
0.1673	1.04397571771932	black
-0.03047	0.320935681878687	black
-0.0297	0.326610421811695	black
0.08108	0.470441326978837	black
-0.1338	1.09539263618455	black
-0.003578	0.00988323393209557	black
-0.01872	0.0711946291067157	black
0.01187	0.0806080732261406	black
0.2196	1.2839966563652	black
-0.07131	0.768530409569319	black
-0.01569	0.075513956266085	black
0.1052	1.25594183412116	black
-0.04085	0.299382804317943	black
0.02115	0.163169713511121	black
0.001872	0.0122890568696941	black
-0.007714	0.0523212600630634	black
-0.02651	0.169154807691388	black
0.01106	0.0708877433453393	black
-0.06264	0.355167671174364	black
0.05708	0.478469658721289	black
-0.03161	0.38132446111486	black
-0.01006	0.0849697097408392	black
0.006014	0.0479344098149497	black
-0.1537	0.98296666070122	black
-0.04508	0.410944468947656	black
0.03555	0.244506271584881	black
0.006805	0.049002666011195	black
0.1373	1.96738123914928	black
0.1078	1.08449463824562	black
-0.007456	0.0422969584511686	black
-0.08814	0.863279432843593	black
-0.05896	0.287855585785114	black
0.08189	1.25065023940252	black
0.01756	0.200659450546418	black
-0.008708	0.0465786003189648	black
-0.03488	0.191451448759595	black
0.1536	2.1130019543289	black
0.1326	1.40208552879747	black
-0.02378	0.252665890384095	black
0.005358	0.0420576645545955	black
-0.01897	0.0988142198628497	black
0.02734	0.254534831329273	black
0.0009425	0.00704903942955356	black
-0.05778	0.302421966348887	black
-0.1049	0.911863911299449	black
-0.02149	0.181180492452464	black
-0.05451	0.745693667668714	black
0.07327	0.896196279044043	black
0.07981	0.612432220582811	black
0.1588	0.862329462763245	black
0.02145	0.128602218512516	black
-0.01318	0.0883098412461389	black
0.1014	1.0870874488239	black
0.1241	0.857297754262384	black
0.2389	2.39728905504244	black
-0.02349	0.162222230446267	black
-0.01403	0.134896025358872	black
-0.01328	0.182699121606679	black
0.0126	0.0796157578216425	black
0.01447	0.132355766096902	black
0.00673	0.0347982989740879	black
-0.03189	0.171468993354899	black
0.02982	0.187220292991036	black
-0.09517	1.71579493229821	black
-0.01005	0.0893222452572947	black
-0.0684	0.500587874327725	black
0.005569	0.0589857562944303	black
0.002342	0.00974996707218321	black
-0.005031	0.053253064966415	black
-0.03924	0.436163081335455	black
0.02981	0.315334135974139	black
0.0499	0.531652669587843	black
2.823e-05	0.000434511774017692	black
0.01325	0.113791375832503	black
0.05461	0.882728704344236	black
-0.03418	0.240558802866302	black
0.04477	0.258769588974529	black
0.0298	0.279592599196891	black
-0.03609	0.310513551635752	black
0.06187	0.265440178420524	black
0.09521	1.9888526392242	black
-0.01032	0.0588862729628984	black
0.01714	0.164499672132681	black
0.05072	0.277283832511505	black
-0.0373	0.152982902064646	black
-0.06453	0.473402290896548	black
0.07436	0.399462705635531	black
0.01535	0.0941501733576812	black
0.1166	0.925915310971756	black
0.05224	0.21745571598999	black
-0.1386	0.955852379121277	black
-0.148	0.541211118289155	black
0.07291	0.5655907924125	black
-0.0863	0.983802646487561	black
-0.03895	0.231435890486427	black
-0.04244	0.553618187777558	black
0.2393	0.862329462763245	black
0.03443	0.336110701377339	black
0.04402	0.285000032587957	black
0.0589	0.399571674267869	black
-0.03213	0.217957583379446	black
-0.01225	0.0744300904566238	black
0.008712	0.0347982989740879	black
-0.06768	0.771086594005312	black
-0.001771	0.00806545028105216	black
-0.05241	0.258690791100431	black
0.01431	0.131943638176958	black
-0.006667	0.0393389927290182	black
0.1621	1.34591976469343	black
-0.04064	0.313453100936994	black
0.02224	0.213603538627696	black
0.01207	0.139602094872687	black
0.08048	1.95939765988593	black
0.0278	0.177831920631982	black
0.02333	0.20017716900668	black
0.01705	0.111651989821951	black
0.0598	0.789681480173768	black
0.06411	0.343518484209501	black
-0.09021	0.960982678002588	black
0.03489	0.206698646386885	black
0.03242	0.246416941107093	black
-0.1183	0.670602120638957	black
0.05233	0.802168306671097	black
0.0784	0.741362717275924	black
0.04042	0.389552778557879	black
-0.04499	0.294906389452127	black
-0.03945	0.396963943749478	black
0.002028	0.016960383953898	black
0.06989	0.57413985492216	black
-0.03387	0.478600371884624	black
-0.01692	0.157390760389438	black
0.00646	0.0486139051197072	black
-0.02217	0.154096161101217	black
-0.01736	0.194159451185327	black
0.06357	0.326794718220955	black
[truncated: 425,112 more rows]
