# Supplementary material for: TET2 mutations are associated with hypermethylation at key regulatory enhancers in normal and malignant hematopoiesis
Source: Nat Commun. 2021 Oct 18;12:6061. doi: 10.1038/s41467-021-26093-2 (PMC8523747; doi:10.1038/s41467-021-26093-2)
Supplement: Supplementary file 11 — Source Data [file 41467_2021_26093_MOESM11_ESM.zip › Source data/suppl_figure_7c.csv]

x	y
0.0315637522882953	0.0317973318571504
0.837734385701978	0.897566294318664
0.235898623523771	0.24626377782499
0.498940737782249	0.57170318601712
0.212185432936977	0.196611175016387
0.39577394691553	0.414088289680566
0.00156628113553112	-0.00528701456842978
0.180982801310941	0.123608938180812
0.0816026611562998	0.0456609913975399
0.257196341530834	0.265360161012301
0.408378961786681	0.364013888199167
0.46167766676856	0.456801414362353
-0.334888262924949	-0.352910571283445
1.35882345338689	1.45038376048091
-0.0470623322490194	-0.0648455527838316
0.105241005628108	0.0859743483036713
-0.112438959069991	-0.141462802430361
0.349984047528161	0.332640453816913
-0.571217488503046	-0.525055664534612
0.30971529748737	0.286761538454338
-0.36713795989977	-0.36997914888659
-0.0283531179356933	-0.043255454717309
-0.140021558357979	-0.14551177495557
-0.462936857218383	-0.462180904926726
0.494850021680094	0.480040819247932
-1.54287537369659	-1.51913107631283
-0.475733731233021	-0.519993057042849
-0.554084586048877	-0.613322716039162
0.430275050773841	0.367542707815276
-0.545765104251734	-0.548060130634897
0.345630909024714	0.362110183419209
0.178420972087991	0.17308335281508
0.0926423918688272	0.104909103065601
-0.167299529039433	-0.193345276008139
0.00533097817447058	0.00740230389796176
0.155398580373653	0.126970187938956
1.2761340355565	1.23784680769641
-0.629486910401407	-0.604149623981219
0.0665127121512946	0.095717342354372
0.320118057887138	0.344669441990659
1.35173759425196	1.29843201494407
0.285754088982106	0.267686672528757
0.221559316428767	0.232992636050196
-0.152242311607669	-0.147825095579697
0.170053304058364	0.132061349109215
0.157078879240018	0.168578182934978
1.00013030789173	1.00974996707218
-0.545307550760523	-0.550521600812635
-1.17373078060627	-1.21367456560993
-0.127960332026714	-0.104356495175921
-0.617802789622546	-0.599462010608054
0.250650239402523	0.220981028085129
-0.502793819296045	-0.536554968229572
0.028306761050139	-0.0100609867154645
0.728158393463501	0.684239509334265
0.184687956475641	0.181840113602815
-1.28676153845434	-1.17809362264768
-0.136617651559212	-0.132179091954427
-0.0463369362529087	0.0256264929185768
0.798602875679548	0.838931614528825
-0.0601314555404903	-0.0525172634430814
0.0267335638914713	0.0229168796841473
-0.724228099835069	-0.775466937393914
0.999565922520681	0.986320302708807
0.379343520180379	0.314795865528985
-0.550984683652214	-0.533428927613646
0.190103753397561	0.141763664570487
0.350957365913824	0.36835333704158
-0.193955764251912	-0.226432951073941
0.30715308072277	0.269621531412357
-0.345630909024714	-0.370896349822864
-0.207608310501746	-0.16870625562299
0.31443738884177	0.314347815884476
0.508498233762674	0.464579281943827
0.389872386924005	0.354970935278858
-0.820448208834812	-0.831207979685818
-0.196679476421246	-0.193074223116268
-0.606600304706898	-0.589391457431632
-0.163865850534625	-0.212256228353533
1.86902330839438	1.80299527197695
-0.496481687275925	-0.453087356818758
0.227091805028728	0.196269829025456
-0.606073993414163	-0.650528200785614
-0.185352930548144	-0.206349282292827
-0.921905849593589	-0.935542010773082
-0.173925197299174	-0.154096161101217
0.028306761050139	0.0507075985879743
-0.150396341917553	-0.114412643810344
0.18369240056806	0.186685941054165
6.23336411368973	6.06464390705443
-0.756218083906205	-0.787279845582158
0.45717457304082	0.512437439743622
-0.610125441609014	-0.630227711403037
0.665345233116759	0.743282254022513
0.134540677338035	0.124533584133614
0.161780778092374	0.148130399270234
-1.06313454102438	-1.03376437590142
-3.59670785484175	-3.83297820420974
0.0614302437789388	0.0805035121369385
0.226213555018806	0.212114649059075
0.829738284605043	0.832978204209743
-0.010594681998484	-0.0285385949754133
0.55783391421528	0.584525831890764
-0.632085261206247	-0.604149623981219
0.54500278269054	0.50473325561219
-0.0220021900412603	-0.0271032155634556
0.872247484167027	0.884722408604099
-0.414313721547503	-0.440332721611942
0.28878347567891	0.309006967900131
-0.889747082646597	-0.940815382368629
-0.527828853307637	-0.463820467862775
-1.37903156435571	-1.31060233717872
-0.504316932383085	-0.501551596826
1.07278366940874	1.08650404038288
-1.89688074645429	-2.01139645665434
0.0657541189769288	0.0833355354586028
0.615646585862494	0.563837352959244
-0.187822225841246	-0.160396270529163
0.291069464193384	0.309892560543669
-0.506960411682349	-0.5320960534772
0.293965339285649	0.35359627377693
0.0409108856326078	0.00939478857608055
-0.428407616638693	-0.414764936634225
0.311224344727155	0.303381540767775
-1.43168091490489	-1.42124621557357
0.401647290130716	0.42033070644528
2.19165396425961	2.20851988398
-0.010372229254849	-0.0155176935977373
0.4780777551165	0.50210325708678
0.040672354027829	0.0174574176970566
-0.627824713884936	-0.632457726479423
-0.127202960010402	-0.113058294016585
-1.0170507114255	-0.989700043360188
0.782252926737206	0.700492701299512
-0.0945279380752957	-0.106460156435339
0.271321633149086	0.290306130272208
-0.0620309970485472	-0.0695094346937304
-0.0326392600340503	-0.0435434165901002
0.471854921746894	0.436518914605589
0.268169579711838	0.209363038068297
-0.32211941848841	-0.338281942305341
0.0247060846437937	0.0556160423591558
0.259558355050234	0.297311031840867
1.31605286924849	1.23202827861838
-0.506681391767899	-0.483068191131987
0.141703475466115	0.115204636051019
-0.677573947594047	-0.706858516549069
0.736127323134776	0.746661994673894
-0.142124974476437	-0.138883955838605
0.318668294030834	0.326426203576948
-0.0203150761729742	0.0013919706849056
-0.35261702988538	-0.38142897187987
-0.529883646848996	-0.466736483221285
-0.33771448427787	-0.315783204861119
0.940436582098732	0.888401475119606
1.18475440808344	1.20210951694165
-0.389765824665611	-0.417141537775501
-1.12050271275057	-1.0679830935658
-0.00837526546599465	-0.0505611989634957
-1.80134291304558	-1.6996219351293
0.035881856848515	0.0359762071599665
2.54363396687096	2.51088563062108
-0.819874124835946	-0.812479279163537
-0.384681343388521	-0.3693687559795
-0.639785386704648	-0.717831221695358
2.65325594539515	2.55533076906148
1.83683862502298	1.78383409771401
-0.465085895570133	-0.396530840266161
0.599116784451637	0.577082019232338
-0.114073660198569	-0.110082316563794
0.0565549509749696	0.058687374639338
0.299902295386946	0.294307303462297
-0.440691989092988	-0.444421927227045
0.0437354973017246	0.0253501655612779
-0.707965564005264	-0.770318157682324
-1.01831727262871	-1.02863136320858
-0.353792387793315	-0.359717370303319
-0.711080394338273	-0.758453519403452
0.576918041702769	0.547906750982269
0.285418791160469	0.251579377532432
0.275314611762641	0.299296282854981
-0.177374321225859	-0.175418623766517
-0.0313769790430112	-0.0143939169475635
1.14764201633217	1.13548891894161
-0.374687549038326	-0.461803421650546
0.172824651701307	0.171662399940996
0.201211286048751	0.226359806739974
-0.00864099736204976	0.0167797853518971
0.218531857158202	0.201625623318439
0.3971806575673	0.385419133002514
-0.0178645051962305	-0.0266873795470982
0.259953275948506	0.266401539038661
-0.541211118289155	-0.518557371497695
0.183361055101539	0.181708109200004
0.373967752170981	0.39577394691553
-0.466736483221285	-0.443094730944552
-0.407046428452134	-0.429340329978466
-0.396639075651619	-0.544850478820172
-0.205860644232226	-0.160647671104579
0.358625054807874	0.374687549038326
0.429924294678396	0.348140730753051
-1.24918315735025	-1.20718822875185
0.313989708684714	0.277119389313061
0.140321423371552	0.170567566382401
1.10408045468998	1.01709588220737
0.195179321278838	0.238673677578543
0.197021144664738	0.208730519089732
0.461175011062096	0.414426481377269
-2.44794046581212	-2.42435038524478
-0.176656209179351	-0.201556539649813
0.128193635541271	0.143633676340752
-0.37685412536206	-0.426664159933932
0.0220935723628817	0.00546289570150214
-0.0284458465539389	-0.0371100126082088
0.701146923590293	0.656197666838345
0.625434939277235	0.624336386039115
-0.510885630621081	-0.49390104007156
0.243592127451042	0.32202824718926
-0.863913902615903	-0.88672530753565
0.130885673020625	0.0970729039827371
-0.389126999619948	-0.410944468947656
0.47729500726525	0.453951133598266
0.0589857562944303	0.0529095357803781
1.91578131326076	1.86582289242323
-0.280420142286277	-0.295420550303701
-0.135073808460994	-0.174573882232177
-0.0562582341686862	-0.0376780272704155
0.245728131316541	0.228633029142219
0.303731003254467	0.289290434275663
-0.0788339493622613	-0.0480314155070893
-0.374790474618119	-0.388382889445664
0.279262022981575	0.25328797748334
-0.173406946065952	-0.184156709336733
-2.81163407393685	-2.75399409592397
-1.04735283024106	-0.990549104201306
0.10768273927752	0.0995782465422624
-0.18949865223347	-0.223880200947012
-0.241315150117559	-0.289797985344615
-3.7307206102281	-3.64282774227697
-0.363010898187771	-0.307681955740721
-0.647238808276169	-0.680477550934546
-0.0914077611524306	-0.0888423912600234
0.0673740559782178	0.100288905428855
0.11924355548979	0.114921615850776
0.521000868326643	0.528561592610701
-0.362810577851238	-0.344765492965706
-0.311847244408434	-0.299988937677888
0.0405292979248929	0.0675769736232612
-0.234927798897208	-0.219754716134647
2.01641881329421	2.01511279893567
0.269137007953506	0.19942037843087
-0.515842575634619	-0.536704390037997
0.962573502059376	0.96537154337468
0.661942124580244	0.584025588623434
-2.98505965020706	-3.04532341308136
-0.0782615163154013	-0.087831103940373
0.681519274825483	0.654626269440912
0.263125638351578	0.240785568765756
-0.137153340017061	-0.127261172527331
0.299209778625653	0.290221398151775
-1.1391232035967	-1.10585015323208
-1.00230788205827	-0.890084136976207
0.233587152887601	0.209574082608889
-0.169475485902742	-0.159831150759244
-0.049002666011195	-0.0298391569626862
-0.70092873997259	-0.738023808602187
0.00793273997233325	-0.00113063611765581
0.515700160653214	0.54515513999149
0.968995718636463	0.899629454882437
0.661942124580244	0.676954264518299
-0.96738123914928	-1.05759505914389
0.7856861025756	0.782779344355481
0.428174750959171	0.460798400705872
-0.0795114353417022	-0.0742239461632537
-0.161465729488131	-0.139961610192807
0.0347982989740879	0.0628332962849674
-0.920818753952375	-0.92299567320665
0.0207704069778446	0.0153376938098934
-0.232398931949665	-0.240105625974501
1.65797231191253	1.53461714855158
0.432503108895777	0.385313657717987
-1.43462449728593	-1.41634789145796
0.731422028117157	0.678608721688311
0.872571222148401	0.881404634776238
0.0990869322623309	0.0388162901875643
1.6663512434853	1.66094626429086
-0.176786686717332	-0.15602015552184
-1.64397414280688	-1.63921731012672
0.0405292979248929	0.0102832800518953
0.512578788640526	0.555174800490252
-0.467500413905338	-0.443938840990467
0.124591439922936	0.100288905428855
-1.58536085326299	-1.51074483163074
0.762959208620809	0.705754283861882
0.958607314841775	1.05665390164341
0.6607473659673	0.680685695909488
0.215953584191887	0.180653515919547
0.34170234969181	0.334888262924949
0.0603809210433019	0.0761862789088103
0.187621488845806	0.167108055240209
3.60607399341416	3.48227640516626
0.769551078621726	0.835349784065703
0.0440237777516746	0.0373939270758731
0.295163393788596	0.308918507877032
1.57121748850305	1.52085675202139
0.272052290455203	0.296794629304514
1.38912699961995	1.29089971844883
0.324680016660708	0.346690987061521
-0.270187492839064	-0.275069085807602
-0.128135297911805	-0.131708311982144
-1.37685412536206	-1.41782296231159
0.0307705201373569	0.0412450501309106
1.39447947656253	1.37120251443329
0.553152289844191	0.522300071667869
1.13894375542313	1.13270933014512
-0.498803757972911	-0.493630282904496
-2.41566877563247	-2.44903824770182
-0.0806603632125867	-0.0750491110843893
0.656985502849232	0.681936665037238
-0.327071309557278	-0.271240524832126
-0.73969005420508	-0.804377056413063
0.803823814960027	0.810229043653126
1.04460091336073	1.0168700752653
-0.638272163982407	-0.63320361671327
0.0180455555300264	0.0189973100586002
-0.805485658117533	-0.740406121114051
0.186619193266144	0.157952711490362
-0.14605855411951	-0.141462802430361
0.521577812259919	0.567993312730402
0.135310965863149	0.113509274827518
0.0291419430034977	0.00638744206110967
0.0198602222542455	-0.0212718228615082
0.956637721978871	0.939302159646388
-0.165452142319051	-0.196747788569543
0.182104242838205	0.150089441698504
0.0153826867632518	0.0228253239798126
0.435097327470795	0.403292970318554
-0.170503250279818	-0.158077688320549
-0.605898697959955	-0.543178651978401
-0.396530840266161	-0.382999658879101
-0.0399099320950805	-0.0455645136715176
0.258769588974529	0.290390878927351
0.430392032453176	0.403952992454561
-0.160270624793612	-0.150764908685277
-0.0983237686736244	-0.0904974585945846
-0.375305468727919	-0.342466112442014
0.167746629802992	0.17986424812957
0.0382467858132174	0.0158328728530119
0.886056647693163	0.852323675758901
0.0581905269911618	0.0730405116197243
-1.67325462043468	-1.67510050294769
-0.118615343229427	-0.128485441291618
-0.297224922098956	-0.289036881004724
-0.647046088289912	-0.702677285794697
1.66735958961254	1.65208481349831
-0.663540266151471	-0.683819901106547
-0.252821328639836	-0.243516035557391
0.178355482457783	0.180587688790675
0.0296066279203998	0.0220935723628817
-0.366329593948556	-0.368657713516067
0.833569886156717	0.806597096937583
0.332547047110046	0.383209513670284
-0.271971045579482	-0.205163542185439
-0.232769901889282	-0.26528015834432
0.810229043653126	0.914352711703143
0.962573502059376	1.00638744206111
0.0907649966316926	0.105130343254747
-0.627087997029893	-0.620331965966346
0.248336053739013	0.289967300934246
-0.33856594960608	-0.32836440339787
0.0533021627542581	0.0544821779221604
0.678194516142461	0.689944262249109
0.760450279159527	0.721017883134557
-0.242831807785727	-0.253599355508439
-0.137332049771412	-0.0778976331923929
0.348915910756989	0.369063880935809
-0.158077688320549	-0.134718315004389
0.147215131319452	0.16285365609094
-0.107404577171102	-0.105019709072031
-0.452840878672582	-0.429223631205252
0.0371573187987575	0.0388637826127747
0.669383332705562	0.622511616623867
-0.162474690550399	-0.139661993429006
0.238222462491822	0.226213555018806
-0.0885760346237054	-0.0728863880662394
0.6763354643919	0.734946211495985
0.319573829141855	0.304518323509803
0.174444067709643	0.183162369097965
1.59414160068236	1.53150497549293
0.00726979604585727	-0.000130307891732177
0.469544156415324	0.460798400705872
0.218891164270534	0.137272471682025
-0.0895890600853118	-0.0881502035005799
-0.627824713884936	-0.560036064079095
0.779107750780481	0.791558643561433
-0.320299619128036	-0.36835333704158
0.255863547598753	0.243059763953276
0.330590132712217	0.391473966422806
-0.14381507327283	-0.132002489655049
0.0347512490328791	0.00577085918230157
0.344957658668798	0.372634143407267
-0.977571628814513	-1.0495377810944
-0.0947979713376814	-0.116225038644742
-0.000173752545587563	-0.0240170562874535
-1.01958753839311	-1.07073438174693
-1.09097914578884	-1.11662251025166
0.454692883534176	0.510885630621081
0.242072816886671	0.210137369953618
-0.334512819217189	-0.362010219215315
0.413975617613024	0.398591939465316
0.0774302310142877	0.106016432788153
0.414426481377269	0.394048842435127
0.627640417475676	0.661742769753744
-0.182038195468006	-0.20266319922465
-0.636952405478907	-0.615467384505751
0.0243844020331049	0.00921730819686218
-0.763966852882364	-0.649751981665837
0.521866571899482	0.498393077581171
-0.217384067968397	-0.201556539649813
-0.154034238454516	-0.174314291978242
-0.123262702859335	-0.0575950591438933
-0.86359655186601	-0.844663962534938
-0.967784296702018	-0.960982678002588
-0.627640417475676	-0.648396927580871
0.43086027452754	0.41510365586255
-0.289713352297109	-0.252821328639836
-0.155709256745657	-0.129362036789194
-0.276462238467943	-0.288277108172765
-0.146423456380358	-0.154158092578243
0.323032185705242	0.340464092845784
0.0986506745843577	0.161654731224009
0.0559123205845659	0.0408631688296259
0.224753740259764	0.219754716134647
-0.32947584221792	-0.402195157595707
0.0860272884490289	0.0838093400194624
1.12199552973197	1.03635381351516
0.981299501333757	0.930701987884471
0.187420844590953	0.183162369097965
-1.2947351376826	-1.31336373073771
-1.02946717023168	-1.05139145012356
-1.43842163169904	-1.46597389394386
-0.0811312566190154	-0.0612301772168825
1.52476477739587	1.48704892002751
-1.52230007166787	-1.43015810059624
-0.628562682595899	-0.644356949779131
-0.0617805821872569	-0.0960964733098364
0.0123784178745162	0.0382467858132174
0.297655641644231	0.315423912611545
-0.448672011996154	-0.42969061456412
0.933301449577005	0.93666664104825
1.78807891569149	1.78914663468511
-0.481222931073225	-0.539252458155803
-0.462306805632609	-0.432385557269155
-0.191383964573008	-0.183825009571198
-1.6940041172292	-1.69421884874502
0.648783654660658	0.668370282370068
0.789146634685107	0.835349784065703
0.105683937315562	0.0996875030162734
-0.0344690563771395	-0.0664620980282953
1.5927791070726	1.57024771999759
0.343997679317043	0.347173697438995
0.319483190618745	0.312738653756494
1.06686717627327	1.0958797865238
-0.54500278269054	-0.485452247339714
-0.876148359032914	-0.892790030352132
-1.48320029591838	-1.47755576649368
0.117134080278371	0.123032032567415
1.21381665443237	1.21303574056427
-0.150396341917553	-0.0996875030162734
-0.131296797721463	-0.148680487351255
1.19572423287091	1.16896251435997
-0.045468057373086	-0.043927663004817
0.0693565589578356	0.0443122496864942
-0.350081281264581	-0.342848498099033
-0.286257521590917	-0.321937095025655
0.143391931563064	0.126795690722959
0.433091344773197	0.499214827082544
-0.0940962337833831	-0.0686947185783268
-0.213816654432366	-0.231509894828755
0.0430156322572399	0.0630843190547461
0.429457060118102	0.437707135543525
0.0625322603566225	0.115544503929512
-0.0527133553222016	-0.00471589231074034
0.121305899603892	0.121018876606264
0.150580586203101	0.180521871637877
0.161213855053405	0.139602094872687
-0.0126466112642063	-0.0456609913975399
-0.817870785947002	-0.774949303861951
1.79969681701842	1.74064507269197
0.779107750780481	0.682563503464901
-0.028399479769941	-0.0111735929547242
0.611543547299733	0.592439150513637
0.104025267640935	0.0790422940445507
0.1830299622427	0.172824651701307
-0.20866029603486	-0.223153591304701
0.862329462763245	0.897566294318664
-0.327717375211079	-0.301029995663981
-0.680269505669775	-0.618163200001657
-0.0347042041883438	-0.0395767929221704
-0.583858968831671	-0.525492360883024
0.218460031394058	0.209222398662306
0.11075433910702	0.0981604079487705
-0.574791948861344	-0.574791948861344
-0.96537154337468	-0.948461609484673
-0.211266141172292	-0.207748428096736
-0.421475394725007	-0.466227941615282
-0.508358206522414	-0.510744831630739
-0.706416486503883	-0.640733835393252
0.154964006486585	0.139183036135462
0.0827045990543106	0.0891622350073165
-0.00340077729983324	0.0140797798764326
0.421131671333971	0.394587201846949
1.06676587128519	1.00704903942955
-0.0407677509490041	-0.0624319613996171
-0.140801638466123	-0.122053048370812
-0.179076412118682	-0.187220292991036
-0.172953982995266	-0.173342208124131
-0.670195477835931	-0.672028376376989
0.403952992454561	0.415442639474325
-0.089802630033999	-0.065855188207523
-0.172953982995266	-0.139961610192807
-0.0142592589499254	-0.0325924434025272
-0.351054817834328	-0.356942316248547
-0.462180904926726	-0.476513667656772
-0.475084852460133	-0.529589509024069
1.61012544160901	1.55830486435928
-0.154343940016456	-0.101823516502323
0.919012953089113	0.897909474488163
0.31238187042823	0.349206960348069
0.0611801749737897	0.0398623251362054
0.0542852859401399	0.0693056123354647
-0.642255674819624	-0.628932137728264
0.919373513078194	0.928117992693875
-0.164943898279884	-0.148619332034403
-0.126853848671744	-0.132886220168023
1.26042765554991	1.16354928627985
0.672436739812722	0.690369832574101
-0.17940450345551	-0.184488662637236
0.0401004121340565	0.0312369518027514
-0.0930188467711459	-0.0968014529570216
0.071809051961243	0.0717065877677978
0.319936572518051	0.32910504647979
0.248489949729959	0.249491605148654
-0.0832303157168639	-0.107071017644794
-0.154777893570986	-0.178028182357957
0.0858684873691062	0.0748426728241015
-0.301377570297902	-0.260348556290623
-0.447331783887807	-0.44057220024051
0.682563503464901	0.642636969384857
-0.82623117686335	-0.778064400171995
-0.0121103900022546	0.0117086580925124
-0.0728863880662394	-0.0975075788413963
0.0641905461900671	0.0345160757548613
0.375717904164332	0.419075024324381
0.0813407065781767	0.0504148486733481
-0.17763574755845	-0.152489034796752
0.526513029935432	0.543330370576242
0.1249387366083	0.0830199526796178
-0.289713352297109	-0.329197715739056
0.506541949004812	0.498940737782249
0.0100609867154645	0.0306306882664725
-1.45148774365896	-1.57954914089393
-1.60240756596188	-1.55877632575739
-0.347463581406975	-0.383944805023414
-0.311580177997289	-0.374481771028362
-0.142185222028993	-0.126156466776564
-0.341320971417551	-0.346884006834433
0.40749015209932	0.359121221298382
1.53895190832934	1.49552913750558
0.181972158140744	0.15751557558843
-0.0416750683559469	-0.0231000490170621
-0.309272456129633	-0.321481620959886
-0.0570499299229011	-0.0296531237699066
-0.270916242956388	-0.243820483156191
0.313453100936994	0.289882634888184
0.119357873595715	0.134599881820698
0.140981856111106	0.144783805266637
0.0791986181743458	0.0950141189006367
0.109467208072255	0.120560034004783
-0.996539467890494	-0.97061622231479
-0.481222931073225	-0.504316932383085
0.475603877896158	0.51173138450454
-0.44057220024051	-0.460296761052174
-0.313095730431823	-0.301812430133878
-0.203772685970561	-0.219970872662662
-1.54852059487514	-1.66334017654558
0.995248844408999	0.988429556402722
0.737548910269571	0.712870379280889
-0.879755204453635	-1.01108447948731
0.0133178202204944	-0.0122443832614767
0.0972901870301229	0.0941501733576812
-0.078677756416178	-0.0738634289325512
0.688882157337494	0.684449465578095
0.423198104171087	0.434388275097941
0.127435856909348	0.122686256687762
0.194295295566136	0.182500738132242
0.106238237942057	0.0944739515649517
-0.637894680706227	-0.633763876281707
0.170181812561123	0.174444067709643
0.217742426336698	0.215596698246992
-0.00788851221305034	-0.0177287669604316
-0.00793273997233325	0.00793273997233325
-0.127086558379605	-0.174184555014796
0.714217726220605	0.729321163855294
0.472627917172388	0.427593132441944
1.13942244875558	1.04798290995257
0.225337077462178	0.181642122041645
-0.340178841944295	-0.32984695480782
0.147459014230201	0.126505017743831
-0.319301970302365	-0.282912275072981
-0.0618306536096797	-0.0559123205845659
0.187688390868876	0.188090019579901
0.421017157297209	0.443697499232713
0.143573227529756	0.171018045992077
1.58103616929638	1.50210325708678
0.275970027064402	0.360912128916263
3.90066472231404	3.77858576215766
-1.59176003468815	-1.55237690223971
-1.08181233864107	-1.03428102975578
0.956244873031321	0.987162775294828
0.0395767929221704	0.0210894228244283
-0.545612532853045	-0.577738549186397
-0.447575154295915	-0.45979570015794
0.964170174747172	0.93404701968613
0.0331077041328636	0.0416272675213928
1.22745826735906	1.31930197030236
-0.113283725883522	-0.153910419642016
0.529442514782726	0.479516467259208
0.215525356237484	0.223008415143595
0.894489815230026	0.890421453095613
0.16583371605738	0.106571158220455
0.966978555317089	0.96818772866963
-0.745935547085662	-0.69058277422186
0.48372911727066	0.481354475669688
-0.118843678924436	-0.128660618900139
0.164309428507574	0.153724757587787
0.43937612545007	0.472370099128661
0.529589509024069	0.512720183556931
0.0109508435617797	-0.00612308505878879
0.596879478824182	0.598254917762937
-0.330683119433888	-0.329290404776203
-0.0264103765727431	-0.019814763052665
0.865822892423234	0.862329462763245
0.896880746454286	0.882397308309916
0.0791986181743458	0.07763790321521
1.09409623378338	1.0909255985991
0.400553624274724	0.434979071654706
-0.190507623062658	-0.183891329260096
0.227091805028728	0.293026323823822
0.542875373696591	0.590235895733654
0.709075440617246	0.697669071315601
1.35105481783433	1.29174911140862
0.43297363384094	0.385524633909605
-0.0758758468141752	-0.0830725338870073
0.0181813928293364	0.0401956834916621
1.08809700395597	1.06600683616876
0.0368262836247484	0.0331077041328636
-0.72445831159869	-0.668775218979268
-0.571055709964426	-0.562090964460502
0.177047759452518	0.154529867018326
0.163422725159351	0.18575240426808
-0.0815502575988422	-0.113452876608894
0.108852969551229	0.101110344073414
-0.00970555387156127	-0.00265730939837757
-0.257589119419507	-0.195587940862286
-0.432150549426893	-0.411840383616908
1.21581079461904	1.21161948468044
0.0671205421762008	0.0631345410243774
-0.467372998771109	-0.509339346643863
0.130944381298092	0.0994690175472441
-0.215882183537077	-0.226140447623313
-0.184687956475641	-0.23232477597204
0.484921324924077	0.503623945987599
0.11696348997232	0.131061821667089
-0.0326860817129165	-0.0524192506956775
-0.00528701456842978	0.0111735929547242
1.18936429972446	1.20252471246267
0.305570309042917	0.320572103387881
-2.05497479875754	-2.17037464664195
-0.763210900590707	-0.790484985457369
-0.369775589247568	-0.400881434944637
0.0914077611524306	0.0827571420925337
-0.443576878628715	-0.461929212956828
-0.0617805821872569	-0.0943659986730453
1.02136305161553	0.991825815993574
0.0330608369788869	0.0439757177193229
-0.00528701456842978	0.0150678339325879
0.406935568341282	0.401318901092837
0.297224922098956	0.280834505910787
0.0367790134770116	0.0429676836530616
-0.0912469808154663	-0.103528899520723
0.48439105076552	0.42712839779952
0.017909760704207	0.0470139348029446
0.100453068909133	0.131708311982144
0.0343280287798933	0.0548269538260999
0.223008415143595	0.207258214165251
-0.302160631781637	-0.312114475151294
-0.436400271118469	-0.396206295863037
0.481222931073225	0.447088549783491
-1.10143935506029	-1.06565307326174
-0.114865033936566	-0.10529634739077
-0.177962751927415	-0.12953756841108
-1.19232969876952	-1.12936203678919
0.490259984429618	0.469928431162622
0.0825995320447494	0.101713721410877
-0.27392512978463	-0.327071309557278
4.82652235654701	4.66978921542847
0.206768552943479	0.1830299622427
-2.2405588028663	-2.35872424276809
-0.0616804566578443	-0.0615303116323547
0.0267797531477662	0.0317038849537445
1.17848647159523	1.31839700126913
-0.0819696632151199	-0.0939344552447632
0.112157734892643	0.198321940964107
0.496209316942819	0.422163658707256
0.291324207273463	0.276380164484537
-0.573488738635425	-0.580209413893637
-0.546528766277064	-0.603800652904264
1.32624206345042	1.26528015834432
-1.44855000202712	-1.3612113328426
-1.7026772857947	-1.7862167006647
-0.796423225022027	-0.84163750790475
-0.306185146110583	-0.345630909024714
0.799423073245152	0.723768042078166
-0.652474840001311	-0.679645967182328
-0.0259952031025854	0.00100002778167969
0.153539174870668	0.172630726946175
0.380593589113223	0.349206960348069
-0.0844418845884796	-0.0772226580712022
1.85047298624565	1.83416237530987
-1.10248287059947	-1.08990945440593
0.335734199852325	0.344381416458778
0.291239276309683	0.288952396132966
-0.0896958319314312	-0.0925886392254138
-0.183361055101539	-0.153353671422882
2.93741801577184	2.86169730183372
-0.193277496923819	-0.197021144664738
0.322758154053346	0.348528147800958
0.256333478553787	0.24275584897803
0.184023999028015	0.153786636120613
1.02337494794927	1.05799194697769
0.289205900069673	0.288108450119421
0.57170318601712	0.522734004575147
0.126214539181799	0.138107309608554
0.428524096318056	0.398157210217902
-0.11924355548979	-0.0966929200358262
-0.909741947068684	-0.868381335650874
-0.388064374959877	-0.368759219764491
-0.625801742070917	-0.593119329950875
-0.00462809397183761	0.0129597130207333
-0.251037138743839	-0.198802165540851
-0.218172847067572	-0.273435783837755
0.442252258358532	0.511308301683059
-0.0338113190438628	-0.0300718105718839
-0.273843533827245	-0.236871623200863
0.573001041243463	0.523748203992966
0.121248479826998	0.0778456747689412
0.136558171386291	0.144359719109855
0.206768552943479	0.191383964573008
0.0240629575168894	0.0152477218845865
-0.0838620168928247	-0.0860272884490289
-3.08259953204475	-3.23822246249182
-0.96738123914928	-0.944621668625
1.4171415377755	1.37069235992625
0.795337488251781	0.863913902615903
-1.26129869956529	-1.31740370853945
-0.140441427373946	-0.115998075231213
0.492413960236989	0.484258583330635
1.67427914198059	1.60101893334187
-0.142546882964734	-0.106127321204919
1.00766744095254	1.04807992647971
0.665948559653108	0.538801711377507
0.743041847439068	0.705974905904677
-0.113904267562253	-0.100179497572904
0.306273051076353	0.39040559077478
-0.0461437017750141	-0.0641402019621196
0.0132282657337552	-0.0137658698650042
0.667763584508557	0.681519274825483
0.055221318876493	0.0809742354126397
-0.653255945395151	-0.63339028960757
1.73025362686923	1.86806070478958
-0.364817951343732	-0.416914633652312
-0.0841782123796013	-0.110586235957291
-0.675306086138225	-0.616543703475247
-1.8955128886876	-1.89894064509188
-0.253365801062421	-0.257824956776323
-1.13852533114283	-1.0833355354586
-0.90274269030658	-0.885389015767827
-0.10851829616048	-0.107794054024227
-1.65995268233861	-1.59739475808009
0.223298816011589	0.206209615309181
0.660548558693559	0.639406586434751
-0.187353983766881	-0.218963061378868
-0.594824453782011	-0.545612532853045
0.928117992693875	0.959002307576509
0.519993057042849	0.486915639534856
1.23867367757854	1.183957659078
0.21488380497808	0.249645911237292
-0.522155523661242	-0.542420853004237
1.53551045256603	1.63732907027433
-0.129362036789194	-0.13542959314657
0.221993538576492	0.224826614575213
-0.0838620168928247	-0.0994144133500385
-0.445268623324033	-0.455559862682308
-0.208169052325164	-0.162600975657977
-0.391046300724137	-0.419873674588418
0.0554679790080189	0.0769114845576007
1.10640466618012	1.07701518429112
1.27531461176264	1.3841551171253
-0.0767041593444961	-0.0807649620767492
0.193345276008139	0.251579377532432
-1.1438755557577	-1.21968268785985
-0.519705539996993	-0.457299030551889
0.0788339493622613	0.1073489661227
-0.722390785695909	-0.712646227285254
0.195928751114339	0.176330186731864
1.59928936322677	1.61636413163812
-0.597394758080085	-0.593630164530732
0.132179091954427	0.175809059347417
-2.88941028970075	-2.76321090059071
1.03123695180275	1.03301397488206
-0.0919977988274463	-0.0941501733576812
0.0806080732261406	0.0613802184973189
-0.141041945281994	-0.111146833017064
0.675717544702307	0.714667772356116
-0.00788851221305034	0.00546289570150214
-0.0859743483036713	-0.101055533133491
0.058687374639338	0.0607304136612687
0.141583122276512	0.143633676340752
0.248259126189099	0.243516035557391
1.53446844302645	1.47146893936459
0.801342913045577	0.822463500070138
-0.206558867022336	-0.191789027075778
-0.104632711226638	-0.103914914576715
-0.184754408083437	-0.161528720928071
-0.0506587932295026	-0.0415316816330563
-0.708631149548417	-0.750801642608887
-0.149905405613299	-0.134481480925226
0.363411816270158	0.407046428452134
-0.425505731714672	-0.421017157297209
-0.228633029142219	-0.244201343026169
-0.478208350360877	-0.469416140354882
-0.406492410668235	-0.408935392973501
0.64130390042619	0.649751981665837
1.88074411072206	1.89143497626717
1.08092190762393	1.022367834754
0.0617305165370887	0.0918904596074478
0.40483458520977	0.3902988976206
0.767003889607846	0.665144310382708
0.230032198670558	0.206978340154017
-1.03147035562516	-1.06218131530164
0.356152689700286	0.369063880935809
-0.425043224235493	-0.434742656579786
2.60554831917378	2.59192971411281
0.185020316239243	0.213603538627696
-0.283245642567303	-0.341225679155643
0.278519145229951	0.283412422324308
0.0437354973017246	0.0761862789088103
1.34390179798717	1.31175820402229
0.424927674286188	0.436756298859602
-0.225629040150083	-0.245269530976246
0.00709318177668748	-0.0132730406687815
-0.30460589170889	-0.239879214735432
0.376337292643795	0.353988590408761
-0.534022631714177	-0.573976984310124
0.172953982995266	0.155336471759761
4.55720677406023	4.46483251488506
-0.00344455036663472	-0.00313823150932658
-1.19626982902546	-1.1741845550148
-1.47340229089655	-1.43368037847519
-0.640733835393252	-0.672028376376989
3.15658033479508	3.01650902818483
0.840733668906506	0.869666231504994
-1.3542830606304	-1.38341946991411
-0.262648304196285	-0.2444300193712
0.00458420145758491	0.0111735929547242
0.603626272463494	0.662141570958906
8.38563016045171	8.26336450231318
0.168258166354362	0.145876217898833
-0.0243384668189415	-0.0420576645545955
-2.51798442354929	-2.47703440450801
-0.10851829616048	-0.107237765384183
-0.232992636050196	-0.197568373569276
3.0471591433243	2.94807608395389
0.0577934577229048	0.0458540111704519
-0.490797477668897	-0.472241247479028
0.369470428573176	0.362710452321826
0.297828049142289	0.279427279635739
-0.708631149548417	-0.668572703479257
-0.0764969330578955	-0.0956090799876383
0.472627917172388	0.488250288655017
0.195179321278838	0.191653964259605
-0.440691989092988	-0.425390058659813
0.27083521030723	0.214598975007613
0.151441427876237	0.183825009571198
0.074378545209171	0.0996328713435297
-0.0614802748235081	-0.0711434664180893
0.271321633149086	0.254378778693062
1.39040559077478	1.43818333568104
0.391046300724137	0.409046764812014
1.10303309806685	1.02650269126794
0.0313769790430112	0.0264565314675103
0.964970717797632	0.907279355315901
0.214812579970638	0.202940305300029
0.207888590912832	0.223008415143595
0.466355021201237	0.463820467862775
0.095284454721319	0.108852969551229
0.289121382314827	0.262092076625361
-0.0144837121472846	-0.0131834954144636
0.263683192095891	0.259321574772545
-0.0640395310108335	-0.0529095357803781
1.72932116385529	1.73165608604894
-0.510463370517905	-0.448428026325746
0.0717578168426909	0.0741209106984992
-0.211054272976252	-0.228927216778805
-0.016238439713835	-0.00213327376085525
-0.112157734892643	-0.152612448972605
-0.354675998437707	-0.299469343021408
-0.0447934624580583	-0.0465786003189648
0.825940192274975	0.819300798703965
0.0445527894223045	0.0643919814821307
1.01121815654636	0.893469146177619
0.929962133392245	0.882397308309916
0.047401265470227	0.0526643240512601
0.592439150513637	0.58053992721393
-0.0178192544035974	-0.0707854962626061
-0.34332695411515	-0.378200775997332
-0.231139999157043	-0.298345682674252
-0.0628332962849674	-0.0530567293021746
-0.000434511774017692	0.00970555387156127
0.535957794561189	0.542420853004237
0.123897678622206	0.0938805424544384
1.1133401021388	1.13572630319562
-0.846185135655471	-0.892111974817201
0.461300620457593	0.425390058659813
0.437112618706121	0.422278475490979
0.13542959314657	0.167235695059469
-0.573976984310124	-0.642636969384857
-0.264880365918128	-0.220547816595938
0.164309428507574	0.168258166354362
0.450016388840311	0.42033070644528
-0.804377056413063	-0.788879458741951
-0.08767164203959	-0.073297505817355
0.949233688766958	0.955852379121277
0.0333421157982422	0.0896424427271224
0.132002489655049	0.118957891806594
0.206698646386885	0.206279443186477
-0.685922008220787	-0.829738284605043
-0.202940305300029	-0.181708109200004
-0.232992636050196	-0.250959731296543
-0.534171184642564	-0.576426480267265
0.316232738574688	0.332920794535783
-1.00753485219196	-1.00052146632069
-0.438064236686219	-0.418733194726329
-0.0757207139381184	-0.08767164203959
2.16399254087447	2.08777794346758
-0.4071573168689	-0.34332695411515
1.19097927951633	1.17431429197824
0.00585888887387756	-0.0139003749448704
-0.961379838050297	-1.0492458184065
-0.168578182934978	-0.178814117391155
-0.916497380169733	-0.971022294791222
1.02918838912748	1.04585401117045
0.0772226580712022	0.0332483359486221
0.811071516239147	0.835349784065703
-0.085709744334051	-0.100343619694364
0.742801573860655	0.748361779551788
0.775466937393914	0.784626847216578
0.46432619657425	0.486516043295743
-0.648783654660658	-0.618343517414213
1.47056964563301	1.42216365870726
1.11086644403328	1.11283297910523
-0.543785844642011	-0.508638306165727
-0.47456644657118	-0.461300620457593
0.0513425678586797	0.0453234130813565
-0.14551177495557	-0.163549286279845
0.281166281696138	0.303294219066083
0.39577394691553	0.465212641370508
0.923359556329658	0.908333042404315
-0.100070117272136	-0.106959888042882
-0.568153954301275	-0.537751784645003
0.0834934128848444	0.0622815563827361
-0.377785977033705	-0.386581054965427
-0.205860644232226	-0.1944991418416
-0.238974748288627	-0.264880365918128
-0.215311400498579	-0.1919917000896
-0.152674169214576	-0.127202960010402
0.338944915146621	0.34736693191689
-0.252277537964492	-0.293026323823822
0.247644195846499	0.2611401979278
-0.08873582900163	-0.107126593111234
-0.433091344773197	-0.434270212168873
-1.87745647593125	-1.80743254666345
1.08249449044745	1.06108018775523
-0.105019709072031	-0.118843678924436
-1.10974669484547	-1.10308815917397
0.679853713888946	0.676747899828313
-1.12412880927263	-1.2023170650851
0.482540173459768	0.532687937019448
-0.402304814074488	-0.36835333704158
0.374070507283705	0.361211332842602
-0.205860644232226	-0.199489123105632
0.821023052706831	0.739928612014925
-0.338471259868017	-0.334794371565399
0.0353161850239593	0.0267797531477662
-0.428174750959171	-0.420902673447356
-0.867740310468956	-0.869666231504994
0.04474531717982	0.0430156322572399
-0.0320777932694826	-0.0351748821166112
0.127552352210987	0.101110344073414
-0.000564950123670167	-0.00810969606397497
-0.180456064458131	-0.224680878170522
-0.11611154211152	-0.1073489661227
0.559878396812196	0.516983579855868
-0.188290973303809	-0.215454025945477
0.241996990700201	0.24123945609002
-1.58536085326299	-1.55972078676441
0.226067352532355	0.268653024454045
0.24504041227829	0.2503409679051
0.908333042404315	0.830913642512977
-0.122053048370812	-0.103639154530684
-0.351932870551065	-0.407046428452134
-0.230844309285601	-0.217026005055952
0.474825572164728	0.456304367690755
0.153168247176743	0.173601217812382
0.842543231865774	0.741841806659206
-0.20859008433284	-0.174508970120569
-0.646083769079637	-0.600153287287078
0.114073660198569	0.127668878769749
1.19749993223561	1.10050780386187
-0.197842246813038	-0.178814117391155
-0.217384067968397	-0.263523817972303
0.215382707367125	0.206628751081044
-0.842543231865774	-0.90204892900585
-0.635636645384269	-0.645315446045271
0.243211801231882	0.250572900878251
-0.126621263590859	-0.104522203724285
0.209222398662306	0.211054272976252
0.208309350979882	0.235599677043612
0.208169052325164	0.166725360709437
0.0348453540130747	0.0387688029553369
-0.360812440064246	-0.320572103387881
-0.248336053739013	-0.237021509132257
0.691008970999836	0.726073219899474
-0.394048842435127	-0.423198104171087
0.0788339493622613	0.118957891806594
0.370386554621817	0.362510270487489
0.949620243738542	0.948461609484673
-0.0513914501235637	-0.0312836225332142
-0.368454772165691	-0.334043970546043
2.5103227083363	2.55005901122666
-0.382370702242158	-0.408935392973501
1.26336450231318	1.24040769135403
-0.957818405484234	-0.95233580539844
0.383419469914114	0.364817951343732
0.0172314227489881	0.0352219779776239
-0.627087997029893	-0.678815972697686
0.0351277913622248	0.0446009133607329
0.576918041702769	0.476253533188435
2.65150042971616	2.6140364293993
0.255081457558647	0.243972787026559
0.35359627377693	0.343231220733983
-0.39211625564301	-0.357931372658496
0.203078924669831	0.170824926082912
-0.780415473785745	-0.740167300936516
0.312917155395629	0.335640125448859
-0.644740094472622	-0.624702261782661
0.00806545028105216	0.00908424549391556
1.02273378757271	1.00191511206344
0.858863909879261	0.840733668906506
-0.443938840990467	-0.412064651363644
-1.00780007020441	-1.03170388495374
-0.819587367161676	-0.856048883576036
-0.432268037451931	-0.435807539373802
1.40815658877522	1.38965928854784
0.341225679155643	0.312738653756494
-0.189364299724463	-0.21006691906825
0.361610592334664	0.397722915699807
0.233141188978582	0.287771330380465
-0.536256278752941	-0.560825260156532
0.104025267640935	0.0962048572589647
0.1114274031424	0.167044249395402
0.073811950892794	0.0806080732261406
0.318397001269132	0.307681955740721
0.422048872270245	0.354381261757305
-0.522878745280338	-0.509620079996821
-0.126853848671744	-0.150580586203101
-0.114638779968488	-0.126214539181799
-1.58854865786206	-1.59911678445164
-1.32275815405335	-1.28332902443986
-0.775985188627136	-0.780939667551139
-0.893809102736585	-0.827981190575444
-0.254534831329273	-0.251346906575733
-0.171597921508407	-0.147337055655431
-0.351737594251955	-0.387428045934824
-0.586700235918748	-0.62745619924093
1.08602728844903	1.06003170944866
-0.0826520623722284	-0.0915686010339936
-0.197294672925648	-0.17470373556904
0.155895769302487	0.153106456683375
-1.18402399902801	-1.15323004646278
0.0360233900033942	0.0489540518641802
0.104632711226638	0.101274818410506
-0.95311480916229	-0.961777361631282
-0.150334944521267	-0.103418672494267
-0.213177620500813	-0.253365801062421
-0.22112552799726	-0.196406335228655
0.842241113953136	0.88706002391592
0.769295686387431	0.793984123236655
-0.517555208081735	-0.565111879132684
-0.941194513324093	-0.956637721978871
-0.386158178123931	-0.35359627377693
-1.59550838224131	-1.69100897099984
-0.653255945395151	-0.611721136540361
0.0375833065542487	0.0353632962114985
-0.834755673874689	-0.813326132500255
-0.332920794535783	-0.401100112936117
0.296364762416104	0.287939857538925
0.0433514207947967	0.0615303116323547
1.19900813873983	1.16184381524785
-0.171468993354899	-0.175939282581347
-0.165452142319051	-0.155336471759761
-0.29362364416031	-0.381951903287907
-1.16825816635436	-1.28793985753893
-0.091300567647776	-0.0913541610928867
-0.440691989092988	-0.422623108082985
-0.290475644123659	-0.300248968310486
-0.0219108269438573	-0.039529222465701
0.105628546143762	0.1114274031424
0.249954687988232	0.212752119668046
0.175223537524454	0.179929965687674
0.679230771661314	0.673664139071249
0.455807889234967	0.422278475490979
0.400881434944637	0.462432742847325
0.185819018959813	0.1878891587969
-0.409492537991417	-0.453704164878558
-0.140441427373946	-0.0985961731747482
-0.630969778190847	-0.648010544564368
-0.376337292643795	-0.412962882256544
0.311936303053656	0.296192934725671
-0.849243560139691	-0.872247484167027
0.0720140529005714	0.0654510523338531
-0.18949865223347	-0.127552352210987
0.239728339457937	0.229074385361001
0.13691517467964	0.145329668104665
-1.08307253388701	-1.11221396516163
1.27564219577357	1.30460589170889
-0.0695094346937304	-0.0703256820514122
-0.393618634889395	-0.368150537840182
-0.775985188627136	-0.762959208620809
-0.136677139879544	-0.109690783100052
0.131296797721463	0.11975822410452
1.05948351506743	1.00895122354732
1.18223636771963	1.13088567302062
-1.2098556349571	-1.23552497256559
-0.309095445945033	-0.289036881004724
0.428407616638693	0.414539270491499
7.81815641205523	7.66837028237007
-1.73969005420508	-1.78914663468511
0.0472559759851016	0.0513425678586797
0.0262719413119726	0.0025699262025288
3.21381665443237	3.15465386258859
-0.0214542995372613	-0.0500248221703463
0.327902142064283	0.340939927759062
-0.335358024443874	-0.417368560510364
0.158202701125645	0.113283725883522
-0.129069641651304	-0.085921414610888
0.172695358910265	0.152119002554625
-0.680685695909488	-0.678401569534656
0.269540739954231	0.274741933640039
-0.20929271267232	-0.21261037864789
0.033999142371216	0.0236041633881202
-0.0651986582534633	-0.058936011780098
-0.313363730737707	-0.363913484896927
0.0350807057133574	0.0384365376379305
-0.0373939270758731	-0.0289562081639713
0.332733880617726	0.344861565188618
-0.42969061456412	-0.440093374963888
5.23935138041864	5.03706271157
0.463567824177987	0.499077760809699
0.0163286171398034	0.029746130405213
0.0105056872272908	-0.000738928886899543
0.15751557558843	0.152735898229235
0.512437439743622	0.466227941615282
-0.724688645458188	-0.717604495257474
0.58053992721393	0.585360853262991
-0.27523275435369	-0.220547816595938
-0.507239610973163	-0.473014931440004
0.24184537803261	0.170117553556507
-0.374378918575092	-0.402414498247795
0.436518914605589	0.386369565074759
0.721475035262982	0.755970410969978
-0.238598442501369	-0.253833035622715
0.608183076386751	0.582694416755475
-0.0584388797639292	-0.0827571420925337
1.31948319061874	1.3332948638801
0.220764368324136	0.225410049735206
-0.346980548900387	-0.312738653756494
-0.0384365376379305	-0.0502197916379994
0.231361898752386	0.242376254091611
0.642446280256918	0.610125441609014
0.0380571168586127	0.0513425678586797
-0.0290955018462163	-0.0281677200750748
-0.779368980551908	-0.720789487398605
0.482276405166264	0.455559862682308
0.0586376642882389	0.0334828235532081
-0.435452288244052	-0.407268233606038
0.376130731649698	0.372122305420029
0.395342027952129	0.363612414186843
0.135014539340206	0.143150321274828
-0.885722703438414	-0.804100347590766
-0.150826366901173	-0.127552352210987
0.0250280057019311	0.0364955005857092
-0.625618301949118	-0.647046088289912
0.0393389927290182	0.0167346474334546
0.134008199873725	0.124302238019792
-0.626352527790782	-0.659357622439295
0.325690111058523	0.315423912611545
0.256255121407539	0.242528052234332
-0.0123337350737254	-0.0157878332385661
-0.468776625466973	-0.447696890661646
-0.172114017210144	-0.119529407196222
-0.434742656579786	-0.399571674267869
0.397614409894895	0.359419193510347
0.273272790973428	0.24603413413484
-0.705533773838407	-0.700274846024363
0.0204061041510696	-0.0134521865852758
-1.28895239613297	-1.17127567286121
0.462055040708513	0.486382926212125
-0.028399479769941	-0.101933339358365
-1.00793273997233	-1.04686877481656
-0.616543703475247	-0.604498875694374
-0.000260654893431994	0.00784428895738327
0.718512112059919	0.788879458741951
-0.105019709072031	-0.130299026326122
-0.146545158631933	-0.150826366901173
0.1743791749965	0.201832940284061
-0.0815502575988422	-0.0552706396967043
-0.493089274448482	-0.494443061336178
1.22775166002815	1.1453903619042
4.40760115388444	4.32771737521108
-0.636576067082824	-0.643209539648284
0.592099459857365	0.529883646848996
-0.35981680807866	-0.350373113159471
-0.504594436853807	-0.512720183556931
0.361410916707283	0.376543951930066
-0.532391894416367	-0.50265561898242
0.842543231865774	0.904830648568245
-0.602581457648652	-0.540306023522029
-0.0191788333556644	-0.00824246046565191
-0.353498249968388	-0.327717375211079
0.0224135619961489	0.0354104125100967
-0.802443786846464	-0.833866029694891
-0.242907779881067	-0.282495925235798
0.0812359689720009	0.092427421201449
-0.517841304588724	-0.567511744229494
-0.0885760346237054	-0.135607594849411
-0.435570673002017	-0.410050398674292
-0.0406246634241569	-0.00660786255099747
0.153539174870668	0.185352930548144
-0.141222262694551	-0.185352930548144
-1.00629930517965	-1.05310580489767
0.073914913074856	0.0756690152913216
0.687822643560221	0.66334017654558
-0.196884445109973	-0.17789733135308
0.0979971086492706	0.100617294466735
-0.312471038785366	-0.298259367562787
0.729088360589519	0.740884155814934
0.363612414186843	0.505288974794737
0.0522722730366843	0.0790943958359759
-0.126156466776564	-0.136142038116027
1.40938105179342	1.48386142328293
-0.0551720036567837	-0.055221318876493
-0.744727494896694	-0.746419710437817
0.0106391862237526	0.0360705779734415
0.319392571008212	0.263922362996054
0.360314338757319	0.317223353685566
-0.472241247479028	-0.470698002212019
-0.188693159918664	-0.228118679809901
0.0777937225609836	0.0617805821872569
0.191518943434049	0.138465589140962
0.70245833218184	0.703773712738839
-1.09113982698272	-1.08502252755567
0.0364482664259037	0.0893222452572947
0.634699251362013	0.648590248074561
0.555799011135841	0.509339346643863
0.230992129056226	0.188827304933446
-0.148252580866736	-0.134777543709821
-0.351639989019068	-0.394587201846949
0.259321574772545	0.265760395564545
0.571055709964426	0.499489089473663
1.90343756162586	1.83356988615672
1.11401718864503	1.1500894416985
1.340368988393	1.32102662408023
0.507239610973163	0.543633966870957
-0.239276027858048	-0.238974748288627
-0.214527796693612	-0.193345276008139
-0.286089645871045	-0.271971045579482
-0.239728339457937	-0.206768552943479
0.186485728458117	0.223080997157954
0.746904414150968	0.713768145971447
0.57577192930402	0.589391457431632
1.05266432405126	1.05256627811295
-0.0717065877677978	-0.0817074872446444
0.127202960010402	0.121248479826998
-0.65033401590337	-0.654822383457296
0.318035541005317	0.331707289551779
-0.0946359312331077	-0.095663207797505
0.275970027064402	0.271565049025745
0.246340352714001	0.290390878927351
0.253365801062421	0.267365032460804
-0.278106983785043	-0.330311291943792
-2.99610883376309	-3.12436006299583
-0.0834934128848444	-0.0989778267519208
-0.111820506081675	-0.191518943434049
0.243744351245767	0.275888046038788
0.0138107002631759	0.00957234151473649
0.57577192930402	0.547600154088558
0.184754408083437	0.188424994129407
0.489857300597427	0.492009275180309
0.0963132682634975	0.0717578168426909
-0.478338984887927	-0.460923901207223
-2.40804544495326	-2.53268793701945
-0.180127178049454	-0.152119002554625
0.518270803039984	0.495665088197536
-1.03677901347701	-0.954285941059132
-0.193345276008139	-0.234331445240986
-0.074378545209171	-0.057099458859706
-0.0161032086736942	-0.0121997142481276
-0.115771230367396	-0.100288905428855
0.402743717074858	0.450874073241889
2.2954205503037	2.22163165664413
0.39848321634999	0.448306084872775
0.937794191180287	0.875169850586141
-0.230992129056226	-0.208098919990429
0.831207979685818	0.809388202186395
0.150949309430488	0.165960981840533
0.0672726326984707	0.0569013769945147
0.26528015834432	0.307770164227244
-0.548981547844543	-0.596879478824182
-0.935167780261426	-0.988429556402722
0.17763574755845	0.194431182451444
0.797511682939906	0.756713853916554
0.0588862729628984	0.0130044602756184
-1.04522701031028	-1.04735283024106
-0.266080848987609	-0.226872075966665
-0.109355463704752	-0.114921615850776
0.0695604052332999	0.0763933569825409
0.389126999619948	0.337998120610083
-0.0155627052039239	-0.0155176935977373
-0.268733650924508	-0.290475644123659
-1.05799194697769	-1.06524912533642
0.229810977264007	0.23455498190985
-0.122686256687762	-0.132709330145116
0.309006967900131	0.294221787171402
-0.610125441609014	-0.623423042943488
-0.821598658466245	-0.738261452647462
-0.216525212417754	-0.203981030652851
-0.152612448972605	-0.185619205530062
0.291239276309683	0.266160999302851
-1.09463593123311	-1.05913502403328
1.69918720588188	1.76396685288236
5.63978538670465	5.52520118119937
0.314795865528985	0.346305204684918
0.58922276662279	0.491066473949967
-0.0622314329500642	-0.0514403378910384
0.070223567195098	0.0866630740673768
-0.396855627379818	-0.540004743952609
-0.692932049338702	-0.664742743565468
-0.406381691870464	-0.330218384791463
-0.0874060022478943	-0.0911934005943258
-0.135251664370341	-0.160962126611694
-0.478338984887927	-0.451242171426296
-0.140621495574399	-0.185486047631762
6.47288588836019	6.30311962831724
-0.364114314718727	-0.353792387793315
-2.11153968196461	-2.09881421986285
0.221486988261075	0.196611175016387
0.673459331483438	0.619607839942973
-0.0744300904566238	-0.0644927341752872
0.0395767929221704	0.0253962079129673
0.352128234693767	0.388489112873344
-0.049002666011195	-0.0214542995372613
0.336676066371788	0.301551461984671
-0.822752163744377	-0.802443786846464
0.228927216778805	0.23634742943547
-0.153601026965325	-0.0962590593784614
-0.646083769079637	-0.675511766692344
-0.641494088509765	-0.585026652029182
0.0741724253752577	0.0827571420925337
-0.556893543262734	-0.532391894416367
0.0922125568893838	0.0783135245163979
-0.313900228004084	-0.319845858265627
0.103088159173975	0.0923199757575801
-0.459420283495546	-0.542572307053515
0.17204947169737	0.156704917263493
0.168578182934978	0.176330186731864
0.486516043295743	0.434506370131138
-0.138167002342055	-0.166661611060602
-1.61367942610595	-1.56066730616974
-0.285754088982106	-0.244887733604929
0.257589119419507	0.217384067968397
0.343231220733983	0.366531544420413
-0.985899678480379	-0.959793372425289
-0.1444808443322	-0.151564544668529
0.028399479769941	-0.000217201545864232
0.405828520885088	0.405276053590253
-0.00126128374418228	-0.00388252386271199
-0.0345631002237398	-0.055221318876493
1.12297438413275	1.13406733180681
-0.710411047457403	-0.702896349850743
-0.480697150764571	-0.483993769613952
0.42458120878564	0.510604078272871
-1.74836177955179	-1.77728352885242
-0.00305075150461883	0.0116640441439495
-0.256333478553787	-0.293282217663241
0.201211286048751	0.19942037843087
0.0796679284604107	0.133063182268361
-0.0504636266238574	-0.0634862575211067
1.64416550411506	1.60310355085748
0.385208208043582	0.409492537991417
0.273272790973428	0.181312336558486
-0.352421445787545	-0.400335221211583
-0.845880474484153	-0.813043664534588
0.272133550532511	0.305745887974722
5.7854210464295	5.64569943765464
-2.0201330774351	-1.96098267800259
0.103088159173975	0.088895682195964
0.469160221383479	0.445753191833889
0.0229626647753186	0.0114856341663339
-0.255237762934422	-0.247797846823479
-0.0860272884490289	-0.0916758607238209
0.23522628308896	0.325230685984574
0.925915310971756	0.911155437272996
-0.291324207273463	-0.344765492965706
-0.759201228882669	-0.794254459057338
0.0853395694107782	0.103584023526877
0.421590029668764	0.450261268735101
0.788345599446818	0.769040444251431
-0.53985418250825	-0.518127589689336
-0.381847266621481	-0.336110701377339
-0.312917155395629	-0.290390878927351
1.97428461609866	1.98589967848038
0.245881105774587	0.137332049771412
-0.0838093400194624	-0.0747394904805647
0.824778199656948	0.912928794093465
-0.351054817834328	-0.347656944937285
-0.240936811839513	-0.199076818186782
-0.0325924434025272	-0.045371622492729
0.301812430133878	0.278849156250316
0.185552621477512	0.185952279004401
-0.931443104927637	-0.964970717797632
0.10132965703447	0.0949600719237885
-0.173730780606274	-0.203078924669831
-0.00287584434079548	-0.00165346260363543
0.479909671887157	0.410832609453952
-0.375202421039239	-0.348237552619889
-0.0315170514460649	-0.0382467858132174
0.00427707800453474	0.0131834954144636
-0.21339052735134	-0.208309350979882
0.0158328728530119	0.0163737128754655
0.150703459165274	0.131767131577535
-1.30838812578558	-1.25469094005917
-2.57577192930402	-2.64054397987901
-0.757707095017069	-0.769295686387431
-0.533428927613646	-0.501138311007116
-0.0907114758377493	-0.0802422194981058
-2.20929271267232	-2.17522353752445
0.294307303462297	0.265920592719406
0.497436330892637	0.524764777395872
-1.60994850354101	-1.63227145391302
-0.445874418486987	-0.47391930819797
-0.0987596979266908	-0.114638779968488
-0.192262077985899	-0.195383583012745
0.448306084872775	0.417936637088291
0.577410160148518	0.594824453782011
0.390085589914002	0.415895029600547
-0.244964066232228	-0.27523275435369
0.298518364379073	0.254144804826271
-0.0237876228826229	-0.0905509530187334
0.0749458796881573	0.0886825576759694
1.2385232204553	1.16749108729376
-0.19811629287476	-0.205860644232226
0.292514988032526	0.313810765755976
-0.153724757587787	-0.138346129786089
-1.52695119491146	-1.44069198909299
-0.0672726326984707	-0.0775859758543657
0.132768285481106	0.126795690722959
-0.17172688794793	-0.136736636349519
0.00775585595322855	0.00458420145758491
-0.0664620980282953	-0.0849697097408392
-0.25204469309327	-0.233735909348004
0.612254340391136	0.700274846024363
-0.676954264518299	-0.598082749482425
-0.187287133234631	-0.265680319140993
-0.543482142194737	-0.569441230477242
-0.0861861476162833	-0.117646253611286
0.320481256304211	0.282662417276136
0.227384950150829	0.228853651185015
0.857923538926715	0.824488186636552
0.816160962943579	0.847100403606252
0.256098449514821	0.216596718877437
-0.841336019186011	-0.820735535660975
0.0730918982945642	0.0695094346937304
-0.569280112136718	-0.603103550857476
-0.0138555352894794	-0.00930603932024842
-0.18701983396052	-0.211973115904196
0.102153068420428	0.0902835467656554
-0.648396927580871	-0.770318157682324
0.362510270487489	0.405717971188194
0.7956086680807	0.744245213356956
-0.0740178996728968	-0.0506099933550872
-0.181840113602815	-0.159642940796644
0.259321574772545	0.270025714300444
-0.512296136836274	-0.554240163511369
5.11981544717357	5.01475320919714
1.39859193946532	1.37986394502624
0.534319788401722	0.46167766676856
0.0816550710377251	0.0799810839710852
0.0126019008629826	0.0309570326941867
0.707079700399994	0.690795820329592
0.100234198055614	0.0718602931248802
0.522589312092748	0.529736553034922
-0.00704903942955356	0.0101498903968196
0.150273555803672	0.17855198098247
-0.151010793748833	-0.234033575214286
-0.27417000967942	-0.281830594608693
1.49620931694282	1.5151309672796
0.938547520912807	1.10149421446564
0.0724756591249713	0.0990323760808757
-0.0192242260373784	-0.0418663243237646
0.366127737341667	0.384786665198642
0.390192230671298	0.359220522655143
0.0985961731747482	0.0842309340163159
-0.10818388047514	-0.103639154530684
-0.125054563914468	-0.120904120499927
-0.226213555018806	-0.204258979130756
0.978397283971758	1.01295971302073
-0.607303046740334	-0.623788149717327
-0.269298455718155	-0.195587940862286
0.0200421066593345	0.0534494894301448
-0.755228238504705	-0.73471037413917
0.00130484168834428	-0.00265730939837757
-0.111932886592563	-0.150703459165274
0.614393726401688	0.591420874591333
-0.907630300370879	-0.892111974817201
0.217384067968397	0.225191169689294
-0.472885888360195	-0.529883646848996
-0.153601026965325	-0.158890915531846
-0.225775095131081	-0.242528052234332
0.309360988284033	0.325322532126801
1.51413667040267	1.54591772926891
-1.31060233717872	-1.33451281921719
1.65698550284923	1.59414160068236
-0.947690900352677	-0.950394387405027
0.0371573187987575	0.0250280057019311
1.43074316667139	1.45555986268231
-1.217240807376	-1.25111455999048
0.122974384132751	0.154839922348054
0.181378273624111	0.128427064454121
-0.119872677783375	-0.0940962337833831
0.764976840504776	0.695509472226512
-0.0375833065542487	-0.0326860817129165
0.198459093809682	0.192397330083505
-0.252976822548372	-0.262489309326524
-1.52128924448724	-1.43368037847519
0.359419193510347	0.317493914060989
0.277612905822876	0.252277537964492
1.14423862766005	1.11633856484638
-0.0460954065865403	-0.0434474080826011
0.767766478885266	0.712422190921295
-0.0620309970485472	-0.0471591433242984
-0.243668232678942	-0.240030142445693
0.168770306132937	0.168642214557932
0.226432951073941	0.215810794619039
-0.300509154727796	-0.344957658668798
-0.339608901597533	-0.301290650557413
0.843753809602655	0.817585347565446
-0.211266141172292	-0.205302873108001
-0.0621312034361406	-0.0882034095627479
0.776763726897002	0.77780395369828
0.0635365259952531	0.0865570451406042
-0.753501419204199	-0.707522406332216
4.86774031046896	4.75572287919816
-0.92701525537207	-0.945386945443112
0.221704008911166	0.241012453132381
-0.676541633150532	-0.727694155597914
1.43628166003432	1.40737917867802
-0.402633949733972	-0.403622856002401
0.105739335553012	0.0853395694107782
-0.431446287950557	-0.416121401501374
-0.843753809602655	-0.829151796356691
-1.02765828367425	-1.01345218658528
2.27368038788922	2.28108331398514
0.294050805089704	0.271971045579482
-0.948847477552619	-0.935916564036404
-0.301377570297902	-0.261774551857495
-0.102757897194635	-0.0963674839157623
-0.227971834675145	-0.246800085800584
1.1988708124203	1.23754651763645
0.0645431192883901	0.0821270448011521
-0.0348924141509442	-0.013407393177789
-0.372224624770697	-0.302945107727426
1.34476549296571	1.30927245612963
1.66756154008439	1.58020941389364
1.16399254087447	1.03933899272902
0.380280734388273	0.361311113309877
0.246953438373471	0.263364502313179
-0.485850865524563	-0.506541949004812
-0.325322532126801	-0.302945107727426
0.33743103306674	0.434979071654706
-0.186419011431808	-0.223080997157954
-0.520568662802264	-0.582196277360119
0.516555351901465	0.556580538217183
-1.70158361993871	-1.91901295308911
0.677160727313679	0.699404516110037
-0.175939282581347	-0.155584959526176
-1.14074158253269	-1.18283142761894
0.154405906839976	0.143150321274828
1.1314731132318	1.15199572850273
1.08777794346758	1.10253786198694
0.650139917807669	0.749336080536756
-0.451856362565154	-0.459295216689238
4.02844584655394	4.02821406212089
0.461300620457593	0.432503108895777
0.320662969479206	0.360712774089763
0.920095532333279	0.825940192274975
0.0509517076843362	0.0642912521573365
0.27523275435369	0.300682698978618
-0.118558278058607	-0.106682188383888
0.513427849481644	0.491874463916801
0.350567776758383	0.347753658996677
0.150703459165274	0.164816930150956
0.245728131316541	0.25204469309327
-0.0729891310243489	-0.0997967869831066
-0.0385314446492136	-0.0382942159974947
0.156891858000393	0.148252580866736
-0.384365531122584	-0.382265964635982
0.474307475494989	0.508218224415834
-1.11758931562603	-1.12084675381575
-0.575935474582512	-0.537452271197336
-0.0037072814586785	0.0194966818066049
0.0615303116323547	0.0190426837703799
0.11611154211152	0.119529407196222
-1.37820077599733	-1.39968067024834
-0.276872841204308	-0.268089057883128
-0.33837659077077	-0.349886835556429
-0.00375108543086791	-0.0400051616715838
0.170760571858611	0.161087972594001
0.916497380169733	0.940815382368629
0.47755576649368	0.542572307053515
-0.37903156435571	-0.421590029668764
0.855425792390384	0.975514332300833
0.0503660762007377	0.0164188132942093
-0.489454989793388	-0.499900808084277
-0.382685066701706	-0.34371009880864
-0.11924355548979	-0.0678307540792077
0.813326132500255	0.867420152340263
-0.485452247339714	-0.482012796974922
4.17835548245778	4.09463593123311
0.792634962530928	0.740167300936516
0.114073660198569	0.123205023799299
-0.332827327521132	-0.288361461767651
-0.135251664370341	-0.155398580373653
0.177047759452518	0.165325025537256
-0.222645686915791	-0.234927798897208
-0.33338843158097	-0.287013766405617
0.953895212753961	0.881404634776238
4.22192113806255	4.2003837955185
-0.26970233790285	-0.295334814545471
-0.00200236359199569	0.00528701456842978
0.408712734941501	0.438183335681043
-0.264880365918128	-0.195451691611944
0.959397659885927	0.909036923404268
-0.201211286048751	-0.196201592010326
-0.177243667048609	-0.137570443893991
0.688034339631634	0.675717544702307
-0.398374520446055	-0.383209513670284
-1.94538694544311	-1.97674754036629
-0.11650890981107	-0.0942041196321315
-0.50017550416042	-0.495393229358046
0.0476435226762093	0.0281213829737342
-0.576426480267265	-0.630227711403037
0.0030070181092943	0.000869458712628891
-0.0565549509749696	-0.0799288757024759
0.52360317327467	0.541664374008053
0.119015009513247	0.109299602301125
-1.1270865583796	-1.09479797133768
-0.300595918184663	-0.233512793760306
0.215739417433916	0.259479413946335
0.6192462291961	0.59773861754532
0.480959961351655	0.454940415305997
-1.46533942417156	-1.38059358911322
0.516555351901465	0.507379277956808
-0.485585079419631	-0.432503108895777
-0.0460471167680769	-0.0822319975522436
-0.0186344909214556	-0.0407677509490041
0.0668671762732657	0.0509028748870842
-0.834458923277627	-0.933301449577005
0.0600317094486638	0.0656530732617444
-1.05104938975445	-0.96818772866963
0.595679532778269	0.591251393815756
0.366228653917444	0.327717375211079
-0.0145735259169983	-0.0334828235532081
-0.218675544333012	-0.223807485252928
0.309095445945033	0.339324211661476
0.182434630440219	0.179732842839035
0.00414552012543411	0.00700490156865849
-1.74088415581493	-1.69918720588188
-0.762707662432541	-0.761702932124606
-1.15995666939651	-1.20335629621488
4.85980632142137	4.85418228550817
0.502241281712732	0.498256270372006
-0.106793246940152	-0.0928574689968595
2.03095703269419	1.95781840548423
-0.0418663243237646	-0.0757724187398823
1.13029902632612	1.01412464269161
2.76522970483908	2.6643415477107
-1.2143143317191	-1.27286557623951
3.65188993151976	3.59670785484175
0.262012673666569	0.214812579970638
0.969805214643249	0.957424487559809
-0.404283380056576	-0.398374520446055
-0.055221318876493	-0.0820221174070918
0.11696348997232	0.109690783100052
0.41510365586255	0.407823242604133
-0.0531548860393769	-0.0898560389354871
-0.315513707811266	-0.340464092845784
-0.0533021627542581	-0.00541891874010532
0.195996945270387	0.153291854543993
1.3421795439843	1.33611070137734
-0.424004379796732	-0.406049704736013
0.708409174341999	0.685922008220787
-0.462432742847325	-0.46801044858745
0.0469171560879138	0.069050968832477
0.136379779729684	0.149415023647969
-0.180851057192866	-0.145693958198919
4.23604817396668	4.23807216157947
-0.12965462891904	-0.140861702705469
0.125286311242221	0.0929112549257044
0.846185135655471	0.885722703438414
-0.868060704789575	-0.905528871358355
0.275642195773573	0.251346906575733
0.431563585583115	0.388914266585127
0.25649023527157	0.22018713682942
-0.95506845385084	-0.909741947068684
0.34332695411515	0.326702560240364
-1.48030323284015	-1.54775342547956
-0.559248299520815	-0.620875853929608
-0.0907649966316926	-0.0859743483036713
0.129362036789194	0.131767131577535
0.414200990986999	0.449282576530717
0.839531468880963	0.776763726897002
-1.37892762885637	-1.44442192722705
-0.0556654080292179	-0.0818123386410744
-1.876801924968	-1.95039438740503
-0.227311645317858	-0.28274568723745
-0.186352304653103	-0.194431182451444
-0.161906861554402	-0.162222230446267
-0.197568373569276	-0.211124884224583
0.500312917381596	0.581864501574768
0.0526643240512601	0.0709388759152345
-1.51769823277656	-1.52797530229972
0.643209539648284	0.655214877367339
0.986741334716484	1.05769424710411
0.122628654130226	0.0688473614767067
-0.834755673874689	-0.764976840504776
0.430392032453176	0.408045444953265
0.129713171007409	0.128777443240293
0.27043027369803	0.264321274094095
0.709520186669327	0.666955970176513
-1.11260778102815	-1.0423927129399
-2.33301428167034	-2.27034933166408
0.400226060853612	0.412513534589036
1.85636076472546	1.87095494011204
0.756465898167938	0.767512133647014
-0.284414448106804	-0.279096829186543
0.0215912073769607	-0.00678427952586297
0.0919977988274463	0.103308473437116
-1.74593554708566	-1.76045027915953
0.987162775294828	1.17606954487444
0.582030357785263	0.576262750017671
-0.00537494623139533	0.00313823150932658
-0.0365427398832924	-0.0622314329500642
0.0121103900022546	-0.0341870469633969
0.780677491580663	0.753747687700678
0.0509517076843362	0.0369208393581729
-1.04411991377462	-1.14806932135973
-0.309272456129633	-0.267686672528757
-0.210419287835575	-0.188156993823523
0.0189065768540702	0.00331324439982852
-0.0875122386676763	-0.111595832262953
0.431915668684606	0.491335636947057
-1.34486156518862	-1.44989400065241
-0.271646217978772	-0.283662712110451
0.609241471261283	0.557363474217768
-0.109299602301125	-0.0762898056034372
0.0351748821166112	0.0122443832614767
-0.990549104201306	-1.05320397272854
-0.00467199092259042	0.00815394635510329
1.16115090926274	1.13548891894161
-0.136260892654783	-0.13691517467964
0.188424994129407	0.179732842839035
-0.19084446825282	-0.146180154143237
-0.0398147233953891	-0.0521743155575494
-0.0949600719237885	-0.0822844834405066
0.394694953858891	0.38795825535473
0.11941504393502	0.146240966925231
0.124128809272634	0.152303979265835
-1.56863623584101	-1.51741223047323
-1.22555603107503	-1.29482075512632
-0.752517739322946	-0.818442226137214
-0.203217588298692	-0.16500739626697
-0.0511470938002865	-0.0525662781129492
0.289967300934246	0.300248968310486
0.457050151185821	0.429106963781608
-0.195519810894007	-0.169539649969033
0.21838821750685	0.215454025945477
-0.202524712462666	-0.191856574238509
0.114186625339511	0.0957714836599215
-0.831797253157369	-0.744727494896694
-0.160584807316106	-0.12627261935332
-0.478731124401615	-0.482804102050026
0.156082361993608	0.155460697870992
0.0181361090086496	0.0300718105718839
-0.503485481302255	-0.473014931440004
0.756713853916554	0.767003889607846
-0.114808459393152	-0.0799288757024759
0.0514892311623429	0.0500735563320878
1.47625353318844	1.38605252321965
0.316682738078117	0.303032359255977
-0.856360764725457	-0.868702203402377
0.0537934461572171	0.0631847688023671
-0.88672530753565	-0.792096469613948
0.470698002212019	0.44891613481422
2.90868484030278	2.77443228656053
-0.282163132513074	-0.31695296176115
0.472885888360195	0.461049437985639
-0.0288169591438386	-0.0271494441527699
0.450996737974212	0.382161252282997
-0.155957957958983	-0.152797636019076
0.277942228668536	0.311669181887734
-0.547600154088558	-0.526513029935432
0.373865021364611	0.290645224165604
0.671009144550571	0.693360558975738
-0.685922008220787	-0.667157733005648
-0.338755391040666	-0.333856572708442
1.09625905937846	1.01854383347787
0.00735813012160235	0.00405783700744936
-0.897223385116559	-0.855425792390384
0.230622673923862	0.240181122625174
0.211831628858832	0.209714835966758
0.674895017028593	0.670195477835931
0.372429335819457	0.38132446111486
0.377889639638781	0.405828520885088
0.575118363368933	0.564792896759252
-0.293282217663241	-0.294820755126324
0.410720778764033	0.401428336517859
0.166279309555367	0.1739900222089
0.1890957193313	0.154839922348054
0.307858390633216	0.299555898972248
-2.02645653146751	-2.05237025261565
-0.557520230935551	-0.600326278518962
0.532984181561564	0.544241796895863
1.14703230897118	1.2335871528876
-0.271240524832126	-0.292344676468813
-0.384681343388521	-0.374173286714289
0.346016092625931	0.399898744308609
-1.16178077809237	-1.17121125181505
-0.00200236359199569	0.0189519410868271
-0.181312336558486	-0.166406706001544
0.223298816011589	0.238372815438417
1.42033070644528	1.4467239538629
-0.592779107072604	-0.511026475273492
-0.152057361154776	-0.154715873652008
1.22192113806254	1.29302632382382
-0.292855811657555	-0.373556974668705
0.104964402547677	0.0494404383881999
-0.04029097575357	-0.0316571690410546
-0.156518056960042	-0.168066269533255
-0.13768969004573	-0.15939212099071
0.183626111247638	0.177374321225859
-0.23455498190985	-0.171082438383314
0.412289034981089	0.42458120878564
-0.632644078973981	-0.645315446045271
-0.0754106143305818	-0.0703767484847596
0.0499273702498425	0.0506099933550872
-1.19531548509306	-1.24458253718906
-0.357535479757879	-0.394479476562531
0.299902295386946	0.294478386577333
-0.0086853018233892	-0.0680338852718274
1.9079815292472	1.75745857170162
1.20266319922465	1.19551981089401
-0.0436874691588055	-0.0682879329432443
-0.777283528852417	-0.778325002929231
-0.471726222832956	-0.557520230935551
1.20148746696865	1.24427755509654
0.204745817419117	0.139362583226245
-0.11696348997232	-0.107293362194334
-0.266080848987609	-0.190911868653654
1.84863014975254	1.83003182600311
1.26185391128794	1.19436323369407
-0.285335007137463	-0.294307303462297
0.0914077611524306	0.0903370148459818
-0.185020316239243	-0.150212175762314
0.20342566678957	0.202732459169284
0.00467199092259042	-0.0188612173593396
-0.382789905442566	-0.43937612545007
-0.859177819890689	-0.907981529247203
-0.202940305300029	-0.210278306019078
-0.694648630553376	-0.717604495257474
0.653451441451526	0.569119053547109
0.526805090795062	0.485452247339714
0.831797253157369	0.831797253157369
0.127377620974712	0.154405906839976
-0.134244775928548	-0.115714537660325
1.0417228744523	1.02378762288262
0.837137006678074	0.869988050328096
2.57186520597121	2.52768245368316
-0.144783805266637	-0.121880515302833
-0.0591847913491987	-0.0596329540143348
-0.2444300193712	-0.246876755318287
0.0253962079129673	0.0344220420894721
0.206209615309181	0.24504041227829
0.0166443856682117	0.0242006903205925
-0.238222462491822	-0.223298816011589
0.187086643357144	0.199764210672646
-1.71579493229821	-1.70377371273884
-0.102812923419846	-0.121650577782225
-0.563360368307339	-0.570247719997592
0.100070117272136	0.115148017254002
-0.0115748299936968	-0.00824246046565191
-0.0498299401917999	-0.0613301989773208
-0.306009389539223	-0.344957658668798
0.135726303195621	0.11650890981107
0.397072287140811	0.43297363384094
-0.0374412642040362	-0.0465302567465986
0.103694292533919	0.0962590593784614
0.840733668906506	0.864549300654486
-0.32550628270365	-0.365220541854048
0.197910742118267	0.167363372403297
0.443335737877432	0.471726222832956
-0.22047565667521	-0.260032303240491
0.277942228668536	0.283078926833239
1.76321090059071	1.80134291304558
-0.029746130405213	-0.0365899843197712
0.229737261829407	0.2548471049231
0.259953275948506	0.279923427231859
-0.237021509132257	-0.235599677043612
-0.471597562046383	-0.481881052856847
0.56431486205837	0.55455148573395
0.132473588800257	0.133771752620353
0.955460239607589	0.951558196449595
0.0827571420925337	0.0851810195525269
-1.2099260515737	-1.17024608107502
-0.448672011996154	-0.437231456983481
0.505845405981557	0.46331532737907
-0.874518734299406	-0.944239535312265
-0.162411561764489	-0.144723196169908
-0.681102285372513	-0.742801573860655
0.923723744595782	0.843148098929989
0.246110668540166	0.280420142286277
0.412064651363644	0.417709317281006
0.274823698580863	0.268411234813261
-0.211831628858832	-0.224462365219043
0.000304112589160776	-0.0144837121472846
0.113396485713288	0.123032032567415
-0.84103473961659	-0.786747947803603
0.00988323393209557	0.0617805821872569
-0.375511637486551	-0.330962199114844
0.0983782359066428	0.102812923419846
-0.00331324439982852	0.0354104125100967
1.30460589170889	1.2230084151436
-0.485585079419631	-0.506820879317485
0.218819279062738	0.186419011431808
0.0765487303603486	0.100070117272136
1.88806572366732	1.88074411072206
0.100343619694364	0.113452876608894
0.214456630043407	0.185153331395537
0.0762380391712997	0.0729377565069999
0.760700520873107	0.767003889607846
0.368759219764491	0.399789693590672
-0.962573502059376	-1.09436599867305
0.208309350979882	0.182765269574502
0.175158528246299	0.172566104599221
-0.656591406196143	-0.577574323628795
0.822175028135318	0.907630300370879
0.680893940690224	0.655804284128565
0.289374984939203	0.279262022981575
-0.228780098050466	-0.206279443186477
-0.504872118757067	-0.550675906901273
0.140381421227819	0.120789394708241
0.411952503013917	0.434152181326482
-0.394802732611622	-0.405828520885088
-0.148008252037843	-0.158953534590696
0.0807649620767492	0.0997421415622225
-0.0824419791745639	-0.0614302437789388
-0.273843533827245	-0.274006741075278
0.254300773397494	0.247567390738526
[truncated: 425,112 more rows]
