# Supplementary material for: TET2 mutations are associated with hypermethylation at key regulatory enhancers in normal and malignant hematopoiesis
Source: Nat Commun. 2021 Oct 18;12:6061. doi: 10.1038/s41467-021-26093-2 (PMC8523747; doi:10.1038/s41467-021-26093-2)
Supplement: Supplementary file 11 — Source Data [file 41467_2021_26093_MOESM11_ESM.zip › Source data/suppl_figure_7d.csv]

x	y	color
0.002782	0.0317973318571504	black
0.1318	0.897566294318664	black
0.03985	0.24626377782499	black
0.05432	0.57170318601712	black
0.03903	0.196611175016387	black
0.03914	0.414088289680566	black
-0.001041	0.00528701456842978	black
0.02117	0.123608938180812	black
0.005246	0.0456609913975399	black
0.05192	0.265360161012301	black
0.04906	0.364013888199167	black
0.07026	0.456801414362353	black
-0.03034	0.352910571283445	black
0.1665	1.45038376048091	black
-0.007408	0.0648455527838316	black
0.0115	0.0859743483036713	black
-0.02319	0.141462802430361	black
0.03402	0.332640453816913	black
-0.05229	0.525055664534612	black
0.02267	0.286761538454338	black
-0.03747	0.36997914888659	black
-0.004694	0.043255454717309	black
-0.01164	0.14551177495557	black
-0.05272	0.462180904926726	black
0.03533	0.480040819247932	black
-0.135	1.51913107631283	black
-0.05967	0.519993057042849	black
-0.07179	0.613322716039162	black
0.0407	0.367542707815276	black
-0.05993	0.548060130634897	black
0.03188	0.362110183419209	black
0.02149	0.17308335281508	black
0.014	0.104909103065601	black
-0.02684	0.193345276008139	black
0.0006546	0.00740230389796176	black
0.02239	0.126970187938956	black
0.131	1.23784680769641	black
-0.06082	0.604149623981219	black
0.017	0.095717342354372	black
0.06659	0.344669441990659	black
0.2178	1.29843201494407	black
0.03069	0.267686672528757	black
0.04257	0.232992636050196	black
-0.01866	0.147825095579697	black
0.02033	0.132061349109215	black
0.02727	0.168578182934978	black
0.06244	1.00974996707218	black
-0.0955	0.550521600812635	black
-0.08544	1.21367456560993	black
-0.02621	0.104356495175921	black
-0.06587	0.599462010608054	black
0.02719	0.220981028085129	black
-0.0698	0.536554968229572	black
-0.003559	0.0100609867154645	black
0.09655	0.684239509334265	black
0.02581	0.181840113602815	black
-0.1012	1.17809362264768	black
-0.03282	0.132179091954427	black
0.002868	0.0256264929185768	black
0.0888	0.838931614528825	black
-0.007889	0.0525172634430814	black
0.003959	0.0229168796841473	black
-0.07827	0.775466937393914	black
0.07448	0.986320302708807	black
0.03525	0.314795865528985	black
-0.0548	0.533428927613646	black
0.01881	0.141763664570487	black
0.05039	0.36835333704158	black
-0.02737	0.226432951073941	black
0.05095	0.269621531412357	black
-0.06287	0.370896349822864	black
-0.02421	0.16870625562299	black
0.03405	0.314347815884476	black
0.07666	0.464579281943827	black
0.04255	0.354970935278858	black
-0.09127	0.831207979685818	black
-0.03268	0.193074223116268	black
-0.08322	0.589391457431632	black
-0.0236	0.212256228353533	black
0.1199	1.80299527197695	black
-0.07026	0.453087356818758	black
0.02504	0.196269829025456	black
-0.0828	0.650528200785614	black
-0.02407	0.206349282292827	black
-0.09534	0.935542010773082	black
-0.04101	0.154096161101217	black
0.008824	0.0507075985879743	black
-0.02999	0.114412643810344	black
0.05685	0.186685941054165	black
0.2585	6.06464390705443	red
-0.09593	0.787279845582158	black
0.03381	0.512437439743622	black
-0.05168	0.630227711403037	black
0.1453	0.743282254022513	black
0.02133	0.124533584133614	black
0.03379	0.148130399270234	black
-0.08262	1.03376437590142	black
-0.1975	3.83297820420974	black
0.0108	0.0805035121369385	black
0.06145	0.212114649059075	black
0.08909	0.832978204209743	black
-0.005287	0.0285385949754133	black
0.03759	0.584525831890764	black
-0.1042	0.604149623981219	black
0.04559	0.50473325561219	black
-0.003552	0.0271032155634556	black
0.07723	0.884722408604099	black
-0.0516	0.440332721611942	black
0.04917	0.309006967900131	black
-0.08371	0.940815382368629	black
-0.04558	0.463820467862775	black
-0.1139	1.31060233717872	black
-0.07899	0.501551596826	black
0.1213	1.08650404038288	black
-0.1398	2.01139645665434	black
0.01331	0.0833355354586028	black
0.05469	0.563837352959244	black
-0.03814	0.160396270529163	black
0.06435	0.309892560543669	black
-0.1029	0.5320960534772	black
0.03132	0.35359627377693	black
0.001583	0.00939478857608055	black
-0.06129	0.414764936634225	black
0.05031	0.303381540767775	black
-0.1036	1.42124621557357	black
0.07694	0.42033070644528	black
0.1687	2.20851988398	black
-0.002994	0.0155176935977373	black
0.02814	0.50210325708678	black
0.002249	0.0174574176970566	black
-0.07235	0.632457726479423	black
-0.01696	0.113058294016585	black
-0.1072	0.989700043360188	black
0.07916	0.700492701299512	black
-0.02707	0.106460156435339	black
0.05212	0.290306130272208	black
-0.00754	0.0695094346937304	black
-0.005136	0.0435434165901002	black
0.05061	0.436518914605589	black
0.024	0.209363038068297	black
-0.04648	0.338281942305341	black
0.007566	0.0556160423591558	black
0.02519	0.297311031840867	black
0.1009	1.23202827861838	black
-0.07968	0.483068191131987	black
0.01593	0.115204636051019	black
-0.06047	0.706858516549069	black
0.1085	0.746661994673894	black
-0.04085	0.138883955838605	black
0.03278	0.326426203576948	black
0.0001939	0.0013919706849056	black
-0.04943	0.38142897187987	black
-0.0512	0.466736483221285	black
-0.03265	0.315783204861119	black
0.06161	0.888401475119606	black
0.1858	1.20210951694165	black
-0.04584	0.417141537775501	black
-0.1282	1.0679830935658	black
-0.0104	0.0505611989634957	black
-0.1761	1.6996219351293	black
0.006599	0.0359762071599665	black
0.08292	2.51088563062108	black
-0.04561	0.812479279163537	black
-0.1037	0.3693687559795	black
-0.1511	0.717831221695358	black
0.1336	2.55533076906148	black
0.08037	1.78383409771401	black
-0.04382	0.396530840266161	black
0.1215	0.577082019232338	black
-0.01923	0.110082316563794	black
0.02932	0.058687374639338	black
0.03235	0.294307303462297	black
-0.06206	0.444421927227045	black
0.003385	0.0253501655612779	black
-0.04897	0.770318157682324	black
-0.06344	1.02863136320858	black
-0.03473	0.359717370303319	black
-0.1209	0.758453519403452	black
0.07603	0.547906750982269	black
0.02486	0.251579377532432	black
0.07259	0.299296282854981	black
-0.02861	0.175418623766517	black
-0.004232	0.0143939169475635	black
0.0767	1.13548891894161	black
-0.05185	0.461803421650546	black
0.04251	0.171662399940996	black
0.104	0.226359806739974	black
0.00354	0.0167797853518971	black
0.03748	0.201625623318439	black
0.08903	0.385419133002514	black
-0.00569	0.0266873795470982	black
0.07741	0.266401539038661	black
-0.07516	0.518557371497695	black
0.055	0.181708109200004	black
0.03514	0.39577394691553	black
-0.05567	0.443094730944552	black
-0.04454	0.429340329978466	black
-0.08674	0.544850478820172	black
-0.02622	0.160647671104579	black
0.03288	0.374687549038326	black
0.07299	0.348140730753051	black
-0.09388	1.20718822875185	black
0.03429	0.277119389313061	black
0.0201	0.170567566382401	black
0.05217	1.01709588220737	black
0.03115	0.238673677578543	black
0.02455	0.208730519089732	black
0.07209	0.414426481377269	black
-0.1047	2.42435038524478	black
-0.02662	0.201556539649813	black
0.0298	0.143633676340752	black
-0.05223	0.426664159933932	black
0.0009607	0.00546289570150214	black
-0.005874	0.0371100126082088	black
0.05517	0.656197666838345	black
0.08184	0.624336386039115	black
-0.03578	0.49390104007156	black
0.03805	0.32202824718926	black
-0.05342	0.88672530753565	black
0.01305	0.0970729039827371	black
-0.03515	0.410944468947656	black
0.04195	0.453951133598266	black
0.007532	0.0529095357803781	black
0.136	1.86582289242323	black
-0.03678	0.295420550303701	black
-0.04324	0.174573882232177	black
-0.003532	0.0376780272704155	black
0.02547	0.228633029142219	black
0.01988	0.289290434275663	black
-0.006162	0.0480314155070893	black
-0.04785	0.388382889445664	black
0.02798	0.25328797748334	black
-0.04122	0.184156709336733	black
-0.1945	2.75399409592397	black
-0.1006	0.990549104201306	black
0.01323	0.0995782465422624	black
-0.02698	0.223880200947012	black
-0.03328	0.289797985344615	black
-0.3549	3.64282774227697	black
-0.049	0.307681955740721	black
-0.1085	0.680477550934546	black
-0.01017	0.0888423912600234	black
0.0108	0.100288905428855	black
0.02303	0.114921615850776	black
0.06893	0.528561592610701	black
-0.04236	0.344765492965706	black
-0.03989	0.299988937677888	black
0.01205	0.0675769736232612	black
-0.03532	0.219754716134647	black
0.09735	2.01511279893567	black
0.03877	0.19942037843087	black
-0.06174	0.536704390037997	black
0.07124	0.96537154337468	black
0.05484	0.584025588623434	black
-0.209	3.04532341308136	black
-0.02358	0.087831103940373	black
0.05361	0.654626269440912	black
0.02635	0.240785568765756	black
-0.02233	0.127261172527331	black
0.03545	0.290221398151775	black
-0.09403	1.10585015323208	black
-0.09586	0.890084136976207	black
0.04939	0.209574082608889	black
-0.03002	0.159831150759244	black
-0.01079	0.0298391569626862	black
-0.1192	0.738023808602187	black
-0.0001886	0.00113063611765581	black
0.06851	0.54515513999149	black
0.09293	0.899629454882437	black
0.1557	0.676954264518299	black
-0.1197	1.05759505914389	black
0.09868	0.782779344355481	black
0.05835	0.460798400705872	black
-0.007445	0.0742239461632537	black
-0.01742	0.139961610192807	black
0.008836	0.0628332962849674	black
-0.07887	0.92299567320665	black
0.002824	0.0153376938098934	black
-0.03045	0.240105625974501	black
0.1993	1.53461714855158	black
0.0455	0.385313657717987	black
-0.05042	1.41634789145796	black
0.03949	0.678608721688311	black
0.03392	0.881404634776238	black
0.007385	0.0388162901875643	black
0.1345	1.66094626429086	black
-0.02252	0.15602015552184	black
-0.06189	1.63921731012672	black
0.002866	0.0102832800518953	black
0.09057	0.555174800490252	black
-0.05844	0.443938840990467	black
0.01771	0.100288905428855	black
-0.144	1.51074483163074	black
0.05861	0.705754283861882	black
0.057	1.05665390164341	black
0.05683	0.680685695909488	black
0.04129	0.180653515919547	black
0.0375	0.334888262924949	black
0.01192	0.0761862789088103	black
0.01866	0.167108055240209	black
0.1262	3.48227640516626	black
0.08928	0.835349784065703	black
0.003609	0.0373939270758731	black
0.02497	0.308918507877032	black
0.147	1.52085675202139	black
0.03895	0.296794629304514	black
0.07348	1.29089971844883	black
0.04402	0.346690987061521	black
-0.05442	0.275069085807602	black
-0.01794	0.131708311982144	black
-0.06982	1.41782296231159	black
0.007199	0.0412450501309106	black
0.1435	1.37120251443329	black
0.063	0.522300071667869	black
0.08315	1.13270933014512	black
-0.1772	0.493630282904496	black
-0.137	2.44903824770182	black
-0.01049	0.0750491110843893	black
0.1058	0.681936665037238	black
-0.03761	0.271240524832126	black
-0.07969	0.804377056413063	black
0.09655	0.810229043653126	black
0.07167	1.0168700752653	black
-0.1167	0.63320361671327	black
0.005008	0.0189973100586002	black
-0.09191	0.740406121114051	black
0.0299	0.157952711490362	black
-0.0268	0.141462802430361	black
0.05617	0.567993312730402	black
0.01847	0.113509274827518	black
0.0007977	0.00638744206110967	black
-0.005772	0.0212718228615082	black
0.08914	0.939302159646388	black
-0.03572	0.196747788569543	black
0.01822	0.150089441698504	black
0.001232	0.0228253239798126	black
0.04484	0.403292970318554	black
-0.04238	0.158077688320549	black
-0.04368	0.543178651978401	black
-0.04981	0.382999658879101	black
-0.005376	0.0455645136715176	black
0.02752	0.290390878927351	black
0.05021	0.403952992454561	black
-0.02968	0.150764908685277	black
-0.01358	0.0904974585945846	black
-0.03182	0.342466112442014	black
0.02563	0.17986424812957	black
0.001736	0.0158328728530119	black
0.1236	0.852323675758901	black
0.01021	0.0730405116197243	black
-0.09807	1.67510050294769	black
-0.01597	0.128485441291618	black
-0.0513	0.289036881004724	black
-0.07291	0.702677285794697	black
0.205	1.65208481349831	black
-0.05514	0.683819901106547	black
-0.04506	0.243516035557391	black
0.02514	0.180587688790675	black
0.003182	0.0220935723628817	black
-0.03099	0.368657713516067	black
0.0635	0.806597096937583	black
0.0617	0.383209513670284	black
-0.02262	0.205163542185439	black
-0.09143	0.26528015834432	black
0.06832	0.914352711703143	black
0.07382	1.00638744206111	black
0.01599	0.105130343254747	black
-0.04831	0.620331965966346	black
0.03988	0.289967300934246	black
-0.1121	0.32836440339787	black
0.01686	0.0544821779221604	black
0.128	0.689944262249109	black
0.03837	0.721017883134557	black
-0.0277	0.253599355508439	black
-0.01545	0.0778976331923929	black
0.07531	0.369063880935809	black
-0.01709	0.134718315004389	black
0.02089	0.16285365609094	black
-0.01472	0.105019709072031	black
-0.07599	0.429223631205252	black
0.006705	0.0388637826127747	black
0.1028	0.622511616623867	black
-0.01284	0.139661993429006	black
0.04991	0.226213555018806	black
-0.01678	0.0728863880662394	black
0.07037	0.734946211495985	black
0.06866	0.304518323509803	black
0.02928	0.183162369097965	black
0.1242	1.53150497549293	black
-1.79e-05	0.000130307891732177	black
0.08144	0.460798400705872	black
0.04037	0.137272471682025	black
-0.01145	0.0881502035005799	black
-0.08885	0.560036064079095	black
0.09412	0.791558643561433	black
-0.02403	0.36835333704158	black
0.03728	0.243059763953276	black
0.1029	0.391473966422806	black
-0.0146	0.132002489655049	black
0.001349	0.00577085918230157	black
0.0246	0.372634143407267	black
-0.09489	1.0495377810944	black
-0.0148	0.116225038644742	black
-0.002952	0.0240170562874535	black
-0.08001	1.07073438174693	black
-0.2531	1.11662251025166	black
0.05079	0.510885630621081	black
0.04427	0.210137369953618	black
-0.0154	0.362010219215315	black
0.0512	0.398591939465316	black
0.01729	0.106016432788153	black
0.1388	0.394048842435127	black
0.05356	0.661742769753744	black
-0.01779	0.20266319922465	black
-0.056	0.615467384505751	black
0.0007574	0.00921730819686218	black
-0.05659	0.649751981665837	black
0.05021	0.498393077581171	black
-0.0164	0.201556539649813	black
-0.02589	0.174314291978242	black
-0.006268	0.0575950591438933	black
-0.08008	0.844663962534938	black
-0.1286	0.960982678002588	black
-0.04716	0.648396927580871	black
0.04368	0.41510365586255	black
-0.0502	0.252821328639836	black
-0.011	0.129362036789194	black
-0.0459	0.288277108172765	black
-0.00832	0.154158092578243	black
0.03626	0.340464092845784	black
0.08769	0.161654731224009	black
0.007716	0.0408631688296259	black
0.05402	0.219754716134647	black
-0.03965	0.402195157595707	black
0.01214	0.0838093400194624	black
0.1756	1.03635381351516	black
0.08025	0.930701987884471	black
0.02462	0.183162369097965	black
-0.08753	1.31336373073771	black
-0.09443	1.05139145012356	black
-0.07319	1.46597389394386	black
-0.01001	0.0612301772168825	black
0.09481	1.48704892002751	black
-0.1281	1.43015810059624	black
-0.142	0.644356949779131	black
-0.02008	0.0960964733098364	black
0.005654	0.0382467858132174	black
0.02513	0.315423912611545	black
-0.08601	0.42969061456412	black
0.07512	0.93666664104825	black
0.1802	1.78914663468511	black
-0.04496	0.539252458155803	black
-0.04129	0.432385557269155	black
-0.01193	0.183825009571198	black
-0.1668	1.69421884874502	black
0.06317	0.668370282370068	black
0.0489	0.835349784065703	black
0.01781	0.0996875030162734	black
-0.01754	0.0664620980282953	black
0.1055	1.57024771999759	black
0.04621	0.347173697438995	black
0.03804	0.312738653756494	black
0.07538	1.0958797865238	black
-0.04044	0.485452247339714	black
-0.0922	0.892790030352132	black
-0.1324	1.47755576649368	black
0.01782	0.123032032567415	black
0.1018	1.21303574056427	black
-0.01903	0.0996875030162734	black
-0.01777	0.148680487351255	black
0.04118	1.16896251435997	black
-0.00836	0.043927663004817	black
0.008033	0.0443122496864942	black
-0.02638	0.342848498099033	black
-0.05065	0.321937095025655	black
0.01897	0.126795690722959	black
0.1051	0.499214827082544	black
-0.01058	0.0686947185783268	black
-0.04175	0.231509894828755	black
0.02109	0.0630843190547461	black
0.03491	0.437707135543525	black
0.01414	0.115544503929512	black
-0.001583	0.00471589231074034	black
0.01562	0.121018876606264	black
0.02229	0.180521871637877	black
0.0242	0.139602094872687	black
-0.005377	0.0456609913975399	black
-0.09676	0.774949303861951	black
0.09817	1.74064507269197	black
0.06825	0.682563503464901	black
-0.002664	0.0111735929547242	black
0.05756	0.592439150513637	black
0.007933	0.0790422940445507	black
0.01393	0.172824651701307	black
-0.02236	0.223153591304701	black
0.08954	0.897566294318664	black
-0.03544	0.301029995663981	black
-0.06787	0.618163200001657	black
-0.008443	0.0395767929221704	black
-0.04008	0.525492360883024	black
0.04452	0.209222398662306	black
0.01513	0.0981604079487705	black
-0.09433	0.574791948861344	black
-0.1256	0.948461609484673	black
-0.03047	0.207748428096736	black
-0.06706	0.466227941615282	black
-0.02656	0.510744831630739	black
-0.1046	0.640733835393252	black
0.01594	0.139183036135462	black
0.01671	0.0891622350073165	black
0.002086	0.0140797798764326	black
0.09218	0.394587201846949	black
0.08222	1.00704903942955	black
-0.0129	0.0624319613996171	black
-0.01786	0.122053048370812	black
-0.03684	0.187220292991036	black
-0.02044	0.173342208124131	black
-0.06825	0.672028376376989	black
0.02016	0.415442639474325	black
-0.01014	0.065855188207523	black
-0.02136	0.139961610192807	black
-0.002912	0.0325924434025272	black
-0.02897	0.356942316248547	black
-0.02587	0.476513667656772	black
-0.0433	0.529589509024069	black
0.155	1.55830486435928	black
-0.01934	0.101823516502323	black
0.1054	0.897909474488163	black
0.03433	0.349206960348069	black
0.004788	0.0398623251362054	black
0.01632	0.0693056123354647	black
-0.05588	0.628932137728264	black
0.08544	0.928117992693875	black
-0.0172	0.148619332034403	black
-0.01929	0.132886220168023	black
0.07412	1.16354928627985	black
0.06172	0.690369832574101	black
-0.04972	0.184488662637236	black
0.004912	0.0312369518027514	black
-0.00866	0.0968014529570216	black
0.006629	0.0717065877677978	black
0.07706	0.32910504647979	black
0.02927	0.249491605148654	black
-0.01043	0.107071017644794	black
-0.03591	0.178028182357957	black
0.01675	0.0748426728241015	black
-0.02849	0.260348556290623	black
-0.03568	0.44057220024051	black
0.0474	0.642636969384857	black
-0.08467	0.778064400171995	black
0.003403	0.0117086580925124	black
-0.01101	0.0975075788413963	black
0.01178	0.0345160757548613	black
0.06492	0.419075024324381	black
0.01381	0.0504148486733481	black
-0.02255	0.152489034796752	black
0.04747	0.543330370576242	black
0.02154	0.0830199526796178	black
-0.04796	0.329197715739056	black
0.07751	0.498940737782249	black
0.003624	0.0306306882664725	black
-0.06855	1.57954914089393	black
-0.08979	1.55877632575739	black
-0.05116	0.383944805023414	black
-0.08781	0.374481771028362	black
-0.01997	0.126156466776564	black
-0.02245	0.346884006834433	black
0.102	0.359121221298382	black
0.1396	1.49552913750558	black
0.02231	0.15751557558843	black
-0.004002	0.0231000490170621	black
-0.06447	0.321481620959886	black
-0.006924	0.0296531237699066	black
-0.05539	0.243820483156191	black
0.02565	0.289882634888184	black
0.01961	0.134599881820698	black
0.02263	0.144783805266637	black
0.02276	0.0950141189006367	black
0.02022	0.120560034004783	black
-0.1463	0.97061622231479	black
-0.06255	0.504316932383085	black
0.1567	0.51173138450454	black
-0.06415	0.460296761052174	black
-0.05191	0.301812430133878	black
-0.04872	0.219970872662662	black
-0.1758	1.66334017654558	black
0.06951	0.988429556402722	black
0.05693	0.712870379280889	black
-0.09398	1.01108447948731	black
-0.003297	0.0122443832614767	black
0.01238	0.0941501733576812	black
-0.01119	0.0738634289325512	black
0.04942	0.684449465578095	black
0.05627	0.434388275097941	black
0.02671	0.122686256687762	black
0.01425	0.182500738132242	black
0.01219	0.0944739515649517	black
-0.04429	0.633763876281707	black
0.01689	0.174444067709643	black
0.03507	0.215596698246992	black
-0.002148	0.0177287669604316	black
0.000697	0.00793273997233325	black
-0.07195	0.174184555014796	black
0.05414	0.729321163855294	black
0.05018	0.427593132441944	black
0.07513	1.04798290995257	black
0.02994	0.181642122041645	black
-0.08533	0.32984695480782	black
0.01812	0.126505017743831	black
-0.03935	0.282912275072981	black
-0.01194	0.0559123205845659	black
0.03753	0.188090019579901	black
0.05763	0.443697499232713	black
0.05901	0.171018045992077	black
0.1602	1.50210325708678	black
0.04678	0.360912128916263	black
0.1895	3.77858576215766	black
-0.09281	1.55237690223971	black
-0.05435	1.03428102975578	black
0.09875	0.987162775294828	black
0.004699	0.0210894228244283	black
-0.06915	0.577738549186397	black
-0.1009	0.45979570015794	black
0.07942	0.93404701968613	black
0.00771	0.0416272675213928	black
0.1246	1.31930197030236	black
-0.02425	0.153910419642016	black
0.04237	0.479516467259208	black
0.02648	0.223008415143595	black
0.07335	0.890421453095613	black
0.01486	0.106571158220455	black
0.04489	0.96818772866963	black
-0.06408	0.69058277422186	black
0.07539	0.481354475669688	black
-0.02576	0.128660618900139	black
0.04165	0.153724757587787	black
0.06321	0.472370099128661	black
0.08091	0.512720183556931	black
-0.001111	0.00612308505878879	black
0.03007	0.598254917762937	black
-0.0361	0.329290404776203	black
-0.003961	0.019814763052665	black
0.2057	0.862329462763245	black
0.0383	0.882397308309916	black
0.01112	0.07763790321521	black
0.07775	1.0909255985991	black
0.04922	0.434979071654706	black
-0.0334	0.183891329260096	black
0.03897	0.293026323823822	black
0.06557	0.590235895733654	black
0.06736	0.697669071315601	black
0.09909	1.29174911140862	black
0.07475	0.385524633909605	black
-0.01471	0.0830725338870073	black
0.008593	0.0401956834916621	black
0.09446	1.06600683616876	black
0.006191	0.0331077041328636	black
-0.0737	0.668775218979268	black
-0.07406	0.562090964460502	black
0.01491	0.154529867018326	black
0.0144	0.18575240426808	black
-0.01242	0.113452876608894	black
0.01539	0.101110344073414	black
-0.0003485	0.00265730939837757	black
-0.02597	0.195587940862286	black
-0.03862	0.411840383616908	black
0.1848	1.21161948468044	black
0.01485	0.0631345410243774	black
-0.04336	0.509339346643863	black
0.01004	0.0994690175472441	black
-0.08378	0.226140447623313	black
-0.02601	0.23232477597204	black
0.04924	0.503623945987599	black
0.01652	0.131061821667089	black
-0.00925	0.0524192506956775	black
0.002128	0.0111735929547242	black
0.2049	1.20252471246267	black
0.05657	0.320572103387881	black
-0.1933	2.17037464664195	black
-0.08824	0.790484985457369	black
-0.06034	0.400881434944637	black
0.01095	0.0827571420925337	black
-0.0465	0.461929212956828	black
-0.007444	0.0943659986730453	black
0.05463	0.991825815993574	black
0.006075	0.0439757177193229	black
0.002504	0.0150678339325879	black
0.03939	0.401318901092837	black
0.04289	0.280834505910787	black
0.01441	0.0429676836530616	black
-0.01371	0.103528899520723	black
0.04165	0.42712839779952	black
0.003995	0.0470139348029446	black
0.02867	0.131708311982144	black
0.004589	0.0548269538260999	black
0.03141	0.207258214165251	black
-0.04216	0.312114475151294	black
-0.06839	0.396206295863037	black
0.0502	0.447088549783491	black
-0.1619	1.06565307326174	black
-0.008519	0.10529634739077	black
-0.02294	0.12953756841108	black
-0.07599	1.12936203678919	black
0.04332	0.469928431162622	black
0.02661	0.101713721410877	black
-0.03175	0.327071309557278	black
0.2193	4.66978921542847	black
0.03661	0.1830299622427	black
-0.1618	2.35872424276809	black
-0.009923	0.0615303116323547	black
0.004744	0.0317038849537445	black
0.2069	1.31839700126913	black
-0.008884	0.0939344552447632	black
0.04026	0.198321940964107	black
0.04051	0.422163658707256	black
0.0395	0.276380164484537	black
-0.08156	0.580209413893637	black
-0.05209	0.603800652904264	black
0.08017	1.26528015834432	black
-0.2721	1.3612113328426	black
-0.08966	1.7862167006647	black
-0.081	0.84163750790475	black
-0.05875	0.345630909024714	black
0.05689	0.723768042078166	black
-0.05649	0.679645967182328	black
0.0001169	0.00100002778167969	black
0.02315	0.172630726946175	black
0.05075	0.349206960348069	black
-0.02251	0.0772226580712022	black
0.1505	1.83416237530987	black
-0.09689	1.08990945440593	black
0.03475	0.344381416458778	black
0.05298	0.288952396132966	black
-0.01425	0.0925886392254138	black
-0.01539	0.153353671422882	black
0.1209	2.86169730183372	black
-0.04896	0.197021144664738	black
0.05278	0.348528147800958	black
0.02358	0.24275584897803	black
0.02193	0.153786636120613	black
0.04649	1.05799194697769	black
0.04561	0.288108450119421	black
0.08139	0.522734004575147	black
0.01671	0.138107309608554	black
0.07762	0.398157210217902	black
-0.009316	0.0966929200358262	black
-0.08281	0.868381335650874	black
-0.03712	0.368759219764491	black
-0.06219	0.593119329950875	black
0.002808	0.0129597130207333	black
-0.0362	0.198802165540851	black
-0.0582	0.273435783837755	black
0.06131	0.511308301683059	black
-0.003431	0.0300718105718839	black
-0.02053	0.236871623200863	black
0.06542	0.523748203992966	black
0.01034	0.0778456747689412	black
0.01539	0.144359719109855	black
0.0246	0.191383964573008	black
0.003505	0.0152477218845865	black
-0.01642	0.0860272884490289	black
-0.2109	3.23822246249182	black
-0.09307	0.944621668625	black
0.1052	1.37069235992625	black
0.11	0.863913902615903	black
-0.1317	1.31740370853945	black
-0.01294	0.115998075231213	black
0.05443	0.484258583330635	black
0.06932	1.60101893334187	black
-0.01423	0.106127321204919	black
0.07163	1.04807992647971	black
0.05927	0.538801711377507	black
0.1226	0.705974905904677	black
-0.01211	0.100179497572904	black
0.04792	0.39040559077478	black
-0.006457	0.0641402019621196	black
-0.00259	0.0137658698650042	black
0.04811	0.681519274825483	black
0.009475	0.0809742354126397	black
-0.07009	0.63339028960757	black
0.2423	1.86806070478958	black
-0.03124	0.416914633652312	black
-0.005925	0.110586235957291	black
-0.04528	0.616543703475247	black
-0.1025	1.89894064509188	black
-0.04572	0.257824956776323	black
-0.09747	1.0833355354586	black
-0.0739	0.885389015767827	black
-0.0139	0.107794054024227	black
-0.1614	1.59739475808009	black
0.01969	0.206209615309181	black
0.05881	0.639406586434751	black
-0.02833	0.218963061378868	black
-0.06684	0.545612532853045	black
0.07682	0.959002307576509	black
0.05446	0.486915639534856	black
0.2783	1.183957659078	black
0.03072	0.249645911237292	black
-0.03182	0.542420853004237	black
0.07812	1.63732907027433	black
-0.009522	0.13542959314657	black
0.04654	0.224826614575213	black
-0.008286	0.0994144133500385	black
-0.04346	0.455559862682308	black
-0.02431	0.162600975657977	black
-0.03122	0.419873674588418	black
0.006288	0.0769114845576007	black
0.1205	1.07701518429112	black
0.0462	1.3841551171253	black
-0.003938	0.0807649620767492	black
0.032	0.251579377532432	black
-0.1149	1.21968268785985	black
-0.08917	0.457299030551889	black
0.01634	0.1073489661227	black
-0.06689	0.712646227285254	black
0.04981	0.176330186731864	black
0.1536	1.61636413163812	black
-0.07417	0.593630164530732	black
0.02057	0.175809059347417	black
-0.2323	2.76321090059071	black
0.08784	1.03301397488206	black
-0.01678	0.0941501733576812	black
0.007935	0.0613802184973189	black
-0.01319	0.111146833017064	black
0.08983	0.714667772356116	black
0.0004093	0.00546289570150214	black
-0.01992	0.101055533133491	black
0.004347	0.0607304136612687	black
0.01934	0.143633676340752	black
0.03871	0.243516035557391	black
0.09317	1.47146893936459	black
0.06475	0.822463500070138	black
-0.009832	0.191789027075778	black
-0.02185	0.103914914576715	black
-0.02024	0.161528720928071	black
-0.005992	0.0415316816330563	black
-0.08669	0.750801642608887	black
-0.01963	0.134481480925226	black
0.0208	0.407046428452134	black
-0.03821	0.421017157297209	black
-0.05004	0.244201343026169	black
-0.02857	0.469416140354882	black
-0.04743	0.408935392973501	black
0.05881	0.649751981665837	black
0.09695	1.89143497626717	black
0.06191	1.022367834754	black
0.01206	0.0918904596074478	black
0.04167	0.3902988976206	black
0.0599	0.665144310382708	black
0.03967	0.206978340154017	black
-0.1173	1.06218131530164	black
0.09048	0.369063880935809	black
-0.04552	0.434742656579786	black
0.3819	2.59192971411281	black
0.04083	0.213603538627696	black
-0.03616	0.341225679155643	black
0.027	0.283412422324308	black
0.008346	0.0761862789088103	black
0.0928	1.31175820402229	black
0.07377	0.436756298859602	black
-0.01226	0.245269530976246	black
-0.001894	0.0132730406687815	black
-0.01871	0.239879214735432	black
0.03088	0.353988590408761	black
-0.06826	0.573976984310124	black
0.02111	0.155336471759761	black
0.13	4.46483251488506	black
-0.0003835	0.00313823150932658	black
-0.1151	1.1741845550148	black
-0.222	1.43368037847519	black
-0.1038	0.672028376376989	black
0.2538	3.01650902818483	black
0.06055	0.869666231504994	black
-0.1539	1.38341946991411	black
-0.03888	0.2444300193712	black
0.002451	0.0111735929547242	black
0.09624	0.662141570958906	black
0.3118	8.26336450231318	red
0.01896	0.145876217898833	black
-0.006184	0.0420576645545955	black
-0.1663	2.47703440450801	black
-0.01287	0.107237765384183	black
-0.02472	0.197568373569276	black
0.1288	2.94807608395389	black
0.008567	0.0458540111704519	black
-0.1582	0.472241247479028	black
0.03511	0.362710452321826	black
0.03766	0.279427279635739	black
-0.1505	0.668572703479257	black
-0.01486	0.0956090799876383	black
0.05568	0.488250288655017	black
0.06776	0.191653964259605	black
-0.04726	0.425390058659813	black
0.0325	0.214598975007613	black
0.03213	0.183825009571198	black
0.01144	0.0996328713435297	black
-0.007916	0.0711434664180893	black
0.02626	0.254378778693062	black
0.1076	1.43818333568104	black
0.04093	0.409046764812014	black
0.06922	1.02650269126794	black
0.00308	0.0264565314675103	black
0.1038	0.907279355315901	black
0.02372	0.202940305300029	black
0.03137	0.223008415143595	black
0.04637	0.463820467862775	black
0.04176	0.108852969551229	black
0.03558	0.262092076625361	black
-0.001779	0.0131834954144636	black
0.05776	0.259321574772545	black
-0.01441	0.0529095357803781	black
0.1504	1.73165608604894	black
-0.1498	0.448428026325746	black
0.007625	0.0741209106984992	black
-0.0382	0.228927216778805	black
-0.0003876	0.00213327376085525	black
-0.02187	0.152612448972605	black
-0.039	0.299469343021408	black
-0.009014	0.0465786003189648	black
0.116	0.819300798703965	black
0.012	0.0643919814821307	black
0.08927	0.893469146177619	black
0.09907	0.882397308309916	black
0.00607	0.0526643240512601	black
0.03605	0.58053992721393	black
-0.01483	0.0707854962626061	black
-0.05828	0.378200775997332	black
-0.03265	0.298345682674252	black
-0.005939	0.0530567293021746	black
0.001485	0.00970555387156127	black
0.04514	0.542420853004237	black
0.01215	0.0938805424544384	black
0.141	1.13572630319562	black
-0.09351	0.892111974817201	black
0.04705	0.425390058659813	black
0.04445	0.422278475490979	black
0.02525	0.167235695059469	black
-0.08524	0.642636969384857	black
-0.05527	0.220547816595938	black
0.01532	0.168258166354362	black
0.03793	0.42033070644528	black
-0.05432	0.788879458741951	black
-0.01512	0.073297505817355	black
0.04503	0.955852379121277	black
0.008289	0.0896424427271224	black
0.01355	0.118957891806594	black
0.02236	0.206279443186477	black
-0.07626	0.829738284605043	black
-0.03378	0.181708109200004	black
-0.0159	0.250959731296543	black
-0.06922	0.576426480267265	black
0.03844	0.332920794535783	black
-0.1017	1.00052146632069	black
-0.04525	0.418733194726329	black
-0.01266	0.08767164203959	black
0.1696	2.08777794346758	black
-0.02624	0.34332695411515	black
0.09016	1.17431429197824	black
-0.001596	0.0139003749448704	black
-0.09647	1.0492458184065	black
-0.04883	0.178814117391155	black
-0.09239	0.971022294791222	black
0.09982	1.04585401117045	black
0.003343	0.0332483359486221	black
0.09018	0.835349784065703	black
-0.01612	0.100343619694364	black
0.04694	0.748361779551788	black
0.09653	0.784626847216578	black
0.09581	0.486516043295743	black
-0.05766	0.618343517414213	black
0.1029	1.42216365870726	black
0.3118	1.11283297910523	black
-0.02602	0.508638306165727	black
-0.04163	0.461300620457593	black
0.005232	0.0453234130813565	black
-0.01701	0.163549286279845	black
0.02868	0.303294219066083	black
0.08744	0.465212641370508	black
0.06729	0.908333042404315	black
-0.01018	0.106959888042882	black
-0.03505	0.537751784645003	black
0.007826	0.0622815563827361	black
-0.05868	0.386581054965427	black
-0.01917	0.1944991418416	black
-0.03121	0.264880365918128	black
-0.03332	0.1919917000896	black
-0.01796	0.127202960010402	black
0.03324	0.34736693191689	black
-0.03437	0.293026323823822	black
0.02209	0.2611401979278	black
-0.01046	0.107126593111234	black
-0.03065	0.434270212168873	black
-0.218	1.80743254666345	black
0.1377	1.06108018775523	black
-0.02901	0.118843678924436	black
-0.1582	1.10308815917397	black
0.05104	0.676747899828313	black
-0.138	1.2023170650851	black
0.07569	0.532687937019448	black
-0.05123	0.36835333704158	black
0.05177	0.361211332842602	black
-0.02224	0.199489123105632	black
0.07455	0.739928612014925	black
-0.02907	0.334794371565399	black
0.005522	0.0267797531477662	black
-0.06404	0.420902673447356	black
-0.05673	0.869666231504994	black
0.007969	0.0430156322572399	black
-0.009519	0.0351748821166112	black
0.01434	0.101110344073414	black
-0.0009348	0.00810969606397497	black
-0.02401	0.224680878170522	black
-0.01632	0.1073489661227	black
0.06834	0.516983579855868	black
-0.02907	0.215454025945477	black
0.03689	0.24123945609002	black
-0.2292	1.55972078676441	black
0.02998	0.268653024454045	black
0.01317	0.2503409679051	black
0.0553	0.830913642512977	black
-0.01329	0.103639154530684	black
-0.0587	0.407046428452134	black
-0.01901	0.217026005055952	black
0.09664	0.456304367690755	black
0.02312	0.173601217812382	black
0.05613	0.741841806659206	black
-0.03968	0.174508970120569	black
-0.07594	0.600153287287078	black
0.017	0.127668878769749	black
0.07977	1.10050780386187	black
-0.02467	0.178814117391155	black
-0.03552	0.263523817972303	black
0.008889	0.206628751081044	black
-0.04622	0.90204892900585	black
-0.1686	0.645315446045271	black
0.0326	0.250572900878251	black
-0.02011	0.104522203724285	black
0.03724	0.211054272976252	black
0.02521	0.235599677043612	black
0.02247	0.166725360709437	black
0.006313	0.0387688029553369	black
-0.02304	0.320572103387881	black
-0.02243	0.237021509132257	black
0.07305	0.726073219899474	black
-0.1056	0.423198104171087	black
0.02594	0.118957891806594	black
0.03343	0.362510270487489	black
0.04834	0.948461609484673	black
-0.006478	0.0312836225332142	black
-0.042	0.334043970546043	black
0.3383	2.55005901122666	black
-0.05486	0.408935392973501	black
0.08476	1.24040769135403	black
-0.09017	0.95233580539844	black
0.03669	0.364817951343732	black
0.003707	0.0352219779776239	black
-0.06844	0.678815972697686	black
0.00745	0.0446009133607329	black
0.0982	0.476253533188435	black
0.09635	2.6140364293993	black
0.03371	0.243972787026559	black
0.03363	0.343231220733983	black
-0.04847	0.357931372658496	black
0.03432	0.170824926082912	black
-0.1073	0.740167300936516	black
0.03453	0.335640125448859	black
-0.05699	0.624702261782661	black
0.001232	0.00908424549391556	black
0.1079	1.00191511206344	black
0.114	0.840733668906506	black
-0.08114	0.412064651363644	black
-0.1007	1.03170388495374	black
-0.08034	0.856048883576036	black
-0.0815	0.435807539373802	black
0.1335	1.38965928854784	black
0.08685	0.312738653756494	black
-0.02109	0.21006691906825	black
0.07055	0.397722915699807	black
0.0366	0.287771330380465	black
-0.05436	0.560825260156532	black
0.01013	0.0962048572589647	black
0.04049	0.167044249395402	black
0.01006	0.0806080732261406	black
0.05455	0.307681955740721	black
0.06299	0.354381261757305	black
-0.03479	0.509620079996821	black
-0.02151	0.150580586203101	black
-0.02436	0.126214539181799	black
-0.1196	1.59911678445164	black
-0.07999	1.28332902443986	black
-0.07181	0.780939667551139	black
-0.2129	0.827981190575444	black
-0.08851	0.251346906575733	black
-0.01365	0.147337055655431	black
-0.04698	0.387428045934824	black
-0.06735	0.62745619924093	black
0.0694	1.06003170944866	black
-0.01318	0.0915686010339936	black
-0.0307	0.17470373556904	black
0.05498	0.153106456683375	black
-0.07435	1.15323004646278	black
0.005975	0.0489540518641802	black
0.03623	0.101274818410506	black
-0.05654	0.961777361631282	black
-0.01184	0.103418672494267	black
-0.03438	0.253365801062421	black
-0.02416	0.196406335228655	black
0.08838	0.88706002391592	black
0.0694	0.793984123236655	black
-0.07152	0.565111879132684	black
-0.09392	0.956637721978871	black
-0.02894	0.35359627377693	black
-0.07539	1.69100897099984	black
-0.05769	0.611721136540361	black
0.005488	0.0353632962114985	black
-0.1074	0.813326132500255	black
-0.06165	0.401100112936117	black
0.02453	0.287939857538925	black
0.01087	0.0615303116323547	black
0.1457	1.16184381524785	black
-0.03634	0.175939282581347	black
-0.01718	0.155336471759761	black
-0.05167	0.381951903287907	black
-0.1032	1.28793985753893	black
-0.008846	0.0913541610928867	black
-0.0491	0.422623108082985	black
-0.04926	0.300248968310486	black
-0.008567	0.039529222465701	black
0.01883	0.1114274031424	black
0.01971	0.212752119668046	black
0.02495	0.179929965687674	black
0.1389	0.673664139071249	black
0.04228	0.422278475490979	black
0.08094	0.462432742847325	black
0.02848	0.1878891587969	black
-0.05593	0.453704164878558	black
-0.01119	0.0985961731747482	black
-0.07126	0.648010544564368	black
-0.05615	0.412962882256544	black
0.03286	0.296192934725671	black
-0.08589	0.872247484167027	black
0.008046	0.0654510523338531	black
-0.02363	0.127552352210987	black
0.02216	0.229074385361001	black
0.02175	0.145329668104665	black
-0.1158	1.11221396516163	black
0.07317	1.30460589170889	black
-0.008771	0.0703256820514122	black
-0.0543	0.368150537840182	black
-0.237	0.762959208620809	black
-0.01436	0.109690783100052	black
0.01392	0.11975822410452	black
0.06135	1.00895122354732	black
0.07078	1.13088567302062	black
-0.0897	1.23552497256559	black
-0.03796	0.289036881004724	black
0.05152	0.414539270491499	black
0.173	7.66837028237007	red
-0.09128	1.78914663468511	black
0.009049	0.0513425678586797	black
0.000477	0.0025699262025288	black
0.1888	3.15465386258859	black
-0.00735	0.0500248221703463	black
0.0558	0.340939927759062	black
-0.03112	0.417368560510364	black
0.01905	0.113283725883522	black
-0.01684	0.085921414610888	black
0.03186	0.152119002554625	black
-0.05053	0.678401569534656	black
0.01889	0.274741933640039	black
-0.0192	0.21261037864789	black
0.001855	0.0236041633881202	black
-0.004944	0.058936011780098	black
-0.02616	0.363913484896927	black
0.006158	0.0384365376379305	black
-0.006911	0.0289562081639713	black
0.03463	0.344861565188618	black
-0.05138	0.440093374963888	black
0.2124	5.03706271157	red
0.07409	0.499077760809699	black
0.004558	0.029746130405213	black
-0.0001989	0.000738928886899543	black
0.02381	0.152735898229235	black
0.02272	0.466227941615282	black
-0.1122	0.717604495257474	black
0.1327	0.585360853262991	black
-0.05686	0.220547816595938	black
-0.05612	0.473014931440004	black
0.02154	0.170117553556507	black
-0.04976	0.402414498247795	black
0.02643	0.386369565074759	black
0.09433	0.755970410969978	black
-0.04056	0.253833035622715	black
0.08095	0.582694416755475	black
-0.008417	0.0827571420925337	black
0.1537	1.3332948638801	black
0.02326	0.225410049735206	black
-0.0513	0.312738653756494	black
-0.009036	0.0502197916379994	black
0.02501	0.242376254091611	black
0.06245	0.610125441609014	black
0.007137	0.0513425678586797	black
-0.003527	0.0281677200750748	black
-0.06269	0.720789487398605	black
0.0781	0.455559862682308	black
0.008417	0.0334828235532081	black
-0.03986	0.407268233606038	black
0.02386	0.372122305420029	black
0.04021	0.363612414186843	black
0.01409	0.143150321274828	black
-0.0762	0.804100347590766	black
-0.01176	0.127552352210987	black
0.005061	0.0364955005857092	black
-0.06805	0.647046088289912	black
0.005138	0.0167346474334546	black
0.04443	0.124302238019792	black
-0.04862	0.659357622439295	black
0.03576	0.315423912611545	black
0.02413	0.242528052234332	black
-0.001404	0.0157878332385661	black
-0.05262	0.447696890661646	black
-0.01133	0.119529407196222	black
-0.06334	0.399571674267869	black
0.07143	0.359419193510347	black
0.02983	0.24603413413484	black
-0.05738	0.700274846024363	black
-0.004288	0.0134521865852758	black
-0.1139	1.17127567286121	black
0.08185	0.486382926212125	black
-0.0138	0.101933339358365	black
-0.2267	1.04686877481656	black
-0.05079	0.604498875694374	black
0.002135	0.00784428895738327	black
0.07856	0.788879458741951	black
-0.01355	0.130299026326122	black
-0.05533	0.150826366901173	black
0.0492	0.201832940284061	black
-0.005804	0.0552706396967043	black
-0.0924	0.494443061336178	black
0.2318	1.1453903619042	black
0.3086	4.32771737521108	black
-0.08276	0.643209539648284	black
0.04871	0.529883646848996	black
-0.03633	0.350373113159471	black
-0.062	0.512720183556931	black
0.04395	0.376543951930066	black
-0.06687	0.50265561898242	black
0.1003	0.904830648568245	black
-0.08759	0.540306023522029	black
-0.00174	0.00824246046565191	black
-0.0282	0.327717375211079	black
0.007489	0.0354104125100967	black
-0.09186	0.833866029694891	black
-0.05445	0.282495925235798	black
0.01211	0.092427421201449	black
-0.04905	0.567511744229494	black
-0.02323	0.135607594849411	black
-0.04404	0.410050398674292	black
-0.001758	0.00660786255099747	black
0.02659	0.185352930548144	black
-0.02662	0.185352930548144	black
-0.1137	1.05310580489767	black
0.01374	0.0756690152913216	black
0.08891	0.66334017654558	black
-0.02391	0.17789733135308	black
0.02586	0.100617294466735	black
-0.02359	0.298259367562787	black
0.09524	0.740884155814934	black
0.07479	0.505288974794737	black
0.01161	0.0790943958359759	black
-0.02713	0.136142038116027	black
0.1126	1.48386142328293	black
-0.00923	0.055221318876493	black
-0.06063	0.746419710437817	black
0.00971	0.0360705779734415	black
0.03343	0.263922362996054	black
0.02421	0.317223353685566	black
-0.04734	0.470698002212019	black
-0.06387	0.228118679809901	black
0.009008	0.0617805821872569	black
0.01701	0.138465589140962	black
0.07091	0.703773712738839	black
-0.05497	1.08502252755567	black
0.01211	0.0893222452572947	black
0.05681	0.648590248074561	black
0.07857	0.509339346643863	black
0.03002	0.188827304933446	black
-0.01248	0.134777543709821	black
-0.045	0.394587201846949	black
0.03734	0.265760395564545	black
0.02748	0.499489089473663	black
0.1603	1.83356988615672	black
0.1121	1.1500894416985	black
0.1037	1.32102662408023	black
0.03752	0.543633966870957	black
-0.02907	0.238974748288627	black
-0.03357	0.193345276008139	black
-0.03036	0.271971045579482	black
-0.01973	0.206768552943479	black
0.02699	0.223080997157954	black
0.06635	0.713768145971447	black
0.08421	0.589391457431632	black
0.08727	1.05256627811295	black
-0.01315	0.0817074872446444	black
0.0243	0.121248479826998	black
-0.04952	0.654822383457296	black
0.04187	0.331707289551779	black
-0.02142	0.095663207797505	black
0.02814	0.271565049025745	black
0.04543	0.290390878927351	black
0.02023	0.267365032460804	black
-0.02527	0.330311291943792	black
-0.3477	3.12436006299583	black
-0.02095	0.0989778267519208	black
-0.01326	0.191518943434049	black
0.02689	0.275888046038788	black
0.003343	0.00957234151473649	black
0.03998	0.547600154088558	black
0.0445	0.188424994129407	black
0.05086	0.492009275180309	black
0.01127	0.0717578168426909	black
-0.05948	0.460923901207223	black
-0.2094	2.53268793701945	black
-0.01739	0.152119002554625	black
0.04471	0.495665088197536	black
-0.1661	0.954285941059132	black
-0.0291	0.234331445240986	black
-0.01326	0.057099458859706	black
-0.001076	0.0121997142481276	black
-0.00897	0.100288905428855	black
0.207	0.450874073241889	black
0.1426	2.22163165664413	black
0.131	0.448306084872775	black
0.07017	0.875169850586141	black
-0.01859	0.208098919990429	black
0.05442	0.809388202186395	black
0.02385	0.165960981840533	black
0.007683	0.0569013769945147	black
0.03272	0.307770164227244	black
-0.09464	0.596879478824182	black
-0.08045	0.988429556402722	black
0.02709	0.194431182451444	black
0.0617	0.756713853916554	black
0.001752	0.0130044602756184	black
-0.1137	1.04735283024106	black
-0.0291	0.226872075966665	black
-0.01629	0.114921615850776	black
0.01528	0.0763933569825409	black
0.03155	0.337998120610083	black
-0.002498	0.0155176935977373	black
-0.06347	0.290475644123659	black
-0.1452	1.06524912533642	black
0.05485	0.23455498190985	black
-0.02509	0.132709330145116	black
0.02879	0.294221787171402	black
-0.09752	0.623423042943488	black
-0.05397	0.738261452647462	black
-0.02287	0.203981030652851	black
-0.02345	0.185619205530062	black
0.04486	0.266160999302851	black
-0.06241	1.05913502403328	black
0.1149	1.76396685288236	black
0.2648	5.52520118119937	red
0.02981	0.346305204684918	black
0.06842	0.491066473949967	black
-0.006688	0.0514403378910384	black
0.01467	0.0866630740673768	black
-0.03746	0.540004743952609	black
-0.06914	0.664742743565468	black
-0.05789	0.330218384791463	black
-0.009822	0.0911934005943258	black
-0.02732	0.160962126611694	black
-0.03874	0.451242171426296	black
-0.03096	0.185486047631762	black
0.33	6.30311962831724	red
-0.03072	0.353792387793315	black
-0.274	2.09881421986285	black
0.02402	0.196611175016387	black
0.07183	0.619607839942973	black
-0.007762	0.0644927341752872	black
0.005389	0.0253962079129673	black
0.07115	0.388489112873344	black
-0.004367	0.0214542995372613	black
0.0309	0.301551461984671	black
-0.07776	0.802443786846464	black
0.04109	0.23634742943547	black
-0.011	0.0962590593784614	black
-0.08103	0.675511766692344	black
-0.04959	0.585026652029182	black
0.01024	0.0827571420925337	black
-0.05857	0.532391894416367	black
0.01549	0.0783135245163979	black
-0.04039	0.319845858265627	black
0.01159	0.0923199757575801	black
-0.1026	0.542572307053515	black
0.02498	0.156704917263493	black
0.02061	0.176330186731864	black
0.0286	0.434506370131138	black
-0.01927	0.166661611060602	black
-0.1133	1.56066730616974	black
-0.02497	0.244887733604929	black
0.03428	0.217384067968397	black
0.03722	0.366531544420413	black
-0.1427	0.959793372425289	black
-0.02817	0.151564544668529	black
-3.904e-05	0.000217201545864232	black
0.07126	0.405276053590253	black
-0.0007509	0.00388252386271199	black
-0.0118	0.055221318876493	black
0.2927	1.13406733180681	black
-0.07571	0.702896349850743	black
-0.0744	0.483993769613952	black
0.05534	0.510604078272871	black
-0.1456	1.77728352885242	black
0.00241	0.0116640441439495	black
-0.04314	0.293282217663241	black
0.02904	0.19942037843087	black
0.01267	0.133063182268361	black
-0.009867	0.0634862575211067	black
0.1312	1.60310355085748	black
0.04289	0.409492537991417	black
0.02975	0.181312336558486	black
-0.05668	0.400335221211583	black
-0.1404	0.813043664534588	black
0.02823	0.305745887974722	black
0.2987	5.64569943765464	red
-0.1606	1.96098267800259	black
0.01493	0.088895682195964	black
0.07986	0.445753191833889	black
0.00212	0.0114856341663339	black
-0.03591	0.247797846823479	black
-0.009306	0.0916758607238209	black
0.03495	0.325230685984574	black
0.07713	0.911155437272996	black
-0.0335	0.344765492965706	black
-0.06475	0.794254459057338	black
0.02205	0.103584023526877	black
0.05048	0.450261268735101	black
0.05055	0.769040444251431	black
-0.04931	0.518127589689336	black
-0.06703	0.336110701377339	black
-0.03731	0.290390878927351	black
0.2593	1.98589967848038	black
0.01636	0.137332049771412	black
-0.01156	0.0747394904805647	black
0.06027	0.912928794093465	black
-0.03612	0.347656944937285	black
-0.02503	0.199076818186782	black
-0.009176	0.045371622492729	black
0.07893	0.278849156250316	black
0.02639	0.185952279004401	black
-0.1379	0.964970717797632	black
0.019	0.0949600719237885	black
-0.0333	0.203078924669831	black
-0.0002399	0.00165346260363543	black
0.05381	0.410832609453952	black
-0.026	0.348237552619889	black
-0.005366	0.0382467858132174	black
0.002987	0.0131834954144636	black
-0.02335	0.208309350979882	black
0.00271	0.0163737128754655	black
0.01913	0.131767131577535	black
-0.2013	1.25469094005917	black
-0.165	2.64054397987901	black
-0.05613	0.769295686387431	black
-0.053	0.501138311007116	black
-0.01132	0.0802422194981058	black
-0.1135	2.17522353752445	black
0.04528	0.265920592719406	black
0.05861	0.524764777395872	black
-0.135	1.63227145391302	black
-0.06572	0.47391930819797	black
-0.02617	0.114638779968488	black
-0.02196	0.195383583012745	black
0.07328	0.417936637088291	black
0.0581	0.594824453782011	black
0.04532	0.415895029600547	black
-0.05638	0.27523275435369	black
0.04935	0.254144804826271	black
-0.00827	0.0905509530187334	black
0.01154	0.0886825576759694	black
0.1086	1.16749108729376	black
-0.07631	0.205860644232226	black
0.03858	0.313810765755976	black
-0.01991	0.138346129786089	black
-0.1313	1.44069198909299	black
-0.009537	0.0775859758543657	black
0.02157	0.126795690722959	black
-0.02793	0.136736636349519	black
0.0008389	0.00458420145758491	black
-0.008739	0.0849697097408392	black
-0.05214	0.233735909348004	black
0.06809	0.700274846024363	black
-0.05993	0.598082749482425	black
-0.04515	0.265680319140993	black
-0.2589	0.569441230477242	black
-0.0296	0.117646253611286	black
0.02975	0.282662417276136	black
0.02863	0.228853651185015	black
0.05621	0.824488186636552	black
0.05045	0.847100403606252	black
0.0325	0.216596718877437	black
-0.07868	0.820735535660975	black
0.01536	0.0695094346937304	black
-0.0695	0.603103550857476	black
-0.001711	0.00930603932024842	black
-0.04645	0.211973115904196	black
0.01097	0.0902835467656554	black
-0.0538	0.770318157682324	black
0.04111	0.405717971188194	black
0.08086	0.744245213356956	black
-0.007415	0.0506099933550872	black
-0.01823	0.159642940796644	black
0.07524	0.270025714300444	black
-0.0461	0.554240163511369	black
0.1589	5.01475320919714	red
0.1125	1.37986394502624	black
0.04012	0.46167766676856	black
0.01411	0.0799810839710852	black
0.003755	0.0309570326941867	black
0.04679	0.690795820329592	black
0.008419	0.0718602931248802	black
0.04943	0.529736553034922	black
0.001771	0.0101498903968196	black
0.02791	0.17855198098247	black
-0.02561	0.234033575214286	black
-0.02943	0.281830594608693	black
0.09878	1.5151309672796	black
0.07212	1.10149421446564	black
0.02022	0.0990323760808757	black
-0.005578	0.0418663243237646	black
0.04014	0.384786665198642	black
0.04959	0.359220522655143	black
0.009896	0.0842309340163159	black
-0.01407	0.103639154530684	black
-0.0208	0.120904120499927	black
-0.02629	0.204258979130756	black
0.1035	1.01295971302073	black
-0.04237	0.623788149717327	black
-0.03241	0.195587940862286	black
0.008265	0.0534494894301448	black
-0.1584	0.73471037413917	black
-0.0003741	0.00265730939837757	black
-0.05551	0.150703459165274	black
0.06463	0.591420874591333	black
-0.1114	0.892111974817201	black
0.01812	0.225191169689294	black
-0.04987	0.529883646848996	black
-0.01279	0.158890915531846	black
-0.025	0.242528052234332	black
0.06207	0.325322532126801	black
0.1331	1.54591772926891	black
-0.1464	1.33451281921719	black
0.1145	1.59414160068236	black
-0.1047	0.950394387405027	black
0.003604	0.0250280057019311	black
0.0734	1.45555986268231	black
-0.06983	1.25111455999048	black
0.0198	0.154839922348054	black
0.01502	0.128427064454121	black
-0.01548	0.0940962337833831	black
0.0368	0.695509472226512	black
-0.004842	0.0326860817129165	black
0.03629	0.192397330083505	black
-0.03263	0.262489309326524	black
-0.1705	1.43368037847519	black
0.07383	0.317493914060989	black
0.04216	0.252277537964492	black
0.0826	1.11633856484638	black
-0.00817	0.0434474080826011	black
0.09176	0.712422190921295	black
-0.006346	0.0471591433242984	black
-0.09768	0.240030142445693	black
0.02245	0.168642214557932	black
0.02331	0.215810794619039	black
-0.07253	0.344957658668798	black
-0.03744	0.301290650557413	black
0.07983	0.817585347565446	black
-0.0266	0.205302873108001	black
-0.01712	0.0882034095627479	black
0.0918	0.77780395369828	black
0.02458	0.0865570451406042	black
-0.1391	0.707522406332216	black
0.3019	4.75572287919816	black
-0.1008	0.945386945443112	black
0.02303	0.241012453132381	black
-0.09743	0.727694155597914	black
0.07312	1.40737917867802	black
-0.03216	0.403622856002401	black
0.01134	0.0853395694107782	black
-0.05652	0.416121401501374	black
-0.09212	0.829151796356691	black
-0.1451	1.01345218658528	black
0.1724	2.28108331398514	black
0.02046	0.271971045579482	black
-0.0987	0.935916564036404	black
-0.1107	0.261774551857495	black
-0.01686	0.0963674839157623	black
-0.03814	0.246800085800584	black
0.1005	1.23754651763645	black
0.01571	0.0821270448011521	black
-0.00147	0.013407393177789	black
-0.03644	0.302945107727426	black
0.1295	1.30927245612963	black
0.1234	1.58020941389364	black
0.08901	1.03933899272902	black
0.03182	0.361311113309877	black
0.02661	0.263364502313179	black
-0.101	0.506541949004812	black
-0.05849	0.302945107727426	black
0.05787	0.434979071654706	black
-0.04793	0.223080997157954	black
-0.06155	0.582196277360119	black
0.08957	0.556580538217183	black
-0.2357	1.91901295308911	black
0.09812	0.699404516110037	black
-0.03033	0.155584959526176	black
-0.1082	1.18283142761894	black
0.02157	0.143150321274828	black
0.2319	1.15199572850273	black
0.2358	1.10253786198694	black
0.1005	0.749336080536756	black
-0.2217	0.459295216689238	black
0.1352	4.02821406212089	black
0.05142	0.432503108895777	black
0.05675	0.360712774089763	black
0.06947	0.825940192274975	black
0.01127	0.0642912521573365	black
0.06348	0.300682698978618	black
-0.01354	0.106682188383888	black
0.04634	0.491874463916801	black
0.03952	0.347753658996677	black
0.02653	0.164816930150956	black
0.04123	0.25204469309327	black
-0.01101	0.0997967869831066	black
-0.008051	0.0382942159974947	black
0.01502	0.148252580866736	black
-0.0461	0.382265964635982	black
0.04861	0.508218224415834	black
-0.1806	1.12084675381575	black
-0.0653	0.537452271197336	black
0.003179	0.0194966818066049	black
0.001741	0.0190426837703799	black
0.02537	0.119529407196222	black
-0.1209	1.39968067024834	black
-0.02297	0.268089057883128	black
-0.04451	0.349886835556429	black
-0.004991	0.0400051616715838	black
0.02383	0.161087972594001	black
0.08519	0.940815382368629	black
0.05597	0.542572307053515	black
-0.04562	0.421590029668764	black
0.1136	0.975514332300833	black
0.002672	0.0164188132942093	black
-0.04518	0.499900808084277	black
-0.0334	0.34371009880864	black
-0.02292	0.0678307540792077	black
0.2436	0.867420152340263	black
-0.0652	0.482012796974922	black
0.2339	4.09463593123311	black
0.1404	0.740167300936516	black
0.01703	0.123205023799299	black
-0.1082	0.288361461767651	black
-0.02743	0.155398580373653	black
0.02029	0.165325025537256	black
-0.02825	0.234927798897208	black
-0.03371	0.287013766405617	black
0.05823	0.881404634776238	black
0.2006	4.2003837955185	black
-0.05921	0.295334814545471	black
0.001112	0.00528701456842978	black
0.04793	0.438183335681043	black
-0.02362	0.195451691611944	black
0.09055	0.909036923404268	black
-0.0301	0.196201592010326	black
-0.0208	0.137570443893991	black
0.05978	0.675717544702307	black
-0.07279	0.383209513670284	black
-0.2067	1.97674754036629	black
-0.02297	0.0942041196321315	black
-0.0437	0.495393229358046	black
0.005051	0.0281213829737342	black
-0.05558	0.630227711403037	black
0.0001756	0.000869458712628891	black
-0.01197	0.0799288757024759	black
0.05603	0.541664374008053	black
0.01132	0.109299602301125	black
-0.08641	1.09479797133768	black
-0.1129	0.233512793760306	black
0.02722	0.259479413946335	black
0.06757	0.59773861754532	black
0.06143	0.454940415305997	black
-0.1138	1.38059358911322	black
0.04493	0.507379277956808	black
-0.0399	0.432503108895777	black
-0.0182	0.0822319975522436	black
-0.005535	0.0407677509490041	black
0.00747	0.0509028748870842	black
-0.1036	0.933301449577005	black
0.01445	0.0656530732617444	black
-0.08315	0.96818772866963	black
0.06928	0.591251393815756	black
0.02659	0.327717375211079	black
-0.00541	0.0334828235532081	black
-0.0208	0.223807485252928	black
0.03697	0.339324211661476	black
0.02226	0.179732842839035	black
0.001066	0.00700490156865849	black
-0.08161	1.69918720588188	black
-0.07141	0.761702932124606	black
-0.08569	1.20335629621488	black
0.3764	4.85418228550817	black
0.06782	0.498256270372006	black
-0.01305	0.0928574689968595	black
0.1302	1.95781840548423	black
-0.01024	0.0757724187398823	black
0.1412	1.01412464269161	black
0.1116	2.6643415477107	black
-0.1106	1.27286557623951	black
0.0731	3.59670785484175	black
0.03246	0.214812579970638	black
0.1188	0.957424487559809	black
-0.03667	0.398374520446055	black
-0.008717	0.0820221174070918	black
0.02019	0.109690783100052	black
0.07362	0.407823242604133	black
-0.016	0.0898560389354871	black
-0.03615	0.340464092845784	black
-0.0008565	0.00541891874010532	black
0.01961	0.153291854543993	black
0.1167	1.33611070137734	black
-0.03705	0.406049704736013	black
0.07135	0.685922008220787	black
-0.05219	0.46801044858745	black
0.006962	0.069050968832477	black
0.0276	0.149415023647969	black
-0.02626	0.145693958198919	black
0.1895	4.23807216157947	black
-0.02002	0.140861702705469	black
0.01448	0.0929112549257044	black
0.07266	0.885722703438414	black
-0.06126	0.905528871358355	black
0.02103	0.251346906575733	black
0.04679	0.388914266585127	black
0.02431	0.22018713682942	black
-0.1253	0.909741947068684	black
0.03159	0.326702560240364	black
-0.1502	1.54775342547956	black
-0.06158	0.620875853929608	black
-0.01012	0.0859743483036713	black
0.01684	0.131767131577535	black
0.04485	0.449282576530717	black
0.1038	0.776763726897002	black
-0.1001	1.44442192722705	black
-0.01303	0.0818123386410744	black
-0.3391	1.95039438740503	black
-0.03279	0.28274568723745	black
-0.04063	0.194431182451444	black
-0.02546	0.162222230446267	black
-0.06898	0.211124884224583	black
0.1074	0.581864501574768	black
0.01039	0.0709388759152345	black
-0.171	1.52797530229972	black
0.06343	0.655214877367339	black
0.09096	1.05769424710411	black
0.007658	0.0688473614767067	black
-0.05644	0.764976840504776	black
0.03863	0.408045444953265	black
0.01978	0.128777443240293	black
0.01596	0.264321274094095	black
0.1066	0.666955970176513	black
-0.06148	1.0423927129399	black
-0.1144	2.27034933166408	black
0.09439	0.412513534589036	black
0.1	1.87095494011204	black
0.07622	0.767512133647014	black
-0.07645	0.279096829186543	black
-0.0007958	0.00678427952586297	black
0.01468	0.103308473437116	black
-0.1281	1.76045027915953	black
0.2298	1.17606954487444	black
0.04705	0.576262750017671	black
0.0007737	0.00313823150932658	black
-0.017	0.0622314329500642	black
-0.004785	0.0341870469633969	black
0.03982	0.753747687700678	black
0.006972	0.0369208393581729	black
-0.1091	1.14806932135973	black
-0.05054	0.267686672528757	black
-0.03091	0.188156993823523	black
0.0005456	0.00331324439982852	black
-0.01487	0.111595832262953	black
0.0504	0.491335636947057	black
-0.1382	1.44989400065241	black
-0.03435	0.283662712110451	black
0.06073	0.557363474217768	black
-0.01395	0.0762898056034372	black
0.000917	0.0122443832614767	black
-0.1066	1.05320397272854	black
0.001067	0.00815394635510329	black
0.1211	1.13548891894161	black
-0.0256	0.13691517467964	black
0.02034	0.179732842839035	black
-0.02457	0.146180154143237	black
-0.005898	0.0521743155575494	black
-0.01887	0.0822844834405066	black
0.03414	0.38795825535473	black
0.01105	0.146240966925231	black
0.01448	0.152303979265835	black
-0.1625	1.51741223047323	black
-0.1522	1.29482075512632	black
-0.09379	0.818442226137214	black
-0.02345	0.16500739626697	black
-0.01829	0.0525662781129492	black
0.02682	0.300248968310486	black
0.07486	0.429106963781608	black
-0.01921	0.169539649969033	black
0.0384	0.215454025945477	black
-0.03733	0.191856574238509	black
0.01297	0.0957714836599215	black
-0.08223	0.744727494896694	black
-0.01774	0.12627261935332	black
-0.05157	0.482804102050026	black
0.02043	0.155460697870992	black
0.003501	0.0300718105718839	black
-0.04502	0.473014931440004	black
0.101	0.767003889607846	black
-0.01599	0.0799288757024759	black
0.005338	0.0500735563320878	black
0.07963	1.38605252321965	black
0.03368	0.303032359255977	black
-0.06089	0.868702203402377	black
0.01196	0.0631847688023671	black
-0.1436	0.792096469613948	black
0.04148	0.44891613481422	black
0.1239	2.77443228656053	black
-0.03829	0.31695296176115	black
0.0467	0.461049437985639	black
-0.003801	0.0271494441527699	black
0.05143	0.382161252282997	black
-0.02148	0.152797636019076	black
0.04481	0.311669181887734	black
-0.07903	0.526513029935432	black
0.03839	0.290645224165604	black
0.06712	0.693360558975738	black
-0.1111	0.667157733005648	black
-0.03292	0.333856572708442	black
0.06828	1.01854383347787	black
0.0005248	0.00405783700744936	black
-0.07056	0.855425792390384	black
0.02794	0.240181122625174	black
0.03127	0.209714835966758	black
0.05288	0.670195477835931	black
0.05166	0.38132446111486	black
0.04116	0.405828520885088	black
0.05367	0.564792896759252	black
-0.0466	0.294820755126324	black
0.04182	0.401428336517859	black
0.01226	0.1739900222089	black
0.03426	0.154839922348054	black
0.02947	0.299555898972248	black
-0.1421	2.05237025261565	black
-0.06531	0.600326278518962	black
0.1165	0.544241796895863	black
0.1807	1.2335871528876	black
-0.02818	0.292344676468813	black
-0.03283	0.374173286714289	black
0.07017	0.399898744308609	black
-0.1377	1.17121125181505	black
0.00665	0.0189519410868271	black
-0.03963	0.166406706001544	black
0.03099	0.238372815438417	black
0.2332	1.4467239538629	black
-0.05468	0.511026475273492	black
-0.02942	0.154715873652008	black
0.1081	1.29302632382382	black
-0.04757	0.373556974668705	black
0.007302	0.0494404383881999	black
-0.004709	0.0316571690410546	black
-0.02242	0.168066269533255	black
-0.02501	0.15939212099071	black
0.02481	0.177374321225859	black
-0.03424	0.171082438383314	black
0.05247	0.42458120878564	black
-0.04618	0.645315446045271	black
-0.008531	0.0703767484847596	black
0.006093	0.0506099933550872	black
-0.1765	1.24458253718906	black
-0.0431	0.394479476562531	black
0.04047	0.294478386577333	black
-0.008985	0.0680338852718274	black
0.1242	1.75745857170162	black
0.1147	1.19551981089401	black
-0.01141	0.0682879329432443	black
-0.0819	0.778325002929231	black
-0.09592	0.557520230935551	black
0.08122	1.24427755509654	black
0.01246	0.139362583226245	black
-0.01828	0.107293362194334	black
-0.03415	0.190911868653654	black
0.1408	1.83003182600311	black
0.1194	1.19436323369407	black
-0.02643	0.294307303462297	black
0.01086	0.0903370148459818	black
-0.0276	0.150212175762314	black
0.0223	0.202732459169284	black
-0.002475	0.0188612173593396	black
-0.07634	0.43937612545007	black
-0.1072	0.907981529247203	black
-0.0244	0.210278306019078	black
-0.05299	0.717604495257474	black
0.05228	0.569119053547109	black
0.06673	0.485452247339714	black
0.1603	0.831797253157369	black
0.02578	0.154405906839976	black
-0.01692	0.115714537660325	black
0.09521	1.02378762288262	black
0.1232	0.869988050328096	black
0.2413	2.52768245368316	black
-0.01801	0.121880515302833	black
-0.006575	0.0596329540143348	black
-0.01685	0.246876755318287	black
0.005658	0.0344220420894721	black
0.02448	0.24504041227829	black
0.004741	0.0242006903205925	black
-0.0394	0.223298816011589	black
0.03148	0.199764210672646	black
-0.09376	1.70377371273884	black
-0.01333	0.121650577782225	black
-0.0746	0.570247719997592	black
0.01025	0.115148017254002	black
-0.001951	0.00824246046565191	black
-0.005738	0.0613301989773208	black
-0.03288	0.344957658668798	black
0.01279	0.11650890981107	black
0.04278	0.43297363384094	black
-0.002905	0.0465302567465986	black
0.01137	0.0962590593784614	black
0.05343	0.864549300654486	black
-0.04802	0.365220541854048	black
0.03034	0.167363372403297	black
0.0444	0.471726222832956	black
-0.031	0.260032303240491	black
0.0654	0.283078926833239	black
0.09198	1.80134291304558	black
-0.00651	0.0365899843197712	black
0.02434	0.2548471049231	black
0.04987	0.279923427231859	black
-0.05304	0.235599677043612	black
-0.06341	0.481881052856847	black
0.1028	0.55455148573395	black
0.02079	0.133771752620353	black
0.1167	0.951558196449595	black
0.02261	0.0851810195525269	black
-0.1571	1.17024608107502	black
-0.1262	0.437231456983481	black
0.06298	0.46331532737907	black
-0.0822	0.944239535312265	black
-0.02568	0.144723196169908	black
-0.05278	0.742801573860655	black
0.2308	0.843148098929989	black
0.03007	0.280420142286277	black
0.0586	0.417709317281006	black
0.04194	0.268411234813261	black
-0.03284	0.224462365219043	black
-0.002506	0.0144837121472846	black
0.02791	0.123032032567415	black
-0.0672	0.786747947803603	black
0.01285	0.0617805821872569	black
-0.06248	0.330962199114844	black
0.01116	0.102812923419846	black
0.005975	0.0354104125100967	black
0.1521	1.2230084151436	black
-0.05942	0.506820879317485	black
0.0196	0.186419011431808	black
0.008826	0.100070117272136	black
0.07908	1.88074411072206	black
0.01833	0.113452876608894	black
0.02142	0.185153331395537	black
0.01136	0.0729377565069999	black
0.05798	0.767003889607846	black
0.07105	0.399789693590672	black
-0.09784	1.09436599867305	black
0.03123	0.182765269574502	black
0.02391	0.172566104599221	black
-0.1047	0.577574323628795	black
0.05641	0.907630300370879	black
0.07129	0.655804284128565	black
0.03055	0.279262022981575	black
-0.03446	0.206279443186477	black
-0.04974	0.550675906901273	black
0.01308	0.120789394708241	black
0.0561	0.434152181326482	black
-0.02963	0.405828520885088	black
-0.01666	0.158953534590696	black
0.01234	0.0997421415622225	black
-0.00952	0.0614302437789388	black
-0.02282	0.274006741075278	black
0.0501	0.247567390738526	black
[truncated: 425,112 more rows]
