# Supplementary material for: TET2 mutations are associated with hypermethylation at key regulatory enhancers in normal and malignant hematopoiesis
Source: Nat Commun. 2021 Oct 18;12:6061. doi: 10.1038/s41467-021-26093-2 (PMC8523747; doi:10.1038/s41467-021-26093-2)
Supplement: Supplementary file 11 — Source Data [file 41467_2021_26093_MOESM11_ESM.zip › Source data/suppl_figure_9.csv]

estimate	pval	color
-0.02455	0.5679	grey
-0.04133	0.2594	grey
0.008316	0.851	grey
-0.1036	0.03706	grey
-0.001964	0.9484	grey
0.01083	0.7833	grey
-0.05364	0.04359	grey
0.04258	0.5529	grey
-0.03802	0.4886	grey
-0.004016	0.9448	grey
0.002003	0.9309	grey
0.0007217	0.9723	grey
0.02826	0.3882	grey
-0.02015	0.4088	grey
0.03824	0.3014	grey
0.004367	0.896	grey
-0.00437	0.8908	grey
0.03133	0.1159	grey
0.02334	0.4061	grey
-0.06843	0.01453	grey
0.1197	0.08996	grey
0.03384	0.516	grey
0.01395	0.6191	grey
-0.05919	0.3485	grey
-0.02698	0.2732	grey
-0.03361	0.6612	grey
-0.001972	0.9548	grey
-0.02465	0.3619	grey
-0.04228	0.2213	grey
-0.01571	0.4948	grey
0.0719	0.2089	grey
0.006065	0.9421	grey
0.06158	0.2542	grey
-0.1202	0.07689	grey
-0.04606	0.1777	grey
-0.128	0.02222	grey
-0.02128	0.3027	grey
-0.04077	0.252	grey
-0.01865	0.6064	grey
-0.05119	0.1996	grey
0.06812	0.1076	grey
0.1717	0.2093	grey
-0.02405	0.358	grey
0.09455	0.2422	grey
-0.01144	0.6591	grey
0.05826	0.0784	grey
-0.05835	0.4464	grey
-0.02647	0.366	grey
-0.03259	0.2808	grey
0.01284	0.7256	grey
0.006729	0.7854	grey
0.01458	0.6774	grey
-0.009424	0.869	grey
-0.07022	0.007178	grey
-0.03535	0.1272	grey
-0.02748	0.2175	grey
0.02888	0.2747	grey
-0.03331	0.4494	grey
0.007013	0.7883	grey
0.04451	0.3369	grey
-0.08845	0.2569	grey
0.09921	0.222	grey
0.004484	0.9029	grey
-0.04092	0.1611	grey
-0.01214	0.7147	grey
0.02193	0.372	grey
0.04387	0.2832	grey
0.01026	0.8322	grey
0.04747	0.1893	grey
0.04271	0.1277	grey
-0.02083	0.56	grey
0.02396	0.4721	grey
-0.01944	0.7422	grey
0.07741	0.1738	grey
0.05573	0.3369	grey
0.07321	0.09086	grey
-0.01032	0.7252	grey
-0.0093	0.7633	grey
-0.001417	0.9618	grey
0.06255	0.2055	grey
-0.09518	0.4187	grey
-0.06369	0.06218	grey
0.002022	0.9469	grey
-0.01602	0.83	grey
-0.04851	0.05474	grey
0.002527	0.9712	grey
0.04157	0.4882	grey
0.006325	0.8953	grey
-0.02039	0.3608	grey
-0.08195	0.1706	grey
-0.05605	0.0689	grey
-0.02485	0.324	grey
-0.04861	0.4864	grey
0.006043	0.8482	grey
0.002669	0.9191	grey
-0.02229	0.4693	grey
-0.07713	0.01985	grey
0.04419	0.4839	grey
-0.07303	0.238	grey
0.01393	0.5679	grey
-0.02049	0.4462	grey
0.01262	0.5667	grey
-0.06263	0.307	grey
-0.02454	0.577	grey
0.002702	0.9215	grey
-0.01117	0.7985	grey
-0.01543	0.6354	grey
-0.004886	0.8691	grey
0.00606	0.8896	grey
0.002089	0.959	grey
-0.09251	0.2449	grey
0.006896	0.8124	grey
0.05809	0.5204	grey
-0.1037	0.02963	grey
-0.003296	0.9611	grey
-0.0931	0.08609	grey
-0.03547	0.3301	grey
-0.05748	0.01588	grey
0.1564	0.03454	grey
-0.01566	0.4441	grey
-0.03985	0.1919	grey
-0.01777	0.6894	grey
-0.01632	0.7338	grey
0.112	0.1184	grey
0.031	0.6267	grey
-0.009145	0.6777	grey
-0.04481	0.2272	grey
-0.08961	0.05068	grey
-0.04792	0.0264	grey
0.02264	0.5282	grey
0.0036	0.9423	grey
0.01417	0.7696	grey
0.03529	0.6432	grey
0.09736	0.1888	grey
-0.04009	0.339	grey
0.009494	0.7368	grey
0.05923	0.07984	grey
0.01578	0.6616	grey
0.03036	0.1681	grey
0.08157	0.03943	grey
-0.01145	0.5525	grey
-0.008864	0.6495	grey
-0.015	0.7263	grey
-0.08431	0.03621	grey
0.03716	0.4055	grey
-0.09535	0.1487	grey
0.04589	0.1658	grey
-0.08564	0.3746	grey
-0.02391	0.4479	grey
0.01558	0.6932	grey
0.04666	0.2088	grey
0.01461	0.657	grey
-0.0439	0.06751	grey
-0.01167	0.6102	grey
0.01295	0.7243	grey
-0.01754	0.4294	grey
0.1205	0.0839	grey
-0.008921	0.8745	grey
-0.03272	0.4002	grey
-0.0002664	0.9968	grey
-0.03874	0.1202	grey
-0.01454	0.6138	grey
-7.82e-05	0.9978	grey
0.04558	0.2631	grey
-0.02449	0.5253	grey
0.005476	0.8583	grey
0.05127	0.5153	grey
-0.02631	0.4403	grey
-0.04633	0.4229	grey
-0.08439	0.1605	grey
0.003825	0.9135	grey
-0.02882	0.3699	grey
-0.02141	0.3386	grey
-0.01731	0.6033	grey
0.01782	0.3036	grey
0.007454	0.8373	grey
-0.002817	0.9676	grey
-0.07745	0.1994	grey
-0.05269	0.09389	grey
-0.0682	0.2266	grey
-0.003359	0.9172	grey
0.01452	0.6975	grey
-0.009805	0.7399	grey
0.02395	0.7384	grey
-0.1097	0.1005	grey
0.06407	0.08295	grey
-0.006456	0.8285	grey
0.01486	0.5021	grey
-0.002557	0.9022	grey
-0.02359	0.4651	grey
0.03197	0.5295	grey
-0.04937	0.06323	grey
0.02336	0.5234	grey
-0.045	0.2348	grey
-0.04685	0.4907	grey
0.01461	0.7051	grey
0.009159	0.8786	grey
0.04299	0.4163	grey
-0.05055	0.06452	grey
0.00689	0.7303	grey
0.0294	0.2938	grey
0.03846	0.2675	grey
0.02228	0.5351	grey
-0.02225	0.35	grey
-0.01704	0.5883	grey
0.02849	0.6584	grey
0.02469	0.262	grey
0.002118	0.9572	grey
-0.003376	0.9111	grey
0.01611	0.7194	grey
-0.02681	0.4271	grey
-0.03139	0.3819	grey
0.01382	0.5872	grey
-0.02978	0.2515	grey
0.1274	0.0865	grey
-0.001144	0.9756	grey
0.00655	0.809	grey
-0.03734	0.4851	grey
0.02739	0.3242	grey
-0.04732	0.04155	grey
-0.001788	0.9428	grey
-0.009922	0.7464	grey
0.005267	0.8899	grey
-0.03088	0.2545	grey
0.05933	0.08211	grey
0.02653	0.2575	grey
-0.01293	0.8011	grey
-0.02132	0.6403	grey
-0.0626	0.0437	grey
0.007741	0.8566	grey
0.04432	0.1482	grey
-0.08645	0.1715	grey
0.01639	0.81	grey
0.04021	0.7302	grey
-0.1045	0.1672	grey
0.01691	0.5834	grey
0.03955	0.1943	grey
0.03678	0.3783	grey
0.09164	0.2057	grey
-0.0265	0.4023	grey
0.01777	0.7704	grey
0.01674	0.5733	grey
-0.003571	0.9364	grey
0.00529	0.7922	grey
-0.06153	0.05308	grey
-0.0173	0.5943	grey
0.008032	0.8548	grey
-0.03307	0.1494	grey
-0.01223	0.7312	grey
0.03078	0.09824	grey
0.003159	0.9206	grey
0.0738	0.1811	grey
0.06242	0.117	grey
0.1215	0.05579	grey
-0.01809	0.4276	grey
0.0003111	0.9949	grey
-0.01819	0.6786	grey
0.09503	0.1593	grey
-0.01938	0.5038	grey
0.01538	0.6517	grey
0.07474	0.15	grey
-0.0514	0.02243	grey
-0.04165	0.1563	grey
0.07886	0.2496	grey
0.01576	0.7961	grey
0.04617	0.5759	grey
-0.1139	0.1091	grey
0.03143	0.2968	grey
0.116	0.1328	grey
-0.01034	0.6617	grey
-0.05581	0.4674	grey
0.03546	0.4269	grey
-0.04468	0.04006	grey
0.01947	0.7489	grey
0.02104	0.594	grey
-0.00678	0.8439	grey
0.0142	0.8419	grey
0.02765	0.4641	grey
0.0311	0.1115	grey
-0.03143	0.2814	grey
0.003546	0.9644	grey
-0.04362	0.08807	grey
-0.0191	0.4953	grey
-0.009542	0.7336	grey
0.0004854	0.9909	grey
-0.01714	0.5533	grey
-0.02822	0.3505	grey
0.009553	0.8541	grey
-0.03211	0.6133	grey
0.02197	0.4095	grey
0.01684	0.796	grey
-0.06055	0.3745	grey
-0.009606	0.8153	grey
0.0007279	0.9806	grey
-0.04284	0.08091	grey
-0.01288	0.7103	grey
0.007833	0.821	grey
0.003612	0.8993	grey
-0.01897	0.6413	grey
0.09912	0.004055	grey
0.02183	0.4136	grey
-0.004733	0.9015	grey
-0.001413	0.9797	grey
0.01907	0.7387	grey
0.02434	0.791	grey
0.04769	0.4473	grey
0.006498	0.8564	grey
0.01565	0.5371	grey
0.005578	0.8582	grey
-0.01734	0.5139	grey
-0.02333	0.4644	grey
-0.06847	0.06399	grey
-0.04472	0.1984	grey
-0.1605	0.0529	grey
-0.04905	0.2876	grey
-0.01701	0.5674	grey
-0.04391	0.03185	grey
0.02415	0.3981	grey
-0.0002884	0.9907	grey
-0.02808	0.2398	grey
0.02276	0.6044	grey
0.02309	0.6314	grey
0.01976	0.612	grey
0.009044	0.7736	grey
-0.02272	0.3215	grey
0.008768	0.9437	grey
-0.02694	0.6844	grey
0.03018	0.6702	grey
0.03289	0.1957	grey
-0.05801	0.1001	grey
-0.04199	0.2504	grey
0.06	0.009903	grey
0.001461	0.9714	grey
-0.03696	0.2025	grey
-0.009361	0.8282	grey
-0.02453	0.5343	grey
-0.02736	0.3364	grey
-0.005006	0.8315	grey
0.02173	0.6335	grey
0.05513	0.2905	grey
0.06127	0.2114	grey
-0.09262	0.2103	grey
-0.04926	0.2965	grey
0.02108	0.6635	grey
0.02131	0.7382	grey
0.0242	0.6815	grey
0.04464	0.1474	grey
-0.006006	0.8846	grey
-0.05218	0.2039	grey
-0.09002	0.1145	grey
-0.04197	0.2154	grey
0.01577	0.7138	grey
0.003555	0.8929	grey
0.002417	0.9136	grey
0.01095	0.6685	grey
-0.009634	0.8227	grey
0.0004716	0.9855	grey
0.01905	0.7975	grey
0.0124	0.5001	grey
-0.02041	0.3282	grey
0.03719	0.3957	grey
-0.03476	0.2413	grey
0.01671	0.7343	grey
0.06703	0.2922	grey
-0.007315	0.8994	grey
-0.08429	0.04284	grey
-0.02759	0.308	grey
-0.0005001	0.9895	grey
-0.06486	0.04362	grey
-0.003259	0.9165	grey
0.01056	0.6868	grey
-0.03301	0.4837	grey
-0.03369	0.2915	grey
0.02191	0.6783	grey
0.04353	0.3266	grey
-0.03926	0.1891	grey
0.1173	0.07709	grey
-0.007158	0.7767	grey
0.01379	0.4736	grey
-0.06992	0.1411	grey
-0.07362	0.08091	grey
0.01906	0.5514	grey
0.04481	0.2564	grey
0.02261	0.6292	grey
-0.0198	0.547	grey
-0.06193	0.2054	grey
-0.0382	0.1598	grey
-0.02053	0.4798	grey
0.02751	0.4313	grey
-0.05466	0.3368	grey
-0.0419	0.1032	grey
0.003601	0.9203	grey
-0.06395	0.08621	grey
-0.1201	0.05402	grey
-0.03759	0.2201	grey
-0.01205	0.826	grey
0.02723	0.5491	grey
0.006191	0.8756	grey
-0.04351	0.1736	grey
0.07057	0.2004	grey
-0.01849	0.5707	grey
0.01782	0.6941	grey
0.02174	0.6321	grey
0.007119	0.8049	grey
-0.05106	0.1726	grey
-0.02749	0.5932	grey
-0.02093	0.4921	grey
-0.02729	0.4056	grey
-0.008023	0.8398	grey
0.004726	0.9026	grey
-0.01735	0.6459	grey
0.007952	0.783	grey
0.01317	0.6866	grey
0.03902	0.3663	grey
0.02438	0.2113	grey
-0.004668	0.8857	grey
-0.0486	0.3042	grey
-0.1256	0.2402	grey
0.04515	0.1713	grey
0.08922	0.02449	grey
-0.1349	0.09368	grey
-0.00529	0.8567	grey
0.0367	0.3038	grey
0.03373	0.08237	grey
-0.007202	0.9428	grey
0.009883	0.6774	grey
-0.00373	0.9432	grey
0.02358	0.8278	grey
0.0002997	0.9914	grey
0.005544	0.9401	grey
0.03933	0.1709	grey
0.002104	0.9485	grey
-0.002098	0.9657	grey
0.01145	0.8019	grey
-0.06443	0.07851	grey
-0.00576	0.7964	grey
0.007934	0.8408	grey
-0.03846	0.2219	grey
-0.03038	0.4216	grey
-0.02794	0.4251	grey
-0.037	0.3376	grey
-0.00205	0.9451	grey
0.03429	0.2525	grey
-0.03158	0.6157	grey
0.04578	0.3747	grey
0.04034	0.06405	grey
0.0267	0.7386	grey
-0.06641	0.003164	grey
-0.005044	0.875	grey
-0.01225	0.7244	grey
-0.03248	0.2535	grey
-0.02552	0.3446	grey
0.05778	0.2279	grey
0.01288	0.7594	grey
0.0311	0.3997	grey
-0.02804	0.5064	grey
0.04287	0.125	grey
0.0366	0.2519	grey
-0.03448	0.5243	grey
-0.03126	0.4304	grey
-0.04248	0.1792	grey
-0.001675	0.9769	grey
-0.02442	0.6559	grey
-0.01091	0.6251	grey
0.01952	0.5166	grey
-0.1539	0.007006	grey
-0.07655	0.2015	grey
0.009728	0.7651	grey
0.03973	0.4027	grey
0.007692	0.8205	grey
0.1124	0.01899	grey
-0.05538	0.6198	grey
-0.03062	0.3374	grey
-0.02316	0.4207	grey
-0.0331	0.5643	grey
-0.01073	0.7467	grey
-0.01272	0.6358	grey
-0.05697	0.2788	grey
-0.03556	0.3548	grey
0.09827	0.1702	grey
-0.02461	0.5601	grey
0.07001	0.00601	grey
0.03928	0.2595	grey
0.04609	0.1008	grey
-0.01481	0.6266	grey
-0.035	0.2703	grey
0.01245	0.6906	grey
-0.01515	0.544	grey
-0.007605	0.8604	grey
0.002697	0.9315	grey
-0.05585	0.07293	grey
-0.04414	0.1846	grey
0.04115	0.2408	grey
0.0154	0.6179	grey
0.03174	0.4537	grey
-0.003244	0.9418	grey
0.01096	0.6231	grey
-0.04871	0.1005	grey
-0.03363	0.2909	grey
0.01781	0.6196	grey
0.1089	0.2397	grey
0.01629	0.5934	grey
0.04052	0.3426	grey
0.03962	0.2895	grey
0.02218	0.4074	grey
-0.01672	0.6884	grey
-0.0852	0.01399	grey
-0.0212	0.683	grey
0.01845	0.4852	grey
0.01779	0.6479	grey
0.01483	0.6532	grey
-0.008595	0.805	grey
0.04184	0.2187	grey
-0.03284	0.5339	grey
0.01111	0.7763	grey
-0.03879	0.2385	grey
0.07414	0.13	grey
-0.06365	0.1075	grey
0.02126	0.4335	grey
-0.0003162	0.9928	grey
0.04319	0.5128	grey
0.01651	0.6975	grey
-0.06147	0.0915	grey
-0.02906	0.2967	grey
-0.07222	0.007524	grey
0.05876	0.1001	grey
-0.001984	0.9539	grey
0.008359	0.7764	grey
0.0122	0.693	grey
0.03543	0.3394	grey
0.05253	0.3769	grey
-0.01073	0.7536	grey
-0.01784	0.4776	grey
-0.005871	0.9406	grey
-0.04293	0.3487	grey
-0.09096	0.03504	grey
0.02056	0.4053	grey
-0.007313	0.8202	grey
-0.03561	0.2681	grey
0.01135	0.7558	grey
-0.0007907	0.9775	grey
-0.07193	0.1393	grey
0.04151	0.5235	grey
-0.0003715	0.9915	grey
0.01795	0.5092	grey
-0.03236	0.2667	grey
0.04678	0.2243	grey
0.01384	0.7586	grey
0.03029	0.547	grey
0.06447	0.155	grey
0.06637	0.4198	grey
-0.004193	0.918	grey
-0.07814	0.04722	grey
-0.02729	0.51	grey
-0.01006	0.6332	grey
-0.03946	0.3521	grey
-0.02608	0.3758	grey
0.04349	0.5499	grey
-0.06001	0.01034	grey
-0.05147	0.02771	grey
0.08596	0.163	grey
0.1087	0.03042	grey
-0.04166	0.2883	grey
0.07172	0.2034	grey
0.01086	0.7376	grey
0.04814	0.04008	grey
-0.03465	0.09098	grey
-0.03538	0.2423	grey
0.02134	0.4262	grey
-0.06906	0.1128	grey
-0.06985	0.007103	grey
-0.01171	0.7297	grey
0.03203	0.3189	grey
-0.03354	0.2698	grey
-0.01655	0.4956	grey
0.04658	0.3071	grey
-0.02006	0.5882	grey
-0.04612	0.299	grey
0.02468	0.5311	grey
-0.05602	0.1114	grey
-0.025	0.2618	grey
-0.04206	0.2997	grey
-0.08187	0.01219	grey
-0.0118	0.6781	grey
-0.06172	0.0597	grey
-0.006368	0.8661	grey
-0.007105	0.8609	grey
-0.006125	0.8319	grey
-0.03386	0.4204	grey
-0.002968	0.966	grey
-0.06501	0.1319	grey
0.02171	0.6082	grey
-0.003852	0.958	grey
-0.07167	0.03057	grey
0.1214	0.02422	grey
0.03246	0.432	grey
-0.1383	0.2171	grey
-0.0002293	0.9961	grey
-0.02346	0.7777	grey
-0.01382	0.5941	grey
0.01249	0.7696	grey
0.06366	0.2142	grey
-0.02429	0.2693	grey
-0.01441	0.6123	grey
-0.0119	0.7257	grey
-0.02402	0.7165	grey
-0.01515	0.5915	grey
0.006256	0.8528	grey
-0.007466	0.8355	grey
-0.0682	0.08579	grey
0.05297	0.4891	grey
-0.03739	0.3329	grey
-0.04377	0.1236	grey
0.06267	0.1457	grey
-0.04132	0.03753	grey
0.004722	0.8638	grey
-0.004424	0.8952	grey
0.06525	0.4188	grey
-0.03156	0.1777	grey
-0.0394	0.5513	grey
0.05187	0.2327	grey
0.01009	0.7857	grey
0.04051	0.4524	grey
-0.008311	0.7698	grey
-0.006445	0.8812	grey
0.003935	0.974	grey
0.0008184	0.964	grey
0.002803	0.9217	grey
-0.05569	0.0455	grey
0.08593	0.1848	grey
-0.03254	0.3412	grey
0.0424	0.168	grey
0.01323	0.5545	grey
-0.01073	0.7758	grey
-0.01381	0.5841	grey
-0.1872	0.00624	grey
0.002461	0.9443	grey
-0.006397	0.8041	grey
0.01261	0.8873	grey
-0.02372	0.2463	grey
0.03054	0.4943	grey
0.03439	0.2321	grey
-0.008668	0.6735	grey
-0.009948	0.7024	grey
-0.01614	0.7069	grey
-0.02704	0.5028	grey
-0.01359	0.6511	grey
0.02298	0.4876	grey
-0.04292	0.2345	grey
0.0414	0.1413	grey
-0.0311	0.4408	grey
-0.01805	0.5076	grey
0.1213	0.01422	grey
-0.02492	0.4499	grey
-0.03334	0.2748	grey
0.01369	0.7063	grey
0.0424	0.02615	grey
-0.04241	0.03696	grey
0.0004652	0.9914	grey
-0.04227	0.1157	grey
-0.004655	0.8712	grey
0.102	0.0131	grey
0.08027	0.1922	grey
0.01389	0.6793	grey
-0.01535	0.7893	grey
0.01356	0.7043	grey
-0.05313	0.1066	grey
-0.008302	0.8574	grey
-0.01797	0.525	grey
-0.05207	0.106	grey
0.058	0.2222	grey
0.03727	0.2503	grey
0.008868	0.6029	grey
-0.0156	0.7725	grey
0.0311	0.5481	grey
-0.04936	0.4772	grey
-0.03131	0.229	grey
-0.02261	0.2106	grey
-0.06134	0.2275	grey
0.1026	0.03067	grey
0.0284	0.4382	grey
0.006004	0.8493	grey
0.00565	0.8657	grey
-0.01578	0.4695	grey
-0.03986	0.2925	grey
0.06236	0.1228	grey
0.06901	0.2461	grey
0.04419	0.08246	grey
0.01615	0.8439	grey
0.04283	0.2433	grey
0.0425	0.1554	grey
-0.003717	0.9355	grey
-0.02033	0.4987	grey
0.04095	0.217	grey
0.03152	0.334	grey
-0.08181	0.001998	grey
0.0798	0.06959	grey
0.0005468	0.9823	grey
-0.05363	0.4	grey
-0.03048	0.4131	grey
-0.1186	0.1171	grey
-0.02185	0.5779	grey
-0.02613	0.4578	grey
-0.03387	0.3156	grey
0.03792	0.404	grey
-0.07514	0.1403	grey
-0.07478	0.06012	grey
-0.01601	0.5786	grey
-0.01288	0.8492	grey
-0.01453	0.5351	grey
0.01916	0.6569	grey
-0.002481	0.9127	grey
0.02115	0.4936	grey
-0.006322	0.7723	grey
-0.04799	0.208	grey
-0.005903	0.9011	grey
0.01212	0.6211	grey
-0.007265	0.8092	grey
0.01183	0.8183	grey
0.07942	0.184	grey
0.02554	0.4875	grey
-0.006208	0.8881	grey
-0.0156	0.4988	grey
0.147	0.2863	grey
0.0635	0.2432	grey
0.0741	0.2172	grey
0.001104	0.9747	grey
0.01883	0.6204	grey
-0.02033	0.4367	grey
-0.06524	0.3079	grey
-0.02053	0.481	grey
-0.00916	0.8768	grey
0.002578	0.9162	grey
0.004244	0.9154	grey
-0.09045	0.04449	grey
0.01268	0.642	grey
0.03323	0.2308	grey
0.05655	0.4104	grey
0.006521	0.8538	grey
0.01276	0.8315	grey
0.03583	0.3425	grey
0.02113	0.665	grey
0.1315	0.03138	grey
-0.0258	0.32	grey
0.04418	0.2904	grey
-0.05232	0.5217	grey
-0.04055	0.4002	grey
0.01711	0.5732	grey
0.006014	0.8647	grey
0.01463	0.8026	grey
0.02178	0.6541	grey
-0.00981	0.8558	grey
0.08222	0.2359	grey
0.03452	0.4327	grey
-0.02637	0.2477	grey
-0.02358	0.5603	grey
0.01956	0.41	grey
0.009234	0.7895	grey
-0.05816	0.08067	grey
0.09427	0.09123	grey
0.06233	0.1019	grey
-0.1427	0.2294	grey
0.05634	0.003134	grey
0.01033	0.8139	grey
0.08841	0.085	grey
-0.003894	0.8591	grey
0.0009486	0.9836	grey
-0.03285	0.5967	grey
-0.02766	0.4361	grey
0.0002614	0.9963	grey
0.01521	0.5876	grey
-0.01771	0.6071	grey
-0.03847	0.5311	grey
0.03621	0.2628	grey
0.03103	0.3339	grey
-0.02587	0.3349	grey
0.03742	0.3568	grey
-0.01067	0.7784	grey
0.004431	0.9152	grey
-0.05305	0.1003	grey
-0.0228	0.5756	grey
0.003183	0.9015	grey
-0.04958	0.4148	grey
-0.02517	0.5738	grey
0.0338	0.4696	grey
-0.05291	0.3057	grey
-0.0111	0.798	grey
-0.02829	0.5559	grey
-0.005489	0.8645	grey
0.01735	0.7023	grey
-0.03229	0.5386	grey
-0.001694	0.955	grey
-0.02141	0.4471	grey
0.03738	0.3004	grey
0.02551	0.8065	grey
-0.02238	0.4344	grey
0.03434	0.2597	grey
-0.006813	0.9526	grey
0.02909	0.3762	grey
-0.01825	0.3659	grey
-0.00834	0.812	grey
-0.02765	0.4183	grey
-0.04404	0.1021	grey
-0.00551	0.8975	grey
-0.03255	0.4273	grey
0.04855	0.2413	grey
0.001983	0.9595	grey
-0.01793	0.7887	grey
-0.03532	0.426	grey
-0.06183	0.01801	grey
0.06241	0.09054	grey
-0.08821	0.1396	grey
0.002921	0.9555	grey
-0.01987	0.3862	grey
0.004487	0.9372	grey
0.05863	0.2441	grey
0.04912	0.3216	grey
-0.04834	0.2265	grey
-0.02806	0.248	grey
-0.02615	0.3817	grey
-0.02002	0.4169	grey
0.008542	0.7614	grey
0.02363	0.6647	grey
0.01342	0.6587	grey
-0.07793	0.2697	grey
0.02937	0.3724	grey
-0.03997	0.2379	grey
-0.02129	0.367	grey
0.01088	0.6584	grey
0.05474	0.2034	grey
0.02587	0.2805	grey
-0.001083	0.9837	grey
-0.0192	0.6814	grey
0.03279	0.2099	grey
-0.02668	0.5115	grey
0.06313	0.05381	grey
-0.02943	0.5528	grey
0.006452	0.8084	grey
-0.03678	0.2766	grey
-0.1333	0.001215	grey
-0.01876	0.4323	grey
0.007851	0.8847	grey
0.1205	0.03133	grey
-0.01773	0.7906	grey
0.01161	0.6247	grey
0.003714	0.9538	grey
-0.05271	0.07816	grey
0.006725	0.819	grey
-0.01308	0.6044	grey
0.04903	0.1728	grey
0.01786	0.6152	grey
0.03947	0.3167	grey
-0.01452	0.6176	grey
-0.001645	0.9353	grey
-0.06935	0.004208	grey
0.06393	0.06555	grey
-0.006839	0.8414	grey
0.01975	0.6536	grey
-0.03483	0.1758	grey
0.04579	0.4301	grey
-0.0586	0.09826	grey
-0.02076	0.501	grey
-0.02847	0.3859	grey
-0.005028	0.929	grey
-0.02945	0.629	grey
-0.03115	0.3532	grey
0.01142	0.7592	grey
0.02354	0.6739	grey
-0.03257	0.7154	grey
0.004625	0.9294	grey
-0.0405	0.1855	grey
0.005775	0.9265	grey
-0.01141	0.5824	grey
-0.05094	0.05779	grey
-0.03259	0.4121	grey
0.05162	0.03543	grey
-0.01831	0.6526	grey
-0.008464	0.8598	grey
0.04059	0.5786	grey
0.004335	0.9283	grey
-0.05629	0.3477	grey
-0.02764	0.3338	grey
0.01397	0.7137	grey
-0.09109	0.1306	grey
-0.02205	0.4318	grey
-0.1125	0.4022	grey
0.008223	0.8409	grey
-0.07067	0.2682	grey
0.04783	0.2065	grey
-0.05976	0.2293	grey
-0.0001171	0.9961	grey
-0.008563	0.8984	grey
-0.06198	0.01074	grey
0.01526	0.7669	grey
0.008415	0.8105	grey
-0.005238	0.8974	grey
0.03766	0.03376	grey
0.04303	0.4827	grey
0.02706	0.3991	grey
0.003837	0.896	grey
-0.06911	0.3952	grey
0.02363	0.6287	grey
0.04769	0.4072	grey
0.0125	0.7384	grey
-0.0236	0.3164	grey
-0.03902	0.5413	grey
-0.02179	0.3564	grey
0.0111	0.5858	grey
-0.005272	0.8945	grey
-0.108	0.005893	grey
-0.08262	0.0219	grey
-0.0485	0.1328	grey
-0.03599	0.3857	grey
-0.02719	0.6136	grey
-0.03947	0.1918	grey
-0.01387	0.6318	grey
0.07295	0.2079	grey
0.006084	0.8555	grey
-0.01832	0.4636	grey
-0.01623	0.7077	grey
-0.01464	0.6077	grey
-0.01539	0.6109	grey
-0.006248	0.8573	grey
0.01967	0.6676	grey
0.07004	0.149	grey
-0.02091	0.5588	grey
0.04299	0.3635	grey
0.06207	0.1906	grey
0.001492	0.9429	grey
-0.06227	0.05366	grey
0.03598	0.208	grey
0.06059	0.02862	grey
-0.01434	0.6177	grey
-0.02947	0.3854	grey
-0.02493	0.5629	grey
-0.0589	0.3672	grey
-0.04551	0.354	grey
-0.01323	0.7372	grey
0.01959	0.7274	grey
-0.03104	0.3966	grey
0.002901	0.9719	grey
-0.01083	0.6362	grey
0.04432	0.2983	grey
-0.007861	0.7825	grey
0.02177	0.7263	grey
0.04019	0.4402	grey
-0.04974	0.2959	grey
-0.09192	0.001479	grey
0.02655	0.5428	grey
-0.07137	0.156	grey
-0.001497	0.9685	grey
-0.04689	0.1877	grey
-0.01184	0.824	grey
0.03462	0.3463	grey
-0.02611	0.4847	grey
0.07829	0.3149	grey
-0.0199	0.5106	grey
0.05084	0.2294	grey
0.01043	0.8143	grey
0.01096	0.836	grey
-0.05011	0.5292	grey
-0.0524	0.1663	grey
0.0251	0.7042	grey
-0.01972	0.5237	grey
0.07009	0.1165	grey
-0.06052	0.2962	grey
0.05763	0.1281	grey
-0.01584	0.7074	grey
0.02002	0.7195	grey
-0.05779	0.2043	grey
0.02781	0.4977	grey
-0.01299	0.5637	grey
-0.07888	0.1826	grey
-0.02259	0.4486	grey
0.00985	0.7826	grey
0.01489	0.5266	grey
-0.04823	0.4556	grey
-0.008507	0.8388	grey
0.01745	0.7252	grey
-0.05935	0.02727	grey
-0.01582	0.777	grey
0.01776	0.8411	grey
-0.01184	0.6298	grey
0.01647	0.5826	grey
0.02722	0.4987	grey
-0.01194	0.5672	grey
0.05512	0.5163	grey
-0.01415	0.5915	grey
-0.04198	0.5909	grey
-0.006048	0.8121	grey
-0.02246	0.5758	grey
0.003108	0.8844	grey
-0.009096	0.7416	grey
0.018	0.8498	grey
0.01328	0.8365	grey
-0.05271	0.2396	grey
0.03954	0.3602	grey
0.03109	0.2852	grey
-0.06771	0.06527	grey
-0.0386	0.04874	grey
0.1202	0.1937	grey
-0.05843	0.08272	grey
-0.05412	0.3406	grey
-0.03446	0.3947	grey
0.02524	0.3587	grey
0.03474	0.2232	grey
0.02352	0.5323	grey
-0.02759	0.4784	grey
-0.06154	0.09775	grey
-0.006201	0.8813	grey
-0.01399	0.6435	grey
-0.06699	0.08202	grey
-0.08042	0.4332	grey
0.01623	0.7319	grey
-0.0222	0.3987	grey
-0.008951	0.806	grey
-0.02576	0.4624	grey
-0.008067	0.6972	grey
-0.01326	0.837	grey
0.02867	0.6638	grey
0.04545	0.2718	grey
0.005094	0.9202	grey
-0.01874	0.4694	grey
-0.009906	0.6322	grey
0.0009001	0.9803	grey
-0.1049	0.1189	grey
-0.01424	0.6861	grey
0.01553	0.499	grey
0.009438	0.8121	grey
0.0105	0.8622	grey
-0.05078	0.146	grey
0.09673	0.02197	grey
-0.0494	0.1319	grey
0.03436	0.3219	grey
0.007706	0.8267	grey
0.02293	0.6489	grey
0.003102	0.9457	grey
-0.01431	0.785	grey
0.004787	0.8477	grey
0.04755	0.01502	grey
0.05167	0.2084	grey
-0.02708	0.2705	grey
-0.07716	0.02279	grey
-0.08199	0.2457	grey
-0.00341	0.9204	grey
0.03167	0.4607	grey
-0.02781	0.4803	grey
-0.03814	0.4129	grey
0.06902	0.0187	grey
-0.02406	0.8196	grey
-0.00401	0.9086	grey
-0.05995	0.038	grey
-0.007254	0.8577	grey
0.05433	0.4763	grey
0.05114	0.0177	grey
-0.05949	0.1259	grey
0.03188	0.4326	grey
-0.0141	0.7327	grey
-0.03517	0.2918	grey
0.01616	0.6221	grey
0.06227	0.1269	grey
-0.009541	0.7546	grey
0.04689	0.3264	grey
0.06938	0.1704	grey
-0.006963	0.8615	grey
0.01642	0.684	grey
-0.02663	0.5423	grey
0.0721	0.113	grey
0.01253	0.6584	grey
-0.01855	0.6729	grey
-0.02209	0.5562	grey
-0.03228	0.4926	grey
0.02825	0.6218	grey
0.03081	0.333	grey
-0.04989	0.5242	grey
0.008421	0.7634	grey
0.03592	0.2939	grey
-0.05402	0.3888	grey
-0.007628	0.8373	grey
-0.03049	0.4842	grey
-0.04043	0.2873	grey
-0.03975	0.2866	grey
-0.02547	0.3524	grey
-0.01569	0.7683	grey
0.01719	0.6595	grey
-0.009369	0.9025	grey
-0.004439	0.875	grey
-0.003037	0.9471	grey
0.004539	0.8283	grey
-0.05615	0.09655	grey
0.01493	0.8003	grey
-0.0234	0.3087	grey
-0.01646	0.5838	grey
-0.002119	0.9348	grey
-0.01209	0.6591	grey
-0.03218	0.7594	grey
0.04887	0.1414	grey
-0.01562	0.7157	grey
-0.05788	0.1788	grey
-0.02024	0.4839	grey
-0.001049	0.9637	grey
-0.03154	0.4498	grey
-0.0068	0.9093	grey
0.02065	0.5479	grey
0.008626	0.8612	grey
-0.001691	0.9599	grey
-0.03087	0.5872	grey
-0.006603	0.846	grey
-0.03014	0.5589	grey
-0.07709	0.1414	grey
0.02295	0.5298	grey
-0.04454	0.1331	grey
-0.02243	0.7558	grey
-0.0284	0.4645	grey
-0.000698	0.9847	grey
-0.009864	0.6756	grey
0.0101	0.7425	grey
-0.007716	0.8787	grey
0.005107	0.8513	grey
-0.01394	0.7214	grey
0.008285	0.7864	grey
0.002213	0.9395	grey
-0.07295	0.1466	grey
0.05652	0.2209	grey
-0.05743	0.3146	grey
-0.05967	0.2196	grey
-0.1194	0.137	grey
-0.04652	0.286	grey
-0.009734	0.7836	grey
0.03839	0.2069	grey
-0.01016	0.6106	grey
-0.06927	0.03707	grey
-0.04467	0.2509	grey
-0.03847	0.2857	grey
0.06229	0.4835	grey
0.05324	0.08108	grey
-0.02758	0.284	grey
0.02575	0.4582	grey
0.0716	0.08925	grey
-0.03127	0.1654	grey
0.02721	0.5121	grey
0.01194	0.7251	grey
0.0297	0.3766	grey
-0.006184	0.8531	grey
0.0128	0.7743	grey
-0.0005976	0.981	grey
0.004023	0.9154	grey
0.03463	0.4945	grey
-0.03543	0.2898	grey
0.02057	0.5265	grey
-0.00721	0.7479	grey
-0.01276	0.6679	grey
0.002496	0.9441	grey
-0.167	0.006291	grey
0.03608	0.273	grey
-0.0165	0.4037	grey
0.1448	0.0629	grey
-0.05729	0.1359	grey
-0.02555	0.3047	grey
-0.03256	0.2265	grey
-0.05485	0.1482	grey
-0.0491	0.1894	grey
-0.01748	0.6517	grey
0.005556	0.9247	grey
0.08646	0.2741	grey
-0.02751	0.3021	grey
-0.006655	0.842	grey
0.05299	0.1383	grey
-0.03647	0.2631	grey
0.01099	0.7595	grey
0.01648	0.6538	grey
0.008177	0.8192	grey
-0.03777	0.2284	grey
-0.00987	0.6629	grey
-0.003935	0.9605	grey
-0.0494	0.0631	grey
-0.09676	0.009687	grey
-0.037	0.1588	grey
0.0999	0.007764	grey
0.09727	0.1006	grey
0.07255	0.3151	grey
0.002988	0.9465	grey
0.04577	0.2103	grey
-0.01925	0.8481	grey
-0.02163	0.4423	grey
-0.01489	0.5547	grey
0.02844	0.5272	grey
-0.07878	0.1071	grey
-0.0119	0.6878	grey
0.04626	0.4071	grey
-0.01641	0.6053	grey
0.111	0.05209	grey
0.008493	0.7428	grey
0.07488	0.02627	grey
-0.02567	0.3302	grey
0.0397	0.5916	grey
-0.02747	0.4058	grey
0.00922	0.9148	grey
-0.02501	0.3757	grey
-0.01933	0.7915	grey
0.02512	0.6944	grey
-0.0608	0.4713	grey
-0.09264	0.03136	grey
-0.002023	0.9796	grey
-0.1157	0.2672	grey
-0.1139	0.1945	grey
-0.04667	0.3733	grey
0.03842	0.108	grey
0.05407	0.1065	grey
0.0817	0.07206	grey
-0.004259	0.9001	grey
-0.02291	0.4054	grey
-0.04652	0.2086	grey
-0.01088	0.7542	grey
-0.02945	0.1796	grey
-0.02152	0.5641	grey
0.05378	0.4941	grey
0.03425	0.4821	grey
-0.006652	0.8786	grey
0.02059	0.4087	grey
-0.004507	0.9078	grey
0.02895	0.4405	grey
-0.06346	0.1747	grey
0.05866	0.3062	grey
-0.07286	0.1321	grey
0.01655	0.5528	grey
0.03372	0.2417	grey
0.03032	0.1311	grey
-0.1125	0.006112	grey
0.01385	0.6878	grey
-0.0267	0.3764	grey
-0.05399	0.44	grey
-0.02306	0.3413	grey
-0.05539	0.01985	grey
0.0858	0.1788	grey
0.02719	0.7069	grey
-0.05036	0.107	grey
0.04481	0.5749	grey
0.01201	0.8446	grey
-0.006011	0.7999	grey
-0.005864	0.8556	grey
-0.006972	0.8706	grey
-0.1094	0.1344	grey
-0.0119	0.7574	grey
0.02767	0.7112	grey
0.02826	0.379	grey
-0.01658	0.5335	grey
0.01629	0.6121	grey
0.01255	0.7013	grey
-0.04838	0.06729	grey
0.03647	0.2755	grey
0.00336	0.9442	grey
0.04582	0.5921	grey
0.001602	0.9572	grey
-0.09287	0.2803	grey
-0.008619	0.8041	grey
0.0812	0.1646	grey
0.1615	0.106	grey
0.01124	0.8357	grey
-0.04431	0.3737	grey
-0.008219	0.8076	grey
-0.001966	0.9384	grey
-0.01181	0.6169	grey
0.02704	0.5259	grey
0.004663	0.9487	grey
0.0174	0.5059	grey
-0.1221	0.2219	grey
-0.01012	0.7518	grey
-0.01383	0.77	grey
-0.04507	0.1631	grey
-0.06016	0.0885	grey
-0.06702	0.02772	grey
-0.02471	0.663	grey
0.1168	0.003232	grey
0.01122	0.6967	grey
0.01372	0.71	grey
-0.05136	0.2654	grey
-0.005727	0.8892	grey
-0.02352	0.4384	grey
-0.01494	0.5778	grey
0.002798	0.9369	grey
0.003946	0.9039	grey
0.03392	0.4976	grey
0.03788	0.662	grey
-0.03578	0.4059	grey
-0.02391	0.579	grey
0.0315	0.2053	grey
0.07738	0.1141	grey
-0.0968	0.07808	grey
-0.02729	0.6533	grey
-0.08743	0.007382	grey
-0.02586	0.3407	grey
-0.00043	0.9878	grey
0.00293	0.9009	grey
-0.007313	0.7121	grey
0.04143	0.3543	grey
-0.01558	0.5755	grey
-0.09375	0.004318	grey
0.009894	0.7499	grey
0.004177	0.9597	grey
0.0205	0.5249	grey
-0.02197	0.3719	grey
-0.02257	0.52	grey
0.03032	0.4064	grey
-0.03229	0.3083	grey
0.0388	0.5161	grey
-0.08256	0.03112	grey
0.0002773	0.996	grey
0.03083	0.4842	grey
-0.0009639	0.9761	grey
-0.02262	0.5026	grey
-0.003135	0.9365	grey
0.08667	0.07664	grey
-0.125	0.001357	grey
-0.02284	0.5449	grey
-0.06226	0.2131	grey
-0.002145	0.9427	grey
0.09292	0.005763	grey
0.0203	0.7296	grey
0.02107	0.5685	grey
0.03122	0.4342	grey
-0.02861	0.06162	grey
0.03721	0.4815	grey
-0.01977	0.4359	grey
-0.07437	0.1811	grey
-0.08187	0.00339	grey
0.005794	0.9146	grey
0.1176	0.2275	grey
0.1021	0.02426	grey
0.05942	0.5791	grey
-0.03563	0.5405	grey
-0.0371	0.2637	grey
0.09594	0.158	grey
-0.01983	0.5833	grey
-0.06922	0.03036	grey
0.002203	0.9205	grey
-0.01885	0.5667	grey
-0.07616	0.04555	grey
-0.03542	0.3878	grey
0.003791	0.9487	grey
-0.02914	0.4403	grey
-0.02566	0.2844	grey
0.02313	0.6572	grey
0.04517	0.2984	grey
0.06769	0.2454	grey
0.02779	0.3069	grey
0.07213	0.03894	grey
0.06808	0.17	grey
-0.02254	0.271	grey
0.09627	0.03011	grey
0.004284	0.9217	grey
-0.0341	0.3196	grey
0.01312	0.6445	grey
0.009136	0.6961	grey
-0.01535	0.6716	grey
-0.04274	0.3726	grey
-0.03195	0.5912	grey
-0.04468	0.1114	grey
0.01232	0.6988	grey
-0.01102	0.8827	grey
-0.0523	0.04243	grey
-0.03237	0.3657	grey
0.04036	0.2207	grey
0.04334	0.46	grey
0.04895	0.4858	grey
0.03011	0.3562	grey
0.04665	0.3233	grey
-0.01248	0.654	grey
-0.02588	0.3737	grey
0.01181	0.6812	grey
0.03852	0.05011	grey
-0.02489	0.3503	grey
-0.07577	0.1473	grey
-0.007965	0.8826	grey
0.009973	0.7245	grey
0.1008	0.2442	grey
0.04024	0.07403	grey
-0.03067	0.3721	grey
-0.02012	0.2762	grey
0.008197	0.7737	grey
-0.03889	0.4278	grey
0.01818	0.6477	grey
0.003985	0.9012	grey
0.0007646	0.9834	grey
-0.01243	0.6247	grey
-0.06243	0.05157	grey
-0.00798	0.8063	grey
0.0708	0.008013	grey
-0.06525	0.4166	grey
-0.01709	0.4873	grey
-0.0314	0.3527	grey
0.01459	0.6106	grey
0.02172	0.5656	grey
0.05484	0.4948	grey
-0.07492	0.03977	grey
0.01256	0.8405	grey
-0.02926	0.2902	grey
0.05989	0.02596	grey
0.0003041	0.9873	grey
0.03131	0.4337	grey
-0.04869	0.03107	grey
-0.02241	0.6064	grey
0.0145	0.8268	grey
0.006937	0.8824	grey
0.004267	0.893	grey
0.02626	0.5693	grey
0.05493	0.07227	grey
0.008031	0.8368	grey
0.04444	0.1199	grey
-0.05111	0.2447	grey
0.04178	0.3297	grey
0.1055	0.2171	grey
-0.02094	0.4649	grey
0.01951	0.5603	grey
-0.03464	0.1667	grey
-0.005286	0.8154	grey
0.04026	0.4676	grey
0.03843	0.2213	grey
0.01392	0.4832	grey
-0.02792	0.7129	grey
-0.1028	0.1829	grey
0.003505	0.9131	grey
-0.04071	0.4891	grey
0.06675	0.08421	grey
0.05799	0.268	grey
-0.01833	0.596	grey
-0.1385	0.004974	grey
0.0157	0.5644	grey
-0.01444	0.6565	grey
-0.03028	0.2454	grey
0.1085	0.01769	grey
-0.03691	0.08034	grey
0.01517	0.6668	grey
-0.02179	0.4628	grey
-0.03029	0.3843	grey
0.005914	0.7817	grey
0.1305	0.1348	grey
-0.05779	0.1374	grey
0.03487	0.3546	grey
0.01104	0.6577	grey
-0.03413	0.2789	grey
-0.007602	0.8131	grey
0.07216	0.2333	grey
0.06349	0.1449	grey
0.005131	0.8512	grey
0.03761	0.5206	grey
-0.01492	0.8417	grey
-0.02984	0.5601	grey
-0.001429	0.9827	grey
0.04703	0.08572	grey
0.02674	0.3138	grey
0.01292	0.7192	grey
0.0865	0.531	grey
-0.009878	0.7195	grey
-0.05591	0.1993	grey
-0.05987	0.4453	grey
-0.05148	0.06163	grey
0.04825	0.066	grey
-0.026	0.7376	grey
0.0056	0.8766	grey
0.06649	0.2341	grey
0.009629	0.6677	grey
-0.042	0.2817	grey
0.008247	0.7434	grey
0.0255	0.639	grey
-0.08654	0.3902	grey
0.01076	0.8147	grey
-0.0703	0.009122	grey
0.06135	0.1243	grey
-0.02328	0.3769	grey
-0.0668	0.2071	grey
-0.03922	0.4721	grey
0.09052	0.06256	grey
-0.01847	0.729	grey
0.07039	0.1382	grey
-0.01663	0.7121	grey
-0.02455	0.5083	grey
-0.05029	0.1711	grey
0.03012	0.5002	grey
-0.06398	0.07804	grey
0.01756	0.6037	grey
-0.02209	0.3126	grey
-0.02144	0.5665	grey
0.02418	0.5452	grey
0.06693	0.1767	grey
0.01276	0.7464	grey
0.02868	0.7301	grey
-0.004682	0.8587	grey
-0.008129	0.8722	grey
-0.0519	0.115	grey
-0.03499	0.3067	grey
-0.02905	0.2766	grey
-0.0145	0.6728	grey
-0.03669	0.2402	grey
-0.0003667	0.9839	grey
-0.01947	0.5287	grey
0.1059	0.2736	grey
-0.03036	0.4285	grey
0.03389	0.2657	grey
0.00128	0.9783	grey
0.07334	0.007192	grey
0.05929	0.1642	grey
-0.108	0.1936	grey
0.05351	0.2358	grey
-0.02581	0.3379	grey
0.05907	0.0716	grey
0.03669	0.5035	grey
-0.0116	0.6124	grey
0.03343	0.6806	grey
0.01983	0.7561	grey
0.04938	0.07868	grey
0.04064	0.4853	grey
-0.1406	0.03656	grey
-0.002773	0.9316	grey
0.003584	0.8821	grey
-0.006716	0.8872	grey
0.00936	0.6651	grey
0.01277	0.8317	grey
0.008001	0.7613	grey
0.03703	0.4061	grey
-0.01719	0.5548	grey
-0.01126	0.8364	grey
-0.001225	0.9668	grey
0.02514	0.3661	grey
0.02771	0.3864	grey
0.0235	0.6077	grey
-0.02217	0.6724	grey
-0.06004	0.05267	grey
-0.08283	0.0906	grey
-0.0362	0.1684	grey
0.06059	0.07055	grey
0.004898	0.8584	grey
0.01178	0.7716	grey
0.04704	0.3772	grey
-0.01586	0.8258	grey
-0.04001	0.293	grey
-0.08187	0.3089	grey
-0.06994	0.4472	grey
-0.008627	0.7387	grey
-0.02286	0.3919	grey
0.0758	0.3154	grey
-0.03447	0.5157	grey
-0.04714	0.05919	grey
-0.03665	0.3484	grey
-0.001148	0.9631	grey
0.04476	0.5188	grey
-0.01738	0.6064	grey
0.005114	0.9013	grey
-0.0259	0.7087	grey
0.1276	0.0194	grey
0.08909	0.07813	grey
-0.08629	0.03251	grey
0.005367	0.8766	grey
-0.004319	0.9287	grey
-0.02921	0.4584	grey
-0.1055	0.1238	grey
0.01246	0.8696	grey
0.04839	0.444	grey
0.03056	0.3427	grey
0.001057	0.9698	grey
-0.0003691	0.9906	grey
-0.01025	0.7847	grey
-0.03368	0.2662	grey
-0.01267	0.7891	grey
-0.009059	0.8833	grey
0.0643	0.3118	grey
0.035	0.4679	grey
-0.01112	0.7098	grey
0.06216	0.1342	grey
-0.08158	0.3008	grey
0.0004846	0.9928	grey
-0.05304	0.1196	grey
-0.004267	0.876	grey
0.02625	0.5208	grey
-0.01148	0.8359	grey
-0.02307	0.2167	grey
0.02122	0.5232	grey
-0.05441	0.1565	grey
-0.02736	0.6088	grey
-0.01541	0.5877	grey
-0.02537	0.5016	grey
-0.01993	0.4755	grey
-0.06948	0.3144	grey
-0.01738	0.4659	grey
0.0001131	0.9986	grey
-0.06145	0.02368	grey
-0.07916	0.002784	grey
0.03001	0.4687	grey
-0.05217	0.2712	grey
-0.01696	0.8083	grey
0.08932	0.1405	grey
-0.02477	0.3789	grey
-0.06557	0.00773	grey
0.01149	0.7699	grey
0.05238	0.2227	grey
0.01142	0.7587	grey
0.05074	0.08532	grey
-0.112	0.1035	grey
-0.03785	0.51	grey
0.0005849	0.9827	grey
-0.01031	0.7193	grey
-0.02154	0.6597	grey
-0.0209	0.3094	grey
-0.04602	0.365	grey
0.05934	0.3552	grey
0.01166	0.7069	grey
0.04811	0.1946	grey
-0.02152	0.5928	grey
0.05811	0.2304	grey
-0.0765	0.06689	grey
0.05233	0.1502	grey
-0.03272	0.3678	grey
0.01148	0.7057	grey
-0.0477	0.1769	grey
-0.102	0.1166	grey
0.01579	0.7782	grey
-0.04053	0.1133	grey
-0.03833	0.4299	grey
0.008394	0.7601	grey
-0.06637	0.1271	grey
-0.01194	0.6529	grey
0.1351	0.01761	grey
-0.02525	0.4601	grey
-0.0644	0.5175	grey
-0.04195	0.2994	grey
-0.1119	0.002149	grey
-0.04253	0.1034	grey
0.03296	0.3876	grey
-0.02097	0.598	grey
-0.02256	0.377	grey
0.03687	0.215	grey
-0.02231	0.4698	grey
0.02426	0.4567	grey
0.08811	0.06029	grey
-0.01675	0.6615	grey
0.01739	0.7687	grey
0.01786	0.5207	grey
-0.1148	0.02795	grey
-0.01466	0.6643	grey
-0.07523	0.1929	grey
0.06582	0.1227	grey
-0.01673	0.5013	grey
-0.0248	0.4604	grey
0.01274	0.6023	grey
-0.04096	0.1719	grey
-0.09008	0.0294	grey
-0.0003639	0.9913	grey
-0.00882	0.7709	grey
0.02797	0.5508	grey
0.03139	0.5414	grey
-0.02081	0.5062	grey
-0.0666	0.05332	grey
-0.007178	0.773	grey
0.01254	0.5782	grey
-0.0507	0.1424	grey
0.008651	0.859	grey
0.01881	0.8387	grey
-0.05813	0.1878	grey
0.03206	0.4404	grey
0.1371	0.001557	grey
0.01084	0.701	grey
-0.01853	0.6811	grey
-0.01773	0.608	grey
0.03584	0.3038	grey
-0.01235	0.5234	grey
-0.0312	0.4268	grey
-0.0388	0.2616	grey
0.02909	0.5186	grey
-0.122	0.1176	grey
0.01539	0.601	grey
-0.01378	0.6868	grey
0.02155	0.5575	grey
0.02756	0.6633	grey
0.02069	0.6786	grey
-0.1625	0.08193	grey
-0.004665	0.9166	grey
-0.0588	0.1437	grey
-0.02871	0.3384	grey
-0.008703	0.6505	grey
0.02983	0.46	grey
0.003485	0.9522	grey
-0.003934	0.9389	grey
-0.0106	0.739	grey
0.02145	0.6099	grey
0.01005	0.7002	grey
0.07797	0.1158	grey
0.08322	0.113	grey
-0.01191	0.7978	grey
-0.02193	0.5171	grey
0.02749	0.237	grey
-0.09801	0.1842	grey
-0.04514	0.3776	grey
-0.0018	0.9302	grey
0.03779	0.6277	grey
-0.07783	0.108	grey
-0.02772	0.354	grey
0.03501	0.4518	grey
0.004932	0.9097	grey
-0.01865	0.5911	grey
0.06087	0.08575	grey
-0.01325	0.7615	grey
0.03653	0.4488	grey
-0.01269	0.776	grey
0.1604	0.001911	grey
0.008799	0.8222	grey
-0.001945	0.9449	grey
0.0101	0.784	grey
-0.05063	0.08933	grey
-0.04302	0.4919	grey
0.01269	0.7564	grey
-0.01074	0.7457	grey
-0.006424	0.8052	grey
0.0317	0.7323	grey
0.02624	0.3925	grey
0.03573	0.1532	grey
-0.05913	0.08234	grey
0.02152	0.3637	grey
0.02356	0.327	grey
-0.009063	0.8021	grey
-0.005141	0.8933	grey
-0.02014	0.621	grey
-0.03384	0.1918	grey
-0.05468	0.2393	grey
-0.03308	0.3885	grey
-0.01967	0.6323	grey
-0.07985	0.2144	grey
-0.02337	0.7443	grey
-0.05035	0.3354	grey
-0.009142	0.8105	grey
-0.02076	0.6782	grey
0.08073	0.215	grey
-0.1795	8.192e-06	blue
-0.00946	0.7292	grey
0.001747	0.9583	grey
-0.07567	0.001316	grey
-0.01037	0.5195	grey
0.1573	0.1958	grey
0.004094	0.88	grey
0.05445	0.03913	grey
0.01374	0.694	grey
-0.03024	0.2262	grey
0.03329	0.2349	grey
-0.01164	0.7325	grey
-0.01512	0.8065	grey
0.03277	0.4167	grey
-0.03126	0.3136	grey
-0.01549	0.7818	grey
-0.05458	0.2272	grey
-0.03677	0.1105	grey
0.08665	0.002559	grey
-0.02777	0.3997	grey
-0.02228	0.7336	grey
-0.02818	0.4398	grey
-0.05197	0.1098	grey
-0.02957	0.3366	grey
0.0114	0.5883	grey
0.07578	0.2498	grey
-0.06818	0.2431	grey
0.06246	0.4902	grey
-0.01572	0.7207	grey
0.03866	0.3818	grey
-0.02932	0.3211	grey
0.004415	0.8642	grey
0.027	0.3872	grey
-0.06134	0.0112	grey
-0.03014	0.6625	grey
-0.02023	0.3066	grey
-0.0246	0.339	grey
-0.01481	0.551	grey
-0.007682	0.7689	grey
0.006609	0.825	grey
0.01728	0.7611	grey
0.04887	0.4478	grey
0.03746	0.4085	grey
0.01014	0.804	grey
-0.07682	0.3887	grey
-0.04901	0.02211	grey
0.08235	0.1621	grey
0.09195	0.02643	grey
-0.004889	0.8514	grey
0.01256	0.7347	grey
-0.02197	0.5644	grey
-0.01436	0.6314	grey
-0.0245	0.4982	grey
-0.009238	0.8348	grey
-0.02249	0.3034	grey
0.004795	0.8355	grey
0.01129	0.7832	grey
0.01554	0.849	grey
0.04346	0.3215	grey
0.0009187	0.9736	grey
-0.0379	0.3658	grey
-0.02302	0.3518	grey
-0.0582	0.4357	grey
0.0789	0.1034	grey
0.06591	0.5016	grey
-0.006366	0.8203	grey
0.03954	0.283	grey
-0.006857	0.7271	grey
-0.002239	0.9687	grey
0.0359	0.4274	grey
-0.02594	0.6711	grey
0.002571	0.9623	grey
-0.01597	0.5636	grey
0.01923	0.6378	grey
-0.06014	0.147	grey
-0.02468	0.314	grey
0.01924	0.4359	grey
-0.001883	0.9358	grey
-0.0144	0.602	grey
-0.01316	0.7178	grey
0.001492	0.9833	grey
0.03132	0.5894	grey
0.00744	0.7775	grey
-0.01307	0.594	grey
0.008112	0.847	grey
0.02177	0.7887	grey
-0.0286	0.636	grey
-0.03671	0.3893	grey
-0.0413	0.5111	grey
0.05586	0.2412	grey
0.01377	0.5919	grey
-0.006171	0.8589	grey
0.04712	0.1772	grey
0.01781	0.4224	grey
-0.001397	0.9788	grey
-0.006438	0.8238	grey
0.01422	0.8252	grey
0.04617	0.3236	grey
-0.07087	0.2424	grey
0.03426	0.4098	grey
-0.08816	0.02907	grey
-0.07949	0.07941	grey
-0.01607	0.6309	grey
-0.05382	0.5683	grey
-0.02375	0.6281	grey
0.00841	0.8482	grey
-0.06083	0.004457	grey
0.06254	0.08563	grey
-0.04287	0.2788	grey
-0.04093	0.1304	grey
0.01271	0.7758	grey
-0.01409	0.782	grey
-0.1921	0.0225	grey
-0.01508	0.6991	grey
-0.02078	0.4409	grey
0.02664	0.2556	grey
0.01095	0.7657	grey
0.1201	0.01401	grey
-0.03171	0.143	grey
-0.05615	0.1213	grey
0.03827	0.2985	grey
0.08816	0.1415	grey
-0.04969	0.4887	grey
0.07579	0.3088	grey
-0.01256	0.832	grey
-0.0351	0.06479	grey
0.02025	0.4579	grey
0.04093	0.3634	grey
-0.01566	0.611	grey
-0.05548	0.5202	grey
-0.02657	0.4471	grey
0.01443	0.6044	grey
0.03619	0.1517	grey
-0.06392	0.1943	grey
-0.004512	0.8632	grey
-0.0464	0.5932	grey
0.008826	0.7997	grey
-0.00281	0.8999	grey
-0.01895	0.546	grey
0.08427	0.1289	grey
-0.02746	0.5617	grey
0.01853	0.5056	grey
0.0004195	0.9937	grey
-0.03631	0.5146	grey
0.02286	0.5475	grey
-0.02709	0.51	grey
-0.02552	0.4958	grey
0.0493	0.1675	grey
-0.01369	0.7553	grey
0.01272	0.775	grey
-0.01453	0.7347	grey
-0.03287	0.1271	grey
-0.01058	0.6702	grey
0.0155	0.7635	grey
0.008799	0.8118	grey
-0.03342	0.3522	grey
-0.1035	0.2343	grey
-0.05251	0.08506	grey
0.003894	0.9036	grey
0.00569	0.8714	grey
-0.03243	0.1646	grey
0.03938	0.1946	grey
-0.02771	0.3188	grey
-0.01474	0.6496	grey
-0.03403	0.5806	grey
-0.01112	0.7848	grey
0.002431	0.9638	grey
0.002819	0.9368	grey
0.01181	0.6845	grey
0.0592	0.0627	grey
-0.09065	0.2514	grey
0.06274	0.3421	grey
0.008756	0.8503	grey
-0.03822	0.4715	grey
0.08693	0.1226	grey
0.01263	0.5842	grey
-0.03565	0.2375	grey
-0.002325	0.952	grey
0.06606	0.19	grey
-0.02806	0.4831	grey
-0.01131	0.7481	grey
0.02099	0.6444	grey
0.01042	0.7571	grey
0.02864	0.4641	grey
-0.05082	0.3528	grey
-0.006674	0.8258	grey
0.03455	0.3562	grey
0.02759	0.5679	grey
0.05637	0.1115	grey
0.005849	0.8561	grey
0.08679	0.04241	grey
-0.1965	0.04144	grey
0.02002	0.3131	grey
0.01045	0.7895	grey
0.001518	0.9812	grey
0.06504	0.1748	grey
-0.01046	0.7637	grey
-0.02424	0.5302	grey
-0.04733	0.3465	grey
-0.03104	0.5648	grey
0.0118	0.6164	grey
0.05665	0.245	grey
-0.02395	0.6569	grey
-0.02356	0.5395	grey
-0.05198	0.008824	grey
0.003112	0.9012	grey
0.01342	0.5264	grey
-0.008478	0.7403	grey
0.02168	0.3145	grey
0.01252	0.6607	grey
-0.03583	0.4393	grey
-0.00801	0.7286	grey
-0.05931	0.4643	grey
0.02987	0.5523	grey
0.05398	0.09654	grey
-0.04172	0.132	grey
0.01321	0.659	grey
-0.006965	0.8187	grey
0.08779	0.0148	grey
-0.05774	0.5437	grey
0.003894	0.8979	grey
-0.01735	0.687	grey
-0.04983	0.5451	grey
-0.1034	0.002307	grey
0.003537	0.9399	grey
-0.04867	0.09001	grey
-0.0005963	0.9782	grey
0.02968	0.2252	grey
0.07538	0.04681	grey
0.01271	0.7728	grey
-0.1219	0.06738	grey
-0.07525	0.1563	grey
-0.07232	0.1782	grey
-0.02487	0.5223	grey
0.03559	0.3637	grey
-0.05665	0.1773	grey
-0.02053	0.683	grey
0.03619	0.2545	grey
-0.01391	0.7529	grey
-0.008597	0.8125	grey
-0.01434	0.6745	grey
-0.0554	0.4374	grey
-0.02441	0.6024	grey
0.009241	0.84	grey
0.09944	0.1231	grey
-0.06169	0.03521	grey
-0.01096	0.8164	grey
0.009863	0.8647	grey
-0.03021	0.3125	grey
-0.03323	0.4105	grey
-0.01842	0.5865	grey
0.001583	0.9692	grey
-0.002427	0.9409	grey
-0.1607	0.0104	grey
0.001286	0.972	grey
0.009278	0.7869	grey
0.002844	0.8934	grey
-0.03205	0.3783	grey
-0.05997	0.1281	grey
-0.03961	0.4334	grey
-0.03878	0.1763	grey
-0.02498	0.3241	grey
-0.1081	0.0157	grey
-0.09093	0.0007589	grey
0.01721	0.8169	grey
0.005961	0.8693	grey
-0.05182	0.4204	grey
-0.0533	0.04241	grey
[truncated: 425,112 more rows]
